# Supplementary material for: Proteome Analysis of Serum Purified Using Solanum tuberosum and Lycopersicon esculentum Lectins
Source: Int J Mol Sci. 2024 Jan 21;25(2):1315. doi: 10.3390/ijms25021315 (PMC10816257; doi:10.3390/ijms25021315)
Supplement: Supplementary file 1 [file ijms-25-01315-s001.zip]

Archive with 7 entries (7 files):
- Supplementary Figure 1.TIF
- Supplementary Figure 2.TIF
- Supplementary Table1.xlsx
- Supplementary Table2.xlsx
- Supplementary Table3.xlsx
- Supplementary Table4.xlsx
- Supplementary Table5.xlsx
