# Supplementary material for: Proteome Analysis of Serum Purified Using Solanum tuberosum and Lycopersicon esculentum Lectins
Source: Int J Mol Sci. 2024 Jan 21;25(2):1315. doi: 10.3390/ijms25021315 (PMC10816257; doi:10.3390/ijms25021315)
Supplement: Supplementary file 1 [file ijms-25-01315-s001.zip › Supplementary Table2.xlsx]

## Sheet: Supplementary Table2
Supplementary Table 2. Comparison of 37 different lectin enriched and TOP14D treated sera.
Number	# of Grouped proteins	Accession number	Master accession number	Master protein name	Master Gene Symbol	Species	MW(kDa)	Peptides	Unique peptides	TOP14D	PSL1a	LTL	GRFT	PNA	GSL-II	SRL	ABA	Con-A	DBA	Jacalin	RCA-I	NPL	GNL	VVL	SSA	GSL-I	GSL-I-B4	LCA	SNA	ECL	PHA-E	ECA	PSA	SBA	WFA	MAL-II	MOA	PHA-L	MAL-I	sWGA	AOL	AAL	DSL	UEA-I	WGA	LEL	STL
1	1	P04114	P04114	Apolipoprotein B-100	APOB	Homo sapiens	515.615	205	205	5.21267e+09	2.51691e+08	7.94217e+07	5.03244e+10	1.31013e+08	2.24143e+08	1.48487e+08	1.23208e+08	2.03072e+09	1.04929e+08	4.61598e+08	3.13859e+08	9.69688e+09	8.23066e+09	2.09355e+08	5.96179e+08	1.41901e+08	1.7164e+08	2.18687e+08	4.35081e+08	2.05851e+08	1.49088e+08	3.04347e+08	3.14634e+08	9.88598e+07	1.98471e+08	8.27329e+08	1.80617e+08	1.63327e+08	2.19758e+08	1.96532e+08	2.24364e+08	3.67864e+08	1.44965e+08	1.63964e+08	8.36382e+09	1.69311e+08	1.86766e+08
2	1	P01024	P01024	Complement C3	C3	Homo sapiens	187.152	111	111	3.72303e+10	1.46967e+09	1.10319e+08	1.11129e+10	1.00065e+08	1.41954e+08	3.22938e+08	2.27609e+08	3.13226e+10	87643240	2.59175e+08	2.92489e+09	4.88622e+09	7.79615e+09	91147731	2.34986e+09	1.09561e+08	9.5256e+07	1.48043e+09	1.71932e+09	1.20778e+10	1.26876e+09	11423149439	2.17386e+09	243995738	3.19957e+09	7.1844e+07	7.85098e+08	8.31054e+07	2.12789e+08	1.80454e+09	5.07237e+08	1.85492e+08	1.84132e+08	8.62835e+07	1.04353e+09	1.33204e+08	2.02977e+08
3	1	P04275	P04275	von Willebrand factor	VWF	Homo sapiens	309.27	84	84	1.22741e+08	2.13891e+06	1.34016e+07	2.91509e+07	2.58568e+07	3.56724e+07	2.29943e+07	1.40878e+07	1.7639e+07	3.40967e+08	2.85939e+07	4.24755e+08	9.87945e+08	5.54797e+08	6.36245e+07	9.11577e+06	3.14408e+08	2.96786e+08	4.61701e+07	2.56291e+07	5.87273e+07	7.48505e+08	8.09832e+07	4.24935e+07	3.93886e+09	2.88194e+09	2.08347e+08	7.83598e+08	9.5698e+08	1.57128e+08	1.06302e+08	5.7725e+07	7.98903e+07	3.73929e+08	4.21581e+09	3.22727e+08	227477461	2.6347e+08
4	1	P12111	P12111	Collagen alpha-3(VI) chain	COL6A3	Homo sapiens	343.671	82	82	1.29504e+07	0	2.53546e+06	1.768e+06	9.40609e+06	7.71721e+06	1.01696e+07	3.98573e+06	1.64932e+06	6.94433e+06	2.22004e+07	3.20921e+06	1.6059e+07	1.33028e+07	1.61526e+07	2.12744e+06	2.58029e+06	3.61803e+06	16199961	6.77113e+06	5.03844e+06	8.17997e+06	6.65925e+06	1.58414e+07	8.89505e+06	2.39315e+07	5.30708e+06	6.16505e+06	1.37351e+07	1.21519e+07	3.92284e+07	9.70851e+06	1.48366e+07	1.26064e+07	7.18085e+06	1.64574e+07	1.62479e+07	1.36072e+07
5	1	P22105	P22105	Tenascin-X	TNXB	Homo sapiens	458.395	88	80	1.83218e+07	0	12137.9	0	0	0	1.42558e+06	1.56118e+06	3.94155e+06	0	3.17287e+06	629212	488491	691984	163520	0	0	20133.1	3.77194e+06	729545	849011	682004	961817	2.95969e+06	4326.76	332120	8.45297e+07	546780	32900	6.98639e+06	1.36885e+07	9.19492e+06	5.84717e+06	0	1.30195e+06	6.93068e+06	635136	3.79648e+06
6	1	Q8NDA2	Q8NDA2	Hemicentin-2	HMCN2	Homo sapiens	541.985	80	80	139722	31459	6.69037e+06	690746	1.20003e+06	2.6754e+06	8.18594e+06	506417	982174	2.97186e+06	9.68658e+06	2.33205e+06	2.29881e+07	1.96205e+07	4821384	234302	647581	1.4252e+06	1.07614e+07	1.46561e+06	8.37811e+06	1.33905e+07	9.54084e+06	5.89396e+06	4.49143e+06	1.09911e+07	1.23247e+06	1.70532e+06	1.10142e+07	1.20248e+07	9.71084e+06	1.06867e+07	7.09743e+06	7.72685e+06	2.09025e+06	5.08952e+06	1.64264e+07	2.55687e+06
7	1	Q07954	Q07954	Prolow-density lipoprotein receptor-related protein 1	LRP1	Homo sapiens	504.617	80	79	6.58689e+06	588387	0	8.33936e+06	4920.34	57434.5	89406.3	10297.5	2.05039e+06	0	2.29922e+06	1.26688e+07	1.29243e+08	8.15571e+07	1.09462e+06	34789	779158	92673.8	8.98886e+06	601089	4.21275e+06	3.86744e+07	6.18575e+06	6.03361e+06	1.68834e+07	4.45712e+07	7.00793e+06	2.83705e+07	5.50763e+07	3.43164e+07	7.98189e+06	8.4728e+06	13017219	8.27122e+06	3.02491e+06	2.89918e+07	6.84024e+06	1.32545e+06
8	1	Q96RW7	Q96RW7	Hemicentin-1	HMCN1	Homo sapiens	613.4	79	79	0	0	0	0	0	0	0	0	0	0	0	472294	1.57059e+07	7.83237e+06	0	0	0	0	4.83113e+06	97868.6	714031	1.38912e+07	1.57687e+06	2.01639e+06	12190.3	256045	0	0	255575	6.50662e+06	0	1.16576e+06	0	0	368368	0	0	0
9	1	P01023	P01023	Alpha-2-macroglobulin	A2M	Homo sapiens	163.292	85	77	9.43213e+09	2.74869e+09	1.09466e+07	57203420	4.1036e+07	4.12555e+07	2.37537e+07	1.87911e+07	3.30619e+09	8.84101e+07	4.15721e+07	1.5884e+09	5440488237	3.627e+09	5.9809e+07	8.37266e+08	8.1631e+08	1.38277e+09	2.54474e+09	1.43295e+08	1.13003e+09	1.7509e+09	2.18177e+09	3.15057e+09	608186546	8.79404e+08	8.19109e+07	3.58987e+10	3.00824e+09	2.65155e+09	8.67672e+07	5.55497e+09	7.6161e+09	3.92373e+08	3.64386e+10	1.37586e+08	77636474	2.37718e+07
10	1	P02549	P02549	Spectrin alpha chain, erythrocytic 1	SPTA1	Homo sapiens	280.019	76	76	0	42329	0	351353	8397.9	92086.2	20333.1	679275	604095	993257	0	356297	0	0	2.04352e+06	199405	7.48117e+06	8.19407e+06	47967.9	677924	5.1822e+06	4.47211e+06	8.31858e+06	42926.7	1.08339e+07	1.72165e+07	1.00841e+07	8.64719e+06	70520.1	7.4901e+06	2.51901e+07	1.23358e+07	1.58202e+07	9.54758e+06	1.98938e+07	2.43019e+07	3.00521e+07	3.35841e+07
11	1	P11277	P11277	Spectrin beta chain, erythrocytic	SPTB	Homo sapiens	246.47	77	73	0	76330.5	0	340448	0	36960.6	0	694214	669995	846751	0	332643	12316	0	1.68179e+06	90780.8	6.57845e+06	7.57856e+06	82587.8	712424	4.9207e+06	4.0248e+06	7.98654e+06	120292	1.03525e+07	1.54492e+07	9.48756e+06	6.75854e+06	56988.5	6.65092e+06	2.31613e+07	1.09974e+07	1.46262e+07	8.80722e+06	1.61908e+07	2.19252e+07	2.70719e+07	3.00446e+07
12	1	P21333	P21333	Filamin-A	FLNA	Homo sapiens	280.742	74	66	3.77168e+07	1.19552e+06	156131	346363	685455	1.02861e+06	241711	78007.5	131224	1.54642e+06	215612	702609	1.5951e+06	1.31042e+06	765441	6.12124e+06	3.61414e+06	2.961e+06	6.43157e+06	1.32441e+07	1.27881e+07	6.49857e+06	1.36056e+07	7.63646e+06	1.65251e+07	7.34366e+06	6.65012e+06	7.17179e+06	1.52494e+07	1.0147e+07	2.00809e+07	1.74273e+07	3.02903e+07	4.61721e+07	3.50533e+07	8.10013e+07	7.08792e+07	7.47626e+07
13	1	Q4LDE5	Q4LDE5	Sushi, von Willebrand factor type A, EGF and pentraxin domain-containing protein 1	SVEP1	Homo sapiens	390.18	66	66	260703	11580.7	9.63193e+06	3.26046e+07	2.95974e+07	5.43702e+07	1.989e+07	1.5816e+07	1.46517e+07	2.79383e+07	3.51239e+07	1.63315e+07	4.64413e+07	3.23996e+07	7.20827e+07	1.69403e+07	2.11041e+07	2.293e+07	3.29452e+07	3.50588e+07	2.17535e+07	3.47584e+07	2.67974e+07	3.86657e+07	2.5475e+07	4.56707e+07	1.96354e+07	2.43083e+07	3.7108e+07	2.86208e+07	7.3431e+07	4.12192e+07	42316049	3.89623e+07	2.53052e+07	4.88102e+07	5.68413e+07	2.26203e+07
14	1	P02751	P02751	Fibronectin	FN1	Homo sapiens	272.323	64	64	1.19469e+09	4.3853e+07	1.96184e+08	2.22254e+08	7.37554e+08	3.95362e+08	7.67558e+08	6.90811e+08	8.46061e+08	2.34957e+08	1.70948e+09	1.04354e+09	3.87359e+08	3.38348e+08	653642349	4.48269e+08	1.48957e+08	2.12841e+08	4.01437e+08	1.34948e+09	1.04053e+09	5.19176e+08	1.08931e+09	3.24469e+08	2.59884e+08	4.31695e+08	2.5357e+08	2.40078e+08	2.72214e+08	2.99638e+08	7.75739e+08	2.33162e+08	2.68267e+08	3.28984e+08	2.52375e+08	1.47509e+09	6.80165e+08	3.74364e+08
15	1	P98160	P98160	Basement membrane-specific heparan sulfate proteoglycan core protein	HSPG2	Homo sapiens	468.836	60	60	1.29205e+07	0	196179	1.3766e+06	1.79865e+06	3.21241e+06	3.86735e+06	4.71852e+06	821164	1.25309e+06	3.3723e+06	3117354	1.80134e+06	903958	6.24203e+06	654193	831466	1.16238e+06	7.21056e+06	2.49511e+06	4.22357e+06	3.05962e+06	4.69893e+06	8.29701e+06	1.2103e+06	2.00933e+06	1.97116e+06	2.10771e+06	1.11179e+06	1.61587e+06	5.43422e+06	5.08142e+06	9.38509e+06	1.94857e+06	3.91555e+06	3.34347e+06	3.02308e+06	465599
16	1	Q86WI1	Q86WI1	Fibrocystin-L	PKHD1L1	Homo sapiens	465.743	60	60	705806	0	0	0	0	0	0	0	0	0	0	127263	9194.68	0	0	0	972851	1.47065e+06	0	0	77559.3	620452	82849.6	0	3.40914e+06	3.01937e+06	40857.4	6.14547e+06	5.33542e+06	3.72475e+06	1.15908e+06	2.08221e+06	2.87233e+06	2.43745e+07	3.77053e+07	4.41834e+06	5.48333e+06	6.45986e+06
17	1	Q9Y6R7	Q9Y6R7	IgGFc-binding protein	FCGBP	Homo sapiens	572.028	59	59	4.80318e+07	2.57708e+06	102330	160230	1.19955e+06	132924	55578.2	163344	1.78775e+06	202289	25169.1	6.80796e+08	1.4981e+07	3.0279e+06	136353	419774	46664.7	1.02885e+06	6.78332e+07	977008	4.15758e+07	7.48089e+08	5.04684e+07	3.78864e+07	1.22144e+09	2.29586e+09	637977	708632	3.90748e+08	4.02795e+07	852217	3.06128e+07	1.6456e+07	5.88615e+07	8.29651e+06	2.05604e+06	3.19375e+06	1.53492e+07
18	1	P00451	P00451	Coagulation factor VIII	F8	Homo sapiens	267.015	56	56	663933	5.79108e+06	6.11478e+06	2.70129e+07	328595	1.48417e+06	9.78523e+06	3.54898e+06	2.42669e+07	633377	9.06308e+06	1.8729e+06	2.02492e+07	20014218	1.32145e+06	1.17543e+06	974062	1.10509e+06	1.52555e+07	8.36071e+06	8.1842e+06	3.04856e+06	4956810	1.92324e+07	2467694	2.42541e+06	1.60584e+06	4.4699e+06	2.10317e+06	1.32591e+06	5.58714e+06	1.74931e+07	6.90775e+06	1.45287e+06	2.61156e+07	1.10551e+07	937801	934110
19	1	P24043	P24043	Laminin subunit alpha-2	LAMA2	Homo sapiens	343.911	56	56	899890	0	0	165722	0	0	0	0	50576.1	0	0	321322	8.25206e+06	7.18183e+06	0	0	0	10770.5	4.03142e+06	0	435037	1.08364e+07	783193	3.78185e+06	650201	4317064	743018	0	6.75115e+06	1.00771e+07	121651	3.43569e+06	2.53274e+06	0	0	95634.4	160221	11362
20	1	P12259	P12259	Coagulation factor V	F5	Homo sapiens	251.709	55	55	9.20741e+07	4.64108e+07	1.48975e+08	2.23619e+09	4.16817e+07	3.21837e+08	1.38273e+08	9.96833e+07	1.40282e+09	1.64317e+08	2.85027e+08	2.60536e+08	521577188	6.02982e+08	6.84417e+07	2.01997e+08	2.8708e+07	7.85816e+07	1.38789e+08	6.09109e+08	1.87336e+08	1.21652e+08	1.38006e+08	1.57477e+08	4.5771e+07	166346600	3.50123e+08	3.13846e+07	2.32197e+08	4.64223e+08	3.50357e+08	1.95707e+08	3.36257e+08	8.43421e+08	2.14562e+08	9.91192e+08	1.82309e+08	1.42547e+08
21	1	P08603	P08603	Complement factor H	CFH	Homo sapiens	139.097	59	53	8.03223e+09	4.18236e+09	2.89887e+07	1.56753e+07	6.7206e+06	12092619	2.20307e+07	8.72716e+06	1.07818e+09	6.58229e+06	1.27955e+07	474696356	4.46155e+08	5.71527e+08	9.18291e+06	2.04847e+09	5.65797e+06	1.18775e+07	2.85966e+08	1.00205e+09	1372090479	6.79147e+08	1.34198e+09	3.03143e+08	1.13342e+07	3.07474e+08	5.2969e+07	71191636	8.89328e+07	9.86067e+08	6.62467e+07	9.10031e+07	3.18388e+07	2.12276e+07	8.86252e+07	1.94799e+07	1.23869e+07	8.87128e+06
22	1	P78509	P78509	Reelin	RELN	Homo sapiens	388.395	53	53	1628653	0	7739527	3.92468e+07	2.41008e+07	3.95578e+07	1.64142e+07	1.24902e+07	1.32749e+07	2.28711e+07	2.90326e+07	1.09246e+07	3.17262e+07	2.29377e+07	5.93372e+07	1.33186e+07	1.66249e+07	1.94666e+07	2.48298e+07	2.71129e+07	1.38053e+07	2.26732e+07	1.66068e+07	3.18577e+07	2.01158e+07	3.6292e+07	1.62965e+07	1.99284e+07	2.80885e+07	2.02694e+07	58830660	2.77457e+07	3.79939e+07	2.94227e+07	1.91844e+07	3.68971e+07	4.54387e+07	1.94356e+07
23	1	P02768	P02768	Albumin	ALB	Homo sapiens	69.365	52	52	2.57309e+10	1.47032e+08	3.30882e+08	7.4999e+07	6.82907e+07	2.77588e+08	1.44198e+08	159054217	1.14223e+08	102390546	5.76281e+08	9.22386e+07	8.85174e+07	1.12236e+08	9.93751e+07	1.86567e+08	1.75346e+08	3.54755e+07	1.52821e+08	266600340	8.35462e+07	1.05492e+08	1.4674e+08	1.56402e+08	6.46572e+07	1.26262e+08	3.30769e+08	1.08286e+08	9.08814e+07	1.81335e+08	9.00913e+07	1.13752e+08	2.07621e+08	1.20341e+08	132758108	1.71525e+08	9.94425e+07	1.80653e+08
24	1	Q9Y490	Q9Y490	Talin-1	TLN1	Homo sapiens	269.773	59	51	1.60106e+07	104099	0	60672.3	31041.2	209014	0	0	0	85394	7529.47	2498.83	112337	139099	56824.9	1.34429e+06	705134	546766	1177205	2.80481e+06	2.73568e+06	1.43563e+06	2.58409e+06	1.36195e+06	4.84314e+06	1.64474e+06	1.56173e+06	2.1545e+06	5.21181e+06	2.55147e+06	4.17402e+06	4451089	8.47724e+06	1.70701e+07	1.15074e+07	2.81598e+07	2.11533e+07	25650930
25	1	P00450	P00450	Ceruloplasmin	CP	Homo sapiens	122.207	48	48	1.0735e+10	1.04748e+07	3.9349e+06	1.08323e+06	1.24185e+06	1.44944e+06	1.61991e+06	1.14969e+06	1.16598e+08	2.03904e+06	4.44576e+06	1.29748e+07	4.6229e+06	8.28335e+06	4959056	5.92379e+07	368347	735048	2.72628e+08	3.29267e+07	7.17934e+06	1.98572e+07	5778071	3.64181e+08	862925	4.02766e+06	2.75221e+06	2.30069e+06	2.83134e+06	23239431	6.89157e+06	9.99038e+06	3.91969e+07	1.35854e+06	1.72018e+07	6.68727e+07	1.54779e+06	2.05175e+06
26	1	P01031	P01031	Complement C5	C5	Homo sapiens	188.308	48	48	1.46735e+09	3.47734e+07	1.63685e+06	2.78914e+06	609533	1.44924e+06	3.15122e+06	2.77322e+06	6.24686e+07	514175	3.02831e+06	1.43146e+07	3.78358e+07	5.02006e+07	1.463e+06	3.3941e+07	1.18707e+06	2.0311e+06	1.43241e+07	4.16802e+07	247776688	6.76139e+06	1.37365e+08	16540743	997218	2.43345e+07	895042	1.50796e+07	738415	1.70561e+06	1.92552e+07	3.91015e+06	2.01511e+06	2.20025e+06	795081	2.86527e+06	1.16887e+06	1.17034e+06
27	1	Q6V0I7	Q6V0I7	Protocadherin Fat 4	FAT4	Homo sapiens	542.694	48	48	23736.3	0	0	0	0	0	0	0	0	0	0	118342	9.9397e+06	1.11894e+07	0	0	45200.6	45989.8	40613.4	0	0	1901482	19072.6	0	48677.4	33266.4	0	397302	158123	1.18677e+06	0	227644	94993.6	0	1.73481e+06	0	98712.3	0
28	1	P35579	P35579	Myosin-9	MYH9	Homo sapiens	226.536	59	47	2.41987e+06	81729.9	46380.3	28983.4	174937	126263	18965.6	0	17637.2	40584.2	0	0	120506	28673.8	206402	915429	452240	371460	693549	2.12016e+06	1307728	1.10915e+06	1494520	989097	2.21119e+06	1.08045e+06	1.0249e+06	918024	3.05385e+06	1.62422e+06	2.86407e+06	2.81004e+06	4.92388e+06	7.94375e+06	5.7533e+06	9.03902e+06	9.37572e+06	1.16045e+07
29	1	P07996	P07996	Thrombospondin-1	THBS1	Homo sapiens	129.385	48	46	2.41541e+08	2.8253e+07	6.97847e+06	1.30979e+07	2.87643e+06	4.19384e+08	6.91631e+07	4.03397e+07	4.60119e+08	3.95054e+06	4.84349e+06	3.09866e+08	1.43917e+08	1.7771e+08	7994338	2.61939e+08	6.22241e+06	1.99167e+07	2.23607e+09	1.08982e+09	1.10963e+09	1.53546e+09	1.25668e+09	2.70454e+09	3.26511e+07	2.16339e+08	8.41067e+07	8.28388e+07	4.46925e+08	1.75894e+09	7.36106e+07	6.44609e+09	8.17901e+09	1.25862e+08	2.0859e+09	1.55448e+07	4.38808e+07	5.54201e+07
30	1	P35555	P35555	Fibrillin-1	FBN1	Homo sapiens	312.307	48	46	1.51806e+06	399288	938100	11584.8	0	117363	4.41154e+06	5.66816e+06	2.98143e+06	0	4.11168e+06	3.05002e+06	5.11629e+06	6.84333e+06	15900.4	753762	0	22246	3.24196e+07	1.22784e+06	7.12554e+06	1.37352e+07	7.5053e+06	2.49187e+07	74933	1.76476e+06	787672	418156	743076	8.25227e+06	730388	6.33639e+07	2.05288e+08	45839.1	1.58113e+06	436753	432586	281311
31	1	P16157	P16157	Ankyrin-1	ANK1	Homo sapiens	206.27	47	45	0	0	0	154715	0	44558.8	0	316689	204448	545050	0	112756	0	0	808587	54794.2	3.76682e+06	4.55849e+06	11421.1	287882	2.19478e+06	1.98058e+06	3.70699e+06	20871	5.91213e+06	9.42973e+06	5.55627e+06	4.01185e+06	0	4.21792e+06	14857746	5.84467e+06	8.35023e+06	5.49752e+06	9.13219e+06	1.2947e+07	1.68512e+07	1.93393e+07
32	1	P08519	P08519	Apolipoprotein(a)	LPA	Homo sapiens	226.55	46	44	6.15511e+07	412743	330233	1.64013e+09	10118948	1.12154e+06	12380244	6.02473e+06	9.23663e+07	1.43158e+06	1.01411e+08	3.60228e+07	4.93919e+08	2.50381e+08	1.64439e+06	3.16847e+06	1.32526e+06	917606	1.84183e+07	4.98295e+06	1.53418e+07	1.01705e+07	2.65776e+07	1.75862e+07	519523	1.21124e+06	1.83972e+08	4.44754e+06	872686	8.02981e+06	863075	886988	1321147	665179	661822	2.41339e+09	573660	868816
33	1	P23467	P23467	Receptor-type tyrosine-protein phosphatase beta	PTPRB	Homo sapiens	224.305	44	44	325752	0	0	0	0	0	0	0	0	0	0	306323	642434	1.67901e+06	0	58764.3	1.06707e+06	1.01354e+06	1.0169e+06	1.0883e+06	101183	1.43322e+06	84511.5	360138	1.57262e+06	638473	1.36542e+06	2.09184e+06	3.18539e+06	3.31445e+06	4.84169e+06	3.44354e+06	3.25582e+06	4.20065e+06	1.12735e+07	9.2789e+06	4.28328e+06	5.68119e+06
34	1	Q9NY15	Q9NY15	Stabilin-1	STAB1	Homo sapiens	275.487	43	43	1.77573e+06	325352	2.02018e+06	0	0	0	0	0	191910	0	0	5.31345e+06	1.21759e+07	8.0265e+06	0	354986	370023	709648	1.08791e+07	3.38961e+06	1.25993e+07	1.40655e+07	1.29633e+07	7.0043e+06	2.43145e+06	6.25596e+06	1.27329e+06	2.54553e+06	1.56847e+07	2.01262e+07	4.71939e+06	2.24392e+07	7.09001e+06	3.21969e+06	2.28916e+07	5.38123e+06	7.0262e+06	1.42073e+07
35	1	P15924	P15924	Desmoplakin	DSP	Homo sapiens	331.78	42	42	1.85754e+06	26772.5	302085	0	1.89482e+06	690895	420749	0	0	466472	2.68676e+06	0	155874	31360.5	6.38489e+06	238321	779092	414266	152029	304070	0	0	351955	25509.9	1.70891e+06	198625	96010.4	20610.1	24847.6	453636	457293	576764	168525	1.24019e+06	614220	4.70085e+06	363825	91430
36	1	Q13201	Q13201	Multimerin-1	MMRN1	Homo sapiens	138.114	42	42	8.89368e+06	4370740	2.09165e+08	9.46956e+07	2.43067e+07	2.07906e+08	264622985	8.21461e+07	4.16311e+07	1.72249e+08	2.51609e+08	1.58538e+08	559418084	4.30466e+08	1.38342e+08	2.51959e+07	2.90253e+07	7.90192e+07	1.55725e+08	145672465	1.36154e+08	2.04769e+08	1.13158e+08	8.74335e+07	3.21896e+08	6.61551e+08	1.45592e+08	1.21833e+08	8.38792e+07	3.11352e+08	1.23098e+09	2.24291e+08	6.29862e+07	1.85467e+08	5.97821e+08	8.54753e+08	7.60749e+08	4.89448e+08
37	1	Q8WWQ8	Q8WWQ8	Stabilin-2	STAB2	Homo sapiens	276.995	41	41	0	796532	1.4141e+07	0	0	273369	5.66428e+06	79580.1	775742	4.99794e+06	4.45163e+06	1.68001e+06	1.38053e+07	13421887	1.4138e+06	810751	7881.47	125238	7.41331e+06	5.60425e+06	1.2046e+07	2.76385e+06	1.18957e+07	6.46303e+06	923738	3.58474e+07	929940	7.69332e+06	3.47426e+06	1.36844e+07	2.55156e+06	5.09538e+06	3.51538e+06	3.37387e+06	1.35616e+07	1.05117e+06	4.77177e+06	4.94825e+06
38	1	P24821	P24821	Tenascin	TNC	Homo sapiens	240.857	40	40	7.23969e+06	11211.5	2.08254e+06	331300	376153	1.0148e+06	325072	157831	2.65003e+06	567096	410902	9.17674e+06	4.18052e+07	3.55949e+07	2.714e+06	4.64119e+06	276416	479849	7.48725e+06	1.22325e+06	1.91353e+07	2.98717e+07	1.8261e+07	4.04099e+06	1.55939e+06	2.17343e+07	1.23647e+06	395808	1.46153e+07	1.93625e+07	3.21944e+06	1.63687e+06	3.31046e+06	3.07057e+06	733892	1.87564e+06	1.64196e+06	1.32324e+06
39	1	Q14517	Q14517	Protocadherin Fat 1	FAT1	Homo sapiens	506.28	40	40	0	0	0	60639.6	0	0	0	0	0	0	0	0	1.5608e+06	2.97432e+06	0	0	0	0	0	0	0	30772.7	14308.9	0	0	57512.7	0	0	0	11158.8	0	22283.3	13093.2	0	0	0	0	0
40	1	P11717	P11717	Cation-independent mannose-6-phosphate receptor	IGF2R	Homo sapiens	274.381	39	39	7.8266e+06	622472	0	1.95144e+06	0	0	0	0	1.90885e+06	0	0	3.4512e+06	1.05862e+07	1.83998e+07	0	358915	36152.5	110069	8.23936e+06	1.07476e+06	1.4402e+06	1.23008e+07	2.09426e+06	5.84135e+06	77354	1.34786e+06	45396.7	1.33743e+06	2.95873e+06	6.44109e+06	104392	3.04201e+06	3.42934e+06	46692.4	1.31709e+06	0	257401	4843.44
41	1	Q9NR99	Q9NR99	Matrix-remodeling-associated protein 5	MXRA5	Homo sapiens	312.157	39	39	0	19165.1	226926	281547	387448	413853	15745	0	190844	383818	267962	42208.2	1.68252e+06	1393243	839532	0	264703	28814.7	291876	615887	392682	217074	421868	120713	50529.7	541864	2.40924e+06	139826	4947.47	989818	6.33954e+06	691856	393390	0	8856.59	2456291	258142	757393
42	1	P00747	P00747	Plasminogen	PLG	Homo sapiens	90.569	43	38	4784625660	6.26947e+07	2.095e+07	4.19128e+06	7.32963e+06	4.47448e+06	718986663	2.11589e+09	2.82297e+07	5.21787e+06	1241786363	5.68345e+06	1.54869e+07	1.25166e+07	2559841	3.46237e+07	4.64088e+06	1.75437e+07	3.78921e+07	2.86454e+07	4694277	3.11957e+06	3.93508e+06	8.15227e+07	1.38306e+06	3.35054e+06	1.17812e+08	4.0088e+07	6.09092e+06	230328453	2.65753e+06	2.99748e+06	5.05602e+06	2.4043e+06	3.32241e+06	8.98603e+06	2.83285e+06	2.26507e+06
43	1	Q6UVK1	Q6UVK1	Chondroitin sulfate proteoglycan 4	CSPG4	Homo sapiens	250.54	38	38	548408	0	0	159103	0	0	0	0	0	0	0	172200	57035.4	73319.5	0	0	0	0	4.02159e+06	0	107130	6.09627e+06	156956	3.81926e+06	5329.59	232327	2.10353e+06	0	2.69354e+06	4.09495e+06	29701.9	57807.5	344428	0	0	469112	1.64047e+06	276708
44	1	Q14766	Q14766	Latent-transforming growth factor beta-binding protein 1	LTBP1	Homo sapiens	186.797	38	37	5.33581e+06	516614	1.39904e+08	9.85251e+07	5.97528e+07	9.93478e+07	237571230	8.82755e+07	3.44045e+07	1.12553e+08	2.96547e+08	27242575	1.64708e+08	1.73898e+08	187307486	2.46826e+07	1.76055e+07	3.37731e+07	1.9822e+08	1.23894e+08	1.51551e+08	8.0329e+07	1.46613e+08	2.32728e+08	2.768e+07	1.79505e+08	1.04351e+08	9.35595e+06	5.41557e+07	1.79762e+08	3.17352e+08	2.95486e+08	1.83298e+08	3.93156e+07	2.46224e+08	3.16276e+08	70494839	1.26755e+08
45	1	P22897	P22897	Macrophage mannose receptor 1	MRC1	Homo sapiens	166.013	36	36	6.54552e+06	0	1.70958e+06	214200	1.2088e+06	0	402342	435689	326771	0	2.95417e+06	1.89355e+07	294129	871428	3.21166e+06	7289075	2.62413e+06	3.08056e+06	1.55364e+07	3.58645e+07	1.53295e+07	1.27177e+07	1.66643e+07	1.77421e+07	1.64662e+06	2.87617e+07	1.74578e+07	1.5009e+06	1.88503e+07	2.829e+07	121072	1.81043e+06	1.72427e+06	6.1039e+06	7.99024e+06	566248	2.09733e+06	2.00917e+06
46	1	Q14624	Q14624	Inter-alpha-trypsin inhibitor heavy chain H4	ITIH4	Homo sapiens	103.358	35	35	3.8277e+09	2.67589e+08	1.4769e+08	7.45601e+09	6.16905e+06	1.9209e+07	1.90888e+10	1.69702e+10	1.80345e+08	1.37583e+07	1.97309e+10	1.91769e+07	1.05613e+08	1.46061e+08	1.6778e+07	2.42291e+08	5.53039e+06	13233659	1.6375e+07	2.54341e+08	1.98919e+07	10430473	2.61455e+07	3.84099e+07	7.25177e+06	1.40802e+07	4.9605e+08	4305813369	1.24611e+07	1.07013e+08	6.34545e+07	1.5953e+07	2.11561e+07	1.43249e+07	1.48515e+07	4.09758e+08	3.08764e+07	1.7946e+07
47	1	O15031	O15031	Plexin-B2	PLXNB2	Homo sapiens	205.13	33	33	846778	0	0	4.39873e+07	0	0	0	0	136681	0	0	66621.6	4687476	6.79241e+06	0	20949.2	12388.7	0	234362	13740.5	35701.8	147928	0	304626	26915.3	37856	0	30412.8	142014	248684	20155.1	201570	980732	859349	703071	589152	843015	1.3286e+06
48	1	Q7Z7M0	Q7Z7M0	Multiple epidermal growth factor-like domains protein 8	MEGF8	Homo sapiens	303.107	32	32	9.35435e+06	563125	0	4.70536e+07	0	0	591820	620371	0	0	31806	1.3699e+06	2.64959e+07	3.03887e+07	0	0	259659	245554	32270.8	0	102726	2.49971e+06	98887.3	22063.4	834944	554228	1.41751e+06	1.20142e+06	1.26805e+06	5.21371e+06	503714	835598	36608.1	0	4.1339e+06	4.6374e+06	191333	86987.3
49	1	P00734	P00734	Prothrombin	F2	Homo sapiens	70.037	31	31	2.33806e+09	386161275	2.06429e+09	1.18364e+08	9.67998e+07	165810937	1.42084e+08	9.47593e+07	5.03308e+08	2.21471e+08	8.04055e+08	1.5215e+08	4.7464e+08	6.64348e+08	1.60312e+08	787724306	5.10614e+07	9.75547e+07	1.74187e+08	1.15646e+09	2.75188e+08	57912851	2.11802e+08	3.00781e+08	62406696	1.10356e+08	44093062	3.93325e+08	67210664	1.30417e+08	281194147	1.01418e+08	1.40533e+08	9.03794e+07	4.18742e+08	1.65665e+08	8.77314e+07	1.02255e+08
50	1	P04003	P04003	C4b-binding protein alpha chain	C4BPA	Homo sapiens	67.034	31	31	3.85739e+09	3.58144e+09	2.68335e+07	1.07074e+08	1.89872e+07	2.15991e+07	3.70957e+07	3.11525e+07	1.95371e+09	2.2159e+07	2.70145e+08	2.77098e+09	3.64699e+09	3597644801	2.11583e+07	1.91672e+09	1.21852e+07	1.89082e+07	2.29047e+09	7200680155	4.04766e+09	3.17156e+08	6.57397e+09	2.92882e+09	2.51707e+07	7.59857e+08	25588390	4.82921e+08	1.2514e+08	6.90361e+08	2.34304e+08	2.34655e+08	4.82286e+08	1.00158e+08	4.43667e+07	64174479	2.14378e+07	2.45318e+07
51	1	P18206	P18206	Vinculin	VCL	Homo sapiens	123.801	31	31	1.06447e+07	212327	304918	279567	145406	252582	272722	204956	76376.5	262885	473236	39494.8	166932	178234	441792	691449	366399	411021	636688	1.63934e+06	1.49704e+06	848779	1.54591e+06	712308	2.66344e+06	810650	638611	1.02793e+06	2.58134e+06	1.26992e+06	1.89973e+06	2.49296e+06	4.99645e+06	8.3615e+06	5.61209e+06	1.1604e+07	9.69275e+06	1.18176e+07
52	1	Q8WUJ3	Q8WUJ3	Cell migration-inducing and hyaluronan-binding protein	CEMIP	Homo sapiens	152.999	31	31	0	0	0	0	0	0	0	0	0	0	0	44137.4	5.80715e+06	4.04158e+06	0	0	4510.88	0	59341.1	0	41443.6	1.66054e+06	113630	204145	485256	1.21504e+06	28640.3	1128282	2.80863e+06	1.60326e+06	15799.4	73812.5	661226	10520.9	0	420334	167713	0
53	1	Q92626	Q92626	Peroxidasin homolog	PXDN	Homo sapiens	165.278	31	31	12172.2	0	3.16552e+06	2.32127e+06	0	612160	772649	0	1.2799e+06	359091	1.26422e+06	1.90186e+06	1.60452e+07	1.40423e+07	357522	1.03617e+06	0	39879.9	8.26912e+06	2.0792e+06	4.99787e+06	3.89818e+06	6.35279e+06	9.19981e+06	528370	1.11133e+07	118401	0	102749	4.72297e+06	1.01308e+06	4.29848e+06	3.71628e+06	14805.4	2.18838e+06	206528	3.17116e+06	41394.3
54	1	Q92673	Q92673	Sortilin-related receptor	SORL1	Homo sapiens	248.432	31	31	0	0	0	1.16793e+06	222759	0	264040	202285	0	0	0	0	6.12089e+06	4.4276e+06	0	0	0	0	0	0	0	37768.7	0	222414	0	0	0	0	278622	0	0	17564.2	18767.1	0	0	411838	0	0
55	1	Q9NYQ8	Q9NYQ8	Protocadherin Fat 2	FAT2	Homo sapiens	479.324	31	31	0	0	0	0	0	0	0	0	0	0	0	0	1.13406e+06	1.23739e+06	0	0	0	0	32928.9	0	0	288812	0	0	93032.1	924464	0	0	161708	35570.6	0	85147.4	249318	65338.3	0	109232	0	0
56	1	P02647	P02647	Apolipoprotein A-I	APOA1	Homo sapiens	30.777	30	30	1.38364e+10	4.54217e+07	4.94397e+07	56724443	35531976	7.43887e+07	20435042	4.02542e+07	2.86353e+07	4.08438e+07	1.94147e+08	1.87351e+07	3.02297e+07	2.74945e+07	6.9715e+07	37084421	4.74971e+07	8.32798e+07	26149124	5.25773e+07	7.65568e+07	2.62673e+07	5.57402e+07	3.09425e+07	2.6302e+07	4.79533e+07	3.60879e+07	5.56412e+07	3.35582e+07	28176119	5.64098e+07	5.23321e+07	9.32125e+07	59934681	8.24079e+07	4.43611e+07	6.07785e+07	6.8134e+07
57	1	P02787	P02787	Serotransferrin	TF	Homo sapiens	77.065	30	30	1.12946e+09	1.70317e+07	882172	5.40359e+06	2.58083e+06	3.44144e+06	3.71205e+06	3.80147e+06	6.01708e+08	1.67555e+06	7.62642e+06	2.73754e+07	3.31645e+06	3.27923e+06	2.39154e+06	1.15988e+08	3.71923e+06	4.08245e+06	8.50419e+06	51698525	1.09451e+07	1.66947e+07	13542780	15636995	4724710	6.03694e+06	7.97136e+06	3.56061e+07	1.84831e+07	1.76198e+07	4.35188e+06	1.56567e+07	2.74839e+07	8.20516e+06	12530161	6.46772e+06	8.39066e+06	1.08191e+07
58	1	P02788	P02788	Lactotransferrin	LTF	Homo sapiens	78.183	30	30	2327965	6.00854e+06	2.31736e+07	1.52159e+07	9536806	3.2927e+07	2.97845e+06	1.85463e+06	2.39178e+07	1.55628e+07	5.50053e+06	1.76606e+07	1.44625e+07	3.84836e+07	1.30835e+07	4.78166e+07	9.53646e+06	1.18864e+07	4.67508e+07	9.1465e+07	1.93141e+07	1.29938e+07	2.63277e+07	6.36717e+07	8.66579e+06	3.44628e+07	1.27484e+07	9.86945e+06	3.89125e+07	1.89922e+07	1.63415e+07	1.12359e+08	1.61294e+08	6.77017e+07	1.68992e+07	11294705	26868921	2.37283e+07
59	1	P19827	P19827	Inter-alpha-trypsin inhibitor heavy chain H1	ITIH1	Homo sapiens	101.39	30	30	3056611458	6.79621e+06	280090	1.18536e+06	305917	349707	3.5933e+08	2.64641e+08	8.27838e+07	254861	1.64687e+08	1.20346e+06	1.65434e+06	1.17639e+06	1.85946e+06	1.21129e+08	126277	170239	1.99994e+07	5.05362e+07	350587	157039	819460	2.51759e+07	559471	6.21456e+06	1.69524e+07	2.01071e+06	452754	1.09623e+06	1.37012e+06	807033	745788	746168	493389	2.60865e+06	677052	659338
60	1	P98161	P98161	Polycystin-1	PKD1	Homo sapiens	462.538	30	30	0	0	0	0	0	0	0	0	0	0	0	0	1.36448e+06	658472	0	0	0	0	0	0	0	394824	0	0	37458.4	71228.6	0	0	661949	672131	622135	0	0	631980	0	2839093	5.67233e+06	2.01054e+06
61	1	P00751	P00751	Complement factor B	CFB	Homo sapiens	85.534	29	29	4.73235e+09	229223316	1.85679e+06	1.93098e+06	1041767	2.64872e+06	1.48228e+08	2.31838e+07	331327662	1.1471e+06	5392875	1.04283e+08	3.53083e+07	5.25905e+07	2.9269e+06	5.05232e+08	2.5059e+06	2.40249e+06	1.79085e+07	599076293	3.23051e+07	17467802	4.12659e+07	3.4167e+07	2.95948e+06	29213821	5.00832e+06	9.93121e+06	4.8887e+06	3.36323e+07	1.41109e+07	9.22912e+06	5.4582e+06	7.2778e+06	6.60599e+06	2.65015e+06	2.24674e+06	4.10809e+06
62	1	P20742	P20742	Pregnancy zone protein	PZP	Homo sapiens	163.866	29	29	3.34952e+08	6.06655e+06	638627	502932	0	0	16455	0	1.17662e+06	0	0	901595	8.39346e+06	4.74841e+06	0	1.37153e+06	0	0	283877	422225	0	7756.07	50757.6	636914	0	0	0	1.26886e+07	0	19597.9	21565.5	0	67964.9	0	147050	68120.5	76652.2	40506.7
63	1	Q6YHK3	Q6YHK3	CD109 antigen	CD109	Homo sapiens	161.689	29	29	3.24321e+06	58451.1	0	4.72329e+07	16589.2	0	0	0	943880	105937	200074	781345	5.47251e+06	7.57836e+06	121768	95708.2	4.06307e+06	4.26851e+06	348946	177356	692147	1.52727e+06	1.03648e+06	526527	1.04505e+06	1.70318e+06	295574	1.31555e+07	4.69948e+06	6.04142e+06	1.24659e+06	5.74559e+06	6.28977e+06	1.50175e+06	2.38137e+07	5.92441e+06	2.99037e+06	2.65561e+06
64	1	Q92954	Q92954	Proteoglycan 4	PRG4	Homo sapiens	151.064	29	29	2.3962e+07	8.52277e+07	4.60338e+07	12209186	1.56138e+09	1.49251e+07	8.86982e+07	3.92192e+07	1.04065e+08	1.74328e+08	1.33685e+08	4.4236e+06	7.61851e+06	1.26069e+07	6.72919e+08	1.41081e+07	4.48031e+07	1.09493e+07	1.18448e+07	4.97249e+07	3.05721e+07	4.44963e+06	9.82175e+06	7.66099e+06	20748919	141031736	1.13929e+09	6.35187e+07	4.86391e+06	1.83589e+08	3.06754e+09	7.24507e+06	6.33818e+06	9.67767e+06	2.03892e+07	423070351	8.8398e+06	1.29996e+07
65	1	O75339	O75339	Cartilage intermediate layer protein 1	CILP	Homo sapiens	132.566	28	28	512854	0	112891	1.30209e+07	956882	2555450	2.57669e+06	1.66669e+06	4.58411e+06	379277	1.16232e+06	1.52968e+06	1.29022e+07	1.39803e+07	3.20256e+06	136775	394442	410205	1.06864e+07	1.21006e+06	6.04087e+06	5.50064e+06	5.76638e+06	1.4884e+07	859718	2.20519e+06	565287	481203	358715	3.18493e+06	5.72924e+06	1.10612e+07	2.19763e+06	817832	301045	2.68282e+06	1.19757e+06	402492
66	1	P06681	P06681	Complement C2	C2	Homo sapiens	83.269	28	28	5.4474e+08	167840470	116045	4.86215e+09	401614	391264	2.6679e+06	186440	2.74961e+08	49847.9	522149	8.33163e+07	1.15159e+08	2.44576e+08	270674	1.14692e+08	238843	677105	4.94549e+07	7.69032e+07	6.83822e+07	2.34053e+07	7.48716e+07	49477860	1.16813e+06	31825952	3.0951e+06	7.56497e+06	6.71309e+06	6.46648e+07	4.46343e+07	1.82539e+07	2.53842e+07	3.89614e+06	4.54375e+06	1.25483e+07	2.82823e+06	1263667
67	1	P08514	P08514	Integrin alpha-IIb	ITGA2B	Homo sapiens	113.378	28	28	2999567	3.7449e+06	201534	843794	1.00952e+06	1.22697e+06	178879	138651	491928	2.68355e+06	487175	2.17793e+06	2.3164e+06	2.27759e+06	928518	1.22016e+07	6.46131e+06	5.70975e+06	1.07806e+07	2.4349e+07	2.17583e+07	1.53049e+07	23084477	1.32099e+07	31455552	1.23167e+07	1.00548e+07	1.68007e+07	5.52876e+07	2.32607e+07	33717693	36087801	70238504	1.59246e+08	1.1676e+08	1.37224e+08	1.62288e+08	2.53771e+08
68	1	P08575	P08575	Receptor-type tyrosine-protein phosphatase C	PTPRC	Homo sapiens	147.488	28	28	292628	0	0	0	0	0	0	0	0	0	0	59101.2	0	0	0	0	5974.51	34587.4	0	365516	217396	70224	131994	0	475410	838280	588599	133481	860016	882138	933129	577517	732498	3.10109e+06	1.14306e+06	4.299e+06	3.74357e+06	8.21196e+06
69	1	P14543	P14543	Nidogen-1	NID1	Homo sapiens	136.379	29	28	8.37435e+06	0	136658	135912	957915	459660	1.47332e+07	1.25325e+07	23253.6	243324	3.07605e+07	424492	3.34105e+06	3.14095e+06	920278	34941.2	106620	68037.9	1.95331e+06	386385	911839	4.85304e+06	1.14568e+06	1.96373e+06	789040	2.06008e+06	3.43697e+07	301303	3.94816e+06	8.34868e+06	1.78915e+06	2.2195e+06	2.81099e+06	1.21294e+06	3396690	6.35891e+06	1589031	652217
70	1	P01042	P01042	Kininogen-1	KNG1	Homo sapiens	71.959	27	27	4.33185e+09	1.65579e+07	4.39669e+06	7.18193e+06	1.14749e+07	1.50785e+08	1.05261e+09	5.59057e+08	175766499	21041600	5.53773e+09	4.97149e+07	2.25559e+07	38624594	1.67326e+07	3.7449e+08	9.60177e+06	2.53567e+07	237036500	305109607	3.76887e+06	1.4253e+07	5.60256e+06	173005636	7.31098e+06	2.18078e+07	3.60198e+09	1.1583e+07	1.46824e+07	319424365	1.58774e+07	2.13598e+07	3.16947e+08	8.24091e+06	7.31437e+06	2.43899e+09	9.88767e+06	2.02222e+07
71	1	P09871	P09871	Complement C1s subcomponent	C1S	Homo sapiens	76.687	27	27	464539353	1.42361e+09	10380703	8.29576e+06	5.10989e+06	10018217	28479474	24641902	1.05893e+09	2869100	3.76902e+07	1308443736	2.50488e+09	3.21465e+09	7.31679e+06	2.70122e+09	2.93285e+06	7.02832e+06	3.93997e+08	2.50661e+09	1.95157e+09	6.02691e+08	2.38655e+09	7.98683e+08	1.57009e+07	7.88872e+08	3.82865e+07	127354095	6.24865e+07	3.8766e+08	4.47718e+08	9.57974e+07	3.51699e+07	3.0342e+08	1.21867e+07	112459694	7.50601e+06	5.55366e+06
72	1	P10643	P10643	Complement component C7	C7	Homo sapiens	93.519	27	27	546400095	1.0762e+07	368719	764587	479781	743897	2.89002e+06	6.9543e+06	3.38851e+08	280642	1.90808e+06	7.42008e+06	2.93286e+07	3.81065e+07	760028	1.45857e+07	333462	399996	6925747	1.19765e+07	1.72631e+08	5.63034e+06	9.81988e+07	1.13916e+07	1.00936e+06	1.7274e+07	2.50345e+06	13703331	865606	4.37921e+06	1.31734e+07	2.82772e+06	1.43847e+06	1353079	3.64992e+06	1.73123e+06	815555	806058
73	1	P12821	P12821	Angiotensin-converting enzyme	ACE	Homo sapiens	149.717	27	27	8.30841e+06	0	0	0	0	0	0	0	0	0	0	778434	0	0	0	0	3.98504e+06	3.64735e+06	986069	0	69588	2.24175e+06	48992.7	694481	1.11046e+06	77286	93031.7	1.41661e+07	8.33649e+06	4.74414e+06	268328	2932622	3217916	530203	4.45248e+07	2.83629e+06	429762	597041
74	1	P19823	P19823	Inter-alpha-trypsin inhibitor heavy chain H2	ITIH2	Homo sapiens	106.465	27	27	3.8102e+09	4.39148e+07	878313	1.97434e+06	661563	644747	4.89112e+08	331475839	8.12371e+07	407100	2.26023e+08	1450537	2.19702e+06	1569729	2.53057e+06	1.26543e+08	362499	346968	1.61438e+07	5.30711e+07	627629	480775	1.11132e+06	1.98022e+07	754450	6.41416e+06	2.89243e+07	2.91457e+06	584157	1461202	1.16868e+06	1523451	1652323	968506	1556091	3.0317e+06	851935	932698
75	1	Q14112	Q14112	Nidogen-2	NID2	Homo sapiens	151.256	26	26	1.0121e+06	0	0	0	26472.6	136416	1.22656e+06	580691	0	0	319268	0	0	0	448993	0	0	0	329934	1.93615e+06	1.90484e+06	404994	2.72028e+06	298469	15636.4	53692.4	1.02414e+07	178245	497484	2.64023e+06	346468	1577792	984427	96765.8	3.43634e+06	1.02642e+06	169318	31946.6
76	1	Q9UBG0	Q9UBG0	C-type mannose receptor 2	MRC2	Homo sapiens	166.676	26	26	960799	0	0	0	0	0	0	0	30209.8	0	0	1.92863e+06	721604	585687	0	0	0	0	5.45542e+06	0	723575	11994551	1.13825e+06	3.25677e+06	24712.3	142242	276364	19446.6	5.63317e+06	6.23181e+06	18122.4	16273595	1.53562e+07	666434	23242.5	1.30726e+06	123521	109185
77	1	O75882	O75882	Attractin	ATRN	Homo sapiens	158.542	25	25	2.46785e+08	2.19447e+07	0	1.66884e+08	0	12567	0	0	1.20938e+07	315382	0	1.2465e+07	2.48857e+08	1.46172e+08	266842	4.57998e+06	2.01643e+06	2.42661e+06	12967511	2.04792e+06	2.54074e+06	4.35631e+07	3.76191e+06	15952585	1.81892e+06	3.05853e+06	2.89375e+06	7.82097e+06	4.90575e+07	7.77421e+07	1.17648e+06	3.53321e+06	4.8239e+06	1.16529e+07	29870222	5.29997e+06	1.65139e+06	1.60559e+06
78	1	P01009	P01009	Alpha-1-antitrypsin	SERPINA1	Homo sapiens	46.735	25	25	1.94988e+09	35153565	2.72479e+07	1.80137e+07	1.88967e+07	2.19122e+07	3.80008e+07	3.29432e+07	4.31853e+08	1.18721e+07	38356645	6.64164e+07	1.46301e+07	1.591e+07	3.3227e+07	2.36342e+08	1.19172e+07	1.40964e+07	8.59679e+07	1.21502e+08	1.24031e+07	2.70267e+07	1.7375e+07	8.17886e+07	9.06556e+06	1.54994e+07	1.70375e+07	1.32855e+07	1.46415e+07	2.46658e+07	2.54057e+07	4.77275e+07	9.43978e+07	2.67452e+07	1.56984e+07	2.82493e+07	2.02527e+07	1.36657e+07
79	1	P04264	P04264	Keratin, type II cytoskeletal 1	KRT1	Homo sapiens	66.038	29	25	2.73479e+08	20845415	4.15258e+07	4.94092e+06	3.73944e+08	1.07922e+08	8.6893e+07	29629281	1.23337e+07	1.07372e+08	1.63269e+08	1.85822e+07	7.96545e+07	4.97067e+07	5.44075e+08	7.82702e+07	1.19012e+08	81065096	7.59294e+07	5.96954e+07	1.60776e+07	17845947	9.22873e+07	55743233	2.3589e+08	5.34642e+07	5.63927e+07	4.69467e+07	35520623	95883299	1.06827e+08	1.39461e+08	5.54126e+07	1.98464e+08	9.8109e+07	4.54059e+08	5.61814e+07	5.25324e+07
80	1	P48740	P48740	Mannan-binding lectin serine protease 1	MASP1	Homo sapiens	79.248	25	25	58120780	37056896	2.17899e+07	4.89528e+06	1.14845e+08	6.46372e+06	1.95039e+07	1.09941e+07	8.46176e+07	2.6275e+07	3.18799e+07	1.00729e+08	950064604	1094979748	2.05014e+07	9.06202e+07	1.36742e+07	1.02361e+07	287498656	1.42304e+08	92884993	5.08896e+08	2.06085e+08	3.24973e+08	1.66854e+08	1.16486e+08	3.25054e+07	8.53259e+07	3.63453e+08	2.99351e+08	1.65619e+08	5.35696e+08	2.83415e+08	1.41176e+07	9.11438e+07	1.35615e+08	6.83615e+06	5.04109e+06
81	1	P02790	P02790	Hemopexin	HPX	Homo sapiens	51.678	24	24	27175637851	470127080	2160305	4005310	2.07034e+06	1.73231e+06	155293141	4.25745e+08	2.25853e+09	1.14146e+06	310373065	6.29422e+08	1.60527e+07	3.85266e+07	629214	2.69154e+09	699964	1.02342e+06	6.20391e+08	800877675	2.80972e+07	4.32603e+07	3.8883e+07	939977250	4163139	1.65562e+06	3.45993e+07	1.94691e+06	2.05159e+07	1.21058e+08	4.65774e+07	1.18422e+09	9.15553e+08	2.77828e+08	1.31712e+06	6.52548e+08	3.18428e+06	3.97026e+06
82	1	P06727	P06727	Apolipoprotein A-IV	APOA4	Homo sapiens	45.373	24	24	2266964239	874177	2.87007e+06	8.93842e+06	4.31163e+06	6.91673e+06	2.24212e+06	2.18648e+06	3.02969e+06	4.46899e+06	9.19975e+06	1.49657e+06	5.1575e+06	4.89204e+06	7.62117e+06	3.15222e+06	6.36321e+06	8.19187e+06	2819878	4.53803e+06	4.41972e+06	1.55939e+06	4.10723e+06	3.48593e+06	2.89312e+06	5.30115e+06	2934462	3365055	3.00223e+06	2.54139e+06	6.42304e+06	8.97666e+06	1.5541e+07	6.10776e+06	1.2353e+07	5772815	6.3499e+06	6.58946e+06
83	1	P15144	P15144	Aminopeptidase N	ANPEP	Homo sapiens	109.54	24	24	23943812	93192.8	0	222570	95127.9	0	0	22024	1.0798e+06	0	13689.2	472008	78634	116725	19475.3	192680	0	8190.79	32159.9	22047.4	534878	2.3403e+06	350836	66821	40419	143674	459665	85368.1	1.69727e+07	1.02528e+07	350142	72662.2	484556	8.06707e+06	952419	3.56459e+06	3.38327e+06	3413898
84	1	P49641	P49641	Alpha-mannosidase 2x	MAN2A2	Homo sapiens	130.542	24	24	410078	0	0	0	0	0	0	0	0	0	0	0	0	0	0	0	0	17490.2	17816.6	0	0	0	0	54889.6	0	0	345999	142999	0	11755.6	0	720607	6.69817e+06	0	465735	25830.3	76599.9	0
85	1	Q14644	Q14644	Ras GTPase-activating protein 3	RASA3	Homo sapiens	95.7	24	24	0	0	0	0	0	0	0	0	0	0	0	0	0	0	0	70137.7	38774.8	38574.3	65367.9	332784	350640	35086.9	218345	21849.1	885406	71535.4	80493.6	231455	2.03468e+06	404655	724235	665499	1.80706e+06	4.74468e+06	3.90181e+06	4.68916e+06	5.52533e+06	8.3425e+06
86	1	Q8TER0	Q8TER0	Sushi, nidogen and EGF-like domain-containing protein 1	SNED1	Homo sapiens	152.207	24	24	367621	59083.9	59203	0	0	5587.18	698568	255533	2.33101e+06	0	578402	2.78191e+06	1.07277e+07	1.01817e+07	0	239726	105583	229705	1.0955e+07	1.3109e+06	4.70983e+06	13472533	5.17299e+06	6.73118e+06	131362	1.22507e+06	2.00903e+06	257458	8.64756e+06	1.21271e+07	1.15432e+07	1.78597e+07	1.01007e+07	1.7212e+06	1121412	1.883e+07	3.1636e+06	586900
87	1	O00187	O00187	Mannan-binding lectin serine protease 2	MASP2	Homo sapiens	75.705	23	23	1.33923e+07	1.18732e+07	3.54272e+06	641831	5.59306e+07	513033	715644	789359	44875977	11962699	1.2985e+06	4.25851e+07	4.28659e+08	4.78024e+08	6263205	2.99203e+07	3.17359e+06	2.68669e+06	116103273	5.85857e+07	3.11753e+07	1.96415e+08	75633449	1.40949e+08	5.76515e+07	4.68703e+07	7137334	4.02351e+07	7.33123e+07	9.59402e+07	5.69374e+07	2.32119e+08	9.60732e+07	2.97115e+06	4.10173e+07	4.52008e+07	1.07507e+06	1.05926e+06
88	1	P01871	P01871	Immunoglobulin heavy constant mu	IGHM	Homo sapiens	49.44	23	23	2.52131e+08	1.58751e+09	3.08293e+08	1.85039e+09	988113060	1.00047e+09	2.55544e+08	240529884	4.97762e+08	7.33658e+08	396368193	11487150585	8.94258e+08	7.93976e+08	1.56622e+09	1.15247e+09	7.47475e+08	9.32592e+08	1394879960	1.33313e+09	3.25101e+09	5.43488e+09	8.53467e+09	1.37022e+09	2.05848e+09	9.37159e+09	3.13151e+08	6.75218e+08	7.01241e+08	4.44875e+08	1.98061e+09	2899562655	1.6036e+09	6.57019e+08	5.68332e+08	4.43114e+08	584930027	573525663
89	1	P07942	P07942	Laminin subunit beta-1	LAMB1	Homo sapiens	198.042	23	23	1.71127e+06	0	0	0	0	0	0	0	0	220308	0	28516.3	1.74444e+06	1.64201e+06	210893	0	0	0	1.38459e+06	0	36100.5	4.07257e+06	57626.5	1.12204e+06	0	916496	732170	144513	3.00356e+06	3.67208e+06	757195	613201	1.05605e+06	1.0274e+06	226816	586828	31414.8	0
90	1	Q76LX8	Q76LX8	A disintegrin and metalloproteinase with thrombospondin motifs 13	ADAMTS13	Homo sapiens	153.606	23	23	8829263	159498	0	0	0	0	106926	1.03951e+06	1.69106e+06	0	0	37275.8	3.02074e+07	2.9787e+07	0	114802	0	0	1.84931e+07	244713	0	23737321	0	1.52041e+07	0	16014.5	2.50511e+07	0	1.2623e+06	28161186	0	1.51911e+06	1.84354e+06	0	47737.6	1.34535e+06	0	0
91	1	Q9UM47	Q9UM47	Neurogenic locus notch homolog protein 3	NOTCH3	Homo sapiens	243.637	23	23	880548	0	2.1286e+06	57265.1	100509	224216	103796	38730.4	391207	106686	159102	3.47475e+06	246092	567878	2.3027e+06	230907	125595	574525	8.60753e+06	1.17986e+06	1.33244e+07	2.89348e+06	1.51978e+07	1.17563e+07	1.68171e+06	3.83778e+06	346380	848318	277074	6.94949e+06	1.53993e+07	3.86784e+07	1.53823e+07	193880	571314	11502617	6.36233e+06	5.3041e+06
92	1	O00391	O00391	Sulfhydryl oxidase 1	QSOX1	Homo sapiens	82.576	22	22	41962631	4.86926e+06	1.65096e+06	735653	5.51215e+06	204634	6.34155e+07	1.16408e+08	1.06781e+07	1.10805e+06	1.1098e+08	1.03684e+07	1.24868e+06	1.15119e+06	2.45964e+06	3.2109e+06	3972700	6.636e+06	3.33152e+08	5.39701e+06	2.48146e+07	28266155	22756791	4.92311e+08	549234	3.85211e+06	2.94913e+08	1.50565e+07	9.03843e+06	1.38917e+08	9029692	7.2058e+07	9.31337e+07	467457	4.62654e+07	4.50222e+07	2.79839e+06	2.04485e+06
93	1	O00533	O00533	Neural cell adhesion molecule L1-like protein	CHL1	Homo sapiens	135.071	22	22	2.00508e+07	0	0	0	0	0	0	0	71653.8	810101	0	1.68224e+06	25692	0	744910	0	13210.9	50321.3	1.03036e+07	0	829496	3.48178e+07	1.09697e+06	5.82251e+06	170810	967457	1.21203e+06	262655	4.89672e+07	3.30039e+07	718032	6.71735e+06	1.49521e+07	8.46885e+07	3.5438e+06	5751082	4.7042e+06	2.12303e+06
94	1	P00736	P00736	Complement C1r subcomponent	C1R	Homo sapiens	80.119	22	22	3.2113e+08	8.83032e+08	6.17843e+06	3803768	2683821	5.62761e+06	15961931	1.1702e+07	6.8754e+08	1581675	1.82564e+07	8.19883e+08	1.56683e+09	1.99463e+09	3588104	1.60487e+09	1.70501e+06	3.61779e+06	2.44332e+08	1.52937e+09	1.24934e+09	3.83821e+08	1.48183e+09	4.52238e+08	8.20398e+06	4.45692e+08	2.28536e+07	7.83819e+07	3.90961e+07	2.43251e+08	2.658e+08	5.34854e+07	1.69857e+07	1.82947e+08	6.4666e+06	6.57937e+07	2617086	2730262
95	1	P03952	P03952	Plasma kallikrein	KLKB1	Homo sapiens	71.368	22	22	462754963	1.02468e+08	1.64769e+06	2.33508e+06	1.09948e+06	1.05781e+06	145218820	1.18649e+08	241491486	401089	381740257	163069322	9.28267e+07	6.29691e+07	582963	362941552	184021	504078	3.15534e+07	295598432	35254022	1.32045e+07	2.44448e+07	3.34125e+07	766010	907568	68817123	3.53084e+06	880229	3.23791e+07	1275391	3.56191e+06	6.16727e+06	635947	907916	340257062	986586	4.89709e+08
96	1	P05156	P05156	Complement factor I	CFI	Homo sapiens	65.75	22	22	1.35554e+09	2.47207e+08	1.24223e+06	1.00877e+06	549807	468683	440467	466220	2.32672e+08	144900	759499	2.29444e+08	7.14531e+07	6.43164e+07	162029	135943841	882208	1.67022e+06	6.98796e+07	9.31943e+07	3.28326e+07	1.96128e+07	3.67762e+07	3.74862e+07	521972	2.44971e+06	1.56282e+06	6.96874e+06	3.10823e+06	2.43765e+07	2.87002e+06	1.45665e+07	7.13464e+06	993534	6.71095e+06	8867228	1.8358e+06	1.15302e+07
97	1	P07225	P07225	Vitamin K-dependent protein S	PROS1	Homo sapiens	75.123	22	22	4.32808e+08	2.72246e+08	2.57226e+06	6.92357e+06	1350622	1.81978e+06	3716884	3.8292e+06	145335820	1.07428e+06	1.98843e+07	1.91237e+08	259077740	245149775	1.28479e+06	591781339	1.08249e+06	1.8271e+06	1.26655e+08	852322393	273540568	1.66368e+07	377568467	197099447	1.42524e+06	3.19788e+07	9.31124e+06	3.49677e+07	1.12612e+07	4.7167e+07	1.17029e+07	1.7309e+07	3.39633e+07	7.86678e+06	1.6015e+07	3.44355e+07	2.26312e+06	2.17755e+06
98	1	P13497	P13497	Bone morphogenetic protein 1	BMP1	Homo sapiens	111.25	24	22	113508	3.02341e+06	149035	466612	94103.6	147869	843098	699524	1.49045e+07	148286	412548	3.83522e+06	3.32915e+06	5.20734e+06	611641	2.52384e+06	28400.1	32014.2	1.02486e+07	4.0874e+06	2.31071e+06	1.47905e+06	2.19459e+06	1.63687e+07	1.0159e+06	537553	99311.1	968454	302731	668925	963644	1.00819e+06	1.71062e+06	71264	1.08919e+06	1.07199e+06	136572	11278.8
99	1	P16452	P16452	Protein 4.2	EPB42	Homo sapiens	77.008	22	22	0	0	0	45819.3	0	18716.7	0	215791	71433.8	208876	0	14992.2	0	0	354701	7379.34	2.10952e+06	2.45244e+06	10505.8	55106.3	1.23908e+06	880829	2.0526e+06	15294.3	3.20548e+06	4.96135e+06	2725214	2.23646e+06	0	1.79299e+06	7.20364e+06	3.47005e+06	4.13166e+06	2.66538e+06	5.50301e+06	6.77087e+06	8.9168e+06	9.57884e+06
100	1	P19320	P19320	Vascular cell adhesion protein 1	VCAM1	Homo sapiens	81.276	22	22	1.84531e+07	0	0	0	0	0	0	0	22744.5	0	0	3.22713e+06	41871.2	163926	0	22891.8	473691	573977	6.44919e+06	0	622998	8.95543e+06	1.1723e+06	5.67711e+06	0	281393	314959	5217083	6757418	3.89868e+06	103673	8.87878e+06	3.3658e+07	3.59288e+06	9.05283e+06	697144	305847	694354
101	1	P23142	P23142	Fibulin-1	FBLN1	Homo sapiens	77.216	22	22	1.54145e+08	1.0883e+07	6.87788e+08	12175478	9.09032e+06	1.0221e+07	238809974	1.31292e+07	1.46243e+08	4.34684e+06	1.3091e+09	216966543	13589814	1.1062e+07	12843742	5.24447e+06	1.5012e+06	5.23358e+06	3.19108e+09	1.24317e+07	1.84949e+09	1202832197	1784827000	4.05208e+09	1.29846e+07	1.7453e+07	3.27772e+07	3.59562e+07	1.55726e+09	1.5392e+09	4.25595e+07	2.8723e+08	7.05546e+08	3.5624e+08	3.82028e+06	4.96946e+07	16933524	1.44002e+07
102	1	P54289	P54289	Voltage-dependent calcium channel subunit alpha-2/delta-1	CACNA2D1	Homo sapiens	124.57	22	22	6975181	0	0	2.4847e+07	0	0	0	0	265602	0	0	0	116370	972301	0	0	0	0	251049	0	0	232991	0	476595	0	0	0	143039	1.70488e+06	2.65833e+06	0	0	583241	0	910582	89471.1	140808	0
103	1	O00468	O00468	Agrin	AGRN	Homo sapiens	217.321	21	21	322148	0	0	0	129953	0	1165581	434866	0	606437	3.50397e+06	0	0	4160.15	750467	0	307950	0	0	146043	0	0	0	0	12962.5	625412	1.20847e+06	214625	0	14942.2	462509	0	65947	0	26418.5	4.46211e+06	0	0
104	1	P02675	P02675	Fibrinogen beta chain	FGB	Homo sapiens	55.931	21	21	1.22229e+07	3.03751e+07	2.26067e+07	4.08492e+07	8.60299e+07	7.32425e+07	6.29228e+07	2.66321e+07	23505187	4.31729e+07	58290280	2.79756e+07	4.75325e+07	36964645	1.16961e+08	1.61508e+07	2.71751e+07	38596251	4.30153e+07	3.82095e+07	2.16086e+07	2.55229e+07	2.81658e+07	3.13033e+07	44947636	6.79422e+07	3.34763e+07	4.67936e+07	3.43281e+07	2.27494e+07	1.31632e+08	3.58541e+07	41793824	5.81665e+07	3.6566e+07	1.64658e+08	1.39603e+08	7.1868e+07
105	1	P05160	P05160	Coagulation factor XIII B chain	F13B	Homo sapiens	75.51	21	21	159750454	796825	0	0	0	10265.5	83318.1	507701	4.4443e+06	58664.3	280818	1028814	61782.4	21699.5	55709	4.23017e+06	1.27611e+06	1.3352e+06	1.77206e+07	4.34535e+06	33198.2	58811.4	49417.1	1.22668e+07	0	45619.7	479259	65187.8	327103	665986	230821	1.03824e+06	1.403e+06	53551.8	305395	1239746	96945.9	21351.9
106	1	P11215	P11215	Integrin alpha-M	ITGAM	Homo sapiens	127.182	23	21	314594	9660.31	0	3.12648e+06	0	0	0	0	8239.98	0	0	314469	5.6211e+06	3.31021e+06	12590.1	26731.4	0	0	0	0	474756	106046	634447	9355.33	154690	1.39027e+06	0	0	3.54759e+06	454654	564826	351435	386543	650237	70175	475326	601297	503026
107	1	P13611	P13611	Versican core protein	VCAN	Homo sapiens	372.826	21	21	583228	0	43732.3	0	74027.1	39738.2	247524	0	0	0	249283	0	0	0	86327.9	0	57352.3	9041.69	759990	192956	198865	0	152293	1.02077e+06	78260.9	1145359	5487579	162686	0	1.2167e+06	494580	104552	557926	80036.8	33766.2	6.1606e+06	2.22277e+06	1.99955e+07
108	1	P23141	P23141	Liver carboxylesterase 1	CES1	Homo sapiens	62.523	23	21	980975	0	0	4.79314e+07	0	0	0	0	1.86525e+06	0	0	0	66824.9	49671.7	0	0	0	0	0	0	0	0	0	0	0	0	0	0	0	0	0	0	0	189334	0	12312.9	0	0
109	1	P43652	P43652	Afamin	AFM	Homo sapiens	69.072	21	21	1.6095e+09	2.81726e+06	0	60870.1	13203.2	0	85376.5	96849	3.56494e+07	0	453434	4.7488e+06	615374	515757	7054.6	1.7634e+07	12624.8	21218.5	1.81723e+07	4563269	0	587462	66965.6	8839268	45055.2	18539.6	154976	196514	801056	1.2611e+06	200638	392258	2.93598e+06	317147	96473.1	904248	393825	184428
110	1	B0I1T2	B0I1T2	Unconventional myosin-Ig	MYO1G	Homo sapiens	116.444	22	20	0	0	0	0	0	0	0	0	0	0	0	0	0	0	0	0	0	0	0	0	9538.82	0	15922.1	0	17100.6	112067	10838.3	10162.2	37736.7	18057.2	164978	0	29550.3	292400	0	811124	948755	1.49752e+06
111	1	P00488	P00488	Coagulation factor XIII A chain	F13A1	Homo sapiens	83.268	20	20	8.48023e+06	5.14455e+06	1.55825e+07	5.90536e+07	5.66563e+07	1.25846e+08	5.22429e+07	2.99249e+07	2.91646e+07	4.56769e+07	6.16372e+07	2.2104e+07	5.71269e+07	4.25962e+07	1.83024e+08	3.41338e+07	3.82609e+07	3.66863e+07	3.38227e+07	9.15304e+07	6.27691e+07	2.54492e+07	47638707	44565843	3.95474e+07	4.97607e+07	3.69988e+07	4.91843e+07	3.91791e+07	2.9403e+07	1.50002e+08	4.28049e+07	5.87591e+07	6.74844e+07	4.02572e+07	9.47601e+07	9.57753e+07	2.48396e+07
112	1	P00748	P00748	Coagulation factor XII	F12	Homo sapiens	67.792	20	20	3.12721e+08	3.80625e+07	0	399687	86894.7	252002	1.95429e+09	1.42853e+09	8.34948e+06	50269.1	2.52704e+09	734231	1.47736e+06	677334	55262.6	5.68274e+06	12013.8	77262.8	652042	3.25218e+06	0	57543.8	1.57753e+06	723890	156447	51699.3	1.06946e+07	1.92954e+07	11822.2	1.32397e+06	973869	1.31462e+06	1.3639e+06	29404.6	21534.6	1.52676e+07	3.2027e+06	740248
113	1	P01008	P01008	Antithrombin-III	SERPINC1	Homo sapiens	52.604	20	20	2295458668	4.02551e+08	1805523450	1.02579e+08	8.2039e+07	133767168	100459354	62755743	461719010	1.7193e+08	603807033	126750232	361412442	520057768	125220342	776923363	41546060	7.13056e+07	1.36816e+08	1003265457	2.01397e+08	4.11772e+07	1.62521e+08	2.34117e+08	44252231	81863390	43061489	1.40511e+08	4.72083e+07	8.167e+07	1.78625e+08	5.02934e+07	7.35335e+07	7.85152e+07	78088962	1.43482e+08	59493041	8.62296e+07
114	1	P01011	P01011	Alpha-1-antichymotrypsin	SERPINA3	Homo sapiens	47.65	20	20	5295881394	12957786	1.18429e+06	2.01682e+06	1.27695e+06	2.11878e+06	1.22144e+06	1.43175e+06	34969552	2.03832e+06	3278661	2.83571e+07	1.77839e+06	2.01444e+06	3.20457e+06	45786846	1.15642e+06	4.44447e+06	1.90063e+06	2.35337e+07	5235064	37912673	5.83651e+06	2.61173e+06	746265	3.36015e+06	10106774	1.14273e+06	7.11672e+08	1.1491e+08	4.32402e+06	3.62277e+06	5.12917e+07	2.39029e+07	2.73618e+06	9.87846e+06	4380959	1.91968e+06
115	1	P03951	P03951	Coagulation factor XI	F11	Homo sapiens	70.109	20	20	5997790	56050367	384405	985381	392131	2.11157e+06	2.51292e+07	1.4237e+07	50205167	593795	327713080	46543530	143657248	131351819	497292	131690097	200213	1.06496e+06	8.11323e+06	127821294	9.48342e+06	3.64553e+06	7.4674e+06	9.12456e+06	256686	3431480	1.63632e+07	954994	431813	7472266	1.97327e+07	1.57608e+06	346080	527190	135711	2.75584e+08	377125	3.55348e+06
116	1	P08133	P08133	Annexin A6	ANXA6	Homo sapiens	75.875	20	20	0	13083.2	0	0	0	0	18444.3	0	0	0	0	30146.6	29260.9	15192.3	122885	48873.9	14718.1	84617.3	33387.2	104464	102675	35114	143109	69146.6	419241	824882	98318.1	50661.2	349017	162911	1.05545e+06	223265	532608	1.56709e+06	217488	2.07436e+06	2.10766e+06	3.07516e+06
117	1	P13671	P13671	Complement component C6	C6	Homo sapiens	104.789	20	20	5.69231e+08	1.34998e+07	325402	388073	209387	770594	1.67201e+06	1381727	2.05647e+07	291030	1.67268e+06	9182955	23907859	2.95235e+07	537096	2.35319e+07	179125	165420	5.18943e+06	1.75048e+07	190325830	5.78932e+06	101670204	7340166	456306	1.60909e+07	320393	1.06309e+07	221560	1.06337e+06	1.42889e+07	2.42611e+06	556020	1.30924e+06	203558	1.61487e+06	514178	639603
118	1	P17301	P17301	Integrin alpha-2	ITGA2	Homo sapiens	129.295	20	20	821793	22119.3	0	484097	0	0	0	0	13301.7	70822.3	0	177744	1.32566e+06	1.0112e+06	0	481456	435106	411390	237224	1.2541e+06	979666	891885	1.36702e+06	425929	1.594e+06	963268	461278	1.44942e+06	4.29346e+06	2.59672e+06	2.06474e+06	2062858	3880746	9.40058e+06	7.34523e+06	6.80497e+06	8.23691e+06	1.3058e+07
119	1	P23229	P23229	Integrin alpha-6	ITGA6	Homo sapiens	126.604	20	20	291345	94220.1	0	0	0	0	0	0	0	36552.4	0	0	64544.7	0	0	508340	563233	569383	660215	1.28559e+06	1.36148e+06	814181	1.33709e+06	795023	2.2571e+06	598591	430151	1.57731e+06	4.86063e+06	1.37059e+06	2.21137e+06	3.62285e+06	6.10477e+06	1.004e+07	1.07839e+07	8.63725e+06	9.59478e+06	1.58017e+07
120	1	P25311	P25311	Zinc-alpha-2-glycoprotein	AZGP1	Homo sapiens	34.26	20	20	452525115	2384033	141859	126975	276347	87589.8	58083.5	43246.4	7.20267e+07	804180	141973	1.21034e+07	77655.5	180433	580555	1.51946e+07	235172	341644	1.03977e+07	10653520	276662	4019876	444821	1.04489e+07	333366	640134	436519	692992	338385	3.28953e+06	149843	4.23203e+06	6.68246e+06	243703	776220	678012	683188	366903
121	1	P27487	P27487	Dipeptidyl peptidase 4	DPP4	Homo sapiens	88.279	20	20	12606622	0	0	733304	0	0	0	0	369912	0	0	5934.02	485882	1.72741e+06	0	15911.5	67662.9	62365.9	24176.3	0	64390.8	70214.1	166012	226733	0	59974.2	139804	1.82409e+06	1.93914e+06	7.95153e+06	57205.3	231300	2.68634e+06	1.47172e+06	1.40976e+06	1.9181e+06	3.43365e+06	1261256
122	1	P29622	P29622	Kallistatin	SERPINA4	Homo sapiens	48.543	20	20	401705107	2.05393e+07	3.79131e+06	19703284	657178	1.14693e+06	646697	1.28566e+06	72541234	848825	1.39009e+06	2.38176e+07	1.41973e+06	2.54096e+06	854225	6.45523e+07	598680	1.84743e+06	1.47895e+07	5.13706e+07	1.21158e+07	11244084	1.75943e+07	16810668	242858	1.45582e+06	1.7585e+07	1.15848e+06	4.96286e+07	1.7442e+08	1396714	5.77602e+06	1.51856e+08	1.00288e+07	1720988	7.25363e+06	2.62725e+06	833507
123	1	P55268	P55268	Laminin subunit beta-2	LAMB2	Homo sapiens	195.985	20	20	308230	0	0	0	0	0	0	0	0	0	0	68012.9	2.21189e+06	1.55309e+06	0	0	0	0	243342	0	19926.4	1.08995e+06	73810.7	357801	240504	1.26402e+06	0	0	314394	562998	7803.68	342468	43059.9	0	5124.88	9816.26	0	0
124	1	Q06033	Q06033	Inter-alpha-trypsin inhibitor heavy chain H3	ITIH3	Homo sapiens	99.849	20	20	3.9573e+08	14567439	415837	531070	83045	159603	2.57869e+06	2.43271e+06	8.01044e+06	170744	4.18772e+06	366893	495744	533873	564266	1.98344e+07	43749.2	68419.8	179856	5.93677e+06	112018	412174	76172.1	477964	72434	1.37374e+06	436111	3.40489e+06	1.53486e+06	1.33666e+06	287929	512414	1.30182e+06	710847	805577	978972	719666	266993
125	1	Q16610	Q16610	Extracellular matrix protein 1	ECM1	Homo sapiens	60.675	20	20	111474078	6.9959e+06	9.06962e+06	20708326	2.44441e+07	3.50093e+07	4.31154e+07	4.3354e+07	2.53623e+07	14021431	3.15772e+07	1.70742e+07	23337263	1.88976e+07	4.86129e+07	1.55619e+07	1.0764e+07	1.18404e+07	2.04532e+07	58290789	6.47375e+07	2.22294e+07	42348157	2.29819e+07	1.30568e+07	1.53369e+07	1.47048e+08	1.86644e+07	1.45982e+07	4.8718e+07	4.58996e+07	1.31862e+07	1.72651e+07	2.21331e+07	14074923	5.22314e+07	32506177	1.01639e+07
126	1	Q4KMQ2	Q4KMQ2	Anoctamin-6	ANO6	Homo sapiens	106.167	20	20	0	0	0	0	0	0	0	0	0	0	0	0	0	0	0	0	5610.07	0	23493.9	212426	138524	63303.5	120366	0	317721	73531.2	0	45806.9	713119	195776	667081	343505	987651	1888381	1.79503e+06	1.82623e+06	2.22983e+06	3.43719e+06
127	1	Q7L576	Q7L576	Cytoplasmic FMR1-interacting protein 1	CYFIP1	Homo sapiens	145.185	33	20	0	0	0	0	0	0	0	0	0	0	0	0	0	0	0	11839.2	18083	16708.8	9857.34	188194	172937	74212	158322	34063.5	622186	83238	81012.9	154013	715219	182193	569844	404967	1.0928e+06	2.78056e+06	2.00023e+06	3.58555e+06	3.44083e+06	4.68134e+06
128	1	Q86TH1	Q86TH1	ADAMTS-like protein 2	ADAMTSL2	Homo sapiens	104.623	20	20	1.3515e+06	0	0	0	0	0	0	0	136201	0	0	100497	32566.4	101860	0	0	0	0	1.39043e+07	24337.1	53195.8	1.52701e+07	71686.9	8.53396e+06	0	0	690189	0	8.88792e+06	8.21394e+06	76949.2	3.24892e+07	3.15882e+07	1.23733e+07	10762.6	3.09845e+06	0	0
129	1	Q92859	Q92859	Neogenin	NEO1	Homo sapiens	160.018	20	20	1.7134e+06	0	0	0	0	0	0	0	68242.3	0	0	425980	0	0	0	0	169225	314545	828794	0	846461	3.59806e+06	1.40264e+06	964684	0	135926	630818	1.71433e+06	3.46057e+06	2.68197e+06	0	740996	289683	0	5.31494e+06	309773	378249	463401
130	1	Q9Y613	Q9Y613	FH1/FH2 domain-containing protein 1	FHOD1	Homo sapiens	126.554	20	20	0	0	0	0	0	0	0	0	0	0	0	0	0	0	0	0	0	25863.5	34070.4	79413.3	217556	0	281768	0	568218	98227	36980.5	205925	736857	251114	728258	406185	878652	3.44235e+06	2.02265e+06	3.25358e+06	3.60332e+06	5.2804e+06
131	1	P02671	P02671	Fibrinogen alpha chain	FGA	Homo sapiens	94.975	19	19	75216463	1.27668e+07	2.45957e+07	36518963	7.85076e+07	7.26168e+07	6.61584e+07	29339020	2.54508e+07	3.95527e+07	7.06493e+07	2.75665e+07	4.41579e+07	3.56386e+07	1.15947e+08	1.79922e+07	2.64863e+07	37615630	40450108	41549445	2.61432e+07	2.4393e+07	3.22546e+07	3.05439e+07	4.08039e+07	64075431	3.06676e+07	42307823	3.52399e+07	2.39433e+07	1.19659e+08	3.70048e+07	3.99081e+07	48710975	3.87723e+07	157275427	1.17683e+08	6.0039e+07
132	1	P02774	P02774	Vitamin D-binding protein	GC	Homo sapiens	52.918	19	19	3316743206	0	0	43253.2	25017.6	16600.9	38365.5	53424.9	25508.2	12862.2	155064	0	0	0	30122	32401.6	23114.9	19087.8	0	36155.3	0	17398	0	52408.2	37077.2	35025.2	30080.2	108388	42995.8	29855.8	36827.3	45347.4	93203.4	126285	123260	162382	73778.6	185693
133	1	P02786	P02786	Transferrin receptor protein 1	TFRC	Homo sapiens	84.872	19	19	69144612	18083	0	1.60723e+06	0	0	0	0	1.20644e+06	23052.1	0	582736	0	0	0	417689	1.4313e+06	2.06443e+06	0	176464	762039	1.48773e+06	1.41503e+06	18511.9	1.73737e+06	2.58365e+06	1.34359e+06	36426571	712870	147882	1550096	8587325	8.43535e+06	561561	6.69233e+06	1.85624e+06	3.27102e+06	4.80411e+06
134	1	P05154	P05154	Plasma serine protease inhibitor	SERPINA5	Homo sapiens	45.673	19	19	1.12119e+07	5.2872e+07	2.76841e+08	1.42725e+07	1.01148e+07	30397257	50515540	5.88796e+07	97870739	32506434	2.95658e+08	22669967	84108607	1.67106e+08	1.87655e+07	1.38521e+08	5280773	1.3624e+07	3.31008e+07	302410428	5.23341e+07	1.63863e+07	32523676	45450443	8.52815e+06	19609714	8.13151e+06	31137161	1.4572e+07	3.18045e+07	173106315	1.68862e+07	1.68e+07	8.73012e+06	1.61196e+07	35145911	8.59587e+06	9.64744e+06
135	1	P05155	P05155	Plasma protease C1 inhibitor	SERPING1	Homo sapiens	55.154	19	19	4.03605e+09	1.29438e+08	2.56761e+06	2651526	9735509	3.61699e+06	375207153	395921963	277837622	4.96292e+06	1.93632e+09	343996454	5.65805e+08	6.20458e+08	11406425	2.59262e+08	21175631	26311514	481146884	2.64646e+08	4.52066e+08	8.96025e+08	5.45356e+08	386447109	21028996	1.93472e+08	3.21341e+09	1.0535e+08	3.74096e+08	3.01658e+09	2.72231e+08	6.84206e+07	2.63575e+08	26678526	383306711	2.38821e+09	3.03791e+08	427518810
136	1	P05164	P05164	Myeloperoxidase	MPO	Homo sapiens	83.872	22	19	1.64496e+07	1.20912e+06	6247419	2.10423e+06	891430	1.79398e+06	1.48594e+06	163935	7.47511e+06	2754074	3.73074e+06	934016	1.20233e+07	21044842	805277	3.46454e+06	168422	515008	5707035	5.97935e+06	1.26172e+07	1.07754e+06	8.98165e+06	8254410	310535	3.94562e+06	106520	632834	653588	3.59595e+06	1.02386e+07	12377185	10886287	751019	30437902	4.40016e+06	1.13651e+06	2.29228e+06
137	1	P10909	P10909	Clusterin	CLU	Homo sapiens	52.494	19	19	1.00363e+09	9.07954e+07	7.83061e+08	8.44911e+08	6.6031e+08	1.12116e+09	3.25427e+08	2.76654e+08	3.79908e+08	7.2964e+08	8.04689e+08	3.99505e+08	7.7725e+08	6.46538e+08	1353068144	8.44474e+08	6.52822e+08	7.55776e+08	5.77192e+08	9.8031e+08	384065888	3.96573e+08	5.06117e+08	7.3576e+08	5.15516e+08	8.39988e+08	5.85701e+08	6.26647e+08	7.52737e+08	9.08616e+08	1443520381	6.63838e+08	1.3399e+09	1.55203e+09	8.40575e+08	1.3008e+09	2.07609e+09	1.58401e+09
138	1	P35442	P35442	Thrombospondin-2	THBS2	Homo sapiens	129.993	19	19	49786.6	0	0	0	0	0	0	0	25917.7	0	0	239714	894381	759935	0	0	0	0	1.98687e+06	7938.42	192476	2407983	254024	1.32137e+06	0	0	0	0	156812	2.01758e+06	23253.9	1.26929e+06	662485	0	0	0	0	0
139	1	P35443	P35443	Thrombospondin-4	THBS4	Homo sapiens	105.871	19	19	4.45944e+06	0	0	4.24688e+07	2.45915e+07	134656	3.21149e+06	2.71584e+06	467295	13624.6	4.29411e+06	0	0	58470.6	4.84633e+06	0	253505	27653.3	1.23528e+06	45323.3	36692	0	105675	1.27445e+06	431437	314127	0	42386.2	52951.2	12372	371961	0	0	121577	0	85069.7	31493.8	0
140	1	P35908	P35908	Keratin, type II cytoskeletal 2 epidermal	KRT2	Homo sapiens	65.433	26	19	6.97299e+07	1.9757e+06	3.42534e+06	1.86726e+06	1.22214e+07	8.22138e+06	3900165	2369293	570542	2.15908e+07	1.83664e+07	990839	10091991	6.30832e+06	3.79934e+07	20522370	1.43216e+07	7.87232e+06	7.34207e+06	3.38074e+06	4.01763e+06	2.00852e+06	4.54609e+06	8012984	2.16723e+07	8.59813e+06	7.37745e+06	2.5249e+07	9.02659e+06	9.38446e+06	1.29549e+07	9.4808e+06	4.59717e+06	2.20318e+07	1.2843e+07	3.11791e+07	2.7334e+06	5.15372e+06
141	1	P49747	P49747	Cartilage oligomeric matrix protein	COMP	Homo sapiens	82.864	22	19	1.62299e+07	0	0	3.22837e+07	2.96425e+06	0	1.32895e+06	1.29182e+06	2.67918e+07	0	357547	397110	2.37964e+06	1.66782e+06	1.46574e+06	0	0	0	98137015	79199.1	2.89184e+06	138939	4.66012e+06	9.81593e+07	1.04556e+06	5.49826e+06	0	0	30566.8	82341.3	4.90687e+06	0	9326.26	0	0	1.82971e+06	83400.7	210714
142	1	P80108	P80108	Phosphatidylinositol-glycan-specific phospholipase D	GPLD1	Homo sapiens	92.337	19	19	2.10288e+08	7.0211e+07	6.36865e+06	4.14912e+06	2665807	4.41268e+06	864795	792070	4.56782e+07	2.60707e+06	3.86005e+06	7.71339e+07	2.62259e+07	24287314	7.61994e+06	5.23117e+07	2.26363e+06	3.28737e+06	7.22641e+06	47414971	42504073	1.39579e+07	3.60878e+07	8.02842e+06	2.42254e+06	4.87099e+06	7.2003e+06	2.86761e+06	1.27645e+07	8.58633e+07	7.36957e+06	3.74739e+06	1.18746e+07	13267673	2.76059e+06	14322634	14107405	6.92081e+06
143	1	P98095	P98095	Fibulin-2	FBLN2	Homo sapiens	126.574	19	19	22600.6	622282	2.04629e+06	2.34486e+06	1.81562e+06	4.55942e+06	2.27067e+06	1.50289e+06	1.35253e+06	1.55496e+06	2.93825e+06	844642	1.8999e+06	1.27538e+06	5.97297e+06	889162	1.23006e+06	1.12869e+06	3.78284e+06	2.76242e+06	4.09756e+06	657286	3.71032e+06	4.22554e+06	1.40335e+06	1.58119e+06	2.24315e+06	1.80957e+06	1.07491e+06	1.04004e+06	5.13363e+06	1.75185e+06	2.30297e+06	2.21979e+06	1.47664e+06	3.44182e+06	3.13316e+06	1.72988e+06
144	1	Q14515	Q14515	SPARC-like protein 1	SPARCL1	Homo sapiens	75.208	19	19	4.56624e+06	0	0	0	0	0	0	0	0	0	0	0	0	0	0	0	373725	420866	59086.8	0	38319.2	83244.7	0	153882	0	0	1.59593e+07	1.45534e+06	173851	817355	0	1.76049e+06	1.38001e+06	0	7.45696e+06	108115	0	0
145	1	Q6UY14	Q6UY14	ADAMTS-like protein 4	ADAMTSL4	Homo sapiens	116.545	19	19	1.74014e+06	109686	1.41306e+06	102456	605459	22214.1	2.29981e+07	1.39365e+07	1.85253e+06	137484	2.96958e+07	2.65526e+06	5.56466e+06	3.72318e+06	178878	739782	94140.9	39287.5	3.17223e+06	1.97525e+06	3.19094e+06	208272	2.95478e+06	4874227	124759	563166	3.65696e+07	374986	33380.8	1.42768e+06	2.38938e+06	1.87128e+06	1.70913e+06	0	32806	3.78749e+07	1.05995e+06	2.39341e+06
146	1	Q86UX7	Q86UX7	Fermitin family homolog 3	FERMT3	Homo sapiens	75.953	20	19	2.08157e+06	190206	223128	72924.2	50721.7	71403.1	0	0	0	192906	64247.1	84695	160850	141161	82787	1.1597e+06	680803	555524	1.03614e+06	2029863	1.33954e+06	1.50291e+06	1464576	1.35975e+06	3.19523e+06	952918	918021	1.80182e+06	5.25506e+06	2.04606e+06	2.75693e+06	3.71659e+06	7.20163e+06	1.57993e+07	1.14843e+07	15952676	1.67548e+07	2.63165e+07
147	1	Q92896	Q92896	Golgi apparatus protein 1	GLG1	Homo sapiens	134.556	19	19	139096	0	0	0	0	0	0	0	0	0	0	0	0	0	0	0	0	0	0	0	0	0	0	19084.6	0	0	0	0	0	0	16311.2	513543	675352	0	3.20568e+06	0	0	0
148	1	Q9UKU9	Q9UKU9	Angiopoietin-related protein 2	ANGPTL2	Homo sapiens	57.104	21	19	108058	0	1.94707e+06	1.52943e+06	4.55595e+06	1.12667e+06	3.55771e+06	3.63783e+06	1.47023e+06	3.75055e+06	7.23706e+06	433304	4.19977e+06	3.31239e+06	6.92667e+06	256952	1.49549e+06	1.20787e+06	3296323	2.60496e+06	2.3261e+06	1.68498e+06	2.95462e+06	3.38539e+06	2.35562e+06	4.02487e+06	4.07152e+06	476334	632512	2.75616e+06	9.04397e+06	2.4829e+06	1.99692e+06	418906	2.79628e+06	6.9538e+06	2.36257e+06	3.37784e+06
149	1	Q9Y2A7	Q9Y2A7	Nck-associated protein 1	NCKAP1	Homo sapiens	128.79	20	19	0	0	0	0	0	0	0	0	0	0	0	0	0	0	0	0	0	0	0	0	0	0	0	0	51514.9	0	0	0	129231	16256.5	102515	25013.5	251342	756825	444226	1.1392e+06	1.05385e+06	1.54257e+06
150	1	O95428	O95428	Papilin	PAPLN	Homo sapiens	137.702	18	18	537189	0	0	0	0	0	2502723	4.04362e+06	0	0	1.20067e+06	0	0	0	13205.9	0	0	0	0	0	0	0	0	0	0	0	2.49559e+06	0	0	0	7614.55	0	0	0	0	490448	0	0
151	1	P02748	P02748	Complement component C9	C9	Homo sapiens	63.175	18	18	1.21452e+09	4.43678e+07	1.42963e+06	2.09841e+06	1.23915e+06	2.46702e+06	4.42752e+07	1.02135e+08	2.17816e+07	1.16013e+06	2.63143e+07	2.10151e+07	60083143	8.0038e+07	2.30406e+06	6.22135e+07	909913	945630	1.13245e+07	3.18183e+07	565066639	8.67803e+06	2.75702e+08	1.66834e+07	1.55523e+06	3.44606e+07	7.90368e+07	3.0706e+07	1311241	1.02858e+07	3.69219e+07	5132779	2.85207e+06	3552511	1.45459e+06	5.58282e+06	2.51419e+06	2633757
152	1	P04196	P04196	Histidine-rich glycoprotein	HRG	Homo sapiens	59.578	18	18	661990634	61950427	5.14177e+06	2.04267e+07	6.10105e+06	1158657199	1.18778e+08	2.80442e+08	5.25727e+08	2.25315e+07	4.45928e+08	165345162	1.68127e+08	6.17273e+08	5.08181e+06	5.63344e+08	6.06659e+07	5.42332e+08	2.85021e+08	1.85824e+09	6884673	1.59112e+07	1.06264e+07	4.60939e+08	3356509	1.615e+07	1.0073e+07	5.50359e+07	4.71708e+06	20374556	4.9792e+07	35265121	2.29604e+07	1.56052e+07	1.96406e+07	3.55671e+07	8.27776e+06	2.18915e+07
153	1	P05107	P05107	Integrin beta-2	ITGB2	Homo sapiens	84.785	18	18	587560	35413	0	5594760	0	0	0	0	156838	0	0	271033	3.71792e+06	4.15799e+06	0	115682	0	9901.31	0	0	380639	142167	609593	44542.6	119322	1.15471e+06	0	12356	3.44867e+06	533264	574548	142976	1.26926e+06	685908	65674.2	946534	991018	945392
154	1	P05556	P05556	Integrin beta-1	ITGB1	Homo sapiens	88.417	18	18	3.36486e+06	286352	0	4.98035e+06	193926	413109	98569	0	479074	463454	78795.1	1.4756e+06	3.81902e+06	5.62097e+06	573268	1.00131e+06	1.63037e+06	1.49174e+06	2.05869e+06	2.92494e+06	3.59112e+06	5.28357e+06	4.11965e+06	1.82834e+06	4.38822e+06	2.87696e+06	1.7522e+06	5.19102e+06	2.15727e+07	7.89833e+06	5.84223e+06	5.9342e+06	9.12966e+06	1.76406e+07	2.79429e+07	1.98546e+07	17283931	2.6038e+07
155	1	P07358	P07358	Complement component C8 beta chain	C8B	Homo sapiens	67.045	18	18	424652502	1.87342e+07	254773	2.63816e+06	599208	608498	1.30318e+06	1.25306e+06	38702959	227556	1.56328e+06	7867640	1.39033e+07	1.66642e+07	454745	30966980	182534	286296	2.69183e+06	1.79814e+07	108471875	2188534	60004620	3.98369e+06	329176	7.28679e+06	361151	5.87464e+06	157225	565635	7.35412e+06	1.07563e+06	573536	639429	376383	925043	433004	355335
156	1	P12109	P12109	Collagen alpha-1(VI) chain	COL6A1	Homo sapiens	108.529	18	18	1962581	0	649788	427293	966347	1.84289e+06	1.34304e+06	344781	490986	1.75831e+06	2.12622e+06	462887	3.26579e+06	2.49144e+06	3.07379e+06	472711	536519	880505	4.08011e+06	1.48258e+06	1.04208e+06	1.93648e+06	1.57362e+06	5.22e+06	1709093	4.49928e+06	890698	1.14609e+06	2.12853e+06	2.40743e+06	7.62274e+06	2.29653e+06	3035457	2.21581e+06	1.54897e+06	2.71295e+06	3.33269e+06	2.58926e+06
157	1	P32004	P32004	Neural cell adhesion molecule L1	L1CAM	Homo sapiens	140.006	18	18	755671	0	0	0	0	0	0	0	0	532101	0	49678.2	0	0	61734	0	206261	260282	130407	0	0	1087324	0	105175	0	272199	11727.6	937873	4.16764e+06	1.26402e+06	0	1.03304e+06	1.34538e+06	4.74869e+06	2.4401e+06	147682	292797	0
158	1	P35858	P35858	Insulin-like growth factor-binding protein complex acid labile subunit	IGFALS	Homo sapiens	66.033	18	18	4.58205e+08	4.37161e+07	4.12116e+06	2.52329e+08	838369	1.12544e+06	2.97369e+06	3.81596e+06	118953588	2320583	3444499	2.20992e+07	3.16049e+07	3.48529e+07	1.37384e+06	82951712	550566	1.08534e+06	334251438	29111126	3.24638e+07	3.93314e+07	2.20367e+07	5.83891e+08	927554	3.70835e+06	2.46502e+07	3299946	1.41805e+07	1.97641e+08	5.01921e+06	7.10369e+07	366987117	6.46212e+06	2.8065e+06	14173518	2.468e+06	1.68527e+06
159	1	Q00610	Q00610	Clathrin heavy chain 1	CLTC	Homo sapiens	191.617	26	18	52161.9	0	0	0	0	0	0	25863.7	0	8228.66	0	0	0	0	11929.3	0	24782.2	56170.9	0	0	28089	0	35089	0	84645.6	72964.6	0	51580.8	15029	35617.1	413758	115494	104126	274091	188325	797380	753492	857828
160	1	Q12913	Q12913	Receptor-type tyrosine-protein phosphatase eta	PTPRJ	Homo sapiens	145.944	18	18	5.81131e+06	90076.1	0	0	0	0	0	68030.4	0	25880.9	37497.7	311836	77030.8	36657.3	0	493987	227417	235635	390167	1.21386e+06	1.28802e+06	1.34082e+06	1289894	437996	1.81385e+06	837892	1.98187e+06	1.42546e+06	2.99273e+06	3.91827e+06	2.64017e+06	2.12412e+06	3.82421e+06	9.69089e+06	9.67531e+06	14056453	1.00681e+07	15435793
161	1	Q15833	Q15833	Syntaxin-binding protein 2	STXBP2	Homo sapiens	66.453	18	18	0	0	0	0	0	0	0	0	0	0	0	0	0	0	0	28167.6	0	0	0	128617	86278.8	24567.6	208121	12784.6	251968	43594.2	54686.8	105667	656606	174477	317193	227705	565250	1.52436e+06	1.23506e+06	1.83942e+06	1.97855e+06	2.71209e+06
162	1	Q16706	Q16706	Alpha-mannosidase 2	MAN2A1	Homo sapiens	131.144	19	18	4.97851e+06	0	0	0	0	0	9961.82	66379.5	413599	55762.1	0	26341.6	56736.4	59458	13056.6	19617.3	122475	65530.9	3.18183e+06	45761.9	0	99193.3	51236.4	5.69635e+06	18578.4	129494	1.24029e+06	46347	92638.5	90825.1	223865	4.63694e+06	1.52316e+07	101472	1.9782e+06	187804	227542	99455.8
163	1	Q8IWV2	Q8IWV2	Contactin-4	CNTN4	Homo sapiens	113.453	20	18	1.9888e+06	0	0	0	0	0	0	0	13468	0	0	400916	27173	194475	0	0	0	0	320227	0	145946	4.20797e+06	352232	57657.9	0	86390.4	106448	0	3.20097e+06	6.6097e+06	27005.9	97419.1	0	61137	0	289844	368177	50122.5
164	1	Q9P232	Q9P232	Contactin-3	CNTN3	Homo sapiens	112.884	18	18	3.15547e+06	63721.6	0	0	0	0	0	0	0	0	0	0	0	0	71362.6	0	0	0	163526	0	0	556223	0	24116.6	0	0	0	0	86448.7	1.25425e+06	0	20062.8	0	0	71710.1	0	0	0
165	1	Q9UKX5	Q9UKX5	Integrin alpha-11	ITGA11	Homo sapiens	133.471	18	18	115574	0	0	0	0	0	0	0	0	0	0	0	1.10702e+06	524955	0	0	0	0	0	0	25431.4	186420	16694.8	0	0	257970	0	0	2.844e+06	1.28852e+06	0	0	0	0	0	49296.8	0	0
166	1	Q9Y6C2	Q9Y6C2	EMILIN-1	EMILIN1	Homo sapiens	106.696	18	18	0	0	1.86006e+06	1.90724e+06	3.71822e+06	3.78864e+06	2.96174e+06	1317724	878978	2.05034e+06	5.49685e+06	781921	3.86794e+06	2970381	5.36814e+06	889194	1.4692e+06	1.99718e+06	1385920	2.27809e+06	1.70483e+06	1.16842e+06	1791353	1.7326e+06	1.55796e+06	3.56584e+06	1.81797e+06	1.89875e+06	1.53582e+06	1.48912e+06	9.16411e+06	3.00003e+06	2.48726e+06	3.03864e+06	3.53902e+06	1.05207e+07	5.29e+06	2.93073e+06
167	1	O00159	O00159	Unconventional myosin-Ic	MYO1C	Homo sapiens	121.682	17	17	0	0	0	0	0	0	0	0	0	0	0	0	0	0	0	0	0	0	0	0	0	0	0	0	109176	30197.2	0	56933.3	72588	20853.7	228808	29846.6	129226	606052	345733	846816	981273	1.56345e+06
168	1	O75636	O75636	Ficolin-3	FCN3	Homo sapiens	32.902	17	17	193433320	1.50194e+08	66161492	9.49634e+06	1.13097e+09	4540976	4941480	5102812	6.48883e+08	2.44783e+08	3824374	7.79575e+08	6.61261e+09	6.94936e+09	132134340	1.87419e+08	33345347	43134152	1.8006e+09	738257779	5.66487e+08	3.36999e+09	1.37205e+09	1.41423e+09	9.82743e+08	1.0473e+09	134205990	8.21833e+08	1719977143	1.94396e+09	1.25561e+09	3.94113e+09	1.24191e+09	59049885	8.45542e+08	9.14125e+08	7.23671e+06	2.99962e+06
169	1	O95980	O95980	Reversion-inducing cysteine-rich protein with Kazal motifs	RECK	Homo sapiens	106.458	17	17	694585	0	0	0	0	0	0	0	0	0	0	0	0	0	0	0	0	7889.9	2.02616e+06	0	0	739002	0	1.52626e+06	0	0	29092.6	18370.4	22693.5	1.20468e+06	0	61348.6	11563.7	16967.6	16472.3	25210.1	41585.3	52741.6
170	1	P00533	P00533	Epidermal growth factor receptor	EGFR	Homo sapiens	134.277	17	17	1.92212e+06	0	0	0	0	0	0	0	0	0	0	0	131481	130315	0	0	0	0	61013.6	0	0	637963	0	56884	0	0	0	0	459921	1.17646e+06	0	19086.3	0	0	8502.91	0	0	0
171	1	P02679	P02679	Fibrinogen gamma chain	FGG	Homo sapiens	51.511	17	17	10054649	2.31042e+07	2.04441e+07	3.30276e+07	7.10363e+07	6.30362e+07	5.03488e+07	2.13408e+07	18638600	3.49792e+07	4.99497e+07	2.31988e+07	3.86149e+07	28012892	9.99343e+07	1.44775e+07	2.40194e+07	3.34313e+07	3.39945e+07	3.43939e+07	1.91964e+07	2.04443e+07	2.36281e+07	27118061	3.58686e+07	5.52263e+07	2.71214e+07	3.65894e+07	29538487	1.88931e+07	1.04721e+08	2.8441e+07	3.34197e+07	4.53008e+07	3.12571e+07	1.34772e+08	1.10746e+08	5.73865e+07
172	1	P02730	P02730	Band 3 anion transport protein	SLC4A1	Homo sapiens	101.795	17	17	666140	585337	34493	2.35777e+06	286895	1.33079e+06	40261	2.88758e+06	3.259e+06	5.82425e+06	305275	2891921	731948	719350	5.5317e+06	2.06745e+06	1.98079e+07	2.15329e+07	1.30762e+06	3.82678e+06	1.23422e+07	9.25123e+06	1.92416e+07	1.72953e+06	3.61661e+07	5.88782e+07	2.17325e+07	2.31058e+07	1.13384e+06	1.53859e+07	78019710	3.1662e+07	4.1864e+07	2.5854e+07	5.46961e+07	7.33141e+07	1.02915e+08	1.23186e+08
173	1	P05106	P05106	Integrin beta-3	ITGB3	Homo sapiens	87.058	17	17	1.85037e+06	2.13759e+06	36051.5	417136	672128	741535	143691	0	184064	1.5e+06	383092	1.18976e+06	1.56499e+06	1.53461e+06	588326	7856097	4.34463e+06	3.81447e+06	7.04067e+06	1.57556e+07	1.27629e+07	9.1493e+06	1.32182e+07	8.24661e+06	19882097	7.3657e+06	5.52914e+06	9.6577e+06	3.23792e+07	1.27325e+07	2.04887e+07	2.17657e+07	43719170	8.85768e+07	6.89486e+07	8.28985e+07	9.38809e+07	141893853
174	1	P07384	P07384	Calpain-1 catalytic subunit	CAPN1	Homo sapiens	81.892	17	17	933343	0	0	31320	0	0	652693	1436153	0	0	3.28713e+06	0	0	0	0	84614	17401.8	65233.6	0	197568	66244.1	24119.5	104584	14053.6	328520	12439.1	1245624	139518	564058	261278	327860	429052	701174	1.82401e+06	1.45616e+06	2353823	1.89628e+06	2.89532e+06
175	1	P08581	P08581	Hepatocyte growth factor receptor	MET	Homo sapiens	155.544	17	17	1.02837e+06	138053	0	0	0	0	0	0	0	0	0	183123	0	16973.9	0	76610.6	388165	462055	561400	93079.8	38745.3	871122	36849.6	453862	156058	13970.6	0	1.3897e+06	1378859	668381	28788.5	6.00935e+06	2.32022e+06	852799	6.06913e+06	135891	0	0
176	1	P10586	P10586	Receptor-type tyrosine-protein phosphatase F	PTPRF	Homo sapiens	212.882	19	17	2.32429e+06	0	583332	0	0	0	0	0	79223.9	33015.6	0	41518.4	224674	757494	89958.5	626102	1206606	1.3357e+06	151900	802859	314050	174831	278469	145188	0	83940.9	0	220171	10650.6	97803.9	0	379981	286372	0	203819	35425.1	0	0
177	1	P11047	P11047	Laminin subunit gamma-1	LAMC1	Homo sapiens	177.608	18	17	262613	0	0	0	0	0	0	0	0	0	0	55330.4	1.2485e+06	1.48184e+06	0	0	0	0	885391	0	72345.6	2.40217e+06	123213	718511	97443.9	767963	301108	0	1.42795e+06	2.48386e+06	34688.6	393550	344223	0	17174	0	0	0
178	1	P11597	P11597	Cholesteryl ester transfer protein	CETP	Homo sapiens	54.757	17	17	9.34287e+06	772950	108760	27268.1	68991.8	73014	0	36250.2	6.93669e+06	0	0	3.10304e+07	194117	73996.1	20719.5	2.49955e+06	301795	654822	9.93048e+07	2.81398e+06	2.2419e+07	3.03964e+06	2.11886e+07	1.23547e+08	229484	389968	410722	3.98084e+06	3.75467e+06	7.26815e+06	105466	4.06646e+06	9.33276e+06	3.91355e+06	2.20964e+06	352071	544161	447795
179	1	P16109	P16109	P-selectin	SELP	Homo sapiens	90.835	17	17	1.09356e+07	14712	145332	0	0	49913	0	0	12841.3	38413.6	0	946332	214774	141754	9072.49	324021	1.13223e+06	1.39497e+06	1.06599e+06	1.62535e+06	4.35145e+06	9.01345e+06	2.75483e+06	633317	1.17894e+06	412521	1.72791e+06	4.53139e+06	1.17523e+07	1.45564e+07	1.50451e+06	5.31397e+06	1390675	1.59429e+06	2.85592e+07	4.53457e+06	3.86966e+06	1.77271e+06
180	1	P20023	P20023	Complement receptor type 2	CR2	Homo sapiens	112.919	17	17	2.1293e+06	4.17954e+06	0	0	0	0	0	0	5.56515e+06	0	0	2.46209e+07	4467946	6.38502e+06	0	1.90996e+06	13328.6	29000	9.326e+06	4.57475e+06	1.31619e+07	1.07252e+07	16091475	5.28451e+06	0	1697838	257522	852970	3.69399e+06	8.55e+06	74491.5	1.80716e+07	2.42221e+06	1.02306e+06	3.06539e+06	18228.3	0	0
181	1	P29122	P29122	Proprotein convertase subtilisin/kexin type 6	PCSK6	Homo sapiens	106.419	17	17	176038	469572	2.08483e+06	0	20768.2	192509	556194	168803	788059	115115	228682	372339	1.11844e+06	1593519	131736	766737	18359.3	35328.6	2.10998e+06	2.27522e+06	1.33343e+06	1208621	1.18155e+06	2.68552e+06	205544	687068	389005	677896	3.5397e+06	1.91496e+06	1.52671e+06	2.06519e+06	3.41096e+06	1.80484e+06	4.52516e+06	1.92081e+06	3.24468e+06	418799
182	1	P35527	P35527	Keratin, type I cytoskeletal 9	KRT9	Homo sapiens	62.066	17	17	56718794	1.00062e+07	13156766	1.80192e+06	1.67337e+08	4.30999e+07	4.15892e+07	13214611	5618386	3.33827e+07	6.20878e+07	7.94463e+06	3.17677e+07	23000016	1.75693e+08	22846694	4.27579e+07	2.67471e+07	3.45118e+07	3.36174e+07	4.60411e+06	6.54811e+06	5.19084e+07	2.4441e+07	9.30653e+07	2.57217e+07	28471394	14059455	1.05265e+07	4.76915e+07	4.10967e+07	6.54672e+07	2.75126e+07	7.77418e+07	4.02672e+07	2.07989e+08	2.71852e+07	1.98172e+07
183	1	P35916	P35916	Vascular endothelial growth factor receptor 3	FLT4	Homo sapiens	152.758	17	17	3092545	84522.6	0	0	0	0	0	0	0	0	0	384142	0	0	0	34278.1	752173	809711	172151	127072	90785.2	1.8511e+06	167363	97661.9	49719.1	0	122145	2.56981e+06	8.71818e+06	2.6687e+06	106539	2.88704e+06	9.62723e+06	2.85752e+07	1.32909e+07	1.87484e+06	1.51101e+06	1.65395e+06
184	1	Q08380	Q08380	Galectin-3-binding protein	LGALS3BP	Homo sapiens	65.332	17	17	1.1184e+08	21938024	1.53591e+08	14506584	1.22497e+08	1.01718e+07	7.40412e+06	2.36044e+06	2.88066e+07	2.46634e+09	4.91193e+06	1.43335e+08	1.1612e+09	373415885	2.82567e+08	5.13297e+07	1.69317e+08	2.71943e+08	4.94024e+07	1.0599e+08	2.20369e+08	3.85084e+08	4.43059e+08	5.40591e+07	1.02839e+09	1.25391e+09	2.82598e+07	4.95646e+08	1.84307e+09	4.17271e+08	2192143189	2.34063e+08	129924570	1.13183e+09	2.21275e+08	2766844111	2.23545e+09	1931126914
185	1	Q12860	Q12860	Contactin-1	CNTN1	Homo sapiens	113.322	17	17	5.51337e+06	0	0	0	0	0	0	0	204633	70616.1	0	164117	73755.7	149217	42512.7	0	0	14458.7	1.52893e+06	0	125078	9.55805e+06	236813	2.25432e+06	0	151088	703054	0	2.86225e+06	1.28675e+07	0	37166.1	19608.7	24398.8	0	51356.7	90115.4	0
186	1	Q8NI99	Q8NI99	Angiopoietin-related protein 6	ANGPTL6	Homo sapiens	51.694	17	17	183586	25155.5	1.23473e+07	668073	896088	1.02025e+06	13845763	7.55312e+06	2.5736e+06	2.12955e+06	2.31242e+07	1881475	8.81011e+06	6.98077e+06	2.50523e+06	1.76848e+06	769856	1.2661e+06	23166940	4081637	1.07901e+07	1.37558e+07	1.40639e+07	2.23151e+07	2.03621e+06	2.49945e+06	9.93962e+06	753189	2.2202e+07	1.61978e+07	3.6477e+06	8.51721e+06	1.98738e+07	2.05087e+06	1.59521e+06	6.14721e+06	1.47418e+06	910448
187	1	Q9NYU2	Q9NYU2	UDP-glucose:glycoprotein glucosyltransferase 1	UGGT1	Homo sapiens	177.192	18	17	89477.3	0	0	0	0	0	0	0	0	10046.7	0	0	12581.3	11859.6	12077.2	0	9794.81	25802.4	0	0	0	0	0	0	168011	285730	0	98392.9	564395	23579.7	551656	32054.5	32916.9	909472	37820.6	770711	855522	1.02861e+06
188	1	A1L4H1	A1L4H1	Soluble scavenger receptor cysteine-rich domain-containing protein SSC5D	SSC5D	Homo sapiens	165.747	16	16	1.97947e+06	0	41047.9	0	3.26167e+07	0	600034	142322	510726	1.26183e+07	585877	600877	628725	6231731	4.3251e+07	249305	6.13167e+06	1.85271e+06	6055897	3.33375e+06	963169	1.97197e+06	1.17739e+06	1.56918e+07	9.08091e+06	2.07588e+07	3.14686e+07	5.16838e+06	7440.77	1.20456e+07	1.37546e+08	2.02809e+06	1.44162e+07	10100.4	0	1.58169e+07	3.73573e+06	2.07005e+07
189	1	O14786	O14786	Neuropilin-1	NRP1	Homo sapiens	103.136	16	16	1.21408e+07	0	0	0	0	0	83299.7	1918456	639241	0	151248	4.27631e+06	0	0	12663	100137	61370.6	214072	229674	823650	5.6273e+06	533364	6.37335e+06	498839	0	1.43476e+06	3.09738e+07	2.23182e+06	130262	5878570	230655	431225	432916	22369.8	4.6581e+06	3.94456e+06	533344	1.24635e+06
190	1	O60462	O60462	Neuropilin-2	NRP2	Homo sapiens	104.834	16	16	761594	0	0	0	0	0	0	12558.4	0	0	0	0	0	0	0	0	0	0	0	0	0	0	0	0	0	0	2.58579e+06	0	0	76842.9	0	0	0	0	0	0	0	0
191	1	P07357	P07357	Complement component C8 alpha chain	C8A	Homo sapiens	65.165	16	16	3.82379e+08	1.42832e+07	162361	1.69126e+06	461625	427298	823354	946342	3.32066e+07	121608	1.1337e+06	5.66541e+06	14019552	1.27161e+07	309444	2.34817e+07	110873	411022	1.79312e+06	1.3547e+07	8.32327e+07	1.43588e+06	4.96743e+07	3.09726e+06	191303	5.49077e+06	401341	3.98626e+06	60266.6	346913	5.26024e+06	825189	438320	499348	198466	530676	311769	190617
192	1	P14780	P14780	Matrix metalloproteinase-9	MMP9	Homo sapiens	78.458	16	16	1.24672e+07	0	477549	0	107369	0	0	0	170285	0	52406	6.54105e+06	41216.4	92346.2	0	345848	0	0	5.65054e+06	878527	4.0734e+06	853788	5.02408e+06	4.70064e+06	197872	9.53481e+06	777239	140643	137253	1.51744e+06	351193	1.68577e+07	1.69889e+07	7099.76	21222.6	3.91132e+06	444052	725604
193	1	P14923	P14923	Junction plakoglobin	JUP	Homo sapiens	81.745	18	16	1.02708e+06	0	215364	0	722631	225326	196767	0	0	220364	1.01566e+06	0	85853.3	12368.6	1.99445e+06	107166	395005	227988	146156	103121	0	0	176085	10148.9	547263	138782	60461.5	0	0	346380	327451	325756	44319.6	602309	292970	2.30814e+06	98140.8	51283.1
194	1	P17927	P17927	Complement receptor type 1	CR1	Homo sapiens	223.668	21	16	379239	109398	0	0	0	0	0	0	63151.1	0	0	3.95489e+06	730313	763389	0	52776.8	20164	34512.1	2.76142e+06	237948	2.6782e+06	2.33861e+06	3.15179e+06	1.22148e+06	368343	2.4993e+06	15153.2	130617	280283	284189	372360	4.6768e+06	948265	315975	116494	120935	195301	365919
195	1	P46531	P46531	Neurogenic locus notch homolog protein 1	NOTCH1	Homo sapiens	272.512	16	16	70694.7	0	0	0	0	0	0	0	0	0	0	60471.2	0	0	0	0	266941	249639	0	106780	47207.5	0	112567	9524.38	238360	0	0	896390	7991.82	740540	26415.2	5.01364e+06	684054	10123.4	776317	103954	35973.2	86695.4
196	1	P48357	P48357	Leptin receptor	LEPR	Homo sapiens	132.495	16	16	220524	0	0	0	0	0	0	0	0	0	0	11810.1	298331	271608	0	0	0	0	0	0	0	597033	0	0	0	0	0	0	855676	723822	9936.88	421319	228827	6.96568e+06	21466	593296	158597	19525.7
197	1	P54802	P54802	Alpha-N-acetylglucosaminidase	NAGLU	Homo sapiens	82.267	16	16	2.935e+06	263163	0	0	0	0	0	0	338021	0	0	121114	526201	500063	0	253915	0	0	0	0	59550.6	684411	247696	0	0	34075.9	0	39685	563825	2945031	0	11387.3	21055.1	0	151726	0	378248	147664
198	1	P58215	P58215	Lysyl oxidase homolog 3	LOXL3	Homo sapiens	83.167	16	16	441827	14856.1	0	10436.5	0	28507.9	80607.2	296041	51651.3	0	0	509931	90561.8	58784.6	83508.1	32920	97614.6	279453	3.06703e+06	449480	1.51833e+06	1.67933e+06	1.76936e+06	3.33864e+06	18591.4	34567.1	597436	1.44941e+06	496162	2.17685e+06	65958.3	1.0527e+07	6.44062e+06	35246.7	5.7185e+06	176734	48290.4	0
199	1	Q04756	Q04756	Hepatocyte growth factor activator	HGFAC	Homo sapiens	70.68	16	16	6.19864e+07	12863589	0	130950	76683	43389.7	1.91788e+07	1.85261e+07	2.89662e+06	11827.8	3.73402e+07	2.01418e+06	838334	928948	182936	2.40776e+06	10545.3	0	940464	2.22605e+06	339672	2.32802e+06	699857	1.05288e+06	765520	649085	1.35446e+07	278324	1.99224e+06	2.68999e+06	314908	1.01943e+06	3779603	473959	221863	7.57093e+06	89667.8	64014.6
200	1	Q14697	Q14697	Neutral alpha-glucosidase AB	GANAB	Homo sapiens	106.874	16	16	996532	0	0	21560.7	9033.99	0	0	0	117268	0	0	0	120223	45158	0	18043.4	0	25148	0	0	0	0	15854.5	155576	32497.4	59019.4	69535.6	1.7158e+06	193017	75689.3	146959	201569	719284	227500	2.59081e+06	349728	404135	182700
201	1	Q6P179	Q6P179	Endoplasmic reticulum aminopeptidase 2	ERAP2	Homo sapiens	110.462	16	16	2.54576e+06	215572	0	0	0	0	0	0	233589	0	0	98711.9	65626.1	61450.8	0	15486.7	0	34108.6	134967	0	0	155604	0	161014	0	0	0	653157	9798.98	424370	0	269364	276442	0	1.2608e+06	0	0	0
202	1	Q8IZF2	Q8IZF2	Adhesion G protein-coupled receptor F5	ADGRF5	Homo sapiens	149.457	16	16	1327176	0	0	28056.1	614694	30801.8	76456.1	163368	0	65840	1937209	296256	56411.6	131551	52772	33004.9	2.54617e+06	2.12155e+06	156994	341617	213736	1.20282e+06	192633	116133	1.7573e+06	31564.1	1.22797e+06	6867463	6.68002e+06	2.61133e+06	2.64956e+06	2.94683e+06	3.10561e+06	8.73183e+07	3.41613e+07	1.13433e+07	958390	1.38355e+06
203	1	Q8WUM4	Q8WUM4	Programmed cell death 6-interacting protein	PDCD6IP	Homo sapiens	96.023	16	16	0	0	0	0	0	0	0	0	0	0	0	0	0	0	0	0	51683	21657	0	0	0	0	0	0	122200	299113	0	169581	135608	0	1.13712e+06	156347	468379	575594	779638	1.65199e+06	1.69834e+06	2.55865e+06
204	1	Q8WWZ8	Q8WWZ8	Oncoprotein-induced transcript 3 protein	OIT3	Homo sapiens	60.024	16	16	1.25138e+06	174235	8.17982e+06	8884592	8.50777e+06	1.70725e+07	5.80863e+06	3.80028e+06	9.04509e+06	7.2459e+06	9.45401e+06	3.46735e+06	1.23016e+07	1.18651e+07	20710171	4.01747e+06	5.38576e+06	5.01451e+06	7.19316e+06	1.06467e+07	4.77255e+06	6.5093e+06	6.59366e+06	9.12029e+06	6.26105e+06	7.41392e+06	4.1369e+06	7.26834e+06	7.11597e+06	5683263	2.07474e+07	9.40111e+06	9.95638e+06	1.00752e+07	6.19417e+06	1.14429e+07	1.32537e+07	3.81018e+06
205	1	Q96KN2	Q96KN2	Beta-Ala-His dipeptidase	CNDP1	Homo sapiens	56.691	16	16	131713085	42683.2	0	0	32260.9	0	1.74782e+06	14223291	1.50273e+06	0	0	98665.3	0	0	0	933397	0	0	27760.4	95055.3	0	0	0	33592.1	0	0	1.01253e+06	0	2.11356e+06	1312057	0	0	1844325	408640	0	178745	0	0
206	1	Q9UQP3	Q9UQP3	Tenascin-N	TNN	Homo sapiens	144.037	16	16	98986.5	0	0	0	0	0	0	0	100394	0	0	58255.4	137874	445232	0	0	0	0	1.1399e+06	124054	0	59127.9	0	1.84471e+06	0	0	0	0	0	187081	0	18075.2	24450.3	0	0	0	0	0
207	1	P01833	P01833	Polymeric immunoglobulin receptor	PIGR	Homo sapiens	83.284	15	15	1.41675e+06	4.71542e+06	1.37523e+06	9035210	3.00257e+07	5.48819e+06	5.98968e+06	4.21481e+06	3.1831e+06	3.66951e+06	7.61589e+06	3.75788e+07	5.47311e+06	9089415	1.76255e+07	3.35525e+06	7.4359e+06	5413033	11118099	4.22657e+06	1.05321e+07	2.7311e+07	19331869	9.9495e+06	1.18374e+07	4.04262e+07	1.69439e+06	4.00793e+06	3.10368e+06	1.7981e+06	9.53116e+06	21575800	18800242	2860618	3.25926e+06	3.36397e+06	3.14694e+06	3.58179e+06
208	1	P04040	P04040	Catalase	CAT	Homo sapiens	59.757	15	15	1.02787e+07	90050.4	0	92421.5	448126	159075	0	0	0	466790	36238.2	0	42974.1	32298.8	179036	0	38047.9	20489.3	0	11246.7	0	0	105040	0	499635	141848	22307.4	126768	0	53308.9	147941	290746	30640.3	115061	39705.6	463925	155159	122728
209	1	P06396	P06396	Gelsolin	GSN	Homo sapiens	85.699	15	15	744645823	662840	370400	601668	391637	561452	4.87757e+06	1.30142e+07	1.0299e+06	414124	4.43499e+06	570320	681028	489499	454215	896939	450622	904201	907495	1.38069e+06	1.86604e+06	1.0176e+06	2.1063e+06	891587	851914	1.78202e+06	1314109	1.20372e+06	1.36524e+06	2.02643e+06	1.89578e+06	1.75851e+06	2.9862e+06	3074766	3.57307e+06	4.67409e+06	4.04473e+06	4593655
210	1	P09172	P09172	Dopamine beta-hydroxylase	DBH	Homo sapiens	69.067	15	15	42565244	24031.9	0	961751	0	0	0	0	14454745	0	0	316048	5.87993e+06	10654753	0	296469	0	0	15206425	0	173526	1.62913e+07	318462	1.5591e+07	0	0	2902166	0	1.75113e+06	57930764	0	97773	75977.8	0	15356.4	70580.5	15112.9	0
211	1	P13645	P13645	Keratin, type I cytoskeletal 10	KRT10	Homo sapiens	58.827	18	15	115157459	2.97794e+06	7.46683e+06	1.92283e+06	4.60069e+07	2.23729e+07	9476880	4.06236e+06	2467058	3.40899e+07	3.58405e+07	2.43864e+06	1.62808e+07	1.06411e+07	1.23848e+08	2.78187e+07	2.72203e+07	1.95242e+07	1.28718e+07	8.00288e+06	5.42646e+06	4.05182e+06	8.2949e+06	1.09849e+07	4.67204e+07	10800783	8763467	2.35956e+07	1.21659e+07	1.38007e+07	2.11769e+07	2.02479e+07	7.86901e+06	4.30874e+07	2.5862e+07	6.15143e+07	3.48922e+06	9.37267e+06
212	1	P13647	P13647	Keratin, type II cytoskeletal 5	KRT5	Homo sapiens	62.378	21	15	1.34212e+07	367503	2.42194e+06	90113.7	9.8842e+06	5.23756e+06	3.96433e+06	926081	93024.7	5.73958e+06	8.61277e+06	217017	1.11664e+06	1.16146e+06	1.71991e+07	2.67965e+06	3.83852e+06	2540560	1.52807e+06	2.66229e+06	515707	572995	3.20889e+06	1.47218e+06	8.69522e+06	2.64246e+06	1.46916e+06	1.27882e+06	1.73097e+06	4.65332e+06	3662919	2.62894e+06	1.35602e+06	5.27016e+06	3301530	1.8874e+07	3.90502e+06	404967
213	1	P16284	P16284	Platelet endothelial cell adhesion molecule	PECAM1	Homo sapiens	82.524	15	15	588084	59684.6	0	0	0	0	0	0	0	141006	0	109060	42738.7	39507	0	483954	1.09304e+06	1.05654e+06	335503	1.2177e+06	1.15723e+06	758463	1.25245e+06	369552	1.71151e+06	730656	318442	2.49582e+06	3.67577e+06	1.42371e+06	3.50345e+06	2.5041e+06	3.48435e+06	8.56101e+06	1.16671e+07	7.78616e+06	8310569	1.16867e+07
214	1	P40197	P40197	Platelet glycoprotein V	GP5	Homo sapiens	60.959	15	15	18329595	324097	323613	1.33233e+07	20321.3	125513	30632.4	0	6.3151e+06	81583.1	91741.3	2.25913e+06	2521056	3024513	109653	2.33254e+06	3.17447e+06	6.0705e+06	5.1912e+06	5130509	3113951	1.28978e+07	3.40218e+06	3.0162e+06	631794	75184.2	611354	3.36005e+07	3.16224e+06	1.24969e+07	704637	1.46583e+08	4.47213e+07	1.57382e+06	1.25646e+08	1.24593e+06	1.93509e+06	544619
215	1	P51884	P51884	Lumican	LUM	Homo sapiens	38.43	15	15	255898857	368645	119645	200410	262913	168442	128555	141145	4.12521e+06	887738	118992	1.76267e+07	296145	0	843652	77016.8	58695.2	2.13754e+06	167878	333610	7.5139e+06	1.33967e+07	1.14213e+07	156591	1.06964e+06	5.62782e+06	6.08049e+07	183376	7.0247e+06	1.59198e+09	274601488	4.97975e+06	8.18118e+06	45995960	348805	1.25905e+09	2.47033e+09	1.69136e+09
216	1	P55290	P55290	Cadherin-13	CDH13	Homo sapiens	78.286	15	15	6.72698e+06	0	0	0	0	0	0	27850.8	66829.8	0	0	60346.5	0	0	122825	0	1.55706e+06	1.85969e+06	92703.5	33647	58116.9	76745.5	84227.2	71104.7	67449.7	182203	210408	1.23441e+07	229813	1.32798e+06	0	2.47089e+06	2.03073e+06	100040	1.77848e+07	256633	165009	112947
217	1	Q15389	Q15389	Angiopoietin-1	ANGPT1	Homo sapiens	57.513	15	15	265980	124036	6.7004e+06	107011	69502.4	4.25749e+06	6559801	1.71278e+06	1.73968e+06	953164	1.74299e+06	5.63997e+06	5628211	5.15029e+06	685011	1.71138e+06	464421	1.22474e+06	3727022	9.08629e+06	1.04537e+07	1.14675e+07	1.07663e+07	3.36307e+06	5.10755e+06	7.78156e+06	3.65645e+06	3.25863e+06	5.62882e+06	1.50279e+07	5.7112e+06	17863511	1.21969e+07	4.13212e+07	2.26496e+07	1.33056e+07	2.56295e+07	2.7691e+06
218	1	Q6Q788	Q6Q788	Apolipoprotein A-V	APOA5	Homo sapiens	41.215	15	15	405986	6150642	88167334	4.15005e+07	29932666	52277379	3.61772e+07	7.86212e+07	59746842	3.45896e+07	243652912	1.09974e+07	3.1903e+07	2.78531e+07	53376657	2.70322e+07	2.87393e+07	30434463	2.03086e+07	3.28212e+07	48517066	1.00091e+07	3.62718e+07	2.62373e+07	3.28775e+07	3.70341e+07	2.39054e+07	1.85737e+07	1.86817e+07	1.88364e+07	50610808	2.17869e+07	3.3089e+07	36985104	3.51513e+07	3.82051e+07	3.85896e+07	42377810
219	1	Q7Z7G0	Q7Z7G0	Target of Nesh-SH3	ABI3BP	Homo sapiens	117.898	15	15	10225466	0	0	0	4.67351e+07	0	3.4685e+06	1633741	0	2.33415e+06	1.14431e+07	503823	0	0	9510843	0	2.6907e+06	1.25319e+06	981300	245007	279941	2.1594e+06	384226	697246	890327	3.95346e+06	44314432	5.72187e+06	5.22269e+06	1.95546e+07	1.51083e+08	2.12533e+06	11169907	8.70505e+07	329242	114736693	5.37621e+06	41668036
220	1	Q86VB7	Q86VB7	Scavenger receptor cysteine-rich type 1 protein M130	CD163	Homo sapiens	125.452	15	15	9.79357e+06	439166	0	0	0	0	0	0	516349	0	0	2.24404e+07	318253	858595	0	392159	0	0	5.66917e+06	148117	4.02492e+06	2.29076e+06	5.14899e+06	2.89619e+06	215518	2.48888e+06	394521	12497.6	2.85673e+06	5465797	0	1813059	3.38324e+06	1.01386e+06	0	1.2067e+06	497550	564082
221	1	Q92823	Q92823	Neuronal cell adhesion molecule	NRCAM	Homo sapiens	143.889	15	15	1.35418e+06	0	0	2838321	0	0	0	0	0	125041	0	0	0	0	0	0	0	0	55917.2	0	0	59964.2	0	81712.3	0	130576	0	0	584085	450140	0	193468	600280	1.12025e+07	116749	0	0	0
222	1	Q9BXX0	Q9BXX0	EMILIN-2	EMILIN2	Homo sapiens	115.686	15	15	0	0	0	14222.6	146316	95775.7	299820	158124	0	29027.8	588415	43331.8	62890.9	81000.3	200076	0	0	39343	70420.6	70500.9	60300.7	0	53004.7	86074.5	24886.4	152509	103596	34103.6	30001.7	64143.6	461936	1.26318e+06	487200	404301	53537.4	962809	245878	879771
223	1	Q9Y4L1	Q9Y4L1	Hypoxia up-regulated protein 1	HYOU1	Homo sapiens	111.34	15	15	1.82019e+06	0	773034	0	0	0	0	0	25087	0	0	0	0	26384.5	13090	14799.2	0	0	31156.8	20447.7	45415.2	26591.8	27584.6	135138	0	0	23693.7	67542.6	88008	60596.9	39939.6	79222.2	198951	80414.2	187363	73495.9	34053.2	26378
224	1	O95479	O95479	GDH/6PGL endoplasmic bifunctional protein	H6PD	Homo sapiens	88.896	14	14	3.39838e+06	0	0	0	0	0	0	0	0	0	0	0	0	0	0	235203	14155.7	0	0	0	0	0	0	0	0	0	0	572132	0	90751.9	0	111302	218342	0	184210	0	0	0
225	1	P06576	P06576	ATP synthase subunit beta, mitochondrial	ATP5F1B	Homo sapiens	56.559	14	14	32039	257440	90588.8	402976	218880	261993	212596	89400.2	114771	235998	70781.1	172861	191718	188184	264328	670358	271596	418456	252807	907680	708200	316170	841118	281651	909644	625411	472620	573985	1.24584e+06	779104	1.67501e+06	1.40597e+06	1.62343e+06	2484703	2.12885e+06	2.44592e+06	2.59006e+06	3.20528e+06
226	1	P08319	P08319	All-trans-retinol dehydrogenase [NAD(+)] ADH4	ADH4	Homo sapiens	40.223	14	14	251144	1.06528e+06	10185491	849795	646077	992364	1.28449e+06	1.95116e+06	437453	921793	7.07179e+06	94490.8	798663	509068	2.22277e+06	739119	280179	523559	1.1654e+06	1.34427e+06	3614317	228974	1.97201e+06	1.42103e+06	389965	911323	240433	2.07335e+06	576070	582957	1067699	613793	659875	666808	698234	347738	437974	1.01654e+06
227	1	P08473	P08473	Neprilysin	MME	Homo sapiens	85.514	14	14	30837	0	0	0	0	0	0	0	0	0	0	0	0	0	0	0	0	0	0	0	0	0	0	0	0	0	0	0	134192	31703.7	0	0	0	1.35353e+06	0	38572.4	1.0685e+06	823259
228	1	P08779	P08779	Keratin, type I cytoskeletal 16	KRT16	Homo sapiens	51.266	15	14	2.26538e+06	52355.3	2.80971e+06	0	401363	1.03608e+06	282978	0	0	471267	6.14193e+06	126026	0	0	3.43266e+06	13667.4	562391	284150	194644	3.02974e+06	0	0	1.91729e+06	0	1.13794e+06	72210.9	0	20558.3	9356.19	721393	640002	845920	0	947215	1.39045e+06	1.5476e+07	327915	0
229	1	P11021	P11021	Endoplasmic reticulum chaperone BiP	HSPA5	Homo sapiens	72.331	16	14	1.13144e+07	49639.3	82290.5	719701	1.89381e+06	204342	2.27547e+06	4561242	178085	132835	5.68299e+06	136002	226140	224271	754876	199664	107905	182120	535363	454109	241127	98581.2	259973	130522	183379	308824	1.6363e+06	467987	346336	685116	1.61265e+06	630306	862003	1.34495e+06	934924	7.17369e+06	978860	699538
230	1	P11171	P11171	Protein 4.1	EPB41	Homo sapiens	97.018	16	14	159081	0	0	274475	32639.1	99320.5	24629.1	181474	158819	349513	114590	0	46044.9	27880.4	391763	69557.5	1.23553e+06	1.34871e+06	0	315336	764682	285722	1.29819e+06	37297.5	1.73642e+06	3.08911e+06	1.4727e+06	1064498	110693	1.19987e+06	4.55893e+06	1.96001e+06	2.53422e+06	2.95863e+06	2828402	3.91881e+06	5018100	5561614
231	1	P12814	P12814	Alpha-actinin-1	ACTN1	Homo sapiens	103.062	28	14	1.00132e+06	11567.7	0	0	0	0	0	0	0	0	0	0	0	0	0	108921	34400.8	0	135423	385375	370321	42114.1	431425	122072	446060	234560	112965	106044	207677	171111	477317	473653	1.39619e+06	1.05463e+06	913357	3.7039e+06	2.19014e+06	1.64416e+06
232	1	P13796	P13796	Plastin-2	LCP1	Homo sapiens	70.291	17	14	1.24593e+07	0	0	0	0	0	0	0	0	0	0	0	0	0	0	0	0	0	0	0	0	0	0	0	0	0	0	0	0	0	0	0	0	0	0	0	0	0
233	1	P14618	P14618	Pyruvate kinase PKM	PKM	Homo sapiens	57.938	15	14	3454482	400888	2.88446e+06	251503	284346	360698	654128	439022	269887	501179	1342570	107730	299431	350769	700154	431184	314370	391863	330218	737743	1.45092e+06	291268	926585	538122	488903	348713	301015	1.22417e+06	562523	535771	658617	751996	899783	1433024	1.6536e+06	1861812	1.49543e+06	1.87261e+06
234	1	P16112	P16112	Aggrecan core protein	ACAN	Homo sapiens	261.33	14	14	1.12683e+06	0	0	0	38472.2	0	0	0	0	0	0	38196.8	0	0	12133.1	128812	0	0	0	980662	43837.7	0	0	0	18843.1	418678	1.27779e+06	0	0	954837	61152.3	235305	271721	77961	0	2.98257e+06	2.25584e+06	4.00045e+07
235	1	P33151	P33151	Cadherin-5	CDH5	Homo sapiens	87.528	14	14	4.83388e+07	1.79749e+06	0	225210	0	0	0	0	2.29249e+06	112204	0	4507616	248621	554166	0	5.31483e+06	5.39872e+07	7.14498e+07	2622508	3928171	2977559	4243792	4600788	1.87649e+06	2.16164e+06	0	76979.5	228834612	8079827	2850237	39161.4	8.88223e+07	5.71543e+07	2077120	323152967	348919	971876	248815
236	1	P35590	P35590	Tyrosine-protein kinase receptor Tie-1	TIE1	Homo sapiens	125.09	14	14	691843	0	0	0	0	0	0	0	0	0	0	31408.6	0	0	0	0	854151	1.21421e+06	1.63489e+06	0	25470.5	283691	57117.4	1.028e+06	0	0	0	4.67032e+06	315202	186975	0	1.77581e+06	473712	6653.88	2.79722e+06	0	0	0
237	1	P35612	P35612	Beta-adducin	ADD2	Homo sapiens	80.856	14	14	0	0	0	0	0	0	0	0	0	0	0	0	0	0	0	0	83306.5	44234.1	0	0	67694.2	0	0	0	234899	411945	195506	74922.3	0	100445	713833	241118	156226	145793	283902	601750	718663	1.00033e+06
238	1	P39060	P39060	Collagen alpha-1(XVIII) chain	COL18A1	Homo sapiens	178.191	14	14	3.65107e+06	0	461797	209368	1.34631e+06	1036473	4.51576e+07	4.09906e+07	161623	1.08784e+06	1.0949e+08	89423.6	431996	338996	1.56228e+06	232787	605709	864548	218452	747641	217630	140974	246931	268530	377168	1.03483e+06	4.85956e+06	761616	434335	504063	3.26139e+06	393050	418497	728878	390694	6.21586e+06	787135	297898
239	1	P43121	P43121	Cell surface glycoprotein MUC18	MCAM	Homo sapiens	71.611	14	14	1.31938e+07	0	0	0	0	0	0	0	0	0	0	1.20017e+06	0	0	0	0	1.94435e+06	1.89091e+06	1547163	130132	635804	6.9864e+06	1.01962e+06	1.26102e+06	25064.6	0	958518	4.58146e+06	1.00892e+07	1.00273e+07	12836.1	5.10184e+06	4775326	1.5243e+06	1.56817e+07	1.55142e+06	700311	544668
240	1	P55160	P55160	Nck-associated protein 1-like	NCKAP1L	Homo sapiens	128.156	14	14	0	0	0	0	0	0	0	0	0	0	0	0	0	0	0	0	0	0	0	0	0	0	0	0	52005.9	0	0	0	71111.4	0	72247.9	32330.7	156264	584632	350032	612525	687501	987049
241	1	P56199	P56199	Integrin alpha-1	ITGA1	Homo sapiens	130.849	14	14	298677	0	0	1527536	0	0	0	0	0	0	0	78941	1.49694e+06	666402	0	0	265002	253809	0	0	24062	531332	34727.3	19748.4	54718.1	150128	0	366989	4.4972e+06	669393	10889.7	176540	513507	927194	1.17531e+06	319835	405060	95365.8
242	1	Q09328	Q09328	Alpha-1,6-mannosylglycoprotein 6-beta-N-acetylglucosaminyltransferase A	MGAT5	Homo sapiens	84.543	14	14	0	0	198112	0	0	0	0	0	0	0	0	0	0	0	0	34368.3	8902.07	49822.8	346749	0	155028	70173.4	26031.5	680607	0	0	26814.8	16441.5	1.81571e+06	1.16884e+06	11517.3	960512	2.23701e+06	3.83446e+06	1.32705e+06	242292	919803	469166
243	1	Q12884	Q12884	Prolyl endopeptidase FAP	FAP	Homo sapiens	87.714	14	14	1.56861e+06	0	0	17766	0	0	0	0	450867	0	0	0	744540	1.62417e+06	0	0	0	0	0	0	45417.9	89530.8	106241	34083.3	0	0	11683.4	0	33766.4	2260177	133892	0	14534.1	0	0	762280	568338	0
244	1	Q14254	Q14254	Flotillin-2	FLOT2	Homo sapiens	47.064	14	14	0	0	0	0	0	0	0	0	0	0	0	0	0	0	0	0	165610	165397	0	0	41321.6	0	58937.3	0	624055	1.10898e+06	164133	377348	8497.53	94088.5	2.07392e+06	436046	950043	795397	779799	1.84612e+06	2.48093e+06	3.1347e+06
245	1	Q8TDY8	Q8TDY8	Immunoglobulin superfamily DCC subclass member 4	IGDCC4	Homo sapiens	134.21	14	14	322360	0	0	0	0	0	0	0	0	0	0	0	0	0	0	0	0	0	541087	0	0	2.42487e+06	0	154762	0	0	1.11988e+06	0	786544	3.30998e+06	39888.7	1321243	1117529	31447.9	0	3.06019e+06	0	0
246	1	Q9NZK5	Q9NZK5	Adenosine deaminase 2	ADA2	Homo sapiens	58.934	14	14	3.2095e+06	1.36695e+06	0	3.70355e+06	25057	447932	84320.9	20103.4	7.17077e+06	21572.6	0	4.51357e+06	3281617	6614360	19876.1	2336296	27969.8	42092.2	3.41715e+06	2.63414e+06	6.49436e+06	375184	5.69294e+06	2.67859e+06	21581.1	539630	0	156342	186414	309300	46187.6	89758.7	52436.6	2.2727e+06	0	37647.6	0	0
247	1	Q9UHN6	Q9UHN6	Cell surface hyaluronidase	CEMIP2	Homo sapiens	154.376	14	14	0	0	0	1.73119e+06	0	0	0	0	0	0	0	0	0	0	0	0	0	0	0	0	0	0	0	0	0	0	0	0	0	0	0	0	0	0	44230.1	0	0	0
248	1	Q9UK55	Q9UK55	Protein Z-dependent protease inhibitor	SERPINA10	Homo sapiens	50.707	14	14	4.07171e+07	9.68914e+06	92592	102338	38178.7	80249.5	7.7127e+06	2.11982e+07	1.74415e+07	26465.2	4847239	3.14726e+06	507719	567320	113408	9499082	66504.6	13838.2	3.25551e+06	6.90824e+06	98242.9	268210	166414	2.62848e+06	40036.7	185462	1.06964e+06	74872	338644	2.22729e+06	87742.3	87247.5	1.19764e+06	387381	63174.6	3.32413e+06	55118.3	78727
249	1	Q9ULI3	Q9ULI3	Protein HEG homolog 1	HEG1	Homo sapiens	147.463	14	14	758225	0	0	0	14457	0	102000	154619	0	143255	193357	187018	0	0	0	0	1.0412e+06	658058	337507	113714	0	305144	18461	350294	949443	692621	6.71347e+06	1.26139e+06	636543	1.78398e+06	3.1608e+06	2.17821e+06	3860327	782398	6.53126e+06	8.30672e+06	3.0491e+06	2.48898e+07
250	1	Q9Y210	Q9Y210	Short transient receptor potential channel 6	TRPC6	Homo sapiens	106.328	16	14	0	0	0	0	0	0	0	0	0	0	0	0	0	0	0	0	0	0	0	0	25803.7	0	10883.5	0	34420.3	0	9287.05	14480.4	191357	40940.3	72266.6	47678.4	311711	1.01244e+06	773809	700368	1.06289e+06	1.86155e+06
251	1	Q9Y2Q0	Q9Y2Q0	Phospholipid-transporting ATPase IA	ATP8A1	Homo sapiens	131.369	15	14	0	0	0	0	0	0	0	0	0	0	0	0	0	0	0	0	0	0	0	0	0	0	0	0	0	0	0	0	11217.6	9933.89	60371.5	0	100265	243207	146637	229392	437906	699958
252	1	Q9Y4D7	Q9Y4D7	Plexin-D1	PLXND1	Homo sapiens	212.011	14	14	645964	0	0	0	0	0	0	0	0	0	0	105455	3.05647e+06	3.07512e+06	0	0	558516	330552	367157	0	25543.9	591838	0	45223.6	81756.2	0	0	1.80461e+06	533341	663638	0	1.18939e+06	515621	0	5.70574e+06	80418.8	181591	218755
253	1	O15230	O15230	Laminin subunit alpha-5	LAMA5	Homo sapiens	399.744	14	13	23531.4	0	173055	495850	454174	868436	343393	214733	282651	591959	667158	306150	488761	587989	891824	215396	254995	344474	427367	578900	283911	45391.4	289838	582424	111253	566153	186576	312104	122421	112225	1.0093e+06	888147	532324	596363	456493	463038	914483	712732
254	1	P02649	P02649	Apolipoprotein E	APOE	Homo sapiens	36.153	13	13	8.8226e+07	5.04056e+07	4.3715e+08	102433943	79163034	121756340	225578580	5.23605e+08	38916029	75134965	1.05755e+09	1.48236e+07	55407180	54639086	1.27278e+08	49047245	53518031	62000928	3.3516e+07	95005070	6.5285e+07	1.7514e+07	51392022	4.28169e+07	60665892	91750050	76802526	57120019	38878142	42057313	95734183	47194787	67156722	83893322	107375623	84159465	81757696	95736349
255	1	P05546	P05546	Heparin cofactor 2	SERPIND1	Homo sapiens	57.071	13	13	861780424	121980793	1.17407e+08	5.97371e+06	4.4891e+06	7.67368e+06	7.36731e+06	5.3721e+06	2.11014e+08	8.69888e+06	55975604	1.75223e+07	12879452	2.62425e+07	5988929	92641169	2.62479e+06	4.10328e+06	35542373	6.98536e+07	14045989	4072126	11088601	5.52792e+07	3.25595e+06	3.23961e+06	5.72565e+06	8715110	3.10259e+06	7008826	8.83066e+06	3905303	6872617	3665278	4.35841e+06	8.32215e+06	7.01337e+06	4.73952e+06
256	1	P12110	P12110	Collagen alpha-2(VI) chain	COL6A2	Homo sapiens	108.582	13	13	104222	0	798627	490357	1.00397e+06	1.84178e+06	1.40727e+06	385807	432541	1.86676e+06	2.36532e+06	643347	4146752	3.44622e+06	3.13523e+06	532914	552128	999631	2996219	1.82485e+06	1.2523e+06	2.1439e+06	1.78403e+06	2.73998e+06	2054201	5.70643e+06	1.06983e+06	1536784	2.62039e+06	3.15038e+06	8.06969e+06	2.54273e+06	3.24086e+06	2.87253e+06	1861728	3349353	4.02238e+06	3.41631e+06
257	1	P14625	P14625	Endoplasmin	HSP90B1	Homo sapiens	92.472	14	13	3.75121e+06	100844	112251	0	22783.3	56328.4	28035.7	0	141482	18314.5	0	0	159013	123996	55809.5	218120	133101	225748	191764	46789.8	0	148438	0	361954	155159	0	0	155869	219781	163881	109642	394284	513182	331336	247457	202609	172228	329109
258	1	P49746	P49746	Thrombospondin-3	THBS3	Homo sapiens	104.201	13	13	0	0	0	5977064	147680	0	0	0	0	0	0	0	0	0	0	0	0	0	781599	0	0	0	22403.2	298901	0	0	0	0	0	0	0	0	0	0	0	0	0	0
259	1	P50990	P50990	T-complex protein 1 subunit theta	CCT8	Homo sapiens	59.619	13	13	0	799333	991341	1.20819e+06	755178	972998	971090	976315	976797	1091119	1.07607e+06	737132	1.14178e+06	1.18635e+06	984757	1.03139e+06	1.12984e+06	1175816	1.06433e+06	1.13579e+06	1.15927e+06	1.10967e+06	1.12447e+06	1.16812e+06	1.06038e+06	1.16739e+06	987177	1.02964e+06	1.13222e+06	1165589	1.10204e+06	1.41976e+06	1.19294e+06	1.29503e+06	1.36488e+06	1.37235e+06	1.47157e+06	1.41555e+06
260	1	Q08431	Q08431	Lactadherin	MFGE8	Homo sapiens	43.105	13	13	0	28071.7	10148.7	0	0	0	0	0	0	108648	0	31023.7	0	57017.9	0	419788	483403	452295	399968	878160	992232	503776	1.1007e+06	437739	2113964	1.3693e+06	527958	1.08937e+06	2920089	1.2423e+06	3.58919e+06	2.46635e+06	4.67918e+06	7.37503e+06	6.42954e+06	8.20585e+06	9.27701e+06	1.31296e+07
261	1	Q13797	Q13797	Integrin alpha-9	ITGA9	Homo sapiens	114.49	13	13	0	0	0	0	0	0	0	0	0	0	0	0	0	0	0	0	0	4303.22	0	0	0	0	0	0	0	11248.6	0	20867.9	1.61341e+06	277798	0	0	85642.5	10049.2	303908	12214.7	175919	84495.3
262	1	Q13822	Q13822	Ectonucleotide pyrophosphatase/phosphodiesterase family member 2	ENPP2	Homo sapiens	98.997	13	13	1.26839e+07	0	0	124886	0	0	0	0	2306780	0	0	0	0	0	0	0	14466.6	61911.8	429556	22238.7	98579.7	152946	118287	39091.6	0	0	0	1.1059e+06	0	90503.4	0	1.50894e+06	500408	16963.5	539557	0	0	0
263	1	Q15582	Q15582	Transforming growth factor-beta-induced protein ig-h3	TGFBI	Homo sapiens	74.68	13	13	17836074	355599	1722107	402988	952113	781592	1.59942e+06	956344	822401	704995	1.8481e+06	1.33398e+06	2.82776e+06	2.69281e+06	2.33094e+06	1.12716e+06	229448	307205	2.61865e+06	1.82826e+06	1.84033e+06	1.84122e+06	1.93774e+06	3.34274e+06	1.19829e+06	3932813	1.37009e+06	821178	2450794	2191358	3.23239e+06	2.74444e+06	3.66633e+06	2.96142e+06	1.52341e+06	2.92185e+06	2.12122e+06	2.3827e+06
264	1	Q58EX2	Q58EX2	Protein sidekick-2	SDK2	Homo sapiens	239.401	13	13	0	0	0	0	0	0	0	0	0	0	0	41036.9	48177.4	83984.6	0	0	0	0	49999.7	0	0	716971	0	0	0	0	11209.4	0	348358	572668	0	0	0	0	0	0	0	0
265	1	Q6GTS8	Q6GTS8	N-fatty-acyl-amino acid synthase/hydrolase PM20D1	PM20D1	Homo sapiens	55.743	13	13	165138	21060.5	1.4123e+06	10931183	22030.2	254820	0	0	7.80538e+06	16501.2	188570	4.24176e+06	12803180	17274018	355908	0	0	0	4.58947e+06	269844	1.7232e+07	4.76986e+06	16276312	25588325	739308	2.96053e+06	0	104348	376408	53585.4	36393.4	22810.8	134923	195338	0	159878	735168	39775.1
266	1	Q6UX71	Q6UX71	Plexin domain-containing protein 2	PLXDC2	Homo sapiens	59.583	13	13	5990890	129134	593027	174975	1.60478e+06	787072	3.04708e+06	1.9326e+06	555611	422664	21147230	640529	3.47203e+06	2.10223e+06	3225983	2.42381e+06	2.40761e+06	2.82239e+06	4.41401e+06	9033656	8524533	5.09508e+06	5537129	5.28307e+06	452993	1.91417e+06	6.03366e+07	74324130	14199886	5.02722e+07	5.05251e+06	6.21389e+06	11399574	29471940	3.415e+07	45171856	4.70411e+06	2.64453e+06
267	1	Q6UXH9	Q6UXH9	Inactive serine protease PAMR1	PAMR1	Homo sapiens	80.199	13	13	46200.8	0	0	0	0	0	748580	320226	3.86855e+06	0	13610.3	243921	87683.3	2.30449e+06	0	481581	0	0	5.02114e+06	1.03835e+06	933320	1.37205e+06	486830	5.86798e+06	0	136898	77219.5	0	0	2.35947e+06	2.27769e+06	365935	489500	0	0	553569	0	0
268	1	Q8IUK5	Q8IUK5	Plexin domain-containing protein 1	PLXDC1	Homo sapiens	55.76	13	13	542433	0	0	0	0	0	0	0	0	0	0	0	0	0	0	0	0	0	0	0	22907.8	76772	0	24914	0	0	1.00188e+07	0	1.45352e+06	4.61026e+06	22176.7	0	201905	3.12199e+06	98092.6	1.04849e+06	104517	221719
269	1	Q8IUX7	Q8IUX7	Adipocyte enhancer-binding protein 1	AEBP1	Homo sapiens	130.931	13	13	0	0	0	0	0	0	0	7813.63	0	0	127424	0	0	0	0	0	0	0	23287.7	0	0	0	0	46164.8	0	0	3.06999e+06	0	0	400706	32684.3	0	0	0	0	0	0	0
270	1	Q99435	Q99435	Protein kinase C-binding protein NELL2	NELL2	Homo sapiens	91.348	13	13	62123.4	0	0	0	0	0	0	0	0	0	0	0	0	0	0	0	0	0	0	0	0	0	0	0	0	0	0	0	0	10179.8	0	213386	391306	287519	0	55894.7	51714	1.87597e+06
271	1	Q99466	Q99466	Neurogenic locus notch homolog protein 4	NOTCH4	Homo sapiens	209.626	13	13	0	0	0	0	0	0	0	0	0	0	0	0	0	0	0	30846.7	326934	247052	0	535497	0	0	0	0	528882	0	0	919058	0	141618	1.57212e+06	505183	631136	0	1.17448e+06	3.34825e+06	22428.4	449762
272	1	Q99542	Q99542	Matrix metalloproteinase-19	MMP19	Homo sapiens	57.358	13	13	0	48288.3	0	0	0	0	445536	1.30515e+06	0	0	999569	259500	0	0	0	0	0	0	0	0	1.30088e+06	0	1.15113e+06	0	0	235755	3.80504e+06	0	0	2.08104e+06	149218	0	0	0	0	2.93108e+06	643733	737452
273	1	Q99715	Q99715	Collagen alpha-1(XII) chain	COL12A1	Homo sapiens	333.151	13	13	277953	0	0	0	7951.82	0	8863.75	0	0	0	333593	0	0	0	0	0	0	112376	0	0	0	0	0	0	0	0	47396.2	0	0	11367.6	0	0	0	0	0	0	0	0
274	1	Q9H8L6	Q9H8L6	Multimerin-2	MMRN2	Homo sapiens	104.41	13	13	6.74546e+06	719236	3634870	2988185	2.48206e+06	3.89474e+06	1299696	1.37744e+06	5103658	2280725	3125054	5503320	2079331	1894131	1.11203e+07	3763191	2662657	3527500	9.10502e+06	5990322	7296324	1.8828e+06	6293006	6687434	1857992	2867341	2077919	9048059	2.23361e+06	3578111	3.944e+06	1.09588e+07	1.0531e+07	3.57411e+06	5277243	3078330	3.3038e+06	4707017
275	1	Q9HCM2	Q9HCM2	Plexin-A4	PLXNA4	Homo sapiens	212.459	14	13	0	0	0	0	0	0	0	0	0	0	0	0	0	0	0	0	0	5295.02	0	0	0	0	0	0	18792.2	0	0	0	105317	0	13989.2	41876.2	39127.8	811761	478052	463210	792516	1.3258e+06
276	1	Q9ULB1	Q9ULB1	Neurexin-1	NRXN1	Homo sapiens	161.885	15	13	0	0	0	0	0	0	0	0	0	0	0	0	0	0	0	0	0	0	0	0	0	0	0	0	0	0	547786	151457	0	0	0	0	0	0	0	0	0	0
277	1	Q9Y4D1	Q9Y4D1	Disheveled-associated activator of morphogenesis 1	DAAM1	Homo sapiens	123.474	14	13	0	0	0	0	0	0	0	0	0	0	0	0	0	0	0	0	0	0	0	0	0	0	0	0	24882.2	0	0	0	0	0	10571.8	0	0	269121	276227	529746	507868	784105
278	1	O14672	O14672	Disintegrin and metalloproteinase domain-containing protein 10	ADAM10	Homo sapiens	84.14	12	12	0	0	0	0	0	0	0	0	0	0	0	0	11857.3	0	0	0	47968.4	42331.4	0	122130	233213	13728.1	116214	32143.1	272304	87409.3	0	205684	689351	17546.2	478058	363309	818561	1.94734e+06	2.09584e+06	1.87233e+06	2.04492e+06	3.46802e+06
279	1	O75955	O75955	Flotillin-1	FLOT1	Homo sapiens	47.356	12	12	0	0	0	0	0	0	0	0	0	0	0	0	0	0	0	0	155430	175698	0	0	29792.9	0	48781.6	0	496044	790334	136280	240594	10286.9	74571.4	1.37731e+06	367154	530644	535639	686404	1.21337e+06	1.707e+06	2.19674e+06
280	1	P02749	P02749	Beta-2-glycoprotein 1	APOH	Homo sapiens	38.3	12	12	2421126400	2.37162e+07	760188	693402	566839	1.30471e+06	1.19428e+06	1.31948e+06	274280450	328274	840774	4.21757e+07	1.02339e+07	17160947	386738	1.03301e+08	443900	696606	7.47074e+07	8.76146e+07	4283221	2628246	5009046	71280030	940088	951492	1504028	225089	2.37609e+06	1.354e+07	751603	1.72968e+07	2.43642e+07	2550758	647153	2021692	1.40132e+06	3.15109e+06
281	1	P02760	P02760	Protein AMBP	AMBP	Homo sapiens	39.001	12	12	1.6479e+09	6.27836e+06	2.36292e+06	4235982	7.18024e+06	3.9483e+08	1.61746e+08	1.59981e+08	7.33093e+07	5.65927e+06	587821272	2.35933e+07	5845001	3.23811e+07	6937284	1.51047e+08	2.57799e+07	4.58637e+07	5.33614e+07	2.82075e+08	2.9328e+06	1.22224e+07	4.55933e+06	5.52426e+07	2.19062e+06	1.07135e+07	1.62012e+07	3409351	3.59742e+06	13084895	4842187	2.8338e+07	6.90664e+07	1.59679e+07	1.04139e+07	6335460	5854140	19470844
282	1	P04004	P04004	Vitronectin	VTN	Homo sapiens	54.305	12	12	1590879691	1364352959	5.65543e+08	5.20751e+07	65494518	132057638	47070930	49012354	3.39567e+08	178856830	232794618	73808022	289636633	4.87341e+08	68531401	6.69774e+08	2.84593e+07	58814113	104951419	1.00638e+09	108992467	2.52451e+07	97174611	2.29951e+08	2.86512e+07	62989027	3.3487e+07	1.32676e+08	32014788	54941319	1.23769e+08	4.27336e+07	7.36603e+07	6.75766e+07	7.14449e+07	86259128	55408483	50141163
283	1	P05362	P05362	Intercellular adhesion molecule 1	ICAM1	Homo sapiens	57.825	12	12	8.08131e+06	0	5809.77	0	0	0	0	0	0	0	0	538394	0	0	0	0	349468	507376	330051	30919.6	290517	1919372	269861	147123	72228.7	93670.7	17671	3.59429e+06	2112061	2657491	371010	2096702	1561069	1407870	1.29089e+07	1460064	1668691	627726
284	1	P06276	P06276	Cholinesterase	BCHE	Homo sapiens	68.42	12	12	161714000	49791740	51706.2	2.25164e+06	99841.7	29176.5	135468	181489	11156541	32387.3	147445	46219062	3.21977e+08	1.69044e+08	73404.6	2.14589e+07	235950	528563	2.8505e+06	18409268	1791490	13782787	2.99944e+06	1.7513e+06	1.23593e+06	3.32114e+06	1.91267e+06	1528539	51515994	4.72069e+07	7.47907e+07	3.86586e+06	3.67533e+06	1.80292e+06	4.48022e+06	11909807	3.12508e+07	1.98494e+06
285	1	P07093	P07093	Glia-derived nexin	SERPINE2	Homo sapiens	44.005	12	12	54576.9	1.17264e+06	6834883	875980	738240	2.17714e+06	4.90333e+06	1.4623e+06	1550643	4.87916e+06	8263109	762418	3.02452e+06	4.6646e+06	1.48125e+06	2.51206e+06	583223	1.45892e+06	1.69423e+06	9.04317e+06	5.16895e+06	1.9771e+06	3.86704e+06	2.37115e+06	851051	3.07887e+06	728748	3.14461e+06	4.54262e+06	4.12674e+06	3.89051e+06	2.24973e+06	4.00885e+06	2.00281e+06	8.23871e+06	3.13957e+06	2992702	1053197
286	1	P11586	P11586	C-1-tetrahydrofolate synthase, cytoplasmic	MTHFD1	Homo sapiens	101.531	12	12	0	0	269604	84952.9	0	0	0	0	0	0	0	0	132373	21951.8	0	0	0	24590.8	0	0	15768.4	67827.6	0	0	461289	0	0	395432	91977.8	0	0	0	66157	50826.6	480854	101559	87952.7	135898
287	1	P13591	P13591	Neural cell adhesion molecule 1	NCAM1	Homo sapiens	94.574	12	12	14758725	0	0	0	0	0	0	0	0	0	0	0	0	0	0	0	0	0	16426.8	0	0	21704.4	12039.1	0	0	420272	849820	77754	246360	614263	155338	0	218709	0	70986.6	356089	22664.8	0
288	1	P19086	P19086	Guanine nucleotide-binding protein G(z) subunit alpha	GNAZ	Homo sapiens	40.924	12	12	0	0	0	0	0	0	0	0	0	0	0	0	0	0	0	45779.3	11020.4	30029.9	0	202373	129705	87484.6	232128	34670.1	245038	41229.5	46456	192724	450092	161159	350046	318441	684758	1.50222e+06	1248561	1.25974e+06	1.53207e+06	2.60498e+06
289	1	P25705	P25705	ATP synthase subunit alpha, mitochondrial	ATP5F1A	Homo sapiens	59.75	12	12	0	192144	142021	271127	176661	186199	150940	164442	133683	266526	71468.3	90944	191182	140514	219408	342764	218448	314839	222387	632594	375140	255386	451527	253209	486896	347993	296705	278461	653767	480169	848110	720697	883947	1.49257e+06	1.23911e+06	1.3893e+06	1.56082e+06	1.78317e+06
290	1	P26927	P26927	Hepatocyte growth factor-like protein	MST1	Homo sapiens	80.32	21	12	3.06686e+07	2.85785e+07	59755.7	0	0	13869	75298.8	41463.2	3.69173e+07	0	52990.4	7024137	1.72577e+06	1.96306e+06	0	3.083e+07	5691.81	21316.7	1.30418e+07	94761158	68834	155987	63752.9	7.67771e+06	0	0	13017	230027	0	194261	2.40075e+06	369817	407862	0	184364	99072.9	0	0
291	1	P43304	P43304	Glycerol-3-phosphate dehydrogenase, mitochondrial	GPD2	Homo sapiens	80.852	12	12	0	0	0	0	0	0	0	0	0	0	0	0	0	0	0	13867.8	9357.76	0	0	89658.4	0	0	19293	0	48522.4	0	9252.65	0	319825	0	159810	76952.1	158577	634010	571288	667296	526784	676104
292	1	P50995	P50995	Annexin A11	ANXA11	Homo sapiens	54.39	13	12	1.25933e+06	0	0	0	0	0	0	0	0	0	0	0	0	0	32014.9	14955.4	16493.2	51310.3	0	42278.8	119244	0	97201.1	0	185930	112442	23385.3	102530	525132	239238	662877	388354	866925	2.01784e+06	2.04481e+06	1.85054e+06	2.09043e+06	4.19421e+06
293	1	P55058	P55058	Phospholipid transfer protein	PLTP	Homo sapiens	54.74	12	12	2.67615e+07	2.55279e+06	1.10841e+06	623064	1.12709e+06	895168	658950	1.53208e+06	4.53224e+06	535244	1.19438e+07	8.80108e+06	3.03512e+06	3.41288e+06	2.60188e+06	5.07246e+06	897733	1.62064e+06	43723733	3.80243e+06	17524860	1.812e+07	1.37502e+07	54284311	1.22707e+06	4.98878e+06	28585373	1.41203e+07	2.06273e+07	6.45752e+07	6.02644e+06	7.27229e+07	8.73777e+07	1.31129e+07	27991574	23795893	1.0806e+07	9.14296e+06
294	1	Q02413	Q02413	Desmoglein-1	DSG1	Homo sapiens	113.749	12	12	518471	0	103059	19884.3	1.15489e+06	255205	195298	132911	0	286015	399458	0	106597	84197.6	1.57048e+06	36636.8	353795	154155	199157	354606	12720.3	0	257799	103593	653718	408662	122741	143252	16969.7	60875.5	299555	343069	32478.5	335161	297839	1.53565e+06	202891	97774.7
295	1	Q12805	Q12805	EGF-containing fibulin-like extracellular matrix protein 1	EFEMP1	Homo sapiens	54.641	12	12	3.04556e+07	8.07243e+06	1.20495e+07	685022	1674438	729764	1.13278e+07	2.67368e+07	2.14105e+06	628971	20495303	1.50791e+06	1.3529e+06	1.00266e+06	921704	498028	160252	244627	4.83938e+06	1.29875e+06	39766780	776374	28275925	4.01164e+06	415349	1.74466e+06	8.17628e+06	4.8753e+06	2.58913e+06	2.76165e+06	1.39748e+06	5578641	2.95671e+06	394954	1.58472e+06	2.98486e+06	2.01942e+06	4.16524e+06
296	1	Q13418	Q13418	Integrin-linked protein kinase	ILK	Homo sapiens	51.419	12	12	652956	63334.2	511010	154053	107883	226051	111339	107569	42067.7	151487	529247	0	116440	143541	241387	503807	294384	363477	381451	1.13269e+06	967862	521088	1.05181e+06	543084	1.63724e+06	597128	377559	804567	2.18812e+06	854690	1327779	1.46747e+06	3.0451e+06	6.69949e+06	4.80726e+06	7.3084e+06	6.48017e+06	1.12155e+07
297	1	Q13740	Q13740	CD166 antigen	ALCAM	Homo sapiens	65.102	12	12	8.28902e+06	0	0	0	0	0	0	0	0	122539	0	594849	0	0	0	15911.5	148645	217302	858597	0	169147	2132975	263155	383971	0	313120	146522	791142	3.23275e+06	4.02747e+06	65485.5	668500	287972	435324	2275113	705815	3.45975e+06	2.87335e+06
298	1	Q14118	Q14118	Dystroglycan 1	DAG1	Homo sapiens	97.443	12	12	1.88263e+06	0	0	371853	0	0	11158.7	572546	0	0	35336.7	0	0	0	26893.8	0	19789	0	0	0	0	0	0	36181.4	0	0	1.73559e+06	97044.4	0	53475.4	138107	210718	233370	0	931568	454678	0	405542
299	1	Q14126	Q14126	Desmoglein-2	DSG2	Homo sapiens	122.295	12	12	5.80024e+06	0	0	0	0	0	0	0	21654.1	387129	0	452634	0	0	32594.2	32828.5	836871	1265856	418361	0	259490	310315	404600	706781	0	737399	0	4.95559e+06	63676.8	181784	0	2322535	2.79552e+06	0	2852086	72468.6	0	0
300	1	Q14520	Q14520	Hyaluronan-binding protein 2	HABP2	Homo sapiens	62.672	12	12	146726708	293811	7786.65	3.37628e+06	84045.1	276129	165110	1.09674e+06	121142139	85724	539970	9297.58	17597.2	99399.1	97737.5	168908	71211.4	95219.4	255023	367809	10875.1	8226.31	14990.9	786666	174213	76593	3.07238e+06	82440	128889	647802	82317.4	157260	451294	251398	178003	98748.5	67799.5	93886.4
301	1	Q14767	Q14767	Latent-transforming growth factor beta-binding protein 2	LTBP2	Homo sapiens	195.055	12	12	0	0	8213.77	110749	49020.1	0	338777	0	46502.5	0	409146	77000.5	32855.6	22472.1	27354.3	0	0	0	852681	100379	142654	198239	362890	866319	0	213418	559327	0	0	340428	80130	382044	504490	0	0	547388	0	344734
302	1	Q15063	Q15063	Periostin	POSTN	Homo sapiens	93.317	12	12	4.06655e+06	0	0	3.14173e+06	0	0	34751.3	18721	39447.9	0	0	0	0	0	118945	0	0	0	103146	0	21314.9	18434.6	49008.2	116134	0	823490	0	0	0	0	0	35515.1	205757	0	0	13017.9	0	0
303	1	Q15113	Q15113	Procollagen C-endopeptidase enhancer 1	PCOLCE	Homo sapiens	47.972	12	12	4197389	32428.1	651446	0	0	312441	1.77807e+07	3.46746e+07	6.0131e+06	78580.4	10265983	334177	85174.2	173151	0	1.15254e+06	20026.3	151330	1.0706e+07	2013190	7.59081e+06	195179	5.92565e+06	20347933	15687.9	285707	1.35305e+06	12967	72742	1.83449e+06	258155	2.73929e+06	1114316	30624	0	431558	28553	27921.9
304	1	Q5JSH3	Q5JSH3	WD repeat-containing protein 44	WDR44	Homo sapiens	101.369	12	12	0	0	0	0	0	0	0	0	0	0	0	0	0	0	0	0	0	0	0	36880	0	0	0	0	0	0	0	0	29664.3	0	0	0	0	109759	59035.6	118085	240129	319268
305	1	Q7Z5N4	Q7Z5N4	Protein sidekick-1	SDK1	Homo sapiens	242.116	12	12	0	0	0	0	0	0	0	0	0	0	0	0	0	0	0	0	0	0	0	0	0	759369	0	0	0	0	0	0	1.31856e+06	704511	0	0	0	0	492624	0	0	0
306	1	Q8N2S1	Q8N2S1	Latent-transforming growth factor beta-binding protein 4	LTBP4	Homo sapiens	173.439	12	12	41853.8	0	325911	0	0	0	994431	776905	147948	0	547190	363015	217846	147574	0	0	0	0	2.57431e+06	54879.3	592860	780101	562625	2.38308e+06	0	49585.3	193129	0	0	332271	254697	1347049	426540	0	6053.74	124904	0	0
307	1	Q93050	Q93050	V-type proton ATPase 116 kDa subunit a 1	ATP6V0A1	Homo sapiens	96.415	12	12	0	0	0	0	0	0	0	0	0	0	0	0	0	0	0	0	20154	31098.8	0	0	0	0	13513.7	0	325554	525413	0	119592	0	0	836797	136217	125397	304136	266424	400737	1.13151e+06	1.5264e+06
308	1	Q96KG7	Q96KG7	Multiple epidermal growth factor-like domains protein 10	MEGF10	Homo sapiens	122.207	12	12	496802	0	0	0	0	0	0	0	0	0	0	169372	27961.3	0	0	23665.6	0	0	1.03719e+06	0	0	3.03921e+06	34998.2	653450	28362.5	183127	141101	0	0	3471982	0	6.3512e+06	1.52895e+06	0	0	344091	0	0
309	1	Q99784	Q99784	Noelin	OLFM1	Homo sapiens	55.343	12	12	7.74283e+06	385232	32930.3	81533.5	19355	66233.6	0	0	637102	56017.6	0	5072458	7.85081e+06	6.6001e+06	59118.7	726370	2.18517e+06	2.48915e+06	4.47648e+06	1.31729e+06	1.6221e+07	53322845	2.17038e+07	3039381	2.89629e+06	5.98201e+06	7.05293e+06	6.73173e+06	4.92278e+07	83554332	1.29754e+07	6.788e+06	3.79708e+06	12158941	2.56503e+07	3.38561e+07	4.21735e+07	3.07371e+06
310	1	Q9H4B7	Q9H4B7	Tubulin beta-1 chain	TUBB1	Homo sapiens	50.327	17	12	387488	882670	314898	363501	299673	350327	117372	68112.8	259708	593209	602691	371056	702476	701189	375579	3.03001e+06	1.80837e+06	1.79612e+06	2.59414e+06	5.59239e+06	4.85895e+06	3.87681e+06	5.01588e+06	2.99787e+06	9.06328e+06	2.71201e+06	2.57534e+06	4.08501e+06	1.56742e+07	5.62342e+06	6.49118e+06	8.2062e+06	1.63249e+07	40824826	27368940	34435906	4.09729e+07	61414401
311	1	Q9H7D0	Q9H7D0	Dedicator of cytokinesis protein 5	DOCK5	Homo sapiens	215.312	13	12	0	0	0	0	0	0	0	0	0	0	0	0	0	0	0	0	0	0	0	0	0	0	0	0	0	0	0	0	0	0	0	0	0	153724	21371.2	71853.4	120673	256499
312	1	Q9NT68	Q9NT68	Teneurin-2	TENM2	Homo sapiens	307.79	12	12	0	0	0	548799	0	0	0	0	0	0	0	0	419918	413679	0	0	0	0	0	0	0	34959	0	0	0	0	0	0	0	0	0	22784.1	36236.9	0	0	0	0	0
313	1	Q9UHG3	Q9UHG3	Prenylcysteine oxidase 1	PCYOX1	Homo sapiens	56.64	12	12	1.05725e+07	73527	79772.9	693483	33910	0	0	0	2.15751e+06	0	95120.1	149431	303536	509703	67758.8	186446	21211.8	67715.3	94750.6	146055	259066	64895.2	252634	238465	0	18849.6	23994.3	244948	181837	109763	80117.8	744896	1.08523e+06	115834	452529	369591	211576	108395
314	1	Q9UKU6	Q9UKU6	Thyrotropin-releasing hormone-degrading ectoenzyme	TRHDE	Homo sapiens	117.003	12	12	989534	230971	0	0	0	0	0	0	0	0	0	0	226540	281969	0	0	0	0	59311.8	0	0	637309	0	0	0	0	0	0	118886	625181	0	262128	95164.6	0	34340.8	307259	0	0
315	1	Q9UKZ9	Q9UKZ9	Procollagen C-endopeptidase enhancer 2	PCOLCE2	Homo sapiens	45.718	12	12	46142.4	735820	929077	310270	302281	196140	5.26913e+06	4.95447e+06	33935.1	318292	1.29373e+07	20199.9	75953.9	80238.3	457054	143416	212985	317408	150438	405054	358604	25145.8	182306	142072	73267.1	232204	2.61913e+06	2.39638e+06	123096	717879	391252	49589.1	87056.3	75173.6	128917	1.17654e+06	188924	142415
316	1	Q9Y240	Q9Y240	C-type lectin domain family 11 member A	CLEC11A	Homo sapiens	35.694	12	12	420495	0	58479.3	0	137523	0	4.21219e+06	7.5033e+06	0	0	1946596	0	0	0	0	0	0	0	0	0	17695.8	0	107006	0	0	0	7.31596e+06	0	0	189224	58614.4	703460	982168	0	369891	598324	123718	219200
317	1	A8K7I4	A8K7I4	Calcium-activated chloride channel regulator 1	CLCA1	Homo sapiens	100.226	11	11	0	0	0	0	0	0	0	0	0	401801	0	0	0	0	0	0	1.04811e+06	1.28171e+06	0	0	0	0	0	0	0	227827	0	234814	491420	0	0	3.07832e+06	4176595	0	644758	0	0	0
318	1	O43157	O43157	Plexin-B1	PLXNB1	Homo sapiens	232.302	11	11	701365	0	0	0	0	0	196529	31526.8	267093	37836.1	593931	0	0	0	26149	0	0	0	52539.3	37154.6	0	27873.3	0	0	0	0	5081407	0	0	98371.3	0	0	0	0	0	1.5418e+06	0	0
319	1	O60449	O60449	Lymphocyte antigen 75	LY75	Homo sapiens	198.315	11	11	0	0	0	0	0	0	0	0	0	0	0	0	205109	292363	0	0	0	0	80533.4	0	0	580976	0	98585.5	0	0	0	0	378264	278828	0	558349	247067	119605	344329	277449	77560.9	92163
320	1	O76074	O76074	cGMP-specific 3',5'-cyclic phosphodiesterase	PDE5A	Homo sapiens	99.986	11	11	0	0	0	0	0	0	0	0	0	0	0	0	0	0	0	0	0	0	0	0	0	0	0	0	0	0	0	0	0	0	0	0	15711.8	149392	31197.7	215240	125265	348790
321	1	O94923	O94923	D-glucuronyl C5-epimerase	GLCE	Homo sapiens	70.103	11	11	0	0	0	268914	0	0	0	0	0	0	0	0	0	0	0	0	0	9693.24	0	0	0	0	0	0	0	0	0	0	0	0	0	693967	1.19302e+06	0	888732	0	0	0
322	1	P00738	P00738	Haptoglobin	HP	Homo sapiens	45.205	21	11	197172507	1011406640	6.45197e+06	9.31095e+06	10805557	4.4905e+06	2.54445e+06	3.76091e+06	598238769	2.59136e+06	2808289	5021025843	82867090	2.89298e+07	4.30682e+06	879648730	1.94525e+06	3.37816e+06	104008441	660255520	195981484	257059580	369266256	2.69253e+07	9.02874e+06	126516564	1.97937e+07	3.47562e+06	1035981890	808869700	6.16382e+06	16315892	389199344	9546783286	3.55151e+06	1.78369e+07	4.41964e+06	6.06436e+06
323	1	P00740	P00740	Coagulation factor IX	F9	Homo sapiens	51.78	11	11	114029230	745400	243858	106427	0	95790.3	503142	2.79089e+06	395675	16728.5	483476	278126	209781	231770	62381.8	4.30504e+06	6551.28	38738.1	710813	3.69957e+06	114819	835011	86622.9	1.43295e+06	8546.03	296293	8038948	821071	10245138	6956594	73212.1	150033	19640893	103293760	1.07719e+06	484679	3.02783e+06	817736
324	1	P00742	P00742	Coagulation factor X	F10	Homo sapiens	54.731	11	11	260521752	404136	152929	195864	33528.5	9635.8	2580709	1.79579e+07	850907	78951.5	2744357	268103	317685	220372	505912	931130	395876	36454.7	1.85269e+06	851379	124947	222586	171775	2711780	99743.4	172572	133791314	644206	2.01863e+06	8.18979e+06	469371	395294	2871218	2636527	907458	4.59007e+06	467244	513675
325	1	P01019	P01019	Angiotensinogen	AGT	Homo sapiens	53.154	11	11	2276262443	12866920	709215	2660990	1.39703e+06	1.31072e+06	1.29939e+06	1720916	43984523	762195	2.24674e+06	19402804	3.22691e+06	2711825	1.81336e+06	34531740	829872	1.13121e+06	7.65136e+06	1.81846e+07	4.67969e+06	9.87278e+06	6791540	8.88367e+06	1.5485e+06	6115466	3602543	1.95644e+06	21097826	17189383	2.61074e+06	4059237	7819416	2.21078e+07	1723021	3.38883e+06	2.68008e+06	1.51501e+06
326	1	P04217	P04217	Alpha-1B-glycoprotein	A1BG	Homo sapiens	54.252	11	11	2375981438	5.27011e+06	118992	259444	142352	469440	162427	738861	61619882	43704.2	632154	3.46235e+06	270643	390497	146313	2.2431e+07	169796	847201	1.52356e+06	50406433	162977	419364	208261	1.84663e+06	160205	183280	584424	114654	360004	1.85867e+06	282530	489423	2.89959e+06	477968	280240	539465	233359	405130
327	1	P05023	P05023	Sodium/potassium-transporting ATPase subunit alpha-1	ATP1A1	Homo sapiens	112.897	17	11	0	52750.4	25259.7	0	0	0	128795	0	0	36242.1	0	0	0	0	0	67334.7	79009.2	123814	448455	166209	211114	19486.3	32423.2	0	495859	561444	121036	160543	454743	149269	566733	643937	869794	1.01364e+06	1.24704e+06	1.49028e+06	1.52704e+06	2.316e+06
328	1	P05067	P05067	Amyloid-beta precursor protein	APP	Homo sapiens	86.944	11	11	7.14586e+06	0	0	0	71891.4	0	21997	83400.8	0	0	95598.7	0	9635.08	27420	888743	0	7524.46	0	86293.6	316624	0	0	12541.5	2.20084e+06	0	866835	3.42271e+06	0	0	99622.8	81600.3	46798.3	322269	0	1.96587e+06	37774.4	43468	127642
329	1	P05543	P05543	Thyroxine-binding globulin	SERPINA7	Homo sapiens	46.325	11	11	3.31323e+08	2.66499e+06	0	0	0	0	42087.6	0	7769954	0	36838.6	1.62616e+06	100532	130530	0	5680504	0	0	709123	3.32107e+06	0	29377.1	16907.1	243714	8722.24	0	159600	0	68712.3	1.4287e+06	114947	60418.6	778357	38560	0	290530	14855.2	0
330	1	P06756	P06756	Integrin alpha-V	ITGAV	Homo sapiens	116.038	11	11	56688.1	0	0	33429.5	0	0	0	0	0	0	0	0	0	192991	0	0	0	0	0	0	0	0	0	0	0	30166.2	0	6454.53	692751	171529	0	0	9292.01	149821	1.33666e+06	136503	200586	200397
331	1	P07237	P07237	Protein disulfide-isomerase	P4HB	Homo sapiens	57.118	11	11	2897015	66646.5	29650.5	63298.6	44444.8	20598.2	76934.7	31605.5	56901.6	0	54690.8	18771	93704.2	70189.3	95052.4	72392	34580.4	63671.4	38512.4	156402	46004.3	41855.8	53245.7	75281.9	90862.1	114142	44326.7	71578.3	102831	104005	288020	150283	103959	136399	239037	334086	141846	157446
332	1	P07602	P07602	Prosaposin	PSAP	Homo sapiens	58.113	11	11	4.01637e+06	0	0	0	0	85292.8	0	0	119102	0	0	175919	0	0	0	0	43409.3	55682.2	776050	22180.5	188232	610732	251865	780818	9239.51	0	35336.1	0	2.42578e+06	864645	0	803805	4.52805e+06	560266	1.90003e+06	41230.2	39570.7	51535.7
333	1	P07686	P07686	Beta-hexosaminidase subunit beta	HEXB	Homo sapiens	63.138	11	11	2.12031e+06	20558.9	0	0	0	54444.1	0	0	3293780	0	0	0	2.92887e+06	4.56151e+06	0	263402	0	0	135161	0	0	0	0	552810	0	0	0	0	0	109454	0	387623	31788.8	0	17518.2	0	748862	0
334	1	P08195	P08195	4F2 cell-surface antigen heavy chain	SLC3A2	Homo sapiens	67.995	11	11	3.68384e+06	0	0	0	0	0	0	0	0	0	0	28920.2	0	0	0	0	41593.6	141346	90911.6	0	21284	288678	36867.3	479674	123286	326218	29049.2	1.25489e+06	768485	679339	139707	183323	577314	178082	1.60352e+06	554932	690662	737658
335	1	P09619	P09619	Platelet-derived growth factor receptor beta	PDGFRB	Homo sapiens	123.97	11	11	1414703	0	0	0	0	0	0	0	0	0	0	0	0	0	0	0	0	0	0	0	0	417606	0	13988.7	0	0	39937.3	0	1928938	1.21778e+06	0	0	0	1.63354e+06	0	22995.7	73513.5	0
336	1	P15169	P15169	Carboxypeptidase N catalytic chain	CPN1	Homo sapiens	52.286	11	11	141968323	35650979	458649	748776	886671	1.78969e+06	906838	769705	1.88378e+06	718944	1497149	7.52927e+06	2.6214e+06	3.01946e+06	2.29485e+06	117351062	586487	572110	607627	1.05791e+07	866270	604265	1.22196e+06	832981	545254	698455	2.00077e+06	901253	5.01811e+06	1.37062e+07	2.29721e+06	1200216	2.5073e+07	5.58021e+06	706423	3.01067e+06	1.28433e+06	553064
337	1	P17936	P17936	Insulin-like growth factor-binding protein 3	IGFBP3	Homo sapiens	31.673	11	11	66208783	1.17014e+07	1074038	4.78491e+07	499999	1369756	8.44658e+06	1.46082e+07	6.40191e+07	1.71114e+06	5.83882e+06	7.50448e+06	8.48433e+06	1.23166e+07	871043	3.07355e+07	591660	1.06938e+06	246129418	1.58838e+07	1.93127e+07	3.57865e+07	1.09044e+07	313368198	444618	3.0463e+06	1.04601e+07	709674	7.42946e+06	89548037	3.25501e+06	81902690	152011639	1.45399e+06	1.13334e+06	6.9932e+06	985137	990340
338	1	P19021	P19021	Peptidyl-glycine alpha-amidating monooxygenase	PAM	Homo sapiens	108.333	11	11	1.20821e+06	0	0	0	0	0	147643	438402	0	0	31194.5	0	0	0	0	0	0	0	0	0	0	0	0	0	0	0	448294	0	0	0	0	0	0	0	0	0	0	0
339	1	P19367	P19367	Hexokinase-1	HK1	Homo sapiens	102.489	14	11	0	0	0	0	0	0	0	0	0	0	0	0	0	0	0	0	0	0	0	53722.1	25630.8	19225	12441.8	0	12107.6	11510.8	5780.09	0	131917	33906.3	152649	23784.6	100458	381866	94115.9	508616	424885	567958
340	1	P20073	P20073	Annexin A7	ANXA7	Homo sapiens	52.739	11	11	772106	0	0	0	0	0	0	0	0	0	0	0	0	0	0	0	65377.4	91310.5	0	143322	94789.6	33038.1	105703	0	420581	291730	91178.5	211167	688063	290178	1.07271e+06	640491	1.31092e+06	2.37218e+06	2.08714e+06	2305751	2.58554e+06	4815059
341	1	P23471	P23471	Receptor-type tyrosine-protein phosphatase zeta	PTPRZ1	Homo sapiens	254.591	11	11	582534	0	0	0	108344	0	28258.2	0	0	92056.9	0	0	0	0	58413.3	0	183612	49833.7	24651.8	35378.2	27554.4	611355	71115.6	46368.3	80646	656985	6.12629e+06	823163	1700200	2.67838e+06	689228	30632.6	59568.2	1.47315e+06	418141	4.84823e+06	348050	9.78713e+06
342	1	P29279	P29279	CCN family member 2	CCN2	Homo sapiens	38.091	11	11	691162	1792228	1.1965e+06	929126	420273	1.55886e+06	2.87298e+06	6.19496e+06	401847	1.01924e+06	5.90265e+06	374507	987243	1329131	959640	1322327	286066	736566	1.22735e+06	4.44282e+06	2.15877e+06	700563	1.79941e+06	2.13254e+06	256904	1.50422e+06	2.66634e+06	758052	952128	2553210	921319	2.01767e+06	1.69679e+06	709148	2.49035e+06	1.11118e+06	720808	815746
343	1	P35968	P35968	Vascular endothelial growth factor receptor 2	KDR	Homo sapiens	151.529	11	11	102249	0	0	0	0	0	0	0	0	0	0	0	0	0	0	0	0	0	0	0	0	94395.5	0	0	0	0	68157	128635	472850	1.13234e+06	0	129789	0	371807	1.15472e+06	193376	26711	27032.3
344	1	P43251	P43251	Biotinidase	BTD	Homo sapiens	61.131	11	11	188747928	1.00856e+06	0	0	0	0	0	0	3.55864e+06	167564	0	1.96318e+06	32050	21227.2	0	2.73554e+06	439112	715925	626895	1.45535e+06	290443	7.05433e+06	583223	1.2492e+06	31330	358517	885744	3.39055e+06	7.55454e+06	12467331	405593	909658	4.5321e+06	1540708	4.9594e+06	1.67945e+06	1966866	1.13268e+06
345	1	P50895	P50895	Basal cell adhesion molecule	BCAM	Homo sapiens	67.407	11	11	402734	0	0	0	0	0	0	0	0	0	0	0	0	0	0	0	25898.3	54561.5	0	0	0	0	0	0	72741	204056	0	872065	0	0	417447	111504	200553	169508	734943	518111	617307	673089
346	1	P51888	P51888	Prolargin	PRELP	Homo sapiens	43.812	11	11	0	0	398647	0	0	0	35090.6	292841	0	0	73599.5	0	0	0	112963	0	0	0	81428.8	18097.9	62516.7	59741.1	73504.1	243285	0	73710.6	451390	12602.3	8936.3	760460	2.00713e+06	114855	133170	12759.8	0	3.00617e+06	695668	250429
347	1	P54920	P54920	Alpha-soluble NSF attachment protein	NAPA	Homo sapiens	33.233	13	11	91475.6	0	0	0	0	0	0	0	0	0	0	0	0	0	0	0	0	0	0	44041	46297.9	0	47754.9	0	194397	109243	5427.76	4565.93	246692	58466.5	513525	99692.5	270987	1.04706e+06	830431	1.45371e+06	1634545	2.20705e+06
348	1	P55072	P55072	Transitional endoplasmic reticulum ATPase	VCP	Homo sapiens	89.322	11	11	165726	0	0	60789.8	0	0	0	0	0	29261.8	0	0	0	0	28839.5	18967.2	30025.7	32561.2	63384.5	37319.3	23518.4	0	31179	0	60234.1	99324.4	43615	23205.4	55138.7	22306.9	191517	193531	0	272854	158252	694479	470295	385853
349	1	P78539	P78539	Sushi repeat-containing protein SRPX	SRPX	Homo sapiens	51.573	11	11	0	62336.2	721140	39218	110390	233604	101718	0	0	151542	166470	120929	72933.2	40168.7	199268	15892.6	32750.8	95097.7	26372.5	213691	90200	0	0	85140.6	38211.1	102143	106226	124023	21458.3	12717.2	436141	41036.2	15571.3	135116	98133.9	91792.5	177541	141922
350	1	Q02809	Q02809	Procollagen-lysine,2-oxoglutarate 5-dioxygenase 1	PLOD1	Homo sapiens	83.553	11	11	0	0	0	0	0	0	0	0	316978	0	0	0	5086.92	0	0	0	0	0	0	0	0	0	0	0	0	0	0	135175	0	0	10872.8	0	40586	27048.4	283820	48316.6	122901	0
351	1	Q04695	Q04695	Keratin, type I cytoskeletal 17	KRT17	Homo sapiens	48.106	12	11	423371	0	207083	0	21373.1	104355	0	0	0	0	308742	0	0	0	2.18515e+06	9424.61	49011.9	30753.3	116178	591488	0	0	444974	0	696027	8275.83	0	0	0	366965	346089	24264.7	0	92947.9	117895	6.01505e+06	149698	0
352	1	Q08554	Q08554	Desmocollin-1	DSC1	Homo sapiens	99.986	11	11	1.44771e+06	0	0	0	270020	81666.6	20701.3	0	0	69812.2	44766.9	0	0	0	713977	48231.9	99517.2	37137.1	0	57565.7	0	0	0	0	335804	23269.2	22521.9	48995.3	17783	45485.3	69907.1	74218.5	0	112655	91470.8	483974	81531.8	23280.3
353	1	Q13093	Q13093	Platelet-activating factor acetylhydrolase	PLA2G7	Homo sapiens	50.073	11	11	1969986	0	279919	19708.8	0	0	0	0	0	0	28956.4	62959.1	0	0	9652.13	20583	0	0	268539	10155	1.54283e+06	0	493640	370864	0	0	0	0	174458	596620	0	107335	89920.3	2.17037e+06	0	177972	227682	142531
354	1	Q13332	Q13332	Receptor-type tyrosine-protein phosphatase S	PTPRS	Homo sapiens	217.045	11	11	1.08729e+06	0	0	0	0	0	0	0	30494.2	0	0	55067.7	0	0	0	0	0	0	349733	0	516642	418434	851062	877867	0	60188.7	0	0	17255.8	979345	0	0	0	0	0	0	0	0
355	1	Q16394	Q16394	Exostosin-1	EXT1	Homo sapiens	86.258	11	11	727363	0	0	378214	0	0	0	0	2.64743e+06	0	0	0	0	0	0	23473.7	0	0	30877.6	26079.2	0	0	0	90740.7	0	0	0	0	0	0	0	39214.3	172629	0	0	0	0	0
356	1	Q7LDG7	Q7LDG7	RAS guanyl-releasing protein 2	RASGRP2	Homo sapiens	69.249	11	11	350545	0	0	0	0	0	0	0	0	0	0	0	0	0	0	0	0	0	0	0	0	0	0	0	15442.7	0	0	0	80181.4	0	0	0	74278	484004	232915	452556	483308	832727
357	1	Q7Z7M9	Q7Z7M9	Polypeptide N-acetylgalactosaminyltransferase 5	GALNT5	Homo sapiens	106.265	11	11	0	0	0	0	0	0	0	0	0	84943	0	0	0	0	148827	0	514528	334473	0	0	0	92562.8	0	0	0	0	3867429	1.38756e+06	127844	278576	3137166	2459274	2.09379e+06	0	1.3274e+06	1.0088e+07	93110.9	12387.9
358	1	Q8IXL6	Q8IXL6	Extracellular serine/threonine protein kinase FAM20C	FAM20C	Homo sapiens	66.236	11	11	2.83411e+06	92125.2	0	0	0	0	55637.2	527014	149893	0	0	0	0	0	0	174678	0	0	39844.3	327056	0	0	0	89760.8	0	0	2.19708e+06	0	0	83400.1	0	0	319733	0	0	0	0	0
359	1	Q8TDL5	Q8TDL5	BPI fold-containing family B member 1	BPIFB1	Homo sapiens	52.439	11	11	418246	12157.5	659958	0	0	0	0	328029	170269	0	0	1.12369e+06	0	0	0	80163.8	93062.3	208653	3.53131e+06	301478	1.09935e+06	893807	675473	6.92924e+06	0	241646	449106	41817.6	12638.2	1.42849e+06	0	2.96123e+06	7.69797e+06	60441.6	1.9753e+06	0	21789.8	8141.33
360	1	Q96RD9	Q96RD9	Fc receptor-like protein 5	FCRL5	Homo sapiens	106.437	11	11	103354	24392.9	0	0	0	0	0	0	0	0	0	2.29545e+06	0	16767.9	0	123618	0	0	3.38584e+06	87942.3	321274	2.6274e+06	333366	3.29085e+06	0	0	0	0	160369	0	0	61967.7	66695.8	0	0	0	0	0
361	1	Q9BXR6	Q9BXR6	Complement factor H-related protein 5	CFHR5	Homo sapiens	64.42	13	11	44299170	6.63531e+07	2.8852e+07	11044635	365618	1.64941e+06	3.74589e+07	2045436	90771558	1.63192e+06	10372731	17971356	32271759	77655972	2038613	5.7696e+07	748053	459480	6755305	5.81833e+07	419818157	6.01811e+06	238259705	11494873	950026	1.81373e+07	209992	2.93222e+07	513404	2603502	13364220	3706951	633786	598485	3.03127e+06	3.24257e+06	537626	1.02047e+06
362	1	Q9H4A9	Q9H4A9	Dipeptidase 2	DPEP2	Homo sapiens	53.367	11	11	4336682	0	10151.6	0	0	0	0	0	0	0	0	413374	0	0	22785.3	0	1.0681e+06	571517	0	0	10979	17096	133672	0	327924	317316	1.39783e+07	5749703	13313.8	3.18926e+06	489575	1.41524e+06	1.2551e+06	0	15790604	12837963	1.02306e+06	16978022
363	1	Q9UHL4	Q9UHL4	Dipeptidyl peptidase 2	DPP7	Homo sapiens	54.342	11	11	157116	0	0	0	0	11690.4	0	0	1.06772e+06	0	0	0	1.25375e+06	5124737	0	0	0	0	0	0	0	0	0	229502	0	0	0	0	0	0	0	0	0	0	0	0	12274	0
364	1	Q9Y251	Q9Y251	Heparanase	HPSE	Homo sapiens	61.149	11	11	639690	808704	1.1106e+06	25288123	435940	1.25845e+07	1.42744e+06	586840	2.69954e+06	1.21129e+06	2.60546e+06	622717	2.72635e+07	2.18533e+07	1.47401e+06	1311747	247605	598757	5056005	4.40246e+06	1.70087e+06	1.42306e+06	1.37457e+06	6563919	836307	4571697	398293	1.26268e+06	2.05394e+06	1.9952e+06	1.95147e+07	984847	2127722	858597	1.67438e+06	3.72108e+06	2368788	2.18974e+06
365	1	O00186	O00186	Syntaxin-binding protein 3	STXBP3	Homo sapiens	67.766	10	10	0	0	0	0	0	0	0	0	0	0	0	0	0	0	0	0	0	0	0	0	0	0	14541.9	0	111550	10285.8	0	16298.7	169460	0	171580	60089.4	211835	548317	448366	486294	670656	1.06712e+06
366	1	O00754	O00754	Lysosomal alpha-mannosidase	MAN2B1	Homo sapiens	113.743	10	10	22478.1	0	0	59442.2	0	0	0	0	18046.1	0	0	11386.8	1127164	797862	0	0	0	0	0	0	0	55433.9	0	10793.3	0	0	0	0	159779	80682.5	0	0	0	0	277931	0	0	0
367	1	O15144	O15144	Actin-related protein 2/3 complex subunit 2	ARPC2	Homo sapiens	34.332	10	10	0	0	0	0	0	0	0	0	0	0	0	0	0	0	0	228198	42308.1	47514.6	74133.6	584445	520232	119185	457405	240571	531483	162473	107145	113104	528625	248780	843669	770037	1.32399e+06	2.28531e+06	1.51061e+06	3.31349e+06	3.30474e+06	3.64538e+06
368	1	O43852	O43852	Calumenin	CALU	Homo sapiens	37.104	10	10	4.6593e+06	0	0	0	0	0	0	0	0	0	0	0	0	0	0	0	0	0	899257	0	0	0	63806	2295355	0	0	14665.3	0	258345	86768.8	0	94985.4	440905	0	186656	18187.7	24027.3	14322.6
369	1	O75083	O75083	WD repeat-containing protein 1	WDR1	Homo sapiens	66.194	10	10	1.07272e+06	0	0	9112.59	0	0	0	0	0	0	0	0	0	0	0	10720	0	0	0	0	0	0	0	0	37006.4	17166	0	32889.5	44284.5	16977	127209	33232.8	54274.6	203453	825397	1.07369e+06	509301	629362
370	1	O75131	O75131	Copine-3	CPNE3	Homo sapiens	60.129	11	10	0	0	0	0	0	0	0	0	0	0	0	0	0	0	0	0	11440.7	10532.3	0	22340.5	27991.2	0	0	0	59876.6	57847	7787.38	20181.9	245829	39847.5	446268	92261.1	232697	521442	490024	654253	903639	1.37036e+06
371	1	O75326	O75326	Semaphorin-7A	SEMA7A	Homo sapiens	74.824	10	10	608380	0	0	0	0	0	0	0	0	0	0	0	0	0	0	76398.3	0	6835.24	0	0	0	0	0	0	0	14021.7	0	530748	0	0	73977.1	491442	110060	0	156356	34602.7	269050	203297
372	1	O94985	O94985	Calsyntenin-1	CLSTN1	Homo sapiens	109.794	10	10	1778869	0	0	0	0	0	0	0	0	0	0	0	0	0	0	0	0	41621.9	0	0	0	0	40967.8	0	0	35254.6	1.02018e+06	567441	742631	574194	0	220871	452090	1.56774e+06	1.9389e+06	5903.74	13447.3	0
373	1	P01137	P01137	Transforming growth factor beta-1 proprotein	TGFB1	Homo sapiens	44.34	10	10	2.76295e+06	35413.5	25084444	1.4572e+07	9.39329e+06	13591820	40239819	1.6129e+07	4.77516e+06	1.52989e+07	42433358	7.44297e+06	31357310	28297722	26098047	5.42889e+06	2.83362e+06	6.03798e+06	36593548	27102845	32089075	24656534	33826414	42568660	6.46889e+06	33020586	24038950	3.04274e+06	2.24491e+07	4.45041e+07	5.418e+07	6.80422e+07	46010057	11099486	7.14198e+07	7.31148e+07	1.41175e+07	25040773
374	1	P01834	P01834	Immunoglobulin kappa constant	IGKC	Homo sapiens	11.764	10	10	2.72712e+08	4.52119e+08	137628370	1.51926e+08	9.66408e+08	1.05587e+08	9.71457e+08	7.04723e+08	4.55428e+08	307726460	1.16204e+08	3.09685e+09	3.63798e+08	445663534	1.28871e+08	4.66931e+08	3.75419e+08	255178650	2.72889e+09	6.09963e+08	1.14687e+08	2122191880	1536430790	2.97157e+09	8.09757e+07	1675243249	186086480	295833200	5.59711e+08	170771980	5.58708e+08	2.40209e+09	2.24837e+09	3.21633e+08	263807381	209485280	3.7116e+08	3.54038e+08
375	1	P02452	P02452	Collagen alpha-1(I) chain	COL1A1	Homo sapiens	138.912	11	10	1.79201e+06	0	0	2780138	0	0	0	0	620851	0	10320.6	0	0	32536	33825	0	0	0	0	0	0	0	0	0	0	0	7608.15	0	0	12132.1	56490	0	0	0	7483.48	18366.7	12354.5	92628.9
376	1	P02747	P02747	Complement C1q subcomponent subunit C	C1QC	Homo sapiens	25.773	10	10	571359433	1.46862e+09	1.64581e+07	11307851	7045280	15935461	60912220	2.5235e+07	1386207610	3.25432e+06	2.88672e+07	1.73351e+09	2.87759e+09	3.56909e+09	8.20125e+06	2.44776e+09	3.47756e+06	8.22229e+06	401030360	2.85587e+09	3.38305e+09	740568801	3.88718e+09	780164227	1.88217e+07	1.04164e+09	32949251	2.17765e+08	99502998	402025990	595856090	118061975	14395943	331559592	1.10329e+07	89153280	4.24027e+06	3.2848e+06
377	1	P02765	P02765	Alpha-2-HS-glycoprotein	AHSG	Homo sapiens	39.342	10	10	4.15835e+09	1997908	98404	1624858	180611	165388	532513018	1.66667e+09	2.3488e+07	90634.4	258382158	773725	458737	437595	424947	10024650	104316	103731	3884585	6.80107e+06	128712	207918	1164528	4577319	169876	225716	5.90687e+07	791676	361141	5148849	531695	1281398	2030222	616119	466669	2455263	512660	371431
378	1	P04278	P04278	Sex hormone-binding globulin	SHBG	Homo sapiens	43.779	10	10	124491659	495372	0	0	0	0	5.35373e+06	1.18272e+07	3.19853e+06	0	11261920	224489	0	0	0	2136079	105153	116036	1295507	996052	0	0	0	1774750	0	0	163417	14555.7	16937.5	154618	0	301253	745608	65769.1	32063.2	642326	11160.9	7340.77
379	1	P05121	P05121	Plasminogen activator inhibitor 1	SERPINE1	Homo sapiens	45.06	10	10	2.01468e+06	48964.6	1.46084e+06	237126	30186.4	422901	457849	175757	7469278	479997	608214	296539	3.69215e+06	10071072	54119.8	2.34073e+06	86359.1	225030	891005	2754156	826762	421396	625137	1.98251e+06	150226	343736	154152	505565	813468	1.05059e+06	477617	726843	1.86637e+06	441198	1.05537e+06	580880	411147	149917
380	1	P07359	P07359	Platelet glycoprotein Ib alpha chain	GP1BA	Homo sapiens	71.539	10	10	4.97486e+07	114884	0	16958.6	211320	56378.2	18673.4	68535.5	27056.8	142603	64838.9	110867	143432	101701	103063	1049693	1.50344e+06	1.87354e+06	406886	1.91293e+06	1.26815e+06	537294	1199112	470876	1983064	546894	4.64027e+07	1.70166e+07	2.64479e+06	2.11998e+07	2.21776e+06	8.38877e+06	14356759	5.49821e+06	2.22434e+08	36705223	9.71664e+06	8.07047e+07
381	1	P08253	P08253	72 kDa type IV collagenase	MMP2	Homo sapiens	73.881	10	10	6648207	0	0	0	0	0	0	107997	0	0	32342.8	0	0	0	0	0	0	0	0	0	0	0	0	0	0	0	237170	0	0	0	0	0	0	0	0	0	0	0
382	1	P08571	P08571	Monocyte differentiation antigen CD14	CD14	Homo sapiens	40.076	10	10	45786745	222962	0	748992	0	0	35299.1	568806	4.739e+06	0	555022	771805	0	0	425228	0	0	0	18975.2	0	266283	0	377904	22744.4	0	480021	399692	0	16442.8	363938	0	0	0	21356.6	53813.1	210457	99297.3	116093
383	1	P08648	P08648	Integrin alpha-5	ITGA5	Homo sapiens	114.538	10	10	134837	0	0	48985.5	70087.3	178940	15765.4	0	0	43382	54626	57924.4	25994.9	77198.5	283384	28155.3	192384	178084	30589.2	397744	336839	117150	361343	82668.3	158230	84905	0	965124	1.50624e+06	215719	374963	608437	1.37276e+06	848951	2.10123e+06	662523	977944	1.19704e+06
384	1	P08670	P08670	Vimentin	VIM	Homo sapiens	53.652	13	10	2.3419e+06	985886	507026	1558209	1.14297e+06	956815	1.22596e+06	816910	470191	695604	881763	614719	465561	593563	1.11247e+06	558332	530602	902312	554678	761470	740835	621775	865687	531001	941330	669786	581471	760122	756240	664688	870113	1.28699e+06	696450	624010	650546	839353	588863	526251
385	1	P10721	P10721	Mast/stem cell growth factor receptor Kit	KIT	Homo sapiens	109.866	10	10	6.63201e+06	0	0	0	0	0	0	0	0	0	0	24621.1	0	0	0	0	0	0	72327.7	0	199328	916445	418388	40380.9	0	20179.8	945986	175940	4.99034e+06	4.69176e+06	0	1.27167e+06	2349627	844522	1.02447e+06	553239	2808765	408651
386	1	P17655	P17655	Calpain-2 catalytic subunit	CAPN2	Homo sapiens	79.996	10	10	0	0	0	0	0	0	54477.9	319354	0	0	913423	0	0	0	0	0	0	0	0	0	0	0	0	0	0	0	235966	0	0	0	0	0	0	0	0	0	0	0
387	1	P18054	P18054	Polyunsaturated fatty acid lipoxygenase ALOX12	ALOX12	Homo sapiens	75.694	10	10	0	0	0	0	0	0	0	0	0	0	0	0	0	0	0	0	0	0	0	39814.1	0	16692	9013.33	0	85490.9	0	0	12119.3	276186	50379.4	116101	58919	370801	843069	524716	933902	868459	1.21539e+06
388	1	P23352	P23352	Anosmin-1	ANOS1	Homo sapiens	76.115	10	10	0	0	26345.2	0	0	297948	313652	20307	127260	206341	0	14310.3	541374	534416	11867.6	90732.6	0	5829.9	157415	761100	292162	80947.9	170701	41305.3	0	796714	0	16242.8	0	116267	1.47094e+06	622019	456114	0	393822	240411	14198.8	0
389	1	P28827	P28827	Receptor-type tyrosine-protein phosphatase mu	PTPRM	Homo sapiens	163.686	10	10	2.11084e+06	130319	0	0	0	0	0	0	0	0	0	320256	0	0	0	219279	3.85985e+06	4.34734e+06	127845	130540	180159	312328	382310	49867.5	487217	0	0	8.35118e+06	897700	845102	13175.2	4.03467e+06	2077734	0	15127278	158158	16269.8	0
390	1	P30041	P30041	Peroxiredoxin-6	PRDX6	Homo sapiens	25.034	10	10	3.5895e+06	49637.2	62038.9	24930.6	25006.8	54415.3	43998.5	21831.6	36445.9	46568.1	0	33287.9	48517.7	30110.7	0	79697.7	82869.7	93497.2	48688.3	167611	140674	0	132176	41510.8	215483	208730	48012.7	0	261530	155295	254674	349303	468698	728140	721270	878834	857480	1.08211e+06
391	1	P31327	P31327	Carbamoyl-phosphate synthase [ammonia], mitochondrial	CPS1	Homo sapiens	164.943	11	10	0	408836	640880	1025270	419835	512642	772628	384027	140005	329768	590988	101996	217331	235008	524327	401816	295325	555058	0	335636	335474	152982	306552	74346.2	409201	162235	385950	586786	388487	398043	368914	761900	106212	385961	374200	287201	290809	377740
392	1	P33527	P33527	Multidrug resistance-associated protein 1	ABCC1	Homo sapiens	171.593	10	10	0	0	0	0	0	0	0	0	0	0	0	0	0	0	0	0	0	0	0	0	0	0	0	0	20284.2	0	0	0	14184	0	10061.5	0	34697.8	246587	158884	139641	307778	552751
393	1	P42356	P42356	Phosphatidylinositol 4-kinase alpha	PI4KA	Homo sapiens	236.834	12	10	0	0	0	0	0	0	0	0	0	0	0	0	0	0	0	0	0	0	0	0	0	0	0	0	0	0	0	0	0	0	0	0	0	141343	53835.9	163549	166553	348025
394	1	P49908	P49908	Selenoprotein P	SELENOP	Homo sapiens	42.886	10	10	57898751	6650481	3841442	2923816	1180638	4405571	1.97619e+08	1.59474e+08	7382713	788777	4.20904e+08	12363835	13807302	21372015	1007044	9882219	648435	1335567	10261491	14617022	6.06214e+06	3848677	5.474e+06	10118726	654714	4.38326e+06	2.95875e+07	1.16418e+07	4.88986e+06	1.97511e+07	2289287	6.00199e+06	14337817	3.51503e+06	3.25441e+06	7.44562e+06	1756935	1415079
395	1	P61158	P61158	Actin-related protein 3	ACTR3	Homo sapiens	47.371	11	10	241909	11509.5	0	0	0	0	0	0	0	39607	0	0	9870.42	13390.1	0	282939	68142.2	108262	192132	653894	700518	161043	602525	210061	833768	320838	146996	395266	798648	424358	937559	727750	1.7271e+06	2.85669e+06	1.78991e+06	3.87719e+06	3.62777e+06	3878231
396	1	Q02817	Q02817	Mucin-2	MUC2	Homo sapiens	540.315	10	10	0	0	0	0	0	0	0	0	0	666406	0	0	0	0	0	0	0	0	0	0	0	0	0	0	0	67414.9	0	83118.9	0	0	0	0	0	0	0	0	0	0
397	1	Q07075	Q07075	Glutamyl aminopeptidase	ENPEP	Homo sapiens	109.246	10	10	1.56775e+06	0	0	0	0	0	0	0	0	0	0	0	0	0	0	0	0	0	0	0	0	0	0	0	0	0	28453.1	0	219532	166024	0	0	0	443224	0	20123.4	18210.8	0
398	1	Q13308	Q13308	Inactive tyrosine-protein kinase 7	PTK7	Homo sapiens	118.391	10	10	467427	0	0	0	0	0	0	0	16035.3	0	0	0	222275	293415	0	0	0	0	289713	0	0	860752	0	152773	0	0	0	47355.8	22028.6	1.05646e+06	0	216374	30634.4	0	392934	10958.8	0	0
399	1	Q14344	Q14344	Guanine nucleotide-binding protein subunit alpha-13	GNA13	Homo sapiens	44.05	11	10	0	0	0	0	0	0	0	0	0	0	0	0	0	0	0	25928.6	20469.5	0	0	69244	40434.5	0	60183.1	0	129658	60965.8	17830	34981.8	266737	63838.7	128968	208942	320661	990490	828074	933040	1.04322e+06	1.70728e+06
400	1	Q6ZRP7	Q6ZRP7	Sulfhydryl oxidase 2	QSOX2	Homo sapiens	77.531	10	10	138746	0	0	0	0	0	0	0	0	0	0	0	0	0	0	0	270924	355067	0	0	0	0	0	0	0	0	200943	1.03846e+06	0	0	0	116206	180375	0	597512	0	142600	0
401	1	Q8NBP7	Q8NBP7	Proprotein convertase subtilisin/kexin type 9	PCSK9	Homo sapiens	74.289	10	10	2905739	1113936	1.29546e+06	494627	140775	236827	80454.4	116642	267947	211447	2.17411e+06	8399.03	265794	227659	241651	530124	102341	152004	244393	437385	764534	13578	414910	674887	123081	189128	131522	346955	118292	154720	237655	142031	330831	232930	217178	265181	215527	193573
402	1	Q8NDZ4	Q8NDZ4	Divergent protein kinase domain 2A	DIPK2A	Homo sapiens	49.481	10	10	0	808853	2089696	88340.7	0	145882	886452	1.43784e+06	0	652544	5162855	0	30023.5	38631.7	62039.8	129272	0	104735	132006	392810	1.20269e+06	0	604211	35723.8	182363	14074.7	0	277226	0	0	14766.8	0	0	0	170107	0	0	17879.6
403	1	Q8WWI5	Q8WWI5	Choline transporter-like protein 1	SLC44A1	Homo sapiens	73.303	10	10	0	0	0	0	0	0	0	0	0	0	0	0	0	96394.1	0	0	0	13532.7	0	56818.1	33851.3	25093.2	55190.5	8186.82	472662	55446.4	19377.4	185274	725144	108256	388228	353053	1.09478e+06	2.18532e+06	2.21887e+06	1.37133e+06	2.20662e+06	3.10197e+06
404	1	Q93063	Q93063	Exostosin-2	EXT2	Homo sapiens	82.255	10	10	1.05139e+06	0	0	2.87723e+06	0	0	0	0	2.63628e+06	0	0	0	0	0	0	0	0	0	20649.3	0	0	0	0	62546.9	0	0	0	0	0	0	0	65872	191368	0	0	0	0	0
405	1	Q93084	Q93084	Sarcoplasmic/endoplasmic reticulum calcium ATPase 3	ATP2A3	Homo sapiens	109.257	13	10	0	7051.98	0	0	0	0	0	0	0	0	0	0	0	0	0	45945.4	7442.41	0	22821.5	293154	149094	96802.5	208084	99983.8	302630	22001.2	92002	70864.9	371298	197854	527504	287137	485013	1.10324e+06	737630	916945	1.1172e+06	1.14225e+06
406	1	Q9BXN1	Q9BXN1	Asporin	ASPN	Homo sapiens	43.419	10	10	121733	103093	245327	319741	0	0	101747	327553	335396	0	373210	597306	6.854e+06	6.1683e+06	198153	158221	0	0	1649029	222633	480326	2.43946e+06	848665	1.79602e+06	1.09052e+06	2.54722e+06	432358	547745	3.88707e+06	2288162	529963	437782	2.89898e+06	337027	115181	2030893	391716	107983
407	1	Q9H4M9	Q9H4M9	EH domain-containing protein 1	EHD1	Homo sapiens	60.627	10	10	414765	0	0	0	0	0	0	0	0	0	0	0	0	0	0	15254.1	0	0	0	26803.7	35679.9	0	0	0	91691.7	0	0	0	88888.6	50593.9	96611.1	64905.9	188699	564539	389743	804817	509585	979049
408	1	Q9NPR2	Q9NPR2	Semaphorin-4B	SEMA4B	Homo sapiens	92.769	10	10	2.86377e+06	0	0	0	0	0	0	0	651775	0	0	122249	0	0	0	0	0	0	251061	0	0	387089	21290.7	469588	0	60854.5	16259.8	443662	184731	478483	0	795558	1759214	78259	248736	79044.4	409627	0
409	1	Q9NQ79	Q9NQ79	Cartilage acidic protein 1	CRTAC1	Homo sapiens	71.422	10	10	12770058	0	0	0	1.07825e+06	8420.96	6.28993e+06	6578257	0	0	2.72851e+06	0	0	568876	0	0	0	0	0	465665	0	0	0	60600.2	0	212570	1.35106e+06	1.16971e+06	53221.6	117373	716168	194528	68507	58583.6	448173	1.13033e+06	73909.6	68308.6
410	1	Q9NRB3	Q9NRB3	Carbohydrate sulfotransferase 12	CHST12	Homo sapiens	48.415	10	10	21351.6	0	10892.1	0	0	0	12614.9	12238.6	0	0	12836.5	0	0	28656.7	0	0	0	9415.81	43207.4	0	26315	0	11673.5	50212.3	0	0	133278	16152.5	306402	129994	175195	964077	866474	248694	925886	165367	275969	31942.8
411	1	Q9NS15	Q9NS15	Latent-transforming growth factor beta-binding protein 3	LTBP3	Homo sapiens	139.36	10	10	0	0	0	92345.3	13979.5	0	344680	73860.9	0	0	703366	0	98341.4	107589	0	0	0	0	232969	0	74113.6	52257.2	65051	354978	0	10565.3	211778	0	0	43249.7	0	33539.2	0	0	47090.5	251247	0	0
412	1	Q9UBS4	Q9UBS4	DnaJ homolog subfamily B member 11	DNAJB11	Homo sapiens	40.511	10	10	60492.6	0	104179	4.92872e+06	104273	86875.7	0	0	1.99991e+06	64122.5	142144	0	42226.5	29348.9	161790	12169.3	33597.2	0	0	112906	29838.9	0	23509.1	0	17749.9	31194.4	29828.7	9505.42	17815	57738.2	65268.8	33124	70229.9	23612.5	41561.9	45143.3	36371.3	38302.4
413	1	Q9UFP1	Q9UFP1	Golgi-associated kinase 1A	GASK1A	Homo sapiens	63.638	10	10	136699	0	0	0	0	0	0	0	0	0	0	0	0	0	0	0	0	0	0	0	0	0	0	0	0	0	1.17172e+06	0	0	0	0	0	0	0	0	0	0	165119
414	1	Q9UGM5	Q9UGM5	Fetuin-B	FETUB	Homo sapiens	42.055	10	10	62168763	2278676	0	0	0	0	6.4317e+06	4.97336e+07	4.16779e+06	0	5.92946e+07	787199	29701.6	0	0	658374	0	0	0	876217	78476.9	230314	135073	51547.9	0	0	46858.1	0	0	53661.3	30233.6	36124.1	35790.9	0	0	752017	5762143	1063468
415	1	Q9UNW1	Q9UNW1	Multiple inositol polyphosphate phosphatase 1	MINPP1	Homo sapiens	55.051	10	10	1.03448e+07	36610.9	0	0	0	0	0	270914	165076	0	0	185492	0	0	0	0	304558	548766	137113	533771	483051	1292374	230398	493522	0	114540	2.07469e+06	4.31753e+06	335438	802094	42070.3	2341160	2.01765e+06	429220	1877503	192628	402878	199294
416	1	O15394	O15394	Neural cell adhesion molecule 2	NCAM2	Homo sapiens	93.049	9	9	2459211	0	0	0	0	0	0	0	0	0	0	0	0	0	0	0	0	0	35088.5	0	0	389408	0	0	0	0	18196.3	0	0	1146395	0	0	0	0	0	0	0	0
417	1	O15439	O15439	ATP-binding cassette sub-family C member 4	ABCC4	Homo sapiens	149.528	9	9	0	0	0	0	0	0	0	0	0	0	0	0	0	0	0	0	0	0	0	0	0	0	0	0	0	0	0	0	0	0	13613.6	0	0	52588.6	26848.6	35173.3	120191	309362
418	1	P00746	P00746	Complement factor D	CFD	Homo sapiens	27.032	9	9	46388414	158962	215618	101847	201629	659288	180510	293056	421194	527809	249693	73673.2	108677	83514.9	159671	346415	110562	1.41165e+06	81625.8	693390	62262.2	59984.6	74134.4	121660	171891	203031	209476	185870	681108	719792	187467	201390	221878	446195	296664	247242	239214	369196
419	1	P01133	P01133	Pro-epidermal growth factor	EGF	Homo sapiens	133.996	9	9	212263	0	0	0	0	0	0	0	0	0	0	0	0	0	0	0	0	0	0	0	0	0	0	0	0	0	0	0	413371	177478	0	54923.3	244060	34574.4	175820	0	0	0
420	1	P02746	P02746	Complement C1q subcomponent subunit B	C1QB	Homo sapiens	26.72	9	9	2.63378e+08	5.22912e+08	6580480	3954450	2084490	5003016	22259560	10289510	5.09034e+08	1178210	10681420	6.80903e+08	1.11646e+09	1.31021e+09	2529846	9.71035e+08	1123620	2574758	1.4991e+08	1.17614e+09	1.30718e+09	275761334	1.48013e+09	2.91818e+08	5957750	4.07417e+08	12043240	7.36915e+07	3.29648e+07	145997208	225754087	4.22503e+07	4721066	120406483	3985910	31529780	1525817	1137090
421	1	P04070	P04070	Vitamin K-dependent protein C	PROC	Homo sapiens	52.072	9	9	18783201	99000.2	0	0	0	0	0	0	460457	0	0	67709.6	0	12914.3	0	498552	0	0	45217.8	293732	22529.5	0	25244.4	11305.7	0	0	32909.1	0	42316	227301	10292.6	12412	443490	16718.4	0	0	0	20612.2
422	1	P04075	P04075	Fructose-bisphosphate aldolase A	ALDOA	Homo sapiens	39.418	9	9	6.14038e+06	162325	118606	235610	186863	202672	139890	66805.2	110125	147448	128871	86171.3	116422	129922	180119	161802	232214	225669	120573	195403	164778	77113.1	189367	142854	225590	349497	218942	170576	295804	285629	341755	354564	274804	609945	521662	2.16103e+06	742000	851962
423	1	P05452	P05452	Tetranectin	CLEC3B	Homo sapiens	22.537	9	9	117540290	309500	0	208240	5557635	794146	6.51603e+08	926889400	20545.4	1739189	1100756980	74855.6	0	0	5219259	268653	2.09404e+06	54693.8	0	402819	164040	0	639376	12309.3	4463147	1.72457e+06	2.24704e+06	1.18848e+06	62873.5	59276.6	294819	1.04331e+06	25437.6	5340.26	2.30705e+06	64925.5	521555	128826
424	1	P07360	P07360	Complement component C8 gamma chain	C8G	Homo sapiens	22.276	9	9	3.10797e+08	11296722	124835	1.65265e+06	536670	374567	978524	817711	28139110	181845	1.17513e+06	6252960	9449604	11636463	300852	20359192	156076	210083	2098143	1.24777e+07	79686471	1.43345e+06	43573852	2997923	203174	5.08964e+06	329892	4108520	158973	423815	4.90914e+06	802801	592611	565089	207337	637617	359663	314143
425	1	P07911	P07911	Uromodulin	UMOD	Homo sapiens	69.764	9	9	2471226	0	0	0	0	0	0	0	14581.5	3.50737e+06	0	0	0	0	3014994	0	0	0	55930.2	0	0	569670	0	0	272515	2521032	1.00573e+06	0	5.12335e+06	6.59768e+06	0	0	0	1.23073e+06	0	160067	126161	272363
426	1	P07948	P07948	Tyrosine-protein kinase Lyn	LYN	Homo sapiens	58.575	10	9	0	0	0	0	0	0	0	0	0	0	0	0	0	0	0	0	0	7445.95	0	0	17442.9	19962.6	28822.8	0	162516	172050	0	0	280737	70801.2	323447	151123	317452	1.01833e+06	519708	1.15481e+06	1.28867e+06	1.99417e+06
427	1	P08236	P08236	Beta-glucuronidase	GUSB	Homo sapiens	74.731	9	9	312676	43378.8	0	4955441	0	252544	0	0	68254	0	0	0	4846808	3729429	0	0	0	0	433449	0	0	0	0	442983	0	0	0	0	0	0	0	10343.5	0	0	0	0	23899.4	0
428	1	P09486	P09486	SPARC	SPARC	Homo sapiens	34.634	9	9	39799293	0	76548.6	0	0	87844.3	157713	14444.6	30444.5	24627.2	48720.8	0	518430	468401	22708.4	0	0	25227.6	128252	135790	77143.7	177108	94496.4	123484	84535	377689	210929	290682	326342	393339	566126	371060	997619	528322	800222	587619	429475	145213
429	1	P10646	P10646	Tissue factor pathway inhibitor	TFPI	Homo sapiens	35.016	9	9	878002	635436	258468	1.71987e+06	659530	3.28197e+06	2.54974e+06	3.97072e+06	2295892	977417	7.35144e+06	1044582	1527562	2.99915e+06	595554	2.68151e+06	329098	538122	2204747	7.97687e+06	748706	642570	861378	2.4571e+06	347584	858740	7.73953e+06	834775	1442050	3.36044e+06	2.193e+06	1925906	4.31486e+06	3.44885e+06	1687380	2.51435e+07	1959598	1831974
430	1	P11413	P11413	Glucose-6-phosphate 1-dehydrogenase	G6PD	Homo sapiens	59.259	9	9	82723.7	0	0	0	0	0	0	0	0	0	0	0	0	0	0	0	0	0	0	37082.1	0	11041.9	0	0	15924.8	0	0	41011.7	35366.5	32411.2	0	23923.4	66126.8	298854	241592	261181	256647	480761
431	1	P11678	P11678	Eosinophil peroxidase	EPX	Homo sapiens	81.042	9	9	0	0	0	0	217516	0	0	0	0	135344	0	0	0	10950.4	586883	0	17807.1	108070	12232	73174.9	173034	9282.7	25811.2	29994.5	81726.7	186012	28251.7	8198.61	99494.8	345167	313450	58962.9	0	551811	43348.3	267128	336084	543317
432	1	P15586	P15586	N-acetylglucosamine-6-sulfatase	GNS	Homo sapiens	62.083	9	9	32789.6	0	0	2.00929e+06	0	29350.8	0	0	0	0	0	0	1.31704e+06	539436	0	0	0	0	10600.5	0	0	0	0	88524.5	0	0	0	0	0	0	0	0	0	398700	0	0	1.22876e+06	0
433	1	P16615	P16615	Sarcoplasmic/endoplasmic reticulum calcium ATPase 2	ATP2A2	Homo sapiens	114.757	12	9	0	0	0	0	0	0	0	0	0	0	0	0	0	0	0	0	0	6769.65	0	48563.9	0	0	0	35783.6	13975.2	0	0	0	42957.9	12021.3	62522.1	86384	168861	337473	200933	279635	407811	426296
434	1	P16930	P16930	Fumarylacetoacetase	FAH	Homo sapiens	46.374	9	9	3.49097e+06	405807	895198	21248.9	115788	123448	121134	52527.7	264846	89195.9	1.08086e+06	153079	90180.5	0	185161	771277	92497.6	0	291265	63147.1	138665	91740.1	453037	236535	134069	42353.2	100206	0	59939	97700.5	54502.5	16880.7	264585	58208.5	43633.3	415323	47217.6	101980
435	1	P18428	P18428	Lipopolysaccharide-binding protein	LBP	Homo sapiens	53.38	9	9	49828575	21709356	3.3069e+06	1.98631e+06	720372	3.2079e+06	709357	1.45013e+06	90988306	792413	2.77605e+06	2.07884e+07	3.68731e+06	4501020	1.66521e+06	91791905	505926	1.10206e+06	4.02224e+06	101897898	7.01759e+06	5.92004e+06	5.08661e+06	6.04622e+06	727206	2.59983e+06	2.5524e+06	2212766	2.03075e+06	1.27139e+07	1.48471e+06	1134185	4.61921e+06	1991710	2.09918e+06	6.61202e+06	1.82489e+06	2.1634e+06
436	1	P18433	P18433	Receptor-type tyrosine-protein phosphatase alpha	PTPRA	Homo sapiens	90.721	9	9	0	0	0	0	0	0	0	0	0	0	0	0	0	0	0	0	0	0	0	0	0	0	0	0	0	0	0	0	0	0	18304.4	5857.67	13182.7	326105	174576	438663	374122	680155
437	1	P22792	P22792	Carboxypeptidase N subunit 2	CPN2	Homo sapiens	60.557	9	9	2.44704e+08	2.71622e+07	589598	995079	1260516	1862102	882179	717626	5480264	705197	1970892	19206741	6034768	7.03812e+06	2.68835e+06	7.00333e+07	597046	702918	1510209	14251430	2121827	2054538	3069653	1265497	823861	1538706	3191219	899374	8.84271e+06	2.57425e+07	3284733	1406443	4.81302e+07	1.23681e+07	1077320	6.50286e+06	2442125	1031622
438	1	P23470	P23470	Receptor-type tyrosine-protein phosphatase gamma	PTPRG	Homo sapiens	162.006	9	9	9551975	0	0	0	87874.6	0	440735	221276	0	71662.3	1206302	135532	0	0	50247.9	0	409835	397277	6.39275e+06	0	24033.9	1281806	37560.2	3.57165e+06	13335	0	4.13679e+07	2.5032e+06	1206068	8.005e+06	0	653109	715420	26498.4	3.43675e+06	48724038	1.26595e+06	7.22743e+06
439	1	P23634	P23634	Plasma membrane calcium-transporting ATPase 4	ATP2B4	Homo sapiens	137.923	13	9	0	0	0	0	0	0	0	0	0	0	0	0	0	0	0	0	20396.3	19851	0	0	0	0	27274.7	0	88991.4	121416	0	92008.9	5626.02	8509.24	320002	45651.7	132198	203848	149784	471835	737925	815610
440	1	P24593	P24593	Insulin-like growth factor-binding protein 5	IGFBP5	Homo sapiens	30.569	9	9	1.91364e+06	1345588	874276	1.92413e+06	1.49178e+06	4369925	3.07157e+06	7.27676e+06	1.14891e+06	2.43198e+06	8.09349e+06	389805	830683	1065016	1.87099e+06	1.27791e+06	1093976	2.05075e+06	691302	3.11956e+06	833282	344289	695059	875611	664681	1.54208e+06	3.21997e+06	536557	1.08825e+06	1.57387e+06	1.81092e+06	1.08187e+06	1.05709e+06	1.3857e+06	1.40491e+06	1.99682e+06	1.54804e+06	1.76466e+06
441	1	P26038	P26038	Moesin	MSN	Homo sapiens	67.82	13	9	2.01066e+06	0	0	0	0	0	0	0	0	0	0	0	0	0	0	0	0	21364	0	71227.2	72477.7	15811.4	33068.2	0	211938	112490	18150.8	235967	153545	44028	248293	131031	406498	499193	715198	1.17692e+06	792584	1.2845e+06
442	1	P27918	P27918	Properdin	CFP	Homo sapiens	51.278	9	9	43193353	3.38142e+07	2585807	1.34243e+07	2.96794e+06	6.96041e+06	9.674e+06	7.98175e+06	1.16531e+08	3.35973e+06	9.78054e+06	7.66065e+07	160686769	235616330	4.55943e+06	93262709	5883799	3.86744e+06	1.17734e+08	1.05077e+08	3.84519e+08	4.7042e+07	378024687	198966119	7.83091e+06	243421350	1774934	4.01141e+07	4925752	7.05221e+06	1.51666e+08	2.19956e+07	7.83323e+06	19170417	2.96837e+06	2.50268e+07	7467889	1.25735e+07
443	1	P28799	P28799	Progranulin	GRN	Homo sapiens	63.544	9	9	616256	31619.8	27437.6	0	18109	17993.1	15113.9	58003.4	126264	19706.2	30116.9	445499	8936.48	34985.9	33651.4	38353.6	0	16246.6	1.69651e+06	119318	257078	1.05092e+06	304774	1.683e+06	0	0	15755.6	0	742434	581665	30428	1.77218e+06	2.3763e+06	104021	538482	101566	67086	56661.1
444	1	P30101	P30101	Protein disulfide-isomerase A3	PDIA3	Homo sapiens	56.783	9	9	2430845	80696	0	101646	67399.8	41166.3	25023.8	16026.2	75092.2	59333	92093.7	214513	528566	436449	25296.4	319298	16476.3	23451.4	92320.6	426486	273112	181719	225816	269923	239385	380242	113507	96789.7	320557	222171	479170	388090	450642	708763	496624	803015	601630	531537
445	1	P33908	P33908	Mannosyl-oligosaccharide 1,2-alpha-mannosidase IA	MAN1A1	Homo sapiens	72.969	9	9	8478394	0	0	0	0	0	0	0	0	0	0	2.50569e+06	0	0	0	0	0	13693.2	0	0	0	6862.43	0	0	0	0	0	579501	184186	49433.5	40348.9	61319.5	554907	418648	540197	198128	400546	0
446	1	P36955	P36955	Pigment epithelium-derived factor	SERPINF1	Homo sapiens	46.31	9	9	521011300	15382.1	0	65068.6	45471.1	13037.2	7145619	50337560	2.21978e+06	8799.88	606573	110659	0	30955.3	183897	942484	0	89633.1	2.81554e+06	318947	1287482	27849.8	1.02556e+06	4.92684e+06	11853	39765.6	48644010	64060	77574	11313567	18112	63043	80180.3	55518.6	101977	126537	66955.5	13987.2
447	1	P42892	P42892	Endothelin-converting enzyme 1	ECE1	Homo sapiens	87.163	9	9	0	0	0	0	0	0	0	0	0	0	0	0	0	0	0	0	8398.91	0	0	51969.5	66979.7	72873.9	0	0	162031	0	16859.7	140756	230638	139020	121157	266596	557226	1.41156e+06	1.13628e+06	930045	972903	1480434
448	1	P61160	P61160	Actin-related protein 2	ACTR2	Homo sapiens	44.762	9	9	504559	11761	0	0	0	28780.4	0	0	0	8882.16	0	0	7878.55	12120.7	0	270358	128748	126603	190533	606243	791724	398901	615988	291196	796542	454399	278901	312543	1.58393e+06	799218	1.34893e+06	941914	1.5039e+06	3.54775e+06	4989343	4.38915e+06	4.27739e+06	4.55911e+06
449	1	P62258	P62258	14-3-3 protein epsilon	YWHAE	Homo sapiens	29.172	9	9	1065695	87318.4	40060.4	131482	109597	88812.3	103161	73114.8	42084.7	71238.1	69436.3	67071.3	56777.3	51872.2	102587	222612	209622	188723	122160	400902	371420	84058.5	257016	94532.1	462414	186946	215622	246037	571929	249946	831168	452726	882871	1.72183e+06	1040973	2.30796e+06	2.407e+06	3.39237e+06
450	1	Q00013	Q00013	55 kDa erythrocyte membrane protein	MPP1	Homo sapiens	52.295	9	9	30823.5	0	0	66154.9	0	0	0	0	0	0	0	0	0	0	0	0	158039	214579	0	6148.63	20259.7	36802	144496	0	310736	463963	252979	137611	40013.1	184113	838685	279190	450413	422621	619761	1.01659e+06	1.31038e+06	1542107
451	1	Q01518	Q01518	Adenylyl cyclase-associated protein 1	CAP1	Homo sapiens	51.9	9	9	7.19102e+06	0	0	0	0	0	0	0	0	0	0	0	0	0	0	0	0	0	0	30335.8	0	0	0	0	41007.3	0	13061.5	11419.2	30842.1	29548.3	44763.7	18869.5	67791.6	124279	195370	443311	198863	198170
452	1	Q01813	Q01813	ATP-dependent 6-phosphofructokinase, platelet type	PFKP	Homo sapiens	85.598	10	9	33240.5	0	205922	0	0	0	0	0	0	0	35943.2	0	0	0	0	13815.5	0	0	0	29524.1	126671	0	123077	19655.6	136959	0	0	190104	197576	38739.9	85413.5	71805.5	397442	641888	377775	497481	538156	867071
453	1	Q08495	Q08495	Dematin	DMTN	Homo sapiens	45.516	9	9	191484	0	0	0	0	0	0	0	0	0	0	0	0	0	18915.7	0	184619	145662	0	0	72328	27902.7	171718	0	246260	427331	253231	86735.2	0	116729	825424	239813	313270	225014	549864	761620	1.07445e+06	1.16086e+06
454	1	Q10471	Q10471	Polypeptide N-acetylgalactosaminyltransferase 2	GALNT2	Homo sapiens	64.732	10	9	1.30836e+06	0	0	0	57144.1	21128.3	113132	70566.1	0	25554.1	188817	0	0	0	72686.9	15384.3	0	0	0	0	21366.1	19487.4	0	0	19368.5	0	389772	36389.9	39867.7	11793.6	430038	26739.5	31235.1	19003.4	60060.9	653817	57739.4	73328
455	1	Q12841	Q12841	Follistatin-related protein 1	FSTL1	Homo sapiens	34.989	9	9	1.66964e+06	0	161647	76858.2	0	76506	413883	84737.8	61476	77801.8	179924	264662	3096860	2663159	97286.6	0	21954.8	44737.1	1.1666e+06	144940	327200	2.09565e+06	518109	1.51128e+06	415164	1259577	526400	607291	4.36771e+06	1.71433e+06	761488	1.24512e+06	3.86026e+06	7.67073e+06	1.07106e+06	1.80275e+06	388084	251647
456	1	Q13228	Q13228	Methanethiol oxidase	SELENBP1	Homo sapiens	52.39	9	9	1.85586e+06	0	0	0	0	0	0	0	0	0	0	0	0	0	0	0	0	0	0	0	0	0	0	0	0	0	0	0	0	0	0	0	0	0	0	0	0	0
457	1	Q14314	Q14314	Fibroleukin	FGL2	Homo sapiens	50.229	9	9	48475.4	0	889227	261184	1.0429e+06	581020	711105	262236	558866	546372	431543	1.27637e+06	3.46905e+06	2850360	4.94678e+06	409179	464972	894439	1.22239e+06	1626961	1.19455e+06	1.36599e+06	1.29146e+06	842261	1803085	3401726	822296	1239767	1.14624e+06	2103144	5.50692e+06	1.27803e+06	653356	2948873	380556	3.10472e+06	4.18106e+06	3425733
458	1	Q16555	Q16555	Dihydropyrimidinase-related protein 2	DPYSL2	Homo sapiens	62.294	10	9	0	0	14616.2	0	51125.4	56909.2	0	0	0	73764	0	0	0	0	89928.9	0	0	5721.82	0	0	0	29474.9	0	66253.7	39204.3	0	0	0	10811.8	0	74221.9	70083.1	70062.4	153919	138000	257088	275392	414084
459	1	Q4KMG0	Q4KMG0	Cell adhesion molecule-related/down-regulated by oncogenes	CDON	Homo sapiens	139.15	9	9	444051	0	0	0	0	0	0	0	0	0	0	0	0	35605.4	0	0	0	0	54763.8	0	0	671719	0	44470.7	0	0	554067	0	20926	1.04122e+06	0	250298	557392	0	0	79504.6	0	0
460	1	Q658P3	Q658P3	Metalloreductase STEAP3	STEAP3	Homo sapiens	54.601	9	9	0	0	0	0	0	0	0	0	0	13007.6	0	0	0	0	0	0	136429	189322	0	14426.9	23318.5	19024.8	32482.4	0	767241	1.07384e+06	26732.5	315213	127230	9937.3	1.155e+06	195278	523940	590956	1053702	954553	2.22359e+06	2.63133e+06
461	1	Q7Z7M8	Q7Z7M8	UDP-GlcNAc:betaGal beta-1,3-N-acetylglucosaminyltransferase 8	B3GNT8	Homo sapiens	43.395	9	9	977879	0	11632.6	321280	0	116625	0	0	256363	617841	0	142062	0	0	136453	10709.6	797912	1.05969e+06	18013	7272.1	0	9073.69	41049.1	82100.3	617003	1.2349e+06	487232	1.58001e+06	316922	1.26291e+06	7.25991e+06	4706065	1.2067e+07	2.44833e+06	2.13794e+06	8003619	17848304	1.21077e+07
462	1	Q86UX2	Q86UX2	Inter-alpha-trypsin inhibitor heavy chain H5	ITIH5	Homo sapiens	104.578	9	9	7131800	73246	39931.5	3.03859e+07	0	94903.3	46935.9	0	775148	0	0	194555	3.43122e+06	3.0309e+06	6803.46	205331	0	0	305193	197170	680277	264092	551277	283654	0	66664.3	0	88845	142179	367563	103018	165181	197858	0	74128.5	3660920	78004.6	98715.9
463	1	Q8N1N4	Q8N1N4	Keratin, type II cytoskeletal 78	KRT78	Homo sapiens	56.868	11	9	523395	0	37421.3	0	664843	196261	84880.4	0	0	189418	178484	0	70756.5	43197.2	993048	254222	128932	81278.2	83679	190704	0	0	113243	32765.3	284210	59529	95374.4	65296.6	46090.1	132573	177438	95862.3	30298.9	391240	149352	941228	51061.6	108566
464	1	Q8WZ75	Q8WZ75	Roundabout homolog 4	ROBO4	Homo sapiens	107.456	9	9	1.75638e+06	0	0	0	0	0	0	0	0	0	0	0	0	0	0	0	1.62032e+06	1.81139e+06	23707	0	22607.6	0	55560.8	32972.6	24159.9	0	11566.1	6433856	799574	141033	0	2943675	1.97465e+06	100749	1.38878e+07	374378	76015.1	0
465	1	Q96PD5	Q96PD5	N-acetylmuramoyl-L-alanine amidase	PGLYRP2	Homo sapiens	62.217	9	9	5.80944e+08	2.4449e+07	724244	577495	359000	594889	1.45507e+07	4.6364e+07	5.54699e+07	320362	2.95034e+07	7.78908e+06	1823137	2476511	356936	2.92336e+07	36210.8	201728	9.32931e+06	51674133	3382849	1.00665e+06	5.35934e+06	9.7434e+06	234484	562085	32319963	1.12654e+06	450619	2268191	922294	1.02545e+06	1.60252e+06	517441	771003	4.9711e+06	433785	643313
466	1	Q9HBI1	Q9HBI1	Beta-parvin	PARVB	Homo sapiens	41.715	9	9	830438	0	0	0	0	0	0	0	0	0	0	0	0	0	0	0	0	33682.4	0	81536.2	86633.9	14220	88290.5	58565.3	251233	0	54517.4	102323	416148	100362	169693	200099	532261	1.36687e+06	1.06582e+06	1.41843e+06	1.38972e+06	2.34925e+06
467	1	Q9HCL0	Q9HCL0	Protocadherin-18	PCDH18	Homo sapiens	126.15	9	9	536677	0	0	0	0	0	0	0	0	0	0	14056.2	0	0	0	0	0	0	0	0	0	747169	18433.1	0	0	0	83234.3	0	53798.5	885707	0	0	97605.1	0	0	0	0	0
468	1	Q9HDC9	Q9HDC9	Adipocyte plasma membrane-associated protein	APMAP	Homo sapiens	46.48	9	9	8.82574e+06	360106	2.52026e+06	303801	0	30760.1	0	0	2.48261e+06	14974.2	450326	240709	32802.1	191006	87960.5	912944	15737	16708.2	1.32331e+06	842527	2.26115e+06	0	683598	2.12108e+06	0	26161.8	0	178564	25203.4	104077	16574.6	694622	330831	78323.5	74273	387012	104998	46128.4
469	1	Q9NPY3	Q9NPY3	Complement component C1q receptor	CD93	Homo sapiens	68.56	9	9	3686417	0	0	0	0	0	61597.5	255800	0	0	0	33206.8	0	0	0	0	222663	274715	0	29907	34310.7	0	45317.9	0	0	0	1.01819e+07	1.20319e+06	0	469882	0	706072	1.0789e+06	0	6.9044e+06	815889	99700.3	250170
470	1	Q9NZN3	Q9NZN3	EH domain-containing protein 3	EHD3	Homo sapiens	60.887	20	9	930001	0	0	0	0	0	0	0	0	0	0	0	0	0	0	0	12699.7	10213.8	0	103295	72872.2	31335.7	37331.1	0	93133.6	36542.4	0	34363.3	272738	58642.7	140761	120065	367090	822494	720151	837769	941926	1.29169e+06
471	1	Q9UKM7	Q9UKM7	Endoplasmic reticulum mannosyl-oligosaccharide 1,2-alpha-mannosidase	MAN1B1	Homo sapiens	79.581	9	9	0	0	0	0	0	0	0	0	0	0	0	0	0	0	0	0	0	0	0	0	0	0	0	0	0	0	509949	0	0	0	0	0	0	0	0	0	0	0
472	1	Q9ULL4	Q9ULL4	Plexin-B3	PLXNB3	Homo sapiens	206.849	9	9	0	0	0	0	0	0	0	0	0	0	0	0	0	0	0	0	0	0	0	0	0	0	0	0	0	0	0	0	18213.4	0	0	19984.1	0	155800	178171	109635	241480	449323
473	1	Q9Y274	Q9Y274	Type 2 lactosamine alpha-2,3-sialyltransferase	ST3GAL6	Homo sapiens	38.214	9	9	216298	0	39021.9	0	0	0	0	0	0	0	0	0	37106.6	23909.5	0	0	156089	258767	0	31360.1	23135.9	82400.9	25392.2	0	0	55134.3	25692.4	542843	472934	400758	178477	2.25485e+06	1.59699e+06	498664	6051789	239950	353712	159951
474	1	O00139	O00139	Kinesin-like protein KIF2A	KIF2A	Homo sapiens	79.955	9	8	0	18988.9	0	0	0	0	0	0	0	0	0	0	0	0	0	0	0	0	0	56690.4	15294	0	16266	0	188400	0	0	39454.5	299344	50725.5	16687.9	159448	366867	1.0573e+06	722040	812886	1.03606e+06	1.63472e+06
475	1	O00462	O00462	Beta-mannosidase	MANBA	Homo sapiens	100.897	8	8	627702	0	0	0	0	0	0	0	0	0	0	0	54349	59618.6	0	0	0	0	0	0	0	12591.5	0	0	0	0	0	0	0	13573.7	43157.8	0	23649.5	0	216905	0	24516	0
476	1	O14656	O14656	Torsin-1A	TOR1A	Homo sapiens	37.809	8	8	0	0	24626.1	2757439	0	0	0	0	675392	0	0	0	65150.1	53460.6	0	0	0	0	0	0	25649.7	0	17321.6	33240.1	0	0	0	0	0	0	0	0	0	17398.6	7509.39	24725.8	22825.2	35645.9
477	1	O15123	O15123	Angiopoietin-2	ANGPT2	Homo sapiens	56.918	8	8	0	0	0	0	0	0	0	0	0	0	0	23476.7	0	0	0	0	0	0	0	0	0	70437.1	22346.3	0	0	0	0	0	199601	66628.3	0	462325	624547	674669	43240.8	0	0	57098.2
478	1	O15143	O15143	Actin-related protein 2/3 complex subunit 1B	ARPC1B	Homo sapiens	40.95	8	8	118208	0	0	0	0	0	0	0	0	0	0	0	0	0	0	79577.9	26982.2	0	51252	159100	202842	41423.3	155952	89071.4	245094	101570	66984.5	79823	251104	118928	319601	314346	1.09646e+06	1.55071e+06	1.55293e+06	2.2985e+06	1.92403e+06	2.41408e+06
479	1	O43895	O43895	Xaa-Pro aminopeptidase 2	XPNPEP2	Homo sapiens	75.625	8	8	1.22017e+06	81836.6	0	0	0	0	0	0	0	0	0	22234.6	12458.6	14645.6	1.29774e+06	24322.9	0	0	0	0	0	0	0	0	0	516088	0	0	150215	86079.8	0	159808	45168.8	618768	259752	0	215944	41917.3
480	1	O60674	O60674	Tyrosine-protein kinase JAK2	JAK2	Homo sapiens	130.674	8	8	0	0	30305.3	0	0	0	0	0	0	846076	0	34084	417086	0	67256.7	0	44649.7	77873.1	0	0	0	0	0	0	0	390450	0	0	11158.7	0	0	0	0	105337	34063.9	78079.6	142043	343949
481	1	O94856	O94856	Neurofascin	NFASC	Homo sapiens	150.031	8	8	0	0	0	638044	0	0	0	0	0	0	0	0	0	0	0	0	0	0	28383.8	0	0	0	0	0	0	0	0	0	0	0	0	0	0	0	0	0	0	0
482	1	O95497	O95497	Pantetheinase	VNN1	Homo sapiens	57.011	8	8	1.09889e+07	0	0	0	0	0	0	0	48374.2	0	0	146210	0	0	2.4314e+06	157660	0	0	0	0	0	0	16074.8	0	0	1912200	51494.7	0	134188	374780	0	0	524704	288658	24844	127566	130385	195809
483	1	O95967	O95967	EGF-containing fibulin-like extracellular matrix protein 2	EFEMP2	Homo sapiens	49.404	8	8	199238	140478	1.29152e+06	0	33852.6	49525.2	38305.2	58289.1	172675	0	586325	0	62296.6	35306.3	36171.7	0	13114.7	0	409245	115637	782306	181666	535101	647508	0	23895.8	16584.3	136917	25366.7	29287.6	165336	327453	49224.8	27545.6	6099.92	71010.4	98172.1	53720
484	1	P00491	P00491	Purine nucleoside phosphorylase	PNP	Homo sapiens	32.118	8	8	2.37639e+06	0	0	0	0	0	0	0	0	0	11819.9	0	0	0	0	0	0	0	0	0	0	0	0	0	0	0	0	0	0	0	0	0	0	0	6643.59	64728.7	0	0
485	1	P01854	P01854	Immunoglobulin heavy constant epsilon	IGHE	Homo sapiens	47.017	8	8	0	1.82079e+06	0	21722.7	0	0	0	0	206317	0	0	3547109	434277	724967	0	499919	0	0	4314183	287414	828266	1.78421e+06	1.35449e+06	3090272	0	0	0	0	32249.8	0	0	1548386	2.91043e+06	0	0	0	0	0
486	1	P01857	P01857	Immunoglobulin heavy constant gamma 1	IGHG1	Homo sapiens	36.105	15	8	4.23414e+08	147098520	75941142	1055964704	1.3914e+08	153914211	1.02648e+08	93060970	4.50288e+08	1.87026e+08	1.47424e+08	1.35087e+09	263265413	2.67667e+08	1.42813e+08	3.29122e+08	9.91723e+07	46953329	2.46215e+09	443085184	2.30246e+08	1183054248	4.70455e+08	2.97292e+09	1.11642e+08	2.23496e+08	1.06877e+08	1.26722e+08	1.43756e+08	81144500	2.00506e+08	2.78212e+09	540273491	1.60818e+08	1.61789e+08	1.19523e+08	1.80258e+08	2.20829e+08
487	1	P01880	P01880	Immunoglobulin heavy constant delta	IGHD	Homo sapiens	42.35	8	8	9.77737e+06	0	21383.7	733910	2.38255e+07	201520	5.60147e+07	3.06226e+07	311067	0	1.49306e+08	2.45094e+06	12257.3	56056.2	439560	618683	11373.3	0	1792198	790601	947106	1.93099e+06	1.25672e+06	1.29699e+06	0	46700.7	5.38262e+06	223576	26872	46200.8	209651	414625	524422	38632.8	60959.5	667676	106050	26703.6
488	1	P04180	P04180	Phosphatidylcholine-sterol acyltransferase	LCAT	Homo sapiens	49.58	8	8	94667889	1486159	164767	95016.1	0	0	1725160	6589937	4001750	0	1.27552e+06	14367031	69653.5	97794.7	14226.7	5312896	0	45167.7	347705	4377265	1715981	3699497	1842759	454741	0	74468.6	11190946	0	1697558	20604755	152439	323529	2569641	479457	14960.3	13517644	436637	326443
489	1	P04843	P04843	Dolichyl-diphosphooligosaccharide--protein glycosyltransferase subunit 1	RPN1	Homo sapiens	68.57	8	8	0	0	0	0	0	0	0	0	0	0	0	0	0	0	0	0	0	10172.7	0	0	0	0	0	0	0	0	0	0	82602.9	9581.46	30177.4	30215.2	78375.4	254395	70468.6	382213	173340	255537
490	1	P05186	P05186	Alkaline phosphatase, tissue-nonspecific isozyme	ALPL	Homo sapiens	57.305	8	8	623371	0	0	0	0	0	0	0	0	0	0	0	0	0	954822	0	0	0	0	0	0	28019.3	0	14528.7	324516	474417	0	26754.6	455746	160078	164586	127290	186233	155394	730736	312219	212917	341226
491	1	P06865	P06865	Beta-hexosaminidase subunit alpha	HEXA	Homo sapiens	60.701	8	8	780069	0	0	0	0	0	0	0	1467448	0	0	0	0	326293	0	0	0	0	0	0	0	0	0	141975	0	0	0	0	0	0	0	8490.12	0	0	18700.3	0	0	0
492	1	P07195	P07195	L-lactate dehydrogenase B chain	LDHB	Homo sapiens	36.639	8	8	5.99065e+06	0	0	0	0	0	0	0	0	0	0	0	0	0	0	0	0	0	0	0	0	0	0	0	0	0	0	0	0	0	0	0	0	0	0	0	0	25714.9
493	1	P07203	P07203	Glutathione peroxidase 1	GPX1	Homo sapiens	22.061	8	8	0	0	304676	0	0	0	0	0	0	0	162875	0	0	0	0	74966.5	0	11533.5	72893.5	179024	118155	75706.3	191337	0	244546	40236.7	63614	171821	409794	147523	250848	329583	504110	1.17125e+06	684213	1.07446e+06	1.18747e+06	1.68463e+06
494	1	P08697	P08697	Alpha-2-antiplasmin	SERPINF2	Homo sapiens	54.565	8	8	435478398	8.28957e+06	3.60696e+07	1.07833e+07	7.19848e+06	7.25555e+06	1.4969e+07	2.11256e+07	3.27857e+07	5.65043e+06	2.76366e+07	9907794	2.14046e+07	25587350	1.03286e+07	2.4049e+07	2.58069e+06	3.62046e+06	11631640	2.85848e+07	6.82616e+06	5298375	6625856	20430882	4251110	7.44604e+06	7.96138e+06	5817105	6131658	9697114	1.39554e+07	7.26296e+06	1.06648e+07	1.10772e+07	6.86553e+06	2.28266e+07	9329934	6633931
495	1	P08709	P08709	Coagulation factor VII	F7	Homo sapiens	51.594	8	8	6.45527e+06	196636	14216.7	0	0	25993.6	23991.5	0	2193535	0	67884.3	123754	158652	177228	32929.1	2335955	7777.77	0	2057336	1205165	13264.4	32679.6	0	1946072	0	0	151846	97043.4	53203.8	276556	35289.3	790021	45520012	51959.1	115089	89038.6	38992.9	80596.7
496	1	P09960	P09960	Leukotriene A-4 hydrolase	LTA4H	Homo sapiens	69.285	8	8	1549342	0	0	0	0	0	0	0	0	0	0	0	0	0	0	0	0	0	0	0	0	0	0	0	0	0	0	0	0	0	0	0	0	0	0	0	0	0
497	1	P10809	P10809	60 kDa heat shock protein, mitochondrial	HSPD1	Homo sapiens	61.054	8	8	0	0	8682.48	0	14576.5	21409	0	0	0	0	0	0	0	0	23770.3	27297.2	36106.7	25297.6	0	41279.4	0	0	19322.7	0	12302.6	21860.6	4965.21	6808.97	46054.5	48537.3	119699	43996.6	63103.9	290801	88109.6	195077	230272	317532
498	1	P12429	P12429	Annexin A3	ANXA3	Homo sapiens	36.376	8	8	157070	0	0	31149.7	0	0	0	0	0	0	0	0	0	0	0	0	0	0	0	0	0	0	0	0	19163.3	55031.4	0	0	0	0	168737	0	0	35070.6	0	70042.6	82207	325592
499	1	P12931	P12931	Proto-oncogene tyrosine-protein kinase Src	SRC	Homo sapiens	59.836	12	8	0	0	0	0	0	0	0	0	0	0	0	0	0	0	0	0	0	0	0	46295.1	15999.5	17895.4	61390.5	0	127688	0	16191.1	0	176588	98385.8	158601	113747	239521	592429	313234	682353	780811	1.09903e+06
500	1	P12955	P12955	Xaa-Pro dipeptidase	PEPD	Homo sapiens	54.549	8	8	7539929	0	0	0	0	0	0	0	0	0	0	0	0	0	0	0	0	0	0	0	0	0	0	0	0	0	0	0	0	0	0	0	0	0	0	0	0	0
501	1	P16581	P16581	E-selectin	SELE	Homo sapiens	66.653	8	8	402629	0	0	0	0	0	0	0	0	0	0	0	0	0	0	0	134212	228184	0	0	14025.8	38341.9	0	0	18253.4	0	0	1285957	457239	41911.7	0	535718	253457	0	7.89575e+06	0	0	0
502	1	P17858	P17858	ATP-dependent 6-phosphofructokinase, liver type	PFKL	Homo sapiens	85.018	8	8	0	0	46963.5	0	0	0	0	0	0	0	0	0	0	0	0	0	0	0	0	0	0	0	0	0	0	0	0	434390	39352.5	0	0	16182.4	195909	159744	519797	156100	206415	304575
503	1	P20851	P20851	C4b-binding protein beta chain	C4BPB	Homo sapiens	28.357	8	8	280829652	165110564	909745	3.61054e+06	864966	864170	1.20316e+06	943248	89212088	439326	9.99272e+06	132833890	175971715	178258101	649199	75730821	481398	756142	101808916	358429783	217845800	9.50325e+06	299948698	131085719	823453	2.46083e+07	1.71345e+06	1.94931e+07	5.79e+06	32043679	6.1054e+06	8.76201e+06	1.82433e+07	4.43816e+06	2.13621e+06	2.15952e+06	787369	911855
504	1	P22455	P22455	Fibroblast growth factor receptor 4	FGFR4	Homo sapiens	87.955	9	8	249874	0	0	0	0	0	0	0	0	0	0	0	0	0	0	0	0	0	0	0	0	0	0	0	0	0	0	0	41136	111226	0	0	697709	10200029	0	0	46771.8	0
505	1	P22891	P22891	Vitamin K-dependent protein Z	PROZ	Homo sapiens	44.744	8	8	42545070	5218322	0	0	0	0	7605.53	787370	1.76078e+06	0	0	691075	90236.8	100974	0	3016028	0	0	47226.6	828156	0	41285.5	0	16526.3	107988	0	349178	0	215665	1416295	65753.7	0	1.81354e+06	93335.2	0	2.61561e+06	0	15272.9
506	1	P23458	P23458	Tyrosine-protein kinase JAK1	JAK1	Homo sapiens	133.279	8	8	0	0	0	0	0	0	0	0	0	0	0	0	304323	0	0	0	0	0	0	0	0	0	0	0	0	34541.5	0	0	9003.67	49311.4	57311.2	0	0	103232	0	77924	127140	311938
507	1	P24557	P24557	Thromboxane-A synthase	TBXAS1	Homo sapiens	60.519	8	8	0	0	0	0	0	0	0	0	0	0	0	0	0	0	0	0	0	0	0	11785.9	0	0	0	0	12694.7	0	0	0	52415.4	0	26264.3	23403.3	85347.8	208679	38478.2	352123	319254	346151
508	1	P24592	P24592	Insulin-like growth factor-binding protein 6	IGFBP6	Homo sapiens	25.323	8	8	3.23454e+06	31763.5	0	41352.1	2.01446e+06	7450.49	13930914	2.62605e+07	0	0	53734505	22186.4	0	0	660971	0	15955.1	5419.08	0	6674.45	133783	0	202384	14073.5	25990.2	297066	2.52068e+06	103724	0	116892	357068	21547.9	0	0	15140.7	400126	132120	57721.4
509	1	P26572	P26572	Alpha-1,3-mannosyl-glycoprotein 2-beta-N-acetylglucosaminyltransferase	MGAT1	Homo sapiens	50.878	8	8	314236	0	1.65085e+06	14301	63962.1	99483.6	1.46715e+06	6.67628e+06	27923.5	881180	741933	0	15667.7	0	286108	28038	0	66980.8	0	34148.7	836146	56178.7	121143	0	92736.9	355610	4.52697e+06	56008.1	135837	760822	137942	134331	130582	73833.6	255035	311682	54796.5	16597.4
510	1	P30740	P30740	Leukocyte elastase inhibitor	SERPINB1	Homo sapiens	42.741	9	8	1347934	0	0	0	0	0	0	0	0	0	0	0	0	0	0	0	0	0	0	0	0	0	0	0	0	0	0	13610.9	14795.3	23670.8	33215.9	37282.8	125978	166330	80793.2	367516	288336	367464
511	1	P35232	P35232	Prohibitin 1	PHB1	Homo sapiens	29.801	8	8	0	0	0	17761	0	0	0	0	0	13930.5	0	0	0	0	0	25351.7	0	26699.5	0	89519.6	74445.1	0	0	0	44481.1	21759.1	11337.1	23933.7	74920.2	49022.8	146160	101720	107602	292981	110819	284997	405586	483639
512	1	P35611	P35611	Alpha-adducin	ADD1	Homo sapiens	80.956	8	8	0	0	0	0	0	0	0	0	0	0	0	0	0	0	8623.75	0	64053.1	60168.2	0	0	57422.4	0	87536	0	99349.1	192033	87795.2	51040.8	0	33523.8	288056	61937.8	130485	118016	164946	368779	439574	520135
513	1	P36222	P36222	Chitinase-3-like protein 1	CHI3L1	Homo sapiens	42.624	8	8	1.2083e+06	0	0	0	0	0	0	0	0	0	0	0	0	0	0	0	0	0	0	3.18826e+06	0	0	34829	0	0	37722.5	0	0	0	0	0	0	0	0	0	0	0	0
514	1	P40939	P40939	Trifunctional enzyme subunit alpha, mitochondrial	HADHA	Homo sapiens	82.999	8	8	0	0	0	0	0	0	0	0	0	0	0	0	0	0	0	0	0	0	0	0	0	0	0	0	13047.4	0	0	0	0	0	71492.5	33532.9	0	147014	45240.1	137179	276187	169854
515	1	P42702	P42702	Leukemia inhibitory factor receptor	LIFR	Homo sapiens	123.745	8	8	0	0	0	0	0	0	0	0	0	0	0	0	0	0	0	0	0	0	0	0	0	0	0	0	0	0	0	0	10374.9	0	0	0	90224.9	311274	34584.7	0	0	0
516	1	P43405	P43405	Tyrosine-protein kinase SYK	SYK	Homo sapiens	72.068	8	8	22659.4	0	0	0	0	0	0	0	0	0	0	0	0	0	0	0	0	0	0	0	0	0	0	0	0	0	0	0	0	0	0	0	40546.8	144774	71934.8	156917	192470	374542
517	1	P51149	P51149	Ras-related protein Rab-7a	RAB7A	Homo sapiens	23.488	8	8	1547893	29455.5	276544	143925	0	6913.67	0	17256.8	11265.7	49558.1	93321.3	15095.5	16745.7	49641.4	123254	36683.5	38572.8	80451.9	124734	107314	191006	0	194234	102096	132321	268919	121075	204631	310021	208159	751561	241762	312986	876499	808417	1.38734e+06	1.43518e+06	1876477
518	1	P59998	P59998	Actin-related protein 2/3 complex subunit 4	ARPC4	Homo sapiens	19.666	8	8	220512	55622.4	15484.5	0	25933.9	19329.3	0	0	0	44257.7	0	35017.4	0	0	0	201310	89703	38184.8	172437	607708	637839	324278	617387	339374	846097	429186	333487	457663	833613	575213	988946	924315	1.53836e+06	2.79021e+06	1.73024e+06	3.59143e+06	3.41083e+06	3.86254e+06
519	1	P60174	P60174	Triosephosphate isomerase	TPI1	Homo sapiens	26.669	8	8	5.01908e+06	101452	71218.3	85752.2	64659.2	87726.6	64964	72421.9	22063	87506	73329.8	67455.1	48663.3	74403.7	124603	94076.4	78690.6	95992.8	74689.6	75989	57949.5	17953.9	79835.5	71532.8	97113.4	80636.7	63087.9	79221.5	48780	76906.4	114683	96701	73668.2	70918.1	80869.9	143314	88994.6	79953.2
520	1	P63104	P63104	14-3-3 protein zeta/delta	YWHAZ	Homo sapiens	27.745	10	8	2679754	288507	80458.5	163024	152148	149412	126200	101616	78083.4	318824	103135	149764	393358	362079	147405	792042	527177	494368	746274	1911433	1892193	930358	1875061	839829	2142916	1.06245e+06	751522	1133994	2.50956e+06	1427082	3.93906e+06	2.27165e+06	4253520	7.58912e+06	5.7565e+06	1.0792e+07	1.28246e+07	1.5783e+07
521	1	P78504	P78504	Protein jagged-1	JAG1	Homo sapiens	133.801	8	8	0	0	0	0	0	0	0	0	0	0	0	46263.8	0	0	0	0	0	0	70250.5	0	0	664924	23783	47302.1	0	0	0	97487.1	159058	177521	0	399154	262924	0	481883	0	0	0
522	1	Q02763	Q02763	Angiopoietin-1 receptor	TEK	Homo sapiens	125.834	8	8	0	0	0	0	0	0	0	0	0	0	0	0	0	0	0	0	25676.6	67657.4	0	0	0	0	0	0	0	0	0	532131	0	0	0	280500	0	0	405148	15646.7	14422.1	24294.8
523	1	Q09327	Q09327	Beta-1,4-mannosyl-glycoprotein 4-beta-N-acetylglucosaminyltransferase	MGAT3	Homo sapiens	61.314	8	8	0	0	0	0	0	0	0	0	0	119969	0	0	0	0	0	0	31397.1	34540.7	0	0	0	0	0	0	0	0	654246	187713	0	0	0	16348	44216.1	0	192808	39722.8	0	0
524	1	Q12864	Q12864	Cadherin-17	CDH17	Homo sapiens	92.22	8	8	352357	0	0	0	0	0	0	0	0	160358	0	0	0	0	0	0	126740	36797.2	0	0	0	0	0	0	0	12976.9	0	0	0	0	0	611630	74550.6	0	441169	0	0	0
525	1	Q16853	Q16853	Membrane primary amine oxidase	AOC3	Homo sapiens	84.621	8	8	4.7164e+06	0	0	0	0	0	0	0	2403803	0	0	55993.5	583627	1527423	0	0	463854	432560	1109418	0	102221	1.30928e+06	326982	1.12289e+06	0	0	14437.8	838897	2361157	1.44749e+06	27824.5	130101	233927	222567	1849778	317116	45344.6	40438.1
526	1	Q27J81	Q27J81	Inverted formin-2	INF2	Homo sapiens	135.625	8	8	19890.3	0	0	0	0	0	0	0	0	0	0	0	0	0	0	0	0	0	0	0	0	0	0	0	0	0	0	0	0	0	0	0	0	85297.1	14588.4	97739.4	97893.3	282914
527	1	Q70J99	Q70J99	Protein unc-13 homolog D	UNC13D	Homo sapiens	123.284	8	8	0	0	0	0	0	0	0	0	0	0	0	0	0	0	0	0	0	0	0	0	0	0	0	0	0	0	0	0	0	0	0	0	0	62995.4	55875.2	153935	245063	330742
528	1	Q8IWA5	Q8IWA5	Choline transporter-like protein 2	SLC44A2	Homo sapiens	80.125	8	8	0	0	0	0	0	0	0	0	0	0	0	0	0	0	0	7668.4	26237.3	85889.6	0	18732.4	16474.2	0	0	0	251740	190541	0	311463	398724	69481.9	625551	341983	675983	1.42252e+06	1.50815e+06	1.55635e+06	1.45502e+06	2386775
529	1	Q8IZP9	Q8IZP9	Adhesion G-protein coupled receptor G2	ADGRG2	Homo sapiens	111.592	8	8	677257	0	0	0	0	0	0	0	0	0	0	0	0	0	0	0	0	0	16397.5	0	0	234446	0	0	0	0	1149533	0	402393	755175	0	95516.7	82518.8	921835	0	2.07091e+06	413057	985895
530	1	Q8N3T6	Q8N3T6	Transmembrane protein 132C	TMEM132C	Homo sapiens	121.786	8	8	134634	0	0	0	0	0	0	0	0	0	0	0	0	0	0	0	0	0	309175	0	0	479106	0	507000	0	0	0	0	0	133580	0	425436	0	0	0	0	0	0
531	1	Q8NBJ4	Q8NBJ4	Golgi membrane protein 1	GOLM1	Homo sapiens	45.332	8	8	1.41312e+06	0	0	0	0	0	0	0	132197	161710	148699	71479.8	0	0	43804.4	90721	316921	61735.1	581817	0	0	31908.6	0	456934	0	0	1051044	461698	0	78191.1	0	1250251	939884	0	2.6626e+06	264376	116364	94259.3
532	1	Q8NBS9	Q8NBS9	Thioredoxin domain-containing protein 5	TXNDC5	Homo sapiens	47.628	8	8	1314427	0	0	0	34241.4	0	0	58610.8	0	0	0	22161.3	14266.3	39398	42178	11399.9	0	0	0	0	11531.5	31240.1	38669.2	0	23333	72293.3	384061	0	13752.3	5166.95	14558.2	23181.5	15598.5	15169.9	15293.7	91868.3	0	4742.65
533	1	Q8NFL0	Q8NFL0	UDP-GlcNAc:betaGal beta-1,3-N-acetylglucosaminyltransferase 7	B3GNT7	Homo sapiens	45.986	8	8	0	0	0	0	0	0	0	0	0	0	0	154237	0	0	34324.4	0	0	0	0	0	0	0	0	20509.1	73969	158851	0	49043.4	0	413478	423469	685655	415207	921810	133323	434167	370908	2.67402e+06
534	1	Q8TF42	Q8TF42	Ubiquitin-associated and SH3 domain-containing protein B	UBASH3B	Homo sapiens	72.698	8	8	0	0	0	0	0	0	0	0	0	0	0	0	0	0	0	0	0	0	0	0	0	0	0	0	0	0	0	0	64371.4	5676.77	0	0	84900.5	273906	245201	280554	349225	534504
535	1	Q92820	Q92820	Gamma-glutamyl hydrolase	GGH	Homo sapiens	35.965	8	8	25921989	8.38311e+06	0	15675.8	70053.2	113881	169150	163862	6.83258e+06	0	68452.7	781507	3.75918e+06	8.30364e+06	75431.4	5.85367e+06	0	23245.4	252305	1.8086e+06	0	150571	33239	456199	61972.6	34361.2	60863.3	126278	53188.4	650434	137702	278025	430893	63335.4	237106	186748	1.69852e+06	557389
536	1	Q96IY4	Q96IY4	Carboxypeptidase B2	CPB2	Homo sapiens	48.424	8	8	220332510	119560910	50607171	11097558	8.11587e+06	18498445	109329743	233578670	10333117	1.09611e+07	208840330	16578379	22595373	13221696	1.34496e+07	60205980	7.7747e+06	21629925	12227175	43366662	20724946	5.61834e+06	15652060	1.26412e+07	4514236	7.92121e+06	9456594	31848272	32756544	50723280	1.21396e+07	1.00015e+07	1.19213e+07	1.04851e+07	9068933	1.11703e+07	10518577	31045074
537	1	Q96SM3	Q96SM3	Probable carboxypeptidase X1	CPXM1	Homo sapiens	81.669	8	8	0	0	0	0	0	0	0	12553.5	0	0	0	0	0	0	0	0	0	0	285557	257350	235117	0	174251	272246	0	0	361062	120857	0	777115	142552	362433	619636	0	2.90641e+06	623183	0	0
538	1	Q9BTY2	Q9BTY2	Plasma alpha-L-fucosidase	FUCA2	Homo sapiens	54.066	8	8	2019087	0	0	0	0	0	0	0	1.40891e+06	0	0	52145.2	0	118850	0	117898	0	12175.8	26866.4	18693.5	0	310439	48896.5	61224.9	0	0	0	691805	443191	314167	0	98973.5	68789.2	54869.8	191503	29405.6	170215	0
539	1	Q9H251	Q9H251	Cadherin-23	CDH23	Homo sapiens	369.497	8	8	38783.3	0	0	0	0	0	0	0	0	0	0	0	0	0	0	0	16543.2	16695.9	0	0	0	0	0	0	0	0	0	216534	23947	111521	0	0	0	0	486223	0	95111.1	17362.2
540	1	Q9HCB6	Q9HCB6	Spondin-1	SPON1	Homo sapiens	90.977	8	8	429536	0	0	0	0	855247	0	0	159648	0	0	0	0	8616.74	0	43064.6	119216	194173	0	412196	0	0	12676.8	0	0	0	40492	0	0	0	0	0	119883	0	77246	0	0	0
541	1	Q9NP58	Q9NP58	ATP-binding cassette sub-family B member 6	ABCB6	Homo sapiens	93.885	8	8	0	0	0	0	0	0	0	0	0	0	0	0	0	0	0	0	0	8805.38	0	0	0	0	0	0	47187.1	126992	0	36741.4	0	0	272547	23683.8	24057.5	38000.5	142377	185158	487867	622120
542	1	Q9NPH3	Q9NPH3	Interleukin-1 receptor accessory protein	IL1RAP	Homo sapiens	65.417	8	8	11034847	123609	0	0	0	0	0	35266.5	325489	0	0	646173	287338	348495	0	374326	0	0	82398	167990	0	230425	64556	127064	0	64069.3	49598.9	91241.2	75568.1	782258	13204.9	91491.7	163157	67213.1	466122	141351	37748.6	26307.4
543	1	Q9NTJ5	Q9NTJ5	Phosphatidylinositol-3-phosphatase SAC1	SACM1L	Homo sapiens	66.968	8	8	0	0	0	0	0	0	0	0	0	0	0	0	0	0	0	0	0	0	46657.9	0	0	0	0	45479	0	0	0	0	19224.9	10952.8	66199.9	19206.4	0	114348	90915	202895	190020	280457
544	1	Q9NY97	Q9NY97	N-acetyllactosaminide beta-1,3-N-acetylglucosaminyltransferase 2	B3GNT2	Homo sapiens	46.022	8	8	3.57675e+06	0	58401.6	319616	22964.9	0	0	0	229675	456153	0	329130	0	0	201922	0	420823	448804	97471.1	0	0	77431.4	0	113306	216851	704990	434968	1.50218e+06	674574	2.41432e+06	777176	2.88311e+06	5.07013e+06	2.09615e+06	3.05446e+06	1.82454e+06	5356953	10158220
545	1	Q9NZ08	Q9NZ08	Endoplasmic reticulum aminopeptidase 1	ERAP1	Homo sapiens	107.238	8	8	1.07813e+06	0	0	0	0	0	0	0	82585.6	0	1638790	16417.1	0	0	0	0	0	0	0	1361660	0	78263.7	0	0	0	35689.4	0	38208.5	31442	8970.72	6953.71	79711.2	161878	0	173215	19155.1	0	2.41617e+06
546	1	Q9UIQ6	Q9UIQ6	Leucyl-cystinyl aminopeptidase	LNPEP	Homo sapiens	117.35	8	8	22160	0	0	0	0	0	0	0	0	0	0	0	0	0	0	0	0	0	0	0	0	0	0	0	18654.1	10709.7	0	0	49532.8	15224	45988.9	11557.8	15528.4	321574	129432	115406	213229	251121
547	1	Q9UN70	Q9UN70	Protocadherin gamma-C3	PCDHGC3	Homo sapiens	101.078	8	8	62925.9	0	0	0	0	0	0	0	0	0	0	0	0	0	0	0	0	0	396778	0	0	221948	0	486934	0	0	0	0	0	13302	0	560202	2.33053e+06	0	55803.3	0	0	0
548	1	Q9Y6N7	Q9Y6N7	Roundabout homolog 1	ROBO1	Homo sapiens	180.932	9	8	273487	0	0	0	0	36359.9	0	0	0	0	0	0	0	74596.7	0	63565.2	0	0	263213	57675.7	19519.9	267021	93559.9	176490	0	0	0	13911.3	0	41147.5	35042.1	4930.56	0	17594.2	174012	0	30646	0
549	1	O14791	O14791	Apolipoprotein L1	APOL1	Homo sapiens	43.974	7	7	5.51845e+07	6.99158e+06	5.81586e+07	3.11379e+07	2.17377e+07	2.96086e+07	1.49807e+07	23882185	1.20958e+07	21025953	120249675	7028831	1.71258e+07	1.51907e+07	4.36932e+07	3.0343e+07	1.67224e+07	2.17014e+07	1.3671e+07	3.0565e+07	31529031	7751148	2.50309e+07	1.55956e+07	1.38269e+07	2.16576e+07	1.72694e+07	2.02949e+07	1.19217e+07	1.51427e+07	2.87272e+07	2.48372e+07	2.84505e+07	27484456	3.1386e+07	2.24257e+07	2.59177e+07	2.74228e+07
550	1	O15335	O15335	Chondroadherin	CHAD	Homo sapiens	40.476	7	7	93529.3	0	0	0	0	36491.9	0	0	0	17143	0	0	0	0	7473.59	0	0	101050	0	55040.4	0	0	0	0	0	7204.28	41939.7	0	0	45008.6	11695	0	0	0	0	96795.2	111342	1.2704e+06
551	1	O43405	O43405	Cochlin	COCH	Homo sapiens	59.485	7	7	0	0	0	0	0	0	51037.8	198053	0	0	16236.2	0	0	0	0	0	0	0	3.84243e+06	176961	63454.7	16551.2	39609.6	266700	0	0	91223.3	0	0	397553	0	166871	20695.7	0	323881	0	0	0
552	1	O43866	O43866	CD5 antigen-like	CD5L	Homo sapiens	38.085	7	7	2.92657e+07	58081930	10179848	73145560	36355566	65145353	8835174	7719725	18378685	27937633	13681899	4.92503e+08	31700708	29209034	69300797	50757205	27052953	32012051	49877316	55286970	187571380	2.30079e+08	330638280	56590620	70486730	415499664	9711188	22490862	21150862	14888725	7.54301e+07	114957750	60617796	26857606	19227819	14685794	19892561	17908220
553	1	O60331	O60331	Phosphatidylinositol 4-phosphate 5-kinase type-1 gamma	PIP5K1C	Homo sapiens	73.26	7	7	0	0	0	0	0	0	0	0	0	0	0	0	0	0	0	0	0	0	0	0	0	0	0	0	0	0	0	0	11688.2	0	0	0	25196.3	136309	74150.7	82579.7	146460	297736
554	1	O75023	O75023	Leukocyte immunoglobulin-like receptor subfamily B member 5	LILRB5	Homo sapiens	64.07	7	7	676505	0	0	0	0	0	110470	443763	6107.67	0	14534.9	937605	0	0	0	0	0	0	271431	36058.1	514080	0	586586	380455	0	74064.2	837864	0	0	187406	45143	10096.8	0	0	0	720202	327288	892671
555	1	P00338	P00338	L-lactate dehydrogenase A chain	LDHA	Homo sapiens	36.688	8	7	2.7452e+06	118064	174126	88798.5	104978	107109	85166.4	66378.8	32894.8	81849.9	113972	74584.7	62065.5	68491.3	114494	73321.8	91981.3	97155.4	88556.9	131842	101898	83430.9	109597	31650.4	104039	81082	65291.5	121232	122923	85791	106190	128702	76524.6	157568	109412	137056	135369	143840
556	1	P00390	P00390	Glutathione reductase, mitochondrial	GSR	Homo sapiens	56.257	7	7	1.01694e+06	0	0	0	0	0	0	0	0	0	0	0	0	0	0	0	0	0	0	0	0	0	0	0	0	11970.2	0	0	17883.1	0	13530.9	14635.8	0	46715.4	13334.9	84875.1	79955.4	101500
557	1	P00558	P00558	Phosphoglycerate kinase 1	PGK1	Homo sapiens	44.616	9	7	2.45221e+06	65872.6	44474.8	0	69749.7	42761.6	44410.4	28944	0	45041.3	60559.9	35664.9	52403.7	14709.1	82191.3	0	39863.6	48201.2	0	56387.4	0	36553.9	58847.6	28345.2	94980.2	27240	35422.8	61958.9	77340.9	71423	53511.1	59273.8	60093.1	59441.1	15468.4	62071.6	20795.7	106266
558	1	P00750	P00750	Tissue-type plasminogen activator	PLAT	Homo sapiens	62.918	7	7	0	105530	318654	164468	0	55750.7	236421	87593.1	541977	4995.87	190878	343932	2.5479e+06	2.44859e+06	0	367037	0	19177.1	910872	518097	466965	564954	479208	1.36091e+06	117859	261174	43242.3	393954	494861	463011	81277.6	246049	1.15608e+06	23384	242733	212374	0	0
559	1	P00915	P00915	Carbonic anhydrase 1	CA1	Homo sapiens	28.87	7	7	68034948	0	0	0	0	0	0	0	0	0	0	0	0	0	23413.9	0	0	12491.5	0	0	12459.4	0	17207.8	0	31764	130942	9754.33	65237.1	0	9208.26	301003	19851.3	30437.1	35973.3	41781.8	356787	303602	113275
560	1	P00918	P00918	Carbonic anhydrase 2	CA2	Homo sapiens	29.243	7	7	13974248	0	0	0	0	0	0	0	0	0	0	0	0	0	0	0	0	0	0	0	0	0	0	0	0	0	0	0	0	0	0	0	0	0	0	23875.9	0	13101.2
561	1	P01266	P01266	Thyroglobulin	TG	Homo sapiens	304.794	7	7	0	0	0	0	0	0	0	0	21425.4	131451	0	0	0	0	0	0	0	0	0	0	0	0	0	0	0	300758	0	0	0	0	0	0	0	0	0	0	0	0
562	1	P01861	P01861	Immunoglobulin heavy constant gamma 4	IGHG4	Homo sapiens	35.941	7	7	897995	275021	5.09192e+06	4849181	7704103	2.78549e+07	5.54646e+06	3537688	5166314	6990880	10998403	3885390	15916190	7621410	9109037	3698872	11014107	163834	3.89699e+07	8197888	2508370	210814721	4714297	32165230	10614362	10149186	5617314	986660	2.80709e+08	3131596	7.59324e+06	10773010	8395071	16274224	11358942	4613909	11083038	2.75472e+07
563	1	P01876	P01876	Immunoglobulin heavy constant alpha 1	IGHA1	Homo sapiens	37.653	10	7	181709432	104503300	62059548	387041135	1186889733	1.53964e+08	1538050744	1149327163	275346773	8.5969e+07	8.24046e+08	1329743330	129636910	2.60974e+08	601324378	167894220	1.97052e+08	65886970	2.80936e+09	2.28827e+08	1.97693e+08	8.73737e+08	3.12801e+08	3.29587e+09	8.65572e+07	1.45635e+08	9.24894e+07	89694150	5.66435e+07	58354949	114288267	1418033234	2.88513e+09	1.11574e+08	96723559	78978389	108506202	1.24266e+08
564	1	P02533	P02533	Keratin, type I cytoskeletal 14	KRT14	Homo sapiens	51.559	22	7	5068526	206168	1.1336e+06	0	3.41583e+06	1728342	1.46059e+06	429041	53948.1	2050745	4.26366e+06	293614	513215	599590	7219588	984591	1893523	1482305	777040	2.37087e+06	42060.1	225057	2010508	552557	4395791	1028671	756406	630389	588317	2.05349e+06	2.01162e+06	1.90966e+06	574007	1869481	2108487	10761276	1.43427e+06	77741.4
565	1	P02753	P02753	Retinol-binding protein 4	RBP4	Homo sapiens	23.01	7	7	1437928058	150381	0	56779.8	0	0	0	82323.8	0	0	69056.3	0	0	0	13852.2	0	9723.24	0	0	0	0	0	0	0	0	0	0	384718	0	18786.1	0	0	0	23914.3	124713	34891.2	23978.7	19293.6
566	1	P04406	P04406	Glyceraldehyde-3-phosphate dehydrogenase	GAPDH	Homo sapiens	36.054	7	7	4575272	179993	3.80933e+06	688830	815361	894113	815991	1.42034e+06	485167	743246	5.18034e+06	375120	640125	634295	1651299	881002	511564	613333	1070501	867530	2.08382e+06	678670	1.42695e+06	862717	775564	749596	520206	484519	622639	666246	1.04348e+06	991850	699418	1.05308e+06	906973	1.85795e+06	1067188	1.10192e+06
567	1	P04839	P04839	Cytochrome b-245 heavy chain	CYBB	Homo sapiens	65.334	7	7	0	0	0	0	0	0	0	0	0	0	0	0	40473.7	0	0	0	0	0	0	23329	14853.9	0	0	0	101542	232745	0	0	32833.3	15402.7	398627	44648.5	49792.9	130632	16014.4	243702	370463	724899
568	1	P05062	P05062	Fructose-bisphosphate aldolase B	ALDOB	Homo sapiens	39.473	7	7	2.79047e+06	9901.87	15274.7	13642.4	36193.2	15956.5	31030.8	83667.1	0	0	19578.2	0	0	11680.2	28297.1	0	0	10083.8	40992.1	0	0	0	0	31743.7	0	13046.7	0	10620	0	0	8395.56	105290	106293	9933.73	80391.1	40350.2	13805.2	0
569	1	P05089	P05089	Arginase-1	ARG1	Homo sapiens	34.734	7	7	393270	0	18334.6	0	626052	205305	51176	0	0	115466	126895	0	19214.3	0	1.09546e+06	96972.7	97012.5	53178.8	39162.7	35384.6	0	0	90330.7	0	455622	25722.8	39379.5	40913.7	0	155973	64829	108562	0	873295	62675.6	854512	42145.9	69148.1
570	1	P05166	P05166	Propionyl-CoA carboxylase beta chain, mitochondrial	PCCB	Homo sapiens	58.215	7	7	0	0	0	240190	0	0	0	0	0	0	0	0	0	0	0	0	0	0	0	0	0	0	0	0	0	0	98521.1	0	0	0	0	0	212829	0	0	0	0	0
571	1	P07333	P07333	Macrophage colony-stimulating factor 1 receptor	CSF1R	Homo sapiens	107.986	7	7	8127291	32420	0	0	0	0	0	0	0	0	0	10487341	1.68606e+06	599785	0	752968	0	0	1.19397e+06	946249	2901486	2548332	3260875	421369	0	565613	198922	0	7.50764e+06	9.61103e+06	24042.3	904955	1635823	12016204	0	560347	1.05651e+07	1775351
572	1	P08758	P08758	Annexin A5	ANXA5	Homo sapiens	35.937	7	7	55914.5	53305.9	0	66571.7	32877.2	37228.5	42590.2	27669.4	0	0	35082	27922.8	17998.7	17928.3	53815.6	40691.8	29309.8	78216.5	35558	51238.8	47686.9	39205	38572.8	0	133466	43224.3	34549.9	83603	246137	105825	262940	166185	219344	414898	421233	599826	622040	1.21267e+06
573	1	P09525	P09525	Annexin A4	ANXA4	Homo sapiens	35.883	7	7	0	0	0	0	0	0	0	0	0	0	0	0	0	0	0	0	0	0	0	0	0	0	0	0	50482.3	0	0	0	95764.7	0	203606	14762.8	219459	493607	443884	399985	540212	1.06511e+06
574	1	P11362	P11362	Fibroblast growth factor receptor 1	FGFR1	Homo sapiens	91.868	7	7	1996167	0	0	0	0	0	0	0	0	0	0	130494	0	0	0	0	76097.1	119635	25252.8	0	0	1.53967e+06	57198	48388.5	0	0	1.08031e+06	342340	3877857	3185066	0	1.03907e+06	2000072	6451746	1.53091e+06	1.09602e+06	708030	112361
575	1	P12532	P12532	Creatine kinase U-type, mitochondrial	CKMT1B	Homo sapiens	47.036	8	7	0	311816	235807	1.69418e+06	1.5233e+06	3322666	976694	718159	587514	1.45489e+06	1.76147e+06	605160	1.31659e+06	1.00895e+06	4040748	510352	1.07818e+06	1.21937e+06	1.01809e+06	1.80189e+06	689713	572741	849885	1.19717e+06	517224	1.44936e+06	637713	1.36032e+06	991782	731438	3726488	1.15731e+06	1.54059e+06	2.17444e+06	1.25927e+06	2.32772e+06	2.79713e+06	457499
576	1	P13489	P13489	Ribonuclease inhibitor	RNH1	Homo sapiens	49.976	7	7	724576	0	0	0	0	0	0	0	0	0	0	0	0	0	0	0	0	0	0	0	0	0	0	0	0	0	0	0	0	0	0	0	0	66775.1	20327.1	54821.4	100157	130662
577	1	P14151	P14151	L-selectin	SELL	Homo sapiens	42.187	7	7	46630759	209128	679891	1072363	0	0	0	0	77088	0	33768.5	2828813	78704.2	53437.1	0	310269	73529.3	32990.3	0	415424	835545	644125	1127898	47026.6	90564.6	714777	695273	339929	8.98173e+06	16737490	1.64771e+07	39107665	1.55742e+07	4338334	1043886	2.35825e+07	11631376	8.99991e+06
578	1	P15907	P15907	Beta-galactoside alpha-2,6-sialyltransferase 1	ST6GAL1	Homo sapiens	46.603	7	7	42490.4	0	237180	39106.4	12349.1	40061.1	1453751	1.49852e+06	255839	34708.5	345466	20755.9	37588	52254.2	0	85454.3	47408.8	222452	21921.3	394719	72551.9	18878.6	28962.1	25304.5	0	15117	356557	0	17954.1	466516	62421.2	985879	1.12117e+06	39282.2	2.21776e+06	105974	23925.6	0
579	1	P16671	P16671	Platelet glycoprotein 4	CD36	Homo sapiens	53.054	7	7	0	105750	0	0	0	7142.77	0	0	0	87449.9	0	100402	56166.9	54385.2	12620.5	249431	562329	431982	205485	514969	465761	372408	486471	238920	939042	523968	240718	932894	1.66325e+06	547429	1600355	1.05313e+06	2277004	4.81238e+06	4.04197e+06	4.64561e+06	4.52741e+06	8.37866e+06
580	1	P17174	P17174	Aspartate aminotransferase, cytoplasmic	GOT1	Homo sapiens	46.247	7	7	654173	61976.7	0	0	0	0	0	0	0	0	0	0	0	0	0	0	0	0	0	0	0	0	0	0	0	0	0	0	0	0	0	0	0	0	0	0	0	0
581	1	P17987	P17987	T-complex protein 1 subunit alpha	TCP1	Homo sapiens	60.343	7	7	17584.8	16955.9	13018.6	0	676993	0	0	0	0	0	0	0	0	0	10044	15529.6	11663.9	23808.1	0	16917	28716.1	33462.8	0	0	31493.2	21540.1	33818.6	15192.7	24257.6	32014.5	59365.1	50766.7	70685.9	118519	161556	169814	215220	250438
582	1	P19013	P19013	Keratin, type II cytoskeletal 4	KRT4	Homo sapiens	56.146	10	7	0	0	188963	0	37875.1	0	0	0	0	0	154900	0	0	0	208164	0	0	0	0	2102898	0	0	0	0	93518.4	0	0	0	0	0	0	0	0	40168	0	716267	0	0
583	1	P21291	P21291	Cysteine and glycine-rich protein 1	CSRP1	Homo sapiens	20.567	7	7	3143198	0	0	0	0	0	0	0	0	0	0	0	0	0	0	0	0	0	0	0	0	0	0	0	0	0	0	0	0	0	0	0	0	0	0	0	0	5238.09
584	1	P21796	P21796	Voltage-dependent anion-selective channel protein 1	VDAC1	Homo sapiens	30.773	7	7	0	0	0	60808.1	36191.9	29400.7	0	0	0	38898.8	0	0	14701.4	12416.6	18323.6	96451.4	41575.8	58072.7	17687.8	126158	87936.9	0	52778.1	29655.4	113885	133090	24437.8	24305	118611	109037	271564	138884	101466	322431	267823	322730	360614	697091
585	1	P21980	P21980	Protein-glutamine gamma-glutamyltransferase 2	TGM2	Homo sapiens	77.328	7	7	0	0	0	55486	182581	178082	99031.6	0	0	66430.8	58540.1	0	91533.5	54085.3	210181	13996.5	61871.7	51419.9	61057.2	81195.3	18552.1	70592.5	27612.8	27959.2	88151.1	70445.5	46451.1	183975	99333.8	55902.6	681822	44102	230538	270663	263184	622571	517002	259135
586	1	P23381	P23381	Tryptophan--tRNA ligase, cytoplasmic	WARS1	Homo sapiens	53.168	7	7	44746.5	53406.2	639695	98776.4	59662.3	87249.3	0	32423.5	18491.8	16813.8	546048	0	14975.2	20295.6	135428	51105.3	15871.7	65395.5	0	55709.6	139605	0	104922	55559.4	23008.5	66450.3	18599	92335	18327.1	50573.7	108085	34776.2	70638.1	83033.2	59618.3	72146.6	76041.6	122947
587	1	P26641	P26641	Elongation factor 1-gamma	EEF1G	Homo sapiens	50.12	7	7	1.87894e+06	33409.8	51970.9	32368.2	17199.4	18186.3	36544.9	24013.6	29987.9	24723	36846.3	21920.6	22891.4	18738.5	37694.9	28188.1	19977.5	39974.1	25110.6	26701.2	19500.7	24785.1	47067.9	20706.6	41080.3	20794.6	40068.9	46513.3	76904.8	34404.6	24817.1	59300.6	61779.7	76137.7	113230	90845.3	80537.3	99571.6
588	1	P27105	P27105	Stomatin	STOM	Homo sapiens	31.73	7	7	525836	241249	43814.5	168478	33848.8	178536	47764.6	101660	239547	858209	61197.2	434686	419185	496278	465162	937991	2.25893e+06	2.41015e+06	719828	2.47348e+06	2.7357e+06	1.48389e+06	3.339e+06	888415	5085046	5776706	1.81499e+06	3.02707e+06	3.89362e+06	2.56706e+06	14160611	4.74303e+06	7944543	11334959	11982341	15298292	2.37132e+07	32191615
589	1	P27824	P27824	Calnexin	CANX	Homo sapiens	67.57	7	7	0	0	0	0	0	0	0	0	0	0	0	0	0	0	0	0	0	0	0	31112	20847.1	0	23184.6	0	0	0	0	18217.7	0	0	170469	44745.3	69716	298949	239090	365893	361957	311654
590	1	P35475	P35475	Alpha-L-iduronidase	IDUA	Homo sapiens	72.67	7	7	0	0	0	126961	0	0	0	0	0	0	0	0	698410	679018	0	0	0	0	0	0	0	0	0	10064.4	0	0	0	0	0	0	102397	0	0	0	0	0	0	0
591	1	P35625	P35625	Metalloproteinase inhibitor 3	TIMP3	Homo sapiens	24.145	7	7	0	2.79153e+06	9596926	11216570	9510446	18303224	13259248	10667320	5859946	13727467	22486383	5018679	10558395	9665268	14824138	8704655	7237687	9395850	8773384	20851830	8469952	5557740	8610917	9953592	6526605	12169955	7434640	12096398	8509514	9108465	21047083	12231956	13652188	17035991	15407345	14134202	18519006	19937834
592	1	P40189	P40189	Interleukin-6 receptor subunit beta	IL6ST	Homo sapiens	103.538	7	7	2.68901e+06	0	0	0	0	0	0	0	0	0	0	928288	0	0	0	22303.9	195963	219946	702634	0	122000	3489811	237237	551869	0	0	210896	1.0453e+06	4.65452e+06	3.56778e+06	47225.6	1.55939e+06	788680	2236874	3.25935e+06	390587	273497	102414
593	1	P48426	P48426	Phosphatidylinositol 5-phosphate 4-kinase type-2 alpha	PIP4K2A	Homo sapiens	46.224	7	7	0	0	0	0	0	0	0	0	0	0	0	0	0	0	0	0	0	0	0	0	0	0	0	0	33434.7	24401	0	0	31014.7	0	29201.7	30660	108840	409868	203656	360549	390969	583451
594	1	P48960	P48960	Adhesion G protein-coupled receptor E5	ADGRE5	Homo sapiens	91.868	7	7	255928	0	0	151780	0	0	0	0	28276.1	0	0	1235077	20615.7	314372	0	0	12425.2	0	1119234	0	393460	891273	299426	927157	6725.54	0	6351.75	8852.58	974302	570454	7856.11	2.49266e+06	1.70056e+06	910427	982432	168212	369014	196364
595	1	P49368	P49368	T-complex protein 1 subunit gamma	CCT3	Homo sapiens	60.533	7	7	24525.7	0	35161.1	0	0	14499.4	0	0	0	14086.2	0	0	0	12664.8	29574.4	0	24231.6	28834.8	0	30705.8	30033	0	0	0	55090.9	48298.7	0	0	49123.4	51812	90197.8	57851.9	102980	157624	76302.2	234769	214174	327600
596	1	P49411	P49411	Elongation factor Tu, mitochondrial	TUFM	Homo sapiens	49.541	7	7	0	0	0	62543.8	0	0	0	0	0	0	0	0	0	0	0	0	5957.34	0	0	8700.43	0	0	29147.5	0	16624.8	18733.9	8657.05	10277.3	32262.2	24795.2	93999.1	81210.2	88905.9	164317	66967.7	128337	135772	199536
597	1	P54764	P54764	Ephrin type-A receptor 4	EPHA4	Homo sapiens	109.861	7	7	585445	0	0	0	0	0	0	0	0	0	0	0	0	0	0	0	126737	227610	0	0	0	0	0	0	0	0	0	1.24878e+06	0	0	0	498061	318922	0	1.49632e+06	0	0	0
598	1	P55011	P55011	Solute carrier family 12 member 2	SLC12A2	Homo sapiens	131.448	7	7	0	0	0	0	0	0	0	0	0	0	0	0	0	0	0	0	0	0	0	0	0	0	0	0	0	0	0	0	0	0	0	0	0	22398.9	0	42221.4	40406.6	206126
599	1	P58166	P58166	Inhibin beta E chain	INHBE	Homo sapiens	38.56	7	7	336437	163221	1.53402e+06	2246907	1290057	1.42927e+06	2.08332e+06	1.0171e+06	1.09656e+06	1.83668e+06	4.00354e+06	696114	1574928	1.87631e+06	3.06531e+06	1.10709e+06	552575	725398	1.65581e+06	2342053	1.53032e+06	559256	1.51542e+06	2.22618e+06	584323	1.58799e+06	445375	964451	713850	1.36235e+06	2.40139e+06	1071333	1.45509e+06	1.43856e+06	1.66343e+06	1.27182e+06	1.07832e+06	1.22999e+06
600	1	Q02818	Q02818	Nucleobindin-1	NUCB1	Homo sapiens	53.879	7	7	1.15584e+06	0	0	104175	0	0	0	0	0	0	0	0	32807.9	24899.4	105977	0	37376.5	13216.1	0	0	0	0	0	0	0	0	20335.3	0	0	0	23220	50483.6	227459	55536	158514	120335	95757.6	0
601	1	Q04721	Q04721	Neurogenic locus notch homolog protein 2	NOTCH2	Homo sapiens	265.41	8	7	497079	0	0	0	0	0	0	0	0	0	0	101954	0	0	0	0	0	14330.2	116872	0	107236	0	229014	134903	11495.3	14310	35123.3	9469	0	497952	0	1.27027e+06	800188	0	0	31337.9	0	211973
602	1	Q12907	Q12907	Vesicular integral-membrane protein VIP36	LMAN2	Homo sapiens	40.23	7	7	1542601	0	140749	368092	0	0	59205	126114	0	0	304278	0	0	0	68558	0	27311.4	39974.9	0	0	0	0	0	0	33181.2	0	53594.4	58059.8	32441.8	105209	121031	57577.6	106172	33872.3	109770	451668	145366	236702
603	1	Q13423	Q13423	NAD(P) transhydrogenase, mitochondrial	NNT	Homo sapiens	113.895	7	7	0	0	0	0	0	0	0	0	0	0	0	0	0	0	0	19531.7	0	0	0	0	0	0	0	0	0	0	0	0	19919	0	46821	0	0	188638	70308.9	36968.2	317283	300292
604	1	Q14156	Q14156	Protein EFR3 homolog A	EFR3A	Homo sapiens	92.925	7	7	0	0	0	0	0	0	0	0	0	0	0	0	0	0	0	0	0	0	0	0	0	0	0	0	14445.5	0	0	0	0	0	0	0	0	167054	78377.7	59804.2	226571	390689
605	1	Q14393	Q14393	Growth arrest-specific protein 6	GAS6	Homo sapiens	74.927	7	7	54019	0	0	0	333094	0	0	0	0	511901	0	0	0	0	0	0	0	0	0	0	15847.5	63215.9	45530.2	14361.7	0	0	282130	0	543171	28907.4	0	0	0	143392	0	0	0	0
606	1	Q14642	Q14642	Inositol polyphosphate-5-phosphatase A	INPP5A	Homo sapiens	47.818	7	7	0	0	0	0	0	0	0	0	0	0	0	0	0	0	0	0	0	0	0	0	0	0	0	0	56711	0	0	0	143002	13088.4	0	0	105864	498751	323348	384260	457117	809484
607	1	Q15166	Q15166	Serum paraoxonase/lactonase 3	PON3	Homo sapiens	39.608	7	7	6.5591e+07	185429	1346020	332435	101471	152885	71754.3	113553	691964	0	418445	164643	159384	0	236181	604418	60957.4	67265.8	174686	496776	789014	62577.3	461596	156313	0	66629.7	159577	155127	95139.4	352787	158541	126305	320279	162380	143069	307422	301290	306826
608	1	Q15404	Q15404	Ras suppressor protein 1	RSU1	Homo sapiens	31.541	7	7	1.08746e+06	0	10332	0	0	0	0	0	0	0	0	0	0	0	0	79441.1	16497.2	23519.3	11209.4	140237	168152	59425.9	107850	56756.3	465166	111997	0	206313	354938	254284	252631	247450	1.00428e+06	2.24597e+06	1.46533e+06	2822210	1958800	3.12062e+06
609	1	Q15758	Q15758	Neutral amino acid transporter B(0)	SLC1A5	Homo sapiens	56.599	7	7	0	0	0	0	0	0	0	0	0	0	0	0	0	0	0	0	75118.5	69195.8	0	0	0	0	0	0	326589	388175	0	164948	0	0	557265	26185.5	34432.8	112003	422451	618993	723672	1.83721e+06
610	1	Q5VY43	Q5VY43	Platelet endothelial aggregation receptor 1	PEAR1	Homo sapiens	110.67	7	7	542459	0	0	0	0	0	0	0	0	0	0	0	0	0	0	0	85476.7	130440	96267.6	19073.6	47939.1	971872	73965.2	75753.9	45770.8	0	68375.1	445927	580581	758020	49472.3	658354	192614	491172	1.12697e+06	381782	336272	525395
611	1	Q6E0U4	Q6E0U4	Dermokine	DMKN	Homo sapiens	47.082	7	7	172964	0	0	0	918674	0	302776	888206	0	35780.3	422496	0	0	0	88681.4	0	0	28444	0	222113	178049	0	264291	0	0	120032	255376	168531	0	76990.6	11508.6	529728	208528	0	362573	148909	0	0
612	1	Q6KB66	Q6KB66	Keratin, type II cytoskeletal 80	KRT80	Homo sapiens	50.526	7	7	44728.1	0	0	0	155348	0	0	0	0	14355.5	13167.8	0	0	0	372714	0	41308.6	0	0	0	0	0	0	0	78234.1	0	0	0	0	0	0	0	0	40264.1	33660.6	329990	0	0
613	1	Q6NUS6	Q6NUS6	Tectonic-3	TCTN3	Homo sapiens	66.157	7	7	0	0	0	0	0	0	0	0	0	0	0	0	0	0	0	0	0	0	10006.6	0	0	0	0	48881.2	0	0	179699	0	0	90788.4	0	274830	38195.8	0	0	843825	0	0
614	1	Q6UWY5	Q6UWY5	Olfactomedin-like protein 1	OLFML1	Homo sapiens	45.95	7	7	0	0	0	0	0	0	0	0	379690	0	0	135082	1.01966e+06	1.06045e+06	0	0	0	0	1.19795e+06	121575	232189	194414	299276	1.29322e+06	0	613047	0	0	0	834520	558795	111896	0	0	0	17167.3	0	0
615	1	Q6UX06	Q6UX06	Olfactomedin-4	OLFM4	Homo sapiens	57.281	7	7	458891	0	160199	0	0	0	0	0	0	0	0	385127	1.8033e+06	0	18385.4	0	28796.1	191755	0	0	0	130089	16627.2	0	4.14675e+06	6.74812e+06	0	50770.9	0	68221.7	72975	640493	30556.9	466048	16957.9	56513.9	120223	2.08576e+06
616	1	Q6UXI7	Q6UXI7	Vitrin	VIT	Homo sapiens	73.93	7	7	0	0	0	0	277189	0	142652	42824.9	0	0	394944	0	0	0	0	0	0	0	0	0	0	0	0	0	0	0	348242	0	0	0	0	0	0	0	0	306645	0	0
617	1	Q6WN34	Q6WN34	Chordin-like protein 2	CHRDL2	Homo sapiens	47.494	7	7	54230.1	0	0	0	0	0	587838	612896	0	0	324839	0	0	0	0	0	0	0	175512	0	0	0	0	61638.8	0	0	1302034	0	0	172588	0	51819.8	84711.6	0	0	241102	0	0
618	1	Q6ZMP0	Q6ZMP0	Thrombospondin type-1 domain-containing protein 4	THSD4	Homo sapiens	112.453	7	7	0	0	40915.6	0	0	0	0	0	73494.8	0	0	0	108270	102461	0	0	0	0	67412.6	80168.1	7320.67	0	0	102747	0	0	0	0	0	0	0	20309.6	58843.1	29224.4	0	0	0	0
619	1	Q7Z794	Q7Z794	Keratin, type II cytoskeletal 1b	KRT77	Homo sapiens	61.902	7	7	242092	0	0	0	75713.1	0	0	0	0	106247	0	0	0	0	0	0	0	0	0	0	0	0	0	0	0	0	0	0	8703.56	0	0	12932.5	0	29692.7	0	0	13112.4	255752
620	1	Q86SR1	Q86SR1	Polypeptide N-acetylgalactosaminyltransferase 10	GALNT10	Homo sapiens	68.991	8	7	20509.9	0	0	0	0	0	0	0	0	0	0	0	0	0	0	0	0	0	0	0	0	0	0	0	0	0	0	0	35504.3	0	0	51414.7	140977	92483.3	213079	29412.1	89652.4	70756.9
621	1	Q86UN3	Q86UN3	Reticulon-4 receptor-like 2	RTN4RL2	Homo sapiens	46.107	7	7	2128878	23977.1	0	0	0	0	0	22373.3	100435	0	0	276203	0	0	226518	21152.9	0	0	645804	0	0	537343	0	581767	0	235854	646198	0	119460	1.06321e+06	14143.2	85826.4	151791	0	0	187237	21994.3	0
622	1	Q8IUL8	Q8IUL8	Cartilage intermediate layer protein 2	CILP2	Homo sapiens	126.293	7	7	2.19846e+06	0	0	0	0	0	0	0	0	0	0	0	0	0	0	0	0	0	0	0	0	0	0	0	0	0	0	0	0	0	0	0	0	0	0	0	0	42489.3
623	1	Q8WTU2	Q8WTU2	Scavenger receptor cysteine-rich domain-containing group B protein	SSC4D	Homo sapiens	60.82	7	7	0	0	0	0	0	0	1.04333e+06	144920	0	21399.5	1969061	0	0	0	0	0	0	0	0	0	0	0	0	0	0	0	1261619	85047.3	0	0	141096	0	0	0	0	4.28462e+06	0	0
624	1	Q92556	Q92556	Engulfment and cell motility protein 1	ELMO1	Homo sapiens	83.832	7	7	0	0	0	0	0	0	0	0	0	0	0	0	0	0	0	0	0	0	0	0	0	0	0	0	0	0	0	0	0	0	0	0	21640.7	84117.4	13736	168331	150758	252544
625	1	Q92824	Q92824	Proprotein convertase subtilisin/kexin type 5	PCSK5	Homo sapiens	206.947	7	7	0	0	0	0	0	0	0	0	107340	0	0	122852	0	0	0	0	0	0	638662	0	185736	317536	175240	758192	0	0	52896.3	0	0	269407	0	17699.2	16635.2	0	0	0	0	0
626	1	Q92854	Q92854	Semaphorin-4D	SEMA4D	Homo sapiens	96.151	7	7	255382	0	0	2.03637e+06	0	0	0	0	0	0	0	0	0	0	0	0	0	0	0	0	0	0	0	0	0	0	160371	508826	0	391579	0	559514	327016	0	3339221	1.11944e+06	0	323640
627	1	Q96AX2	Q96AX2	Ras-related protein Rab-37	RAB37	Homo sapiens	24.815	7	7	0	0	0	0	0	0	0	0	0	0	0	0	0	0	0	0	0	0	0	0	10772.9	0	17849.7	0	14817.6	0	0	0	53376.1	14601	64041.3	0	81337.9	429824	326233	432804	502190	766409
628	1	Q99623	Q99623	Prohibitin-2	PHB2	Homo sapiens	33.294	7	7	0	0	0	0	0	6101.82	0	0	0	0	0	0	0	0	19448.2	8788.52	14426.1	8686.48	0	31296.2	8837.16	0	12212.2	0	53906.4	0	13048.3	0	109116	24276.4	211146	19405.2	68938.8	432538	180006	281086	385031	534262
629	1	Q99983	Q99983	Osteomodulin	OMD	Homo sapiens	49.493	7	7	816407	0	0	0	190922	0	253751	0	0	0	0	466304	0	0	0	50425.6	21865.8	0	0	0	71083.5	0	0	869329	11687.8	241223	210593	0	58363.5	3.57536e+06	3743538	429645	330324	79281.3	0	2.19815e+07	1.09548e+07	1.1509e+07
630	1	Q9BWV1	Q9BWV1	Brother of CDO	BOC	Homo sapiens	121.06	7	7	0	0	0	0	0	0	13165.2	0	0	0	0	0	0	0	0	0	0	0	407448	0	0	264022	0	326222	0	0	56503.6	0	105633	320634	0	271159	1707288	22223.3	0	310408	0	0
631	1	Q9BX97	Q9BX97	Plasmalemma vesicle-associated protein	PLVAP	Homo sapiens	50.596	7	7	0	0	0	0	0	0	0	0	0	0	0	0	0	0	0	0	13483.4	0	0	0	0	0	0	0	12556.2	0	0	187104	0	0	93222.4	116052	45514.2	189736	519949	201062	31554.6	14810.9
632	1	Q9H336	Q9H336	Cysteine-rich secretory protein LCCL domain-containing 1	CRISPLD1	Homo sapiens	56.89	7	7	0	60662.5	230696	565639	685822	1.1402e+06	504564	267696	169026	754304	1.0928e+06	156270	544767	599977	945806	477855	490518	555665	387237	916076	307342	152829	254657	519790	332635	707974	364814	440258	362649	310700	1.2613e+06	461293	634121	780373	656708	699531	1.25754e+06	1.14468e+06
633	1	Q9H4F8	Q9H4F8	SPARC-related modular calcium-binding protein 1	SMOC1	Homo sapiens	48.161	7	7	0	0	13534.9	214641	104538	403687	182963	79007.6	81968.8	112264	571379	43016.3	196948	184722	252940	134615	68716.3	126356	121095	416296	16502.9	15037.4	50421.6	169887	26621.5	156169	286303	59437.7	36053.3	126363	753089	213246	202558	181620	166139	698272	347918	173374
634	1	Q9HBR0	Q9HBR0	Putative sodium-coupled neutral amino acid transporter 10	SLC38A10	Homo sapiens	119.764	7	7	855688	0	0	0	0	0	0	0	0	0	0	0	0	0	0	0	0	0	0	0	0	0	0	0	0	0	795712	0	0	0	0	0	0	0	190546	0	0	0
635	1	Q9HCU0	Q9HCU0	Endosialin	CD248	Homo sapiens	80.861	7	7	850874	0	0	0	64777.8	0	59893.3	0	0	0	255065	0	0	0	0	0	0	0	0	0	0	0	0	0	0	0	5.31617e+06	0	0	175685	0	0	0	0	0	8949028	47447.9	977750
636	1	Q9HD45	Q9HD45	Transmembrane 9 superfamily member 3	TM9SF3	Homo sapiens	67.89	7	7	0	0	0	0	0	0	0	0	0	0	0	0	0	0	0	0	0	0	0	0	0	0	0	0	0	0	0	7845.69	0	0	22746.9	0	0	26245.5	236363	126207	192186	1.80956e+06
637	1	Q9NT99	Q9NT99	Leucine-rich repeat-containing protein 4B	LRRC4B	Homo sapiens	76.434	7	7	0	0	0	0	0	0	0	0	0	0	0	0	0	0	0	0	0	0	0	0	0	0	0	0	0	0	611196	0	75657.3	82504.4	0	0	0	307193	0	16831.2	0	0
638	1	Q9NZP8	Q9NZP8	Complement C1r subcomponent-like protein	C1RL	Homo sapiens	53.501	7	7	70817815	2.86907e+07	245985	134080	96087.8	168644	762947	520636	24032255	60575.2	975254	4.69672e+07	6.16213e+07	7.40162e+07	150192	6.47973e+07	92314.6	197558	22214538	6.74201e+07	48156991	2.53725e+07	6.06151e+07	30463967	363772	2.22206e+07	2.82884e+06	3.70484e+06	2.93404e+06	1.95009e+07	1.08471e+07	1.9054e+07	21238856	7627337	987294	7.70996e+06	507515	477701
639	1	Q9UBQ6	Q9UBQ6	Exostosin-like 2	EXTL2	Homo sapiens	37.464	7	7	2529491	0	0	0	0	0	0	32641.3	30655.7	9389.12	0	29520.1	73792	463842	0	0	18746.3	64926.9	138676	0	243720	0	422545	312511	0	19960.9	18098.1	446918	0	103352	0	2.67357e+06	1.01207e+07	0	1.09553e+06	178431	301781	145719
640	1	Q9UBR2	Q9UBR2	Cathepsin Z	CTSZ	Homo sapiens	33.869	7	7	2.28443e+06	0	0	0	0	0	0	0	1427880	0	0	41884.4	0	0	0	11975.4	0	0	814952	0	0	0	0	655819	0	0	0	0	19529.9	0	0	177708	44066.9	0	0	0	0	148941
641	1	Q9UPZ6	Q9UPZ6	Thrombospondin type-1 domain-containing protein 7A	THSD7A	Homo sapiens	185.368	7	7	0	0	0	0	0	0	0	0	0	0	0	0	0	0	0	0	0	0	0	0	0	0	0	0	0	0	0	64855	0	0	0	13433.4	0	0	257308	0	0	0
642	1	Q9Y277	Q9Y277	Voltage-dependent anion-selective channel protein 3	VDAC3	Homo sapiens	30.66	7	7	0	14561.8	0	0	0	0	0	0	0	36724.6	0	16575.6	46977.9	64574.5	35038.6	233334	143980	71953.1	105002	445154	306648	167087	378688	161799	459979	286521	100954	495546	839162	548199	1.68023e+06	575184	1.15463e+06	1.81822e+06	1.31651e+06	1.27132e+06	2.22506e+06	2464154
643	1	Q9Y2E5	Q9Y2E5	Epididymis-specific alpha-mannosidase	MAN2B2	Homo sapiens	113.98	7	7	112516	50131.2	0	795632	0	0	0	0	0	0	0	0	94688.9	396988	0	0	0	0	0	0	0	0	0	0	0	0	0	0	0	15426.5	0	0	0	0	0	0	0	0
644	1	Q9Y4C0	Q9Y4C0	Neurexin-3	NRXN3	Homo sapiens	180.602	7	7	0	0	0	0	0	0	0	0	0	0	0	0	0	0	0	0	0	0	0	0	0	0	0	0	0	0	42300.5	171913	0	0	0	0	0	0	0	0	0	0
645	1	Q9Y5C1	Q9Y5C1	Angiopoietin-related protein 3	ANGPTL3	Homo sapiens	53.639	7	7	2627588	0	0	0	0	0	2.15585e+06	3667679	704637	0	4.18467e+06	536517	49836.7	75569.9	0	1.97438e+06	0	0	0	929992	112619	0	15284.1	11252.4	0	0	331846	0	69345.7	296875	0	0	187519	17161.3	0	552015	89278.2	0
646	1	Q9Y6M5	Q9Y6M5	Zinc transporter 1	SLC30A1	Homo sapiens	55.302	7	7	0	0	0	0	0	0	0	0	0	0	0	0	0	0	0	0	0	0	0	0	0	0	0	0	0	94438.3	0	0	0	0	132609	0	0	14263	122065	115730	166877	474971
647	1	A2RUS2	A2RUS2	DENN domain-containing protein 3	DENND3	Homo sapiens	135.893	6	6	0	0	0	0	0	0	0	0	0	0	0	0	0	0	0	0	0	0	0	0	0	0	0	0	0	0	0	0	0	0	0	0	0	50888.5	26079.6	81855.2	33014.1	159705
648	1	O00151	O00151	PDZ and LIM domain protein 1	PDLIM1	Homo sapiens	36.07	6	6	5.77699e+06	0	0	0	0	0	0	0	0	0	0	0	0	0	0	0	0	0	0	0	0	0	0	0	0	0	0	0	0	0	0	0	0	0	0	0	0	0
649	1	O00299	O00299	Chloride intracellular channel protein 1	CLIC1	Homo sapiens	26.922	6	6	1028404	0	0	0	0	20873.2	21068.7	0	0	0	0	0	0	0	0	0	0	0	0	0	0	0	0	0	0	0	27847.2	0	42918.7	52168.2	157310	65239.4	126584	359268	345736	406824	452603	418824
650	1	O00587	O00587	Beta-1,3-N-acetylglucosaminyltransferase manic fringe	MFNG	Homo sapiens	36.203	6	6	0	0	93046.6	0	0	0	0	0	0	0	0	0	0	0	0	0	0	13153.5	0	0	0	0	0	0	0	0	0	55156.2	0	0	11932.6	492325	601309	0	313539	0	53086.6	0
651	1	O14498	O14498	Immunoglobulin superfamily containing leucine-rich repeat protein	ISLR	Homo sapiens	45.998	6	6	2338092	0	0	0	0	0	0	0	91181.7	0	0	0	0	0	0	0	0	0	118685	0	0	14885.7	0	184245	0	0	172126	24878.3	0	845612	64414.7	23394.9	29445.9	0	12689.3	151588	74565.2	6660.21
652	1	O43306	O43306	Adenylate cyclase type 6	ADCY6	Homo sapiens	130.619	9	6	0	0	0	0	0	0	0	0	0	0	0	0	0	0	0	0	0	0	0	0	0	0	0	0	0	0	0	0	18054.7	0	0	0	0	126953	77308.4	89160.5	103056	341004
653	1	O43493	O43493	Trans-Golgi network integral membrane protein 2	TGOLN2	Homo sapiens	45.88	6	6	282057	0	0	0	0	0	0	0	0	0	0	0	0	0	0	0	0	0	0	0	0	0	0	0	0	0	1.29975e+06	0	0	0	0	26855.6	72552.3	0	220149	0	6339.9	0
654	1	O60240	O60240	Perilipin-1	PLIN1	Homo sapiens	55.99	6	6	0	0	158312	0	0	0	0	0	0	0	141746	0	0	0	0	0	0	0	0	0	0	0	0	0	0	0	0	0	0	0	0	0	0	0	0	0	0	0
655	1	O75116	O75116	Rho-associated protein kinase 2	ROCK2	Homo sapiens	160.903	9	6	52829.4	0	0	0	0	0	0	0	0	0	0	230221	0	0	0	0	0	0	0	0	0	156613	83791.7	268398	0	0	0	0	5481.8	0	0	150785	285031	115564	36731.8	134294	133815	138781
656	1	O75563	O75563	Src kinase-associated phosphoprotein 2	SKAP2	Homo sapiens	41.218	6	6	991383	0	0	0	0	0	0	0	0	0	0	0	0	0	0	0	0	0	0	0	0	0	0	0	0	0	0	0	0	0	0	0	0	74445.9	47425.2	63551.2	143068	184726
657	1	O94886	O94886	CSC1-like protein 1	TMEM63A	Homo sapiens	92.13	6	6	0	0	0	0	0	0	0	0	0	0	0	0	0	0	0	0	0	0	0	0	0	0	0	0	53647.1	8529.29	0	0	105264	0	165278	101131	130153	254725	230891	235620	330603	513913
658	1	O95393	O95393	Bone morphogenetic protein 10	BMP10	Homo sapiens	48.047	6	6	22740.4	0	0	0	0	0	0	0	0	0	0	0	483397	300943	0	0	0	0	22975.7	0	0	79870	0	38469.7	0	34633.2	0	48679.5	491868	128057	0	0	188112	0	0	29168.2	0	0
659	1	O95866	O95866	Megakaryocyte and platelet inhibitory receptor G6b	MPIG6B	Homo sapiens	26.162	6	6	2.77659e+06	124148	0	0	19759.5	37145.5	0	77262.2	0	0	47261.7	71492.1	70496.1	91875.6	30050.3	363286	197169	181546	317848	800086	856483	446944	773923	409650	1.08183e+06	420303	350621	472838	1574009	730747	1543171	1.05433e+06	2129612	4.1675e+06	3.52404e+06	4.07094e+06	4.41474e+06	6.88597e+06
660	1	P00739	P00739	Haptoglobin-related protein	HPR	Homo sapiens	39.03	6	6	1.24016e+07	1.47885e+07	2.11023e+06	1.81139e+07	4.76712e+06	6.26689e+06	1916736	1888649	1.03701e+07	3.81966e+06	2.63092e+06	76424875	7.18525e+06	5.65055e+06	7.87008e+06	2.39742e+07	3834878	5.32633e+06	9.50302e+06	1.68792e+07	34895644	3.13443e+07	5.11071e+07	1.05707e+07	1.11941e+07	5.77474e+07	3.04373e+06	3.82704e+06	2.72718e+07	1.03812e+07	1.21389e+07	1.77973e+07	1.38489e+07	1.6363e+07	3.2281e+06	6217303	3464658	4060672
661	1	P01130	P01130	Low-density lipoprotein receptor	LDLR	Homo sapiens	95.379	6	6	104235	0	0	239759	0	0	0	0	0	0	14759.5	0	0	0	0	0	0	0	0	0	0	0	0	0	0	0	353566	0	0	0	0	0	0	0	219650	64031.7	0	0
662	1	P01877	P01877	Immunoglobulin heavy constant alpha 2	IGHA2	Homo sapiens	36.59	6	6	541829	1.97757e+06	996764	1512388	773658	4.1548e+06	818375	594613	3356321	1.3427e+06	2725702	56727328	2.63767e+06	3424432	1.68591e+06	2335929	2.0782e+06	331648	32381200	3141771	5.97591e+06	36053296	9.20451e+06	2.63337e+07	1.42681e+06	4.24739e+06	1.51809e+06	1.91739e+06	1.62302e+06	985783	1554574	1.61612e+07	122225043	2.63551e+06	1504735	1.11861e+06	3.31711e+06	4.32105e+06
663	1	P02763	P02763	Alpha-1-acid glycoprotein 1	ORM1	Homo sapiens	23.539	6	6	159392314	8138730	594338	229222	127279	205458	91500.6	179320	1.52458e+07	72578.9	749723	8.06734e+07	181616	56990.5	228336	51305478	60976.2	634258	29789.6	2.6844e+07	1.95092e+07	1.87627e+07	2.20775e+07	51046.3	134342	1290178	1.8555e+07	253368	383765157	315618706	866654	1397847	250453688	35296304	380968	1.68487e+07	6815710	2008029
664	1	P02766	P02766	Transthyretin	TTR	Homo sapiens	15.885	6	6	2863194496	896907	2262472	4049820	3038735	3446035	3637190	3497695	1746105	2264401	3998306	2223687	3267731	2931634	3790933	2479338	1835777	2388880	6.51017e+06	3556135	1822988	2497525	2500499	6142010	1740608	3233593	1.11877e+06	2499446	2101194	1248770	4423810	4.5063e+06	5088110	4651060	4049218	4079870	3788515	4406890
665	1	P03973	P03973	Antileukoproteinase	SLPI	Homo sapiens	14.326	6	6	23262	2.38413e+06	545691	262880	519396	1.51047e+06	1244912	787973	385310	1.14607e+06	5.20006e+06	173265	285837	305981	652612	284761	370373	1.90837e+06	268142	986807	549013	171524	327004	459442	397870	426588	322449	312557	1.08223e+06	892519	633985	773392	357166	859614	621803	411242	484973	888385
666	1	P04066	P04066	Tissue alpha-L-fucosidase	FUCA1	Homo sapiens	53.689	6	6	3.51782e+06	68766.3	0	0	0	0	0	0	1.81192e+06	0	0	336645	216994	581701	0	323058	24797.3	7764.88	95415	109324	200563	527989	293858	266572	0	0	0	809080	539173	451170	0	203620	166368	0	284212	29633.5	145662	0
667	1	P04899	P04899	Guanine nucleotide-binding protein G(i) subunit alpha-2	GNAI2	Homo sapiens	40.452	10	6	19545.8	23786.4	0	0	11835.3	15529.4	0	0	0	84813.6	0	54685.3	34521.7	0	113449	239029	349257	421543	247919	419002	709402	586656	832191	282443	1666729	1376247	364649	642496	2.1829e+06	853739	2259800	1458957	2813551	5.28244e+06	3.72924e+06	5418046	6.22596e+06	9845828
668	1	P05090	P05090	Apolipoprotein D	APOD	Homo sapiens	21.276	6	6	615370930	1479863	2216499	5.65695e+07	1031389	1821714	900884	1154724	2.52121e+07	1669218	2927576	4.41526e+07	1.31712e+07	1.35873e+07	1937502	3465002	2353347	3709032	8764450	3597193	1.0567e+08	8841890	72914827	1.3905e+07	1313433	4110808	2.00484e+07	45642720	12281009	2.09469e+08	2646475	1.82842e+07	1.48675e+07	1.58239e+07	59436669	1.66376e+07	2.37103e+07	1.5249e+07
669	1	P06241	P06241	Tyrosine-protein kinase Fyn	FYN	Homo sapiens	60.762	8	6	0	0	0	0	0	0	0	0	0	0	0	0	0	0	0	0	0	0	0	9946.15	0	0	0	0	27498.2	0	0	0	62500.5	0	17460.9	16419.5	123829	347531	282282	307711	339638	595495
670	1	P07738	P07738	Bisphosphoglycerate mutase	BPGM	Homo sapiens	30.005	6	6	1.2866e+06	0	0	0	0	0	0	0	0	0	0	0	0	0	0	0	0	0	0	0	0	0	0	0	0	0	0	0	0	0	0	0	0	0	0	0	0	0
671	1	P07858	P07858	Cathepsin B	CTSB	Homo sapiens	37.821	6	6	3.5464e+06	0	19972.9	0	0	52109.1	37142.3	29222.2	463178	0	41347.4	331219	178923	185057	43909.5	90930.7	22561.4	33544.1	388168	90943	113031	103928	208340	612050	20468.6	61826.7	28525.5	202026	361176	151064	160768	505545	907959	228097	339860	233656	250836	86592.6
672	1	P08123	P08123	Collagen alpha-2(I) chain	COL1A2	Homo sapiens	129.315	6	6	132644	0	17518.8	1.16698e+06	119786	233119	73394.3	75495.8	307904	92258.7	104138	20441.7	100954	52012.1	314467	60153.2	59119.7	73968.2	58185.9	130040	30869.8	28948.6	52287.8	90440.8	84068.6	92719.9	62952.9	85041	87014.7	40343	292808	84500.6	108550	163869	73833.8	203330	205643	48613.6
673	1	P08254	P08254	Stromelysin-1	MMP3	Homo sapiens	53.977	7	6	22187.4	0	0	0	0	0	0	129537	0	0	95189.3	0	0	0	0	0	0	0	0	0	0	0	0	0	0	0	405631	0	0	0	0	0	0	0	0	0	0	0
674	1	P08572	P08572	Collagen alpha-2(IV) chain	COL4A2	Homo sapiens	167.555	6	6	261466	0	36560.8	634339	400985	1.60106e+06	243876	122696	177353	290734	316751	51630.8	372273	116379	1.59987e+06	76406.6	330070	378552	365238	638566	98646.5	37797.1	66836.3	473470	207321	247358	112206	189710	194473	78081.9	1.31905e+06	482314	410528	582812	194060	478329	870258	98333.3
675	1	P11142	P11142	Heat shock cognate 71 kDa protein	HSPA8	Homo sapiens	70.899	9	6	526395	105159	82551.8	104835	98328.2	82540.2	87910.2	0	126391	101661	100829	144326	84857.1	103301	94428.1	185147	146244	152869	83591.9	137247	126119	132929	156919	83039	396685	493863	106623	289567	161639	149562	656196	191753	246797	580769	531757	836225	994869	1.16909e+06
676	1	P11226	P11226	Mannose-binding protein C	MBL2	Homo sapiens	26.142	6	6	30650280	1.17443e+06	166139	273755	266506	264077	481334	954403	414577	174076	924890	3.21758e+06	403376	495978	422935	1.02019e+08	33537050	11526680	714192	41001000	221739	14233926	235978	969022	282321636	406979	9001221	527952	60070220	67742600	506968	1.2103e+06	17285566	466895	14171695	1.12067e+06	386039	259967
677	1	P12830	P12830	Cadherin-1	CDH1	Homo sapiens	97.457	6	6	3570810	2861022	6364720	1.53645e+07	11813719	2.4404e+07	8.07666e+06	6720290	5.84e+06	12345350	2.15418e+07	5057920	8.98334e+06	7.4838e+06	1.56139e+07	8721731	1.10036e+07	1.3858e+07	6655620	1.6412e+07	5788220	4685460	7.00242e+06	8204870	6757602	1.65315e+07	8629508	1.41895e+07	7949570	8.67435e+06	1.9377e+07	9.69767e+06	1.55594e+07	1.48146e+07	1.46064e+07	1.34321e+07	18994619	2.02906e+07
678	1	P13639	P13639	Elongation factor 2	EEF2	Homo sapiens	95.342	6	6	137627	81698.9	163374	109847	169236	120617	83034.6	127687	49705.5	164795	102355	0	99975	131192	223655	172399	121424	176514	107060	93912.4	73527.2	47621.5	193766	96499.5	134540	53093.1	104804	303827	132683	146647	136485	198671	55869.2	165136	217505	180766	142113	163195
679	1	P13686	P13686	Tartrate-resistant acid phosphatase type 5	ACP5	Homo sapiens	36.599	6	6	0	0	0	42765.9	0	0	0	0	681638	0	0	44072.9	1887879	2.02248e+06	11139.9	106801	0	19475.7	281472	106936	52784.6	108348	99237.3	268475	35408.4	100848	80504.8	48435.2	201328	109818	44923.1	57979.2	109264	122964	0	104466	21817	20913.3
680	1	P14314	P14314	Glucosidase 2 subunit beta	PRKCSH	Homo sapiens	59.428	6	6	2846426	0	0	0	0	0	0	0	0	0	0	0	0	0	0	0	0	0	0	0	0	0	0	0	0	0	747077	0	0	0	0	0	14541.8	0	59040.1	0	0	11116.3
681	1	P17813	P17813	Endoglin	ENG	Homo sapiens	70.58	6	6	1851266	0	0	0	0	0	0	0	0	0	8633.67	0	0	0	0	0	55732.7	133823	37727.6	0	0	396389	0	65964.1	9776.77	0	473983	343352	1.09492e+06	2143392	24074.3	126011	133679	143497	1.18765e+06	202449	269225	134821
682	1	P19526	P19526	Galactoside alpha-(1,2)-fucosyltransferase 1	FUT1	Homo sapiens	41.251	6	6	0	0	0	0	0	0	0	0	0	0	0	0	0	0	0	0	0	13550.7	0	0	0	0	0	0	0	0	0	15000.6	0	0	0	60115.9	50181.6	0	429055	0	0	0
683	1	P19652	P19652	Alpha-1-acid glycoprotein 2	ORM2	Homo sapiens	23.603	8	6	2.44265e+08	12230652	1.30452e+06	6.44741e+06	2.04289e+06	2.43252e+06	2.02372e+06	1.87827e+06	10630642	1.44677e+06	2.72811e+06	60752808	5656641	5.21778e+06	3.1574e+06	39773983	1.458e+06	2.17921e+06	4.57793e+06	22520436	19157163	19912205	25204210	5106366	3495341	13828339	10467078	2.27713e+06	1.69346e+08	1.22875e+08	5.1445e+06	8060333	107104610	133979330	2.56738e+06	15210591	3.75295e+06	2.67149e+06
684	1	P19835	P19835	Bile salt-activated lipase	CEL	Homo sapiens	79.322	6	6	0	0	0	0	0	0	0	0	0	0	0	0	0	0	0	0	0	0	0	0	0	0	0	0	0	0	611676	0	0	0	0	0	0	0	0	134052	0	0
685	1	P20774	P20774	Mimecan	OGN	Homo sapiens	33.921	6	6	1265663	0	0	0	0	0	0	58552.4	0	23037.9	0	20992.1	0	0	81311.9	46730.7	25128.2	29815.3	103749	40948.2	0	14385.7	0	81623.3	52726.1	0	493087	0	19405.7	1.04667e+06	36015.6	0	0	0	12173.1	167726	438536	200277
686	1	P22626	P22626	Heterogeneous nuclear ribonucleoproteins A2/B1	HNRNPA2B1	Homo sapiens	37.428	6	6	499445	300090	259319	378646	352695	298639	313073	231070	185276	277540	249492	190714	192218	311116	359563	262753	308181	423758	224575	282815	238710	132553	215804	187531	346668	199536	200455	290908	336906	308033	239639	356517	265076	196516	263631	260644	227355	198602
687	1	P22748	P22748	Carbonic anhydrase 4	CA4	Homo sapiens	35.031	6	6	0	0	0	0	0	0	0	0	0	0	0	0	0	0	0	0	33029.6	57672	0	0	0	0	0	0	225916	96156.2	0	187593	0	0	476124	175960	333154	132652	353483	780182	456223	1.17402e+06
688	1	P24539	P24539	ATP synthase F(0) complex subunit B1, mitochondrial	ATP5PB	Homo sapiens	28.907	6	6	0	0	0	0	0	0	0	0	0	0	0	0	0	0	0	0	10740.2	10207.8	0	39962.3	11631.5	0	0	0	14174	0	0	0	60940.1	60336.7	57966	80193.9	99963.4	251975	170849	155280	209465	307382
689	1	P27169	P27169	Serum paraoxonase/arylesterase 1	PON1	Homo sapiens	39.731	6	6	196493491	538882	3.13953e+06	1020633	283811	404378	153464	213198	2360877	230030	1254122	353084	413964	568101	587440	1418860	203045	212498	487338	1244073	2402408	131477	1249784	473576	172082	261559	396289	367772	263656	915865	354806	321781	820164	423369	371249	835575	661587	731995
690	1	P27348	P27348	14-3-3 protein theta	YWHAQ	Homo sapiens	27.761	6	6	0	0	9862.8	0	0	0	0	0	0	0	0	0	0	0	0	0	0	15976.1	0	46965.4	51316.1	0	48157.1	0	79772.8	0	0	50383.9	74379.9	50405.1	134089	111076	175060	316271	215850	449477	479326	625602
691	1	P29401	P29401	Transketolase	TKT	Homo sapiens	67.878	6	6	2.12121e+06	0	0	0	0	0	0	0	0	0	9807.77	0	0	0	25663.4	0	0	0	0	0	0	0	0	0	0	0	0	0	0	6643.38	16242	13188.2	0	14154.5	0	23072	13812.5	0
692	1	P31944	P31944	Caspase-14	CASP14	Homo sapiens	27.681	6	6	603388	0	0	0	217906	118134	0	0	0	144141	234742	0	0	0	636921	138822	33692	70629	85063.8	0	29745	0	0	0	63694.6	0	23043.7	59340.4	0	0	80823.5	34117.2	0	320000	8554.46	393253	42623.6	89201.7
693	1	P35613	P35613	Basigin	BSG	Homo sapiens	42.198	6	6	21700.8	0	0	0	0	0	0	0	0	0	0	0	0	0	0	0	82197	190345	0	181224	72068.5	69473.7	191982	0	610000	455749	85280	251406	533757	265033	945918	605677	905033	1.38599e+06	1788083	1.77736e+06	2.03305e+06	2902198
694	1	P38571	P38571	Lysosomal acid lipase/cholesteryl ester hydrolase	LIPA	Homo sapiens	45.419	6	6	153036	0	0	2143826	0	58255.2	0	0	364671	0	0	140533	1.17429e+06	1825919	0	0	0	6631.41	844451	0	17349.2	0	52865.3	1.17313e+06	0	0	0	34074.7	207144	210486	0	727344	1.08829e+06	385781	122146	126377	745706	809086
695	1	P38646	P38646	Stress-70 protein, mitochondrial	HSPA9	Homo sapiens	73.682	6	6	0	15967	0	21359.7	17091.1	0	0	14979.7	0	24514.8	19717	0	17480.1	0	17478	22666.7	29785.1	25851.7	0	33425.7	26799.3	0	24984.6	17077.7	81283.3	20431.1	30058.5	0	13410.6	6369.33	72623.2	83828.3	35301.4	186815	110188	223585	221595	211269
696	1	P39059	P39059	Collagen alpha-1(XV) chain	COL15A1	Homo sapiens	141.721	6	6	508385	0	0	0	0	0	0	266526	0	0	114281	0	0	0	11034.1	0	0	0	0	0	0	0	0	0	0	0	100443	0	0	8818.65	11317.2	0	0	0	16026.9	0	10151.7	0
697	1	P41240	P41240	Tyrosine-protein kinase CSK	CSK	Homo sapiens	50.707	6	6	97583.2	0	0	0	0	0	0	0	0	0	0	0	0	0	0	0	0	0	0	0	0	0	0	0	0	0	0	0	0	0	0	0	0	44783.8	47853.5	82091.8	112774	219009
698	1	P48059	P48059	LIM and senescent cell antigen-like-containing domain protein 1	LIMS1	Homo sapiens	37.251	9	6	147156	0	0	0	0	0	0	0	0	0	0	0	0	0	0	34422.4	36222.2	38151.9	0	114037	81891.9	64218.5	92371.9	91247	225625	64245.5	54284.9	111260	317606	111460	149876	0	489578	1.28101e+06	884415	1.68905e+06	1.28763e+06	1.9934e+06
699	1	P48735	P48735	Isocitrate dehydrogenase [NADP], mitochondrial	IDH2	Homo sapiens	50.911	6	6	0	0	0	0	0	0	0	0	0	0	0	0	0	0	0	0	0	0	0	0	0	0	0	0	0	0	0	0	0	0	0	0	29475.5	137282	59706	227366	158760	141069
700	1	P49913	P49913	Cathelicidin antimicrobial peptide	CAMP	Homo sapiens	19.3	6	6	2.94403e+06	3.45672e+06	5510848	238099	402534	673750	685542	11505058	252912	588396	12591977	119249	0	213181	309181	522362	165423	226891	59000.1	736521	2323667	137510	587452	112786	209237	99096.5	1.00839e+06	392246	463511	465563	138680	317269	370993	213855	505485	643115	207551	393776
701	1	P50148	P50148	Guanine nucleotide-binding protein G(q) subunit alpha	GNAQ	Homo sapiens	42.143	11	6	0	0	0	0	0	0	0	0	0	0	0	0	0	0	0	67118.1	34723.2	0	134369	154727	140618	63332.4	143694	61027.4	265798	58867.3	74274.5	119665	398484	170521	341098	231950	758840	1.54336e+06	1.02045e+06	1.40597e+06	1.55906e+06	2.41069e+06
702	1	P50395	P50395	Rab GDP dissociation inhibitor beta	GDI2	Homo sapiens	50.666	8	6	850368	0	0	0	0	0	0	0	0	0	0	0	0	0	0	0	0	0	0	0	0	0	0	0	0	0	0	0	0	0	12118.6	0	0	0	0	68920	0	0
703	1	P50552	P50552	Vasodilator-stimulated phosphoprotein	VASP	Homo sapiens	39.83	6	6	3144244	0	25523.2	0	0	0	0	0	0	0	0	0	0	0	0	0	0	0	0	0	0	0	0	0	0	0	0	0	0	0	22442.3	0	0	127481	32916.2	84350.7	160407	218958
704	1	P51575	P51575	P2X purinoceptor 1	P2RX1	Homo sapiens	44.983	6	6	0	0	0	0	0	0	0	0	0	0	0	0	0	0	0	0	0	0	0	9534.92	7242.92	0	0	0	148177	0	0	49925.8	287504	33536.7	171265	193738	402155	858251	766452	721008	773748	1.38684e+06
705	1	P54803	P54803	Galactocerebrosidase	GALC	Homo sapiens	77.063	6	6	0	0	135737	0	0	0	0	0	198485	0	0	0	131785	103891	0	0	0	0	25302	28460.1	87009.9	0	119666	262415	0	0	0	687106	0	16528	0	186794	184167	0	518598	0	0	6886.43
706	1	P58335	P58335	Anthrax toxin receptor 2	ANTXR2	Homo sapiens	53.663	6	6	1292185	62181.5	27380.6	264364	0	0	0	0	0	0	0	0	76319	222651	0	0	0	0	104896	0	102810	0	115179	126284	0	0	0	0	100056	215136	0	99326.9	205463	0	0	149635	20478.2	0
707	1	P61421	P61421	V-type proton ATPase subunit d 1	ATP6V0D1	Homo sapiens	40.329	6	6	0	0	0	0	0	0	0	0	0	0	0	0	0	0	0	0	21702.5	40219.1	0	10822.2	21675.9	0	0	0	127060	397148	0	123750	14803.3	0	401072	54327.1	213419	175338	524467	581454	1098199	1.45408e+06
708	1	P62937	P62937	Peptidyl-prolyl cis-trans isomerase A	PPIA	Homo sapiens	18.013	6	6	16228460	615458	78687.4	137860	290550	248998	322994	288072	93226.4	335916	252672	109576	206962	186365	384775	365579	450670	527726	704574	1.36314e+06	2051243	350606	2.08053e+06	247035	1489101	972552	613008	1.04059e+06	1.42879e+06	1.0204e+06	2466803	1.48021e+06	2.38089e+06	4090682	2.97997e+06	5.97816e+06	6.07606e+06	7.98382e+06
709	1	P69905	P69905	Hemoglobin subunit alpha	HBA2	Homo sapiens	15.257	6	6	32862049	145678960	846911	2269607	1.83216e+06	2.18472e+06	817452	2.14618e+06	30156996	4.72483e+06	1229583	162236500	4285451	1492538	10913949	371684580	13361722	15516828	5634666	53947818	45184446	27246222	82750720	3828953	30921009	136053730	18544669	18048907	53724775	54359109	58397498	40146035	123175730	8.12377e+08	16607452	73182910	41559082	32046996
710	1	P78324	P78324	Tyrosine-protein phosphatase non-receptor type substrate 1	SIRPA	Homo sapiens	54.965	6	6	89065.3	0	0	0	0	0	0	0	0	0	0	0	0	0	0	0	10578.8	17977.8	0	0	0	0	0	0	0	0	0	185101	150072	93238	0	0	0	0	301758	0	15065.6	23438.8
711	1	Q04917	Q04917	14-3-3 protein eta	YWHAH	Homo sapiens	28.216	6	6	0	23005.3	0	0	24715.6	24866.2	7668.24	0	0	27102.7	0	0	22395.3	32157	0	85978.6	96161.8	44380.6	121544	252081	244614	162068	211856	106342	421480	174390	95172.3	159476	432185	246492	584875	387747	752952	1.29118e+06	1.00325e+06	1.66781e+06	2041571	2.34233e+06
712	1	Q08174	Q08174	Protocadherin-1	PCDH1	Homo sapiens	114.746	6	6	232872	0	0	9669.95	0	0	0	0	0	0	0	0	0	0	0	0	0	0	0	0	0	0	0	0	0	0	0	191037	0	0	0	34639.2	19240.3	0	177901	0	0	5706.28
713	1	Q08188	Q08188	Protein-glutamine gamma-glutamyltransferase E	TGM3	Homo sapiens	76.631	6	6	124446	0	0	0	102446	31968.2	0	0	0	37432.6	40826.6	0	0	0	233752	9507.77	16567.5	14819.3	18152.2	0	0	0	0	0	46928.3	0	0	12018.8	0	23039.9	18584.5	14567	0	94191.4	14249.4	242683	0	44173.3
714	1	Q08830	Q08830	Fibrinogen-like protein 1	FGL1	Homo sapiens	36.38	6	6	156362	43504.6	417824	2.05195e+06	1.76968e+06	3768694	1.15215e+06	842835	799446	1.56353e+06	2.03533e+06	561977	1.51665e+06	1.04563e+06	5191003	848153	1.10882e+06	1.14924e+06	1.01884e+06	2.01396e+06	716681	642292	829700	1189696	1.32628e+06	1.34114e+06	1.00397e+06	1.53374e+06	1.13958e+06	750431	3801929	1.4788e+06	1.91052e+06	2.09953e+06	1.33922e+06	2622436	2766843	670134
715	1	Q11201	Q11201	CMP-N-acetylneuraminate-beta-galactosamide-alpha-2,3-sialyltransferase 1	ST3GAL1	Homo sapiens	39.077	7	6	0	0	44333.5	0	0	0	0	0	0	0	0	0	0	0	0	0	0	0	163043	0	0	0	0	10876.9	0	0	0	0	0	0	0	309454	564454	0	253705	66427.2	9194.33	734326
716	1	Q12846	Q12846	Syntaxin-4	STX4	Homo sapiens	34.18	6	6	0	0	0	0	0	0	0	0	0	0	0	0	0	0	0	0	17007.3	0	0	16889.1	0	19658.4	0	0	69028.2	122491	0	0	65493.6	0	198348	68873.4	146397	364588	265636	474943	442648	684533
717	1	Q13231	Q13231	Chitotriosidase-1	CHIT1	Homo sapiens	51.681	6	6	1.11003e+06	0	0	0	0	0	0	0	0	0	0	0	0	0	0	0	0	0	0	0	0	0	0	0	0	0	0	0	0	0	0	0	0	0	0	0	0	0
718	1	Q13508	Q13508	Ecto-ADP-ribosyltransferase 3	ART3	Homo sapiens	43.925	6	6	1521683	0	0	0	0	0	15023	231400	0	0	0	0	0	0	0	0	0	0	0	0	0	0	0	0	0	0	985237	0	0	0	0	0	0	0	0	0	0	0
719	1	Q13576	Q13576	Ras GTPase-activating-like protein IQGAP2	IQGAP2	Homo sapiens	180.581	6	6	0	0	0	0	0	0	0	0	0	0	0	0	0	0	0	0	0	0	0	0	0	0	0	17400.7	0	0	0	0	19518.4	0	28395.3	21653.3	43853.9	85812.4	56345.6	159141	175695	192069
720	1	Q13609	Q13609	Deoxyribonuclease gamma	DNASE1L3	Homo sapiens	35.504	6	6	0	0	11661.9	0	95543	274573	0	0	0	159372	183894	0	99908.9	74308.9	60145.3	0	9309.73	95546.6	0	124413	0	0	0	0	11028.5	123751	0	116469	40502.9	49658	143077	22606.9	59821.7	53527.6	110218	102533	77055	101168
721	1	Q13790	Q13790	Apolipoprotein F	APOF	Homo sapiens	35.399	6	6	41230010	124328	592495	9091314	1158923	2.32714e+06	5872443	20976748	1482872	1155950	1.79172e+07	319889	2275134	1581013	2.90909e+06	1155799	1161848	1203262	931647	1360654	485000	533295	916525	1359649	776294	1638750	1.50057e+08	1062544	1294342	4348834	2215904	986046	2246330	2248119	1010614	9.3845e+06	1958628	3072805
722	1	Q14574	Q14574	Desmocollin-3	DSC3	Homo sapiens	99.968	6	6	249470	0	22387.9	0	33723.9	81526.6	0	0	0	126621	0	0	0	0	89894.3	0	0	227694	0	12687.2	0	0	0	0	0	0	0	0	146452	106781	0	24268	0	79424.1	26084.3	92264.3	17251	65633.3
723	1	Q14956	Q14956	Transmembrane glycoprotein NMB	GPNMB	Homo sapiens	63.923	6	6	991681	8684.5	41704	215960	0	128278	8431.55	18338.6	219812	32748.4	66135.7	245625	287870	873054	88716.6	118109	19851.1	61058.3	128760	199394	278986	894260	314570	188269	32803.3	436082	734695	17840.9	2543905	2283894	1.05578e+06	188240	317586	2373000	48596.5	2567015	2.01732e+06	1091758
724	1	Q15262	Q15262	Receptor-type tyrosine-protein phosphatase kappa	PTPRK	Homo sapiens	162.105	6	6	246791	0	0	0	0	0	0	0	0	0	0	0	0	15415.1	0	0	0	0	0	0	0	0	0	0	0	0	0	11166.9	76254.1	141197	0	61442.1	58313.8	0	252242	0	0	0
725	1	Q53RD9	Q53RD9	Fibulin-7	FBLN7	Homo sapiens	47.377	6	6	175495	0	396509	204188	0	0	108726	219206	161072	20432.1	632171	78653.6	219340	216263	25263.3	221259	0	17965.9	1.35648e+06	412759	426236	75422.6	333544	1770699	17104.9	69292.7	40639.6	33063.8	20050.4	534500	405034	580013	709195	42321.1	51956.7	165523	13952	0
726	1	Q5D862	Q5D862	Filaggrin-2	FLG2	Homo sapiens	248.077	6	6	695173	40867.9	131291	0	550385	364530	181170	69439.7	24899.1	375873	358888	34341.1	179953	115110	1.2194e+06	270698	248260	261201	187738	127097	33124.3	30715.4	165201	88631.5	487121	158809	139218	279421	173692	179211	274686	304359	90831.1	507586	294412	984364	174353	319461
727	1	Q6P4A8	Q6P4A8	Phospholipase B-like 1	PLBD1	Homo sapiens	63.257	6	6	36664	0	0	505810	0	0	0	0	26858.8	0	0	0	312092	227111	6315.65	0	0	0	0	0	0	0	0	0	0	0	0	0	0	0	0	0	0	0	0	8089.61	0	0
728	1	Q6UWL2	Q6UWL2	Sushi domain-containing protein 1	SUSD1	Homo sapiens	82.708	6	6	19493.2	0	0	0	0	0	0	0	0	0	0	0	0	0	0	0	0	0	0	0	0	0	0	0	0	0	0	0	69665.9	112073	111406	50944.3	32978.9	303806	547351	286970	318156	454687
729	1	Q6UXB8	Q6UXB8	Peptidase inhibitor 16	PI16	Homo sapiens	49.471	6	6	22067501	0	0	0	243352	0	834663	726022	0	0	798500	36283.5	0	0	275704	0	14285.4	80300.3	210602	0	0	0	20856.7	166015	0	0	87955360	165124	375663	16173209	0	234577	90172.2	815306	839235	10815967	1.28313e+06	22096995
730	1	Q6UXD5	Q6UXD5	Seizure 6-like protein 2	SEZ6L2	Homo sapiens	97.561	6	6	0	0	0	0	0	0	0	0	0	0	0	0	0	0	0	0	0	0	0	0	0	0	0	0	0	0	506570	291366	0	22102.3	0	0	0	0	0	0	0	0
731	1	Q6UXI9	Q6UXI9	Nephronectin	NPNT	Homo sapiens	61.906	6	6	0	0	9460.79	84284.4	102745	232534	84737	25684.3	30123.7	99971.3	126961	16847.2	78048.3	61700.8	220500	35349.9	50343.6	57077.9	0	181000	77534.5	21114.8	68043.8	62703.6	38868.7	109563	38618.8	64927	40750.1	26210.3	302721	44067.4	73647.2	118394	47484.5	198696	123478	30751.1
732	1	Q7L7X3	Q7L7X3	Serine/threonine-protein kinase TAO1	TAOK1	Homo sapiens	116.072	6	6	0	0	0	0	0	0	0	0	0	0	0	0	0	0	0	0	0	0	0	0	0	0	0	0	0	0	0	0	0	0	0	0	0	0	0	0	35426.4	120828
733	1	Q86SQ4	Q86SQ4	Adhesion G-protein coupled receptor G6	ADGRG6	Homo sapiens	136.698	6	6	825059	61122.6	375634	402305	48571.7	120197	34641	90036.4	338214	69559.7	812063	499816	423839	488021	883409	201212	213559	259362	404496	234937	442047	249793	398048	408444	220128	103680	155223	571101	1.83605e+06	689273	225846	675935	1.77123e+06	7.0302e+06	1.31601e+06	1949385	535384	404739
734	1	Q86U17	Q86U17	Serpin A11	SERPINA11	Homo sapiens	46.989	6	6	1325768	63380.4	0	0	0	0	0	0	174354	0	0	105841	166358	132480	0	112101	0	0	20993.4	39875.7	137208	104380	95646.4	36767.2	0	33002.8	0	44277.8	299874	312114	0	12899.9	321706	256625	0	90590	0	0
735	1	Q86VP6	Q86VP6	Cullin-associated NEDD8-dissociated protein 1	CAND1	Homo sapiens	136.377	6	6	36592.1	0	0	0	0	0	0	0	0	0	0	0	0	0	0	0	0	0	0	0	0	0	0	0	0	0	0	0	0	14187.9	8174.61	0	0	12162.3	0	89462.5	52534.2	93508.9
736	1	Q86X29	Q86X29	Lipolysis-stimulated lipoprotein receptor	LSR	Homo sapiens	71.439	6	6	0	0	0	0	0	0	1967403	1666811	0	0	3055642	0	0	0	0	0	0	0	0	0	0	0	0	0	0	0	161830	0	0	0	0	0	0	0	11014.8	101943	9375.2	0
737	1	Q86YZ3	Q86YZ3	Hornerin	HRNR	Homo sapiens	282.391	6	6	0	36079.4	69958.9	0	645850	303485	299614	35545.7	30802.1	303032	340237	15633.7	325011	68437.6	2.53765e+06	236496	407922	225361	345840	299935	12202.5	11778.8	359994	156544	599169	275525	278220	39395.5	78491.6	402604	299423	339673	154956	675649	288491	822734	69676	259229
738	1	Q8NBZ7	Q8NBZ7	UDP-glucuronic acid decarboxylase 1	UXS1	Homo sapiens	47.579	6	6	0	0	0	0	0	0	0	0	0	0	0	0	0	0	0	0	0	0	0	0	0	0	0	37131.5	0	0	0	0	103588	37149.1	42100	142303	491025	233619	201142	66742.3	162395	13064.6
739	1	Q8WWV6	Q8WWV6	High affinity immunoglobulin alpha and immunoglobulin mu Fc receptor	FCAMR	Homo sapiens	57.144	6	6	37262.2	0	0	0	0	0	540772	85203.9	0	0	2.2122e+06	0	0	0	0	0	0	0	0	0	0	0	0	0	0	0	4473504	247553	0	257585	1.22433e+06	0	0	0	0	8794447	131714	361879
740	1	Q92743	Q92743	Serine protease HTRA1	HTRA1	Homo sapiens	51.287	6	6	112143	513191	2.63771e+06	313920	287225	279184	4713874	1.50486e+06	993522	6093309	3811256	23720.2	129895	314169	730220	741736	37476.3	184072	837391	1.87662e+06	2.17487e+06	0	1.76482e+06	163794	789442	219752	34030.9	2225716	108284	151200	341552	50001.2	91490.2	81625.1	2926978	198813	184496	1.4386e+06
741	1	Q96DN2	Q96DN2	von Willebrand factor C and EGF domain-containing protein	VWCE	Homo sapiens	99.917	6	6	0	0	0	0	0	0	40046.9	0	0	0	197772	0	0	0	0	0	0	0	0	0	0	0	0	0	0	0	252664	0	0	0	72357.3	0	0	0	0	1.27871e+06	0	0
742	1	Q96RT1	Q96RT1	Erbin	ERBIN	Homo sapiens	158.299	6	6	0	0	0	0	0	0	0	0	0	0	0	0	0	0	0	0	0	0	0	0	0	0	0	0	0	0	0	0	86546.9	0	52782.5	52472.3	105965	319317	200250	353699	361595	662069
743	1	Q99808	Q99808	Equilibrative nucleoside transporter 1	SLC29A1	Homo sapiens	50.222	6	6	0	0	0	0	0	0	0	0	0	0	0	0	0	0	0	0	105218	275656	0	0	0	0	17545.8	0	722295	564363	86581.5	300182	0	0	1.09792e+06	243052	286116	294088	783290	1.13207e+06	1426146	1557781
744	1	Q99895	Q99895	Chymotrypsin-C	CTRC	Homo sapiens	29.483	6	6	0	0	0	0	0	0	0	0	0	0	0	0	0	0	0	0	169168	142308	0	22836.9	0	0	29769.4	0	0	0	0	56030.5	0	0	0	6189.37	15050.6	0	638126	0	0	496499
745	1	Q99941	Q99941	Cyclic AMP-dependent transcription factor ATF-6 beta	ATF6B	Homo sapiens	76.71	6	6	1038798	0	0	0	0	0	374956	220330	0	0	1155242	0	138883	525481	0	18418.3	0	0	228565	25788	0	357509	0	316823	0	0	1.11442e+06	45798.9	310930	815276	1.50564e+06	1966649	2787444	782754	892840	8703750	72949.1	16105.9
746	1	Q9BY76	Q9BY76	Angiopoietin-related protein 4	ANGPTL4	Homo sapiens	45.216	6	6	0	0	135609	0	0	22109.7	143609	330331	60631.8	43754.3	911817	35407.7	0	0	26701.6	66248.5	0	0	171574	183594	48378.9	0	33775.1	143785	0	0	65323.6	0	0	11816.8	82878.6	24902.3	38772.2	0	0	97284.4	20505.4	16940.4
747	1	Q9BYE9	Q9BYE9	Cadherin-related family member 2	CDHR2	Homo sapiens	141.544	6	6	495190	170839	0	0	0	0	0	0	0	0	0	0	0	0	0	58298.9	0	0	0	0	0	0	0	0	0	0	0	0	0	34026	0	0	0	0	0	0	7419.79	0
748	1	Q9H0B8	Q9H0B8	Cysteine-rich secretory protein LCCL domain-containing 2	CRISPLD2	Homo sapiens	55.921	6	6	0	45870.1	129362	422330	352691	603952	219367	187515	173873	392412	515534	118064	297154	241429	747144	201245	289820	318615	208699	457604	175472	107755	192732	299516	199275	478327	228043	234807	198330	166218	637692	278579	355239	512231	363419	444691	596682	626405
749	1	Q9H223	Q9H223	EH domain-containing protein 4	EHD4	Homo sapiens	61.177	6	6	0	0	0	0	0	0	0	0	0	0	0	0	0	0	0	0	0	0	0	0	0	0	0	0	0	0	0	0	0	0	0	0	0	44627.7	18019.6	0	105886	214031
750	1	Q9H4A3	Q9H4A3	Serine/threonine-protein kinase WNK1	WNK1	Homo sapiens	250.797	7	6	0	0	0	0	0	72136.5	0	0	0	0	0	0	0	0	0	0	0	0	0	0	0	0	0	0	0	0	0	0	0	0	274187	0	0	0	0	43500.3	0	0
751	1	Q9H6X2	Q9H6X2	Anthrax toxin receptor 1	ANTXR1	Homo sapiens	62.789	6	6	618925	72419.1	213972	165612	18754.3	89735.8	145764	154354	38579.2	187508	547613	0	45789.8	58758.9	81089.1	58085.7	16031.5	73808.8	84238.7	130566	194147	93861.7	122108	180811	26198.7	336971	102290	35381	91389.7	287942	49304.5	65515.6	166685	31297.8	64052.3	338906	42948.2	37007.9
752	1	Q9H9K5	Q9H9K5	Endogenous retroviral envelope protein HEMO	ERVMER34-1	Homo sapiens	63.547	6	6	0	0	0	0	0	0	0	0	0	113668	0	0	102702	123954	0	0	0	0	0	0	0	21399.3	0	0	0	37783.8	0	0	123848	39348.3	0	193850	173190	585976	24814.5	320012	60328.7	0
753	1	Q9HB40	Q9HB40	Retinoid-inducible serine carboxypeptidase	SCPEP1	Homo sapiens	50.829	6	6	0	0	19444.1	36214.5	0	42366.7	0	0	427022	0	231293	0	48477.3	195984	11616.8	0	0	0	0	13141.6	0	0	0	55955.1	0	0	0	16165	10863.2	0	35893.4	16127.3	21059.5	0	0	38645.7	80426.3	94503.1
754	1	Q9HBB8	Q9HBB8	Cadherin-related family member 5	CDHR5	Homo sapiens	88.226	6	6	1.55032e+06	0	114896	0	263963	0	1.17271e+06	582418	62473.4	0	3.43913e+06	0	45659.1	29329.7	279430	106228	13076.8	0	0	0	0	0	0	0	0	0	365062	545858	30607.5	50989.8	10305037	0	0	0	8516.58	10090149	0	0
755	1	Q9HBW9	Q9HBW9	Adhesion G protein-coupled receptor L4	ADGRL4	Homo sapiens	77.813	6	6	776889	34740.4	0	0	0	0	0	0	0	0	0	71423.5	0	0	0	77308.9	919074	777719	49188	120710	0	584763	0	18131.6	347242	0	0	1920821	2.33258e+06	829885	309635	1181897	2396692	6371881	12043636	3152542	408409	208073
756	1	Q9NQ38	Q9NQ38	Serine protease inhibitor Kazal-type 5	SPINK5	Homo sapiens	120.717	6	6	425120	0	0	0	0	0	23635.8	211783	0	0	59571.1	0	0	0	6024.41	0	0	0	0	36648.3	0	0	0	0	0	101926	178184	0	0	41925.5	0	87930.6	140804	0	46103.6	0	0	0
757	1	Q9NRA1	Q9NRA1	Platelet-derived growth factor C	PDGFC	Homo sapiens	39.026	6	6	0	167740	518180	685821	64328.1	412742	453550	824494	398185	423124	1.85845e+06	98193.8	960368	990583	152609	162817	26279.4	211892	515315	298418	612870	122453	368688	758077	89955.1	73563.9	280502	297173	285766	391128	142348	225067	409821	114563	362765	169070	126964	122544
758	1	Q9NRN5	Q9NRN5	Olfactomedin-like protein 3	OLFML3	Homo sapiens	46.011	6	6	60382.6	0	14056.9	0	0	0	0	0	892280	0	0	409301	4.25455e+06	4.1241e+06	0	238341	0	0	2.97894e+06	614604	852974	1.53135e+06	713620	2.55702e+06	0	613862	160111	0	68091.1	2.27545e+06	781138	6032418	3.98325e+06	0	0	163431	0	0
759	1	Q9NSC7	Q9NSC7	Alpha-N-acetylgalactosaminide alpha-2,6-sialyltransferase 1	ST6GALNAC1	Homo sapiens	68.565	6	6	0	0	0	0	0	0	0	0	0	0	0	0	0	0	0	0	34183	22775.3	0	0	0	0	0	0	0	0	416841	193064	0	0	94915	159815	41624.9	0	330107	294066	0	9722.81
760	1	Q9NYQ6	Q9NYQ6	Cadherin EGF LAG seven-pass G-type receptor 1	CELSR1	Homo sapiens	329.49	6	6	0	0	0	0	0	0	0	0	0	0	0	0	0	0	0	0	0	0	40820.9	0	0	0	0	0	0	0	0	46464.5	0	0	0	289669	90131	0	52856.3	0	0	0
761	1	Q9UBX1	Q9UBX1	Cathepsin F	CTSF	Homo sapiens	53.367	6	6	556321	19131.4	0	0	0	0	0	0	0	0	0	0	0	0	0	189518	0	0	159962	41198.2	0	120103	0	213008	0	0	0	58889.5	744886	454634	0	263429	1.15957e+06	134793	18979.6	232766	243642	0
762	1	Q9UBX5	Q9UBX5	Fibulin-5	FBLN5	Homo sapiens	50.181	6	6	544281	60393.6	1.16683e+06	259773	239965	475789	1.54321e+06	3.04766e+06	542877	108178	1.49891e+06	118487	148140	84944.6	713470	0	178528	51459.5	4.03743e+06	410734	799215	271071	620258	4033491	102664	139735	425777	51882	121498	207920	319236	306651	317120	247731	70343.1	132941	189678	7795.91
763	1	Q9UM22	Q9UM22	Mammalian ependymin-related protein 1	EPDR1	Homo sapiens	25.436	6	6	0	0	0	28006.8	0	0	0	0	194397	0	0	0	177738	440869	0	0	0	0	0	0	0	0	0	25040.6	0	0	0	0	0	0	15355.4	51318.7	0	0	0	12348.6	202425	0
764	1	Q9UQ53	Q9UQ53	Alpha-1,3-mannosyl-glycoprotein 4-beta-N-acetylglucosaminyltransferase B	MGAT4B	Homo sapiens	63.198	6	6	0	0	0	0	0	0	0	0	0	0	0	0	0	0	0	0	0	0	0	0	0	0	0	0	0	0	0	0	59740.6	0	0	20475.2	129795	125452	33067.9	0	138692	0
765	1	Q9Y624	Q9Y624	Junctional adhesion molecule A	F11R	Homo sapiens	32.583	6	6	75194.8	67303.6	0	0	0	0	0	0	0	0	0	21478.2	32439.8	37682.6	0	253731	230734	183520	231040	520271	442441	270656	501020	295184	933059	295394	249422	321741	1.44441e+06	595909	1.02052e+06	973606	1910991	3640698	2661862	3360530	4045141	6.05508e+06
766	1	O00584	O00584	Ribonuclease T2	RNASET2	Homo sapiens	29.481	5	5	624543	0	0	0	0	0	0	0	49203.7	0	0	31926.4	0	0	0	0	0	0	133496	0	0	0	10888.4	333126	0	0	0	0	0	0	0	0	0	0	0	0	0	0
767	1	O14773	O14773	Tripeptidyl-peptidase 1	TPP1	Homo sapiens	61.247	5	5	68270.5	0	1.06972e+06	3.63612e+06	712433	2312920	363028	442959	880073	804721	1470121	111543	8847786	8956509	1.29267e+06	608669	480222	592936	5.16751e+06	808681	115618	54656.6	609559	8.66862e+06	477872	1047906	505229	198934	108782	584668	2.51805e+06	3.11225e+06	5.01333e+06	1.90478e+06	843693	2.01551e+06	10794792	11600749
768	1	O43639	O43639	Cytoplasmic protein NCK2	NCK2	Homo sapiens	42.916	5	5	1.20607e+06	0	0	0	0	0	0	0	0	0	0	0	0	0	0	0	0	0	0	0	0	0	0	0	0	0	0	0	0	0	0	0	0	0	12698.5	31278.2	28757.3	43843.9
769	1	O60279	O60279	Sushi domain-containing protein 5	SUSD5	Homo sapiens	68.02	5	5	90144.9	0	0	0	0	0	0	0	0	0	0	0	0	0	0	0	0	0	0	0	0	0	0	0	0	0	1.25373e+06	0	0	32130	0	0	0	0	0	57601.3	15422.4	571806
770	1	O75503	O75503	Ceroid-lipofuscinosis neuronal protein 5	CLN5	Homo sapiens	41.496	5	5	58054.2	0	0	755914	0	0	0	0	0	0	0	0	15921	18683.2	0	0	0	0	0	0	0	0	0	10615.7	0	0	0	0	6028.16	0	0	0	0	82725.2	13941.6	0	0	0
771	1	O75509	O75509	Tumor necrosis factor receptor superfamily member 21	TNFRSF21	Homo sapiens	71.847	5	5	33459.7	0	0	0	0	0	0	0	0	0	0	15453.5	0	0	0	0	0	0	30358.1	0	0	114971	7604.12	16906.1	0	0	43988	0	160030	246411	0	145304	204739	148292	0	227465	30707.5	91841.4
772	1	O75558	O75558	Syntaxin-11	STX11	Homo sapiens	33.197	5	5	0	0	0	0	0	0	0	0	0	0	0	0	0	0	0	0	0	0	0	58551.8	15817.8	22162.8	0	0	259908	23804.7	0	18513.3	281025	62063.7	214866	259690	332027	662968	332052	744504	811250	1.21337e+06
773	1	O94769	O94769	Extracellular matrix protein 2	ECM2	Homo sapiens	79.79	5	5	407916	0	0	0	0	0	203070	647404	0	0	167575	0	0	0	0	0	0	0	0	0	0	0	0	0	0	0	389108	0	0	28710.3	0	0	0	0	0	0	0	0
774	1	O94907	O94907	Dickkopf-related protein 1	DKK1	Homo sapiens	28.669	6	5	0	57371.5	62663.6	82081.4	87074.8	329268	425516	590342	60195.2	218004	344970	37382.5	89023.1	315241	314748	140515	64451.9	172919	144575	442636	68197.2	23408.2	60311.3	183371	49663.2	395240	625232	96373.1	78052.3	249890	462890	212254	331122	148483	149616	354184	146182	388717
775	1	O95897	O95897	Noelin-2	OLFM2	Homo sapiens	51.386	5	5	380108	241163	0	0	0	0	0	0	89538.8	0	0	716024	4242182	3496058	0	66315.3	13797.4	0	927476	256841	1.06744e+06	4.2364e+06	1346582	594379	109872	431051	752820	84996.3	2812471	5646401	3.26566e+06	241764	107351	216863	170310	3.29203e+06	1.27663e+07	449545
776	1	P00387	P00387	NADH-cytochrome b5 reductase 3	CYB5R3	Homo sapiens	34.236	5	5	0	0	0	0	0	0	0	0	0	0	0	0	0	0	0	0	0	0	0	0	0	0	0	0	0	0	0	20989.8	0	0	73101.5	0	54819.9	81887.6	58390.1	309404	241748	257576
777	1	P01034	P01034	Cystatin-C	CST3	Homo sapiens	15.799	5	5	3.41884e+07	0	0	176271	0	23608.9	14983.9	474847	496048	29412.1	0	0	388786	1.98276e+06	0	0	0	56862	0	0	0	0	0	60680.2	0	0	48399.9	115093	0	0	0	133164	0	0	124744	0	42187.9	0
778	1	P01591	P01591	Immunoglobulin J chain	JCHAIN	Homo sapiens	18.097	5	5	8429410	1.9129e+07	3821705	39728617	64852879	2.22144e+07	21137818	1.24127e+07	1.07881e+07	1.09224e+07	25624020	1.7058e+08	15880733	25472834	40427311	1.6215e+07	1.36111e+07	1.28388e+07	29862158	2.08457e+07	58795235	96630375	1.0602e+08	29630419	2.44329e+07	1.30072e+08	4.99441e+06	1.04052e+07	8102140	6.20483e+06	3.06112e+07	4.97741e+07	34134742	9450519	7426913	7.61437e+06	8653928	8.81395e+06
779	1	P01859	P01859	Immunoglobulin heavy constant gamma 2	IGHG2	Homo sapiens	35.902	6	5	41449579	7.96411e+06	4.82026e+06	41007185	2.07569e+07	30532513	7726572	16538628	35906498	1.02214e+07	56834395	56305599	9446837	3.00827e+07	1.37609e+07	39599283	29284861	3819614	1.00428e+08	3.50202e+07	2.4835e+07	51014280	38924875	88092425	2.76135e+07	3.36806e+07	2.40431e+07	3.51061e+07	1.79647e+07	8946939	39342053	92322323	52939476	2.50768e+07	6.88321e+06	84239015	53333656	2.91246e+07
780	1	P01860	P01860	Immunoglobulin heavy constant gamma 3	IGHG3	Homo sapiens	41.288	7	5	19500834	11536002	6.3064e+06	21438772	5.21455e+06	12693558	17931107	44793689	17464212	5.75064e+06	18198393	23228169	34432373	29104886	10452726	30420612	9178795	6.48689e+06	36467506	23099990	20441644	24660869	31375491	60391867	4.45398e+06	42303630	5.58766e+06	57451789	4.67855e+06	4.09604e+06	12917275	23039472	8629856	7.41769e+06	10167199	3.53544e+06	5.2437e+06	6.57846e+06
781	1	P02042	P02042	Hemoglobin subunit delta	HBD	Homo sapiens	16.056	5	5	670874	4968206	4688.08	0	7298.36	19253.5	0	11618	1.33328e+06	199964	0	6268760	43379.4	0	228476	1.18384e+07	508645	569659	227324	2131595	1960739	1.03695e+06	2823875	27768.8	1.153e+06	4174899	460236	658181	2379290	2003016	2163202	1550056	3882590	28048610	750546	2769905	1.53871e+06	1.26955e+06
782	1	P02656	P02656	Apolipoprotein C-III	APOC3	Homo sapiens	10.853	5	5	6.68609e+08	3.09592e+06	838044	750291	1791311	774331	7188880	8.49885e+07	0	743866	46697953	0	444492	402989	672078	1786339	2219564	3360122	267831	3978647	791283	262700	726460	416859	332688	658671	7281320	928854	598198	1213236	691150	2257380	4190645	725019	12253520	1174730	634017	708836
783	1	P02741	P02741	C-reactive protein	CRP	Homo sapiens	25.038	5	5	35167374	2634055	549457	162398716	2.4682e+06	42635886	1.12826e+06	2.2149e+06	3493252	7233955	4000154	4068787	2767885	4659927	2998668	1.27192e+07	1.32853e+07	1.8738e+07	517619	1.44903e+07	2.57781e+06	4197643	1.99186e+06	1.21844e+06	3997012	28336169	129163933	1.6885e+07	3661757	1.80974e+07	6563714	7.4684e+06	133613962	3236849	3928381	3366389	969975	2.22216e+06
784	1	P02743	P02743	Serum amyloid P-component	APCS	Homo sapiens	25.387	5	5	465494406	388182600	16043810	5681129	5582740	6669930	16696020	10416090	300951500	6899670	8264660	40519410	18725940	29650400	5641960	395960800	3016737	4868789	4495915	128148300	14040600	5039441	8366520	8620370	2415727	4433613	3186183	8660580	3183872	6154416	16713290	8244070	6720990	5732987	4948201	5477249	5748200	5841485
785	1	P02775	P02775	Platelet basic protein	PPBP	Homo sapiens	13.893	5	5	446211935	2995074	11686550	7950620	12641910	29100060	9482930	10867100	10520060	28662560	14524710	3096741	9592400	6445830	13969320	6336310	7814330	43817760	7260470	18395750	8073270	4552231	7576090	9470650	9860390	12319230	12053950	7477670	29846490	30655570	13002410	18143350	12241370	23032140	16590960	16446980	16159000	18857830
786	1	P03950	P03950	Angiogenin	ANG	Homo sapiens	16.549	5	5	62600.5	414417	1.74122e+06	1.55514e+06	2228454	3863746	1442251	1.36168e+06	1856790	4586229	3.2822e+06	433781	1.41218e+06	1.13722e+06	2630222	1.20688e+06	1.50135e+06	8.00108e+06	1.29645e+06	2615932	1.17397e+06	827698	944972	1.91162e+06	1319237	1836904	2.06022e+06	990438	4373418	3.8037e+06	2317719	2513572	1517163	3142113	2548010	2535277	2893297	3354670
787	1	P03971	P03971	Muellerian-inhibiting factor	AMH	Homo sapiens	59.197	5	5	0	0	0	0	0	0	0	0	0	0	0	0	0	0	0	0	0	0	120972	0	0	0	0	161978	0	0	104453	0	0	26019.1	0	0	0	0	0	0	0	0
788	1	P04083	P04083	Annexin A1	ANXA1	Homo sapiens	38.714	5	5	28893.5	0	0	0	0	14162.2	0	0	0	0	0	0	0	0	24369.7	0	0	9024.04	0	222770	0	0	0	0	19062.5	25376.3	0	0	0	0	94703.2	11446.1	16204.5	66354.1	0	179514	143750	205907
789	1	P06312	P06312	Immunoglobulin kappa variable 4-1	IGKV4-1	Homo sapiens	13.379	5	5	1.23854e+07	12111751	5648903	25405410	7680124	4799005	14392280	9752880	4007093	10285664	13490849	117197500	16081852	18399825	1.58504e+07	15304972	1.50536e+07	1.38811e+07	14830740	21006390	16820677	75325700	78940120	14752030	17899280	23019215	5815824	16536985	10545590	4843194	19001640	69339410	42809280	14714680	7781456	7573232	14258110	13838930
790	1	P06702	P06702	Protein S100-A9	S100A9	Homo sapiens	13.241	5	5	11636898	0	0	0	12078.9	0	23164.1	0	0	0	0	26023.9	0	0	29351.6	0	9275.56	11849.3	43570.2	197082	78182	0	77839.3	30753.5	12652.5	232211	0	152956	228854	66419.1	537341	87108	273597	323756	15250.8	470309	276359	315162
791	1	P06733	P06733	Alpha-enolase	ENO1	Homo sapiens	47.168	5	5	23148975	4660.86	382036	227036	379353	179922	216344	159212	364309	236708	180308	304486	317349	152706	185965	179744	146427	158230	138705	519500	135096	286524	177458	138137	315537	304855	346315	209564	351304	152912	447657	420839	163484	437949	0	593826	167721	443884
792	1	P06744	P06744	Glucose-6-phosphate isomerase	GPI	Homo sapiens	63.147	5	5	1728887	0	0	0	0	0	0	0	0	21396.5	0	0	0	28307.9	0	0	0	0	0	0	0	0	0	0	0	0	0	22503.9	0	0	24086.1	0	0	0	30575.5	0	34387.1	0
793	1	P06858	P06858	Lipoprotein lipase	LPL	Homo sapiens	53.162	5	5	45986.2	0	186309	132884	133062	320808	147174	155713	155953	1065716	417414	37451.8	435668	588487	323318	139526	111169	104847	387466	465540	239479	78408.3	243761	643231	123031	541431	96325.3	213484	131673	126839	424898	184007	293814	105424	201500	234038	279317	261043
794	1	P07339	P07339	Cathepsin D	CTSD	Homo sapiens	44.551	5	5	3534917	0	0	0	20550.4	72226.3	0	0	3839793	0	0	0	48393.8	68270.7	30071.1	0	0	0	114745	0	0	28271.7	0	177222	20089.1	0	12246.3	39027.5	213495	30317.4	0	152377	290545	34479.3	180017	36779.2	9284.42	0
795	1	P07737	P07737	Profilin-1	PFN1	Homo sapiens	15.054	5	5	27731551	268967	77095.9	157088	111179	116980	95315	87522.2	108026	121871	89355	0	105742	131371	115310	27936	18799.7	27161.5	88688.3	185057	173038	139868	203230	78091.8	170076	267716	0	179674	234559	236745	373326	229456	248216	124486	426846	875513	510960	737512
796	1	P08174	P08174	Complement decay-accelerating factor	CD55	Homo sapiens	41.402	5	5	1.20691e+06	0	0	0	2.3282e+06	0	35839.4	210463	0	85081.7	455574	0	0	0	462403	0	131107	43403.4	0	51026.3	289282	126006	0	15362.7	235436	103221	1.8274e+06	764340	218586	362252	484247	93611.3	137827	738656	523620	1.83078e+06	749375	2.2059e+06
797	1	P08185	P08185	Corticosteroid-binding globulin	SERPINA6	Homo sapiens	45.14	5	5	4.55277e+08	2162750	0	0	0	0	0	25977.6	9675370	0	0	3760440	323467	655699	0	4136780	0	0	2094510	1987481	0	263467	0	1910824	0	0	411987	0	493348	4115150	0	530926	9776610	264099	0	285454	0	0
798	1	P08311	P08311	Cathepsin G	CTSG	Homo sapiens	28.836	5	5	2989744	29902.2	1017009	1.21516e+06	969779	1.54735e+06	779481	495340	656980	1.03324e+06	1761278	295596	1360811	1392875	2.57002e+06	751834	679016	1003052	834442	1303798	1199451	338226	1127857	884233	416312	1625253	639274	365498	762563	1151392	2.0194e+06	596040	1351699	1186694	1541857	900032	1.59698e+06	1584169
799	1	P08567	P08567	Pleckstrin	PLEK	Homo sapiens	40.127	5	5	1.4814e+06	54433	0	10371.1	7554	30510.6	7536.28	0	0	65456.6	19843.5	0	24075.6	50596.2	0	225840	115635	90335.7	165193	479223	365089	220556	359094	215175	344475	157784	214419	233442	784425	375333	737478	622262	968414	1333330	1484061	2435969	2306196	2.02507e+06
800	1	P09529	P09529	Inhibin beta B chain	INHBB	Homo sapiens	45.123	5	5	0	0	4147.38	1.03586e+06	0	0	184384	342762	0	0	784067	0	0	0	0	0	0	0	28305.3	0	14540.8	0	0	33671.3	0	0	4935.56	0	0	0	0	0	0	0	0	0	0	0
801	1	P09543	P09543	2',3'-cyclic-nucleotide 3'-phosphodiesterase	CNP	Homo sapiens	47.58	5	5	0	0	0	0	0	0	0	0	0	0	0	0	0	0	0	0	0	0	0	0	0	0	0	0	18295.8	0	0	0	9666.47	0	24971	0	41539.8	83307	65741.7	119406	374044	459747
802	1	P10644	P10644	cAMP-dependent protein kinase type I-alpha regulatory subunit	PRKAR1A	Homo sapiens	42.981	5	5	111057	0	0	0	0	0	0	0	0	0	0	0	0	0	0	0	0	0	0	0	0	0	0	0	0	0	0	0	0	0	0	11405.1	25962	153384	82701.3	182906	214974	393642
803	1	P11117	P11117	Lysosomal acid phosphatase	ACP2	Homo sapiens	48.344	5	5	0	0	0	1448992	0	19045.4	0	0	0	0	0	0	2218207	1850461	0	0	0	0	55418.3	0	0	0	0	134956	0	0	0	0	0	0	0	358244	0	0	0	0	2020168	764430
804	1	P12724	P12724	Eosinophil cationic protein	RNASE3	Homo sapiens	18.384	5	5	22317.7	187128	352086	581250	798786	1354642	657533	565672	419625	938081	1.51817e+06	328958	654104	1.27607e+06	1.03693e+06	479717	514000	671710	631978	1.03352e+06	459121	437423	473329	664885	365798	768444	827554	475598	435711	455981	2.22604e+06	917882	923112	944034	826531	1.01956e+06	1.20005e+06	1.30525e+06
805	1	P13473	P13473	Lysosome-associated membrane glycoprotein 2	LAMP2	Homo sapiens	44.962	5	5	8362943	121712	0	0	0	139233	0	51904.5	450618	0	65430.1	944225	745815	590788	22549.4	124474	0	30482.6	197037	0	432336	547429	244236	159699	54046.7	72654.7	839705	304649	2191579	2337858	233761	295899	779428	2.18189e+08	587579	1842548	853810	486342
806	1	P13612	P13612	Integrin alpha-4	ITGA4	Homo sapiens	114.902	5	5	0	0	0	0	0	0	0	0	0	0	0	0	0	0	0	0	0	0	0	0	26081.1	0	17277.9	0	11994.2	64803.3	0	0	233221	0	0	11937.3	21445.7	97870.1	0	61553.6	67403.1	37755.7
807	1	P13716	P13716	Delta-aminolevulinic acid dehydratase	ALAD	Homo sapiens	36.294	5	5	848268	0	0	0	0	0	0	0	0	0	0	0	0	0	0	0	0	0	0	0	0	0	0	0	0	0	8829.87	0	0	0	37668.3	0	0	27579.3	0	82915.1	39211.8	19554.5
808	1	P14770	P14770	Platelet glycoprotein IX	GP9	Homo sapiens	19.046	5	5	41544.5	187174	0	0	53879.3	61888.9	0	0	0	172254	0	114582	72227.9	76408.2	0	686307	419963	387700	554952	1.60103e+06	1.39051e+06	789420	1.48985e+06	714497	1.97858e+06	740492	618972	1.04431e+06	2792964	1.42133e+06	3.01028e+06	2.26925e+06	4.18739e+06	8302163	6.5903e+06	8013517	9586298	14100269
809	1	P16070	P16070	CD44 antigen	CD44	Homo sapiens	81.539	5	5	20577683	0	33977	41946.8	57846.2	15957.1	182071	72704.8	196518	3559283	204515	1.68422e+06	0	0	2.07003e+06	255977	490059	395870	64687.2	1.18986e+06	504932	163779	794032	110660	458279	2.88139e+06	6.55191e+07	2.2477e+06	1.19272e+06	1.04103e+07	763613	764880	1039364	478330	2.40936e+06	21176042	6559343	4.09543e+07
810	1	P16278	P16278	Beta-galactosidase	GLB1	Homo sapiens	76.074	6	5	0	0	0	0	0	0	0	0	199380	0	0	0	153375	693923	0	0	0	0	20601.5	0	0	0	0	30311.5	0	0	0	0	0	0	0	67241.4	72698.2	0	11179.9	0	239342	21949.1
811	1	P18065	P18065	Insulin-like growth factor-binding protein 2	IGFBP2	Homo sapiens	34.814	5	5	2376298	0	0	0	0	0	0	0	0	0	0	0	77056.5	27022	0	0	0	0	0	0	0	0	0	0	0	0	0	0	0	0	0	0	0	0	0	0	0	0
812	1	P20061	P20061	Transcobalamin-1	TCN1	Homo sapiens	48.206	5	5	678760	0	0	0	0	0	0	0	0	0	0	0	0	0	0	0	0	0	0	0	0	14541.2	0	0	0	0	0	0	44392	90695.7	0	222435	70497.9	0	172936	77379.5	21709.4	63130
813	1	P21589	P21589	5'-nucleotidase	NT5E	Homo sapiens	63.365	5	5	0	0	0	0	0	0	0	0	0	0	0	0	0	0	17017.4	0	0	0	0	0	0	0	0	0	0	78262.1	0	0	15485.9	0	0	0	0	271739	17537.9	169579	308325	381056
814	1	P22234	P22234	Bifunctional phosphoribosylaminoimidazole carboxylase/phosphoribosylaminoimidazole succinocarboxamide synthetase	PAICS	Homo sapiens	47.077	5	5	0	0	0	0	0	0	0	0	0	0	0	0	0	0	0	0	0	0	0	0	0	0	0	0	0	0	0	0	0	0	0	0	0	0	0	108898	97023.6	82482
815	1	P22304	P22304	Iduronate 2-sulfatase	IDS	Homo sapiens	61.874	5	5	94934.1	0	0	0	0	0	0	0	0	0	0	0	0	0	0	0	0	0	0	0	0	0	0	0	0	0	0	0	376218	55662.1	0	0	0	0	23741.9	0	0	115371
816	1	P22894	P22894	Neutrophil collagenase	MMP8	Homo sapiens	53.413	5	5	1.54534e+06	0	318753	0	0	0	0	0	0	0	0	0	0	0	0	0	0	0	0	0	0	0	0	0	0	0	0	0	30912	0	0	314611	56701.1	0	0	0	0	0
817	1	P23276	P23276	Kell blood group glycoprotein	KEL	Homo sapiens	82.827	5	5	0	0	0	0	0	0	0	0	0	0	0	0	0	0	0	0	0	0	0	0	0	0	0	0	11118	44116.2	0	0	0	0	119808	0	16483.3	0	30304.1	57552.2	155918	159673
818	1	P23396	P23396	40S ribosomal protein S3	RPS3	Homo sapiens	26.684	5	5	0	101268	190863	469339	131488	166064	145902	103920	85657.4	357607	293846	88631.6	52989.2	302678	266134	66783.3	125262	196668	37315.7	177128	376372	161933	146934	134834	193692	103763	88685.3	104361	199872	152052	112567	249342	64363.1	182859	229733	137098	173378	166175
819	1	P23528	P23528	Cofilin-1	CFL1	Homo sapiens	18.501	7	5	2908834	65237	53715.7	146468	59318.9	54675.4	104999	77856.5	48228.2	62700.3	68420.4	64752.6	60458.5	57008	70683	93551.9	47939.3	82591.4	60767	123165	119138	68362.3	90151.1	57952.5	128155	88861.6	77442.9	99669	144938	149680	162567	165272	180381	341640	215150	818520	399167	459728
820	1	P26010	P26010	Integrin beta-7	ITGB7	Homo sapiens	86.902	5	5	0	0	0	0	0	0	0	0	0	0	0	0	0	0	0	0	0	0	0	0	0	0	0	0	0	0	0	0	152326	0	0	0	0	134198	0	0	0	0
821	1	P26992	P26992	Ciliary neurotrophic factor receptor subunit alpha	CNTFR	Homo sapiens	40.632	5	5	944100	0	0	0	0	0	0	0	0	0	0	0	0	0	0	0	0	0	0	0	0	52331.6	0	0	0	0	665103	0	0	238803	0	0	0	0	0	0	0	0
822	1	P27797	P27797	Calreticulin	CALR	Homo sapiens	48.141	5	5	3264805	11182	11350.3	30965	0	26559.2	74736.3	24464.6	8942.15	15082.3	14519.9	0	24320.9	11432.7	0	43602.3	14194.9	57285.7	0	0	37644.2	10887.4	52424.3	0	65257.4	29333.7	39804	48855.6	32600.5	31065.8	112264	74722.2	70670.6	59232.4	127362	211477	116105	104619
823	1	P28289	P28289	Tropomodulin-1	TMOD1	Homo sapiens	40.57	5	5	0	0	0	0	0	0	0	0	0	0	0	0	0	0	0	0	14350.9	20631.7	0	0	0	0	11039.3	0	25749.4	85628.6	13690.9	0	0	14048.2	189174	93846.8	82993.9	40163.8	126081	156179	221584	217115
824	1	P30048	P30048	Thioredoxin-dependent peroxide reductase, mitochondrial	PRDX3	Homo sapiens	27.693	5	5	0	17904.3	0	0	10635.9	11915.1	0	0	0	0	0	0	0	0	28491.3	36471.5	31846.1	31421.2	26126	58189.3	60072.2	25426	69825.2	0	65856.5	65636.6	42975.1	40690.8	60421.1	28467.2	118387	47711.8	118310	178600	160553	263937	213085	266684
825	1	P30626	P30626	Sorcin	SRI	Homo sapiens	21.674	5	5	1278811	0	0	0	0	0	0	0	0	0	0	0	0	0	0	0	21702.6	18808.8	0	0	0	0	0	0	107151	73720.8	0	66334.1	147829	15780.1	378937	0	276417	566957	1.12469e+06	723236	441086	1.32979e+06
826	1	P31930	P31930	Cytochrome b-c1 complex subunit 1, mitochondrial	UQCRC1	Homo sapiens	52.649	5	5	0	0	0	0	0	0	0	0	0	0	0	0	0	0	0	0	0	9134.42	0	13382.2	0	0	0	0	5208	0	5494.8	0	21853.7	4380.72	74038	0	33372.5	119595	56338.8	107174	163491	154284
827	1	P32942	P32942	Intercellular adhesion molecule 3	ICAM3	Homo sapiens	59.541	5	5	1.77781e+06	0	0	0	0	0	0	0	0	0	0	734320	0	0	0	0	0	8975.32	0	0	132832	329507	209846	0	21525.2	279314	94161.5	109232	1.99368e+06	1.80434e+06	964190	376078	639177	2.0878e+06	370277	2.77322e+06	3215444	4090940
828	1	P34096	P34096	Ribonuclease 4	RNASE4	Homo sapiens	16.841	5	5	1802509	388104	542111	667079	593227	2.24765e+06	260633	423755	839769	1.69369e+06	1.1977e+06	201613	674227	600988	567707	728408	351923	1.68899e+06	434330	1330347	1.99159e+06	333306	549302	642967	327886	865454	765282	644875	1.86454e+06	1.5847e+06	803630	841954	714364	1.37315e+06	1011743	927591	1.04948e+06	1.29763e+06
829	1	P36551	P36551	Oxygen-dependent coproporphyrinogen-III oxidase, mitochondrial	CPOX	Homo sapiens	50.153	5	5	0	0	0	0	0	0	0	1512860	0	0	0	0	0	0	0	0	0	0	0	0	0	0	0	0	0	0	0	56635.3	0	0	31785	0	0	14403.6	27361.4	31507	62166.8	91774.6
830	1	P36888	P36888	Receptor-type tyrosine-protein kinase FLT3	FLT3	Homo sapiens	112.905	5	5	0	0	0	0	0	0	0	0	0	0	0	0	0	0	0	0	0	0	0	0	0	0	0	0	0	0	0	0	18926.1	21177.6	0	43402.6	0	388010	0	0	11030.4	0
831	1	P37837	P37837	Transaldolase	TALDO1	Homo sapiens	37.54	5	5	1291249	0	0	0	0	0	0	0	0	6576.73	0	0	0	0	6136.19	0	0	0	0	0	0	0	0	0	0	0	0	0	0	8736.94	0	0	0	0	0	0	19901.2	10614.7
832	1	P39656	P39656	Dolichyl-diphosphooligosaccharide--protein glycosyltransferase 48 kDa subunit	DDOST	Homo sapiens	50.801	5	5	0	0	0	0	0	0	0	0	0	0	0	0	0	0	6334.23	12696.9	21426.7	9854.02	0	23852.4	40676.7	0	0	0	24154.3	0	9088.4	92671.2	76185.8	61713.8	144927	102352	243017	264515	250360	258007	302560	355056
833	1	P40926	P40926	Malate dehydrogenase, mitochondrial	MDH2	Homo sapiens	35.502	5	5	73012.9	174884	96452.8	153256	186860	158828	164606	133641	33691.2	147297	112462	152458	56192.6	134125	202720	90563.1	127906	151958	172025	113565	114402	118416	123955	26314.2	164999	98214.9	125283	134232	146997	191647	161413	379886	22629.4	116477	125554	137755	115209	124649
834	1	P42785	P42785	Lysosomal Pro-X carboxypeptidase	PRCP	Homo sapiens	55.799	5	5	774046	192832	0	9412886	0	0	0	0	1.40857e+06	0	0	80576.3	682631	1.48393e+06	0	508301	0	0	1.38563e+06	110592	33188	111347	0	1.50556e+06	0	0	0	342816	0	415427	0	3800156	1.52815e+06	0	612523	0	0	0
835	1	P45880	P45880	Voltage-dependent anion-selective channel protein 2	VDAC2	Homo sapiens	31.568	5	5	0	24413.6	10957.6	31161.7	26347.2	0	15306.4	7449.02	0	19089.9	0	0	21090.4	47209.6	33587.3	56748.7	65851.3	96496.5	14796.5	183817	96084.8	44326.8	111322	14504.1	138823	70786.6	49624.9	95733.4	229358	95300.6	334090	158925	278547	508046	310594	529886	568297	682228
836	1	P46109	P46109	Crk-like protein	CRKL	Homo sapiens	33.777	5	5	806993	0	0	0	0	0	0	0	0	0	0	0	0	0	0	0	0	0	0	0	0	0	0	0	0	0	0	0	0	0	0	0	0	0	15740.5	11286.4	60679	164053
837	1	P47755	P47755	F-actin-capping protein subunit alpha-2	CAPZA2	Homo sapiens	32.949	5	5	0	0	0	0	0	0	0	0	0	0	0	0	0	0	0	0	0	0	0	0	0	0	0	0	32963	0	0	0	55585.8	32872.7	0	0	0	164112	316110	326729	333834	380578
838	1	P47756	P47756	F-actin-capping protein subunit beta	CAPZB	Homo sapiens	31.351	5	5	264660	8255.02	0	0	0	0	0	0	0	0	0	0	0	0	0	7170.64	0	15743.7	21189.7	138137	68398.7	0	97717.1	29838.9	104836	97357.4	33999.5	60683.5	179051	130244	289289	230957	261740	838761	526759	1075601	1013559	1070214
839	1	P47972	P47972	Neuronal pentraxin-2	NPTX2	Homo sapiens	47.043	5	5	0	0	0	0	0	0	0	0	0	0	0	0	0	0	46913.5	0	0	0	38480.5	0	0	774878	0	0	0	47467.7	0	0	830055	146645	121557	0	774406	1989856	12265.7	1226670	307816	174098
840	1	P48047	P48047	ATP synthase subunit O, mitochondrial	ATP5PO	Homo sapiens	23.276	5	5	0	0	0	0	0	0	0	0	0	8118.19	0	0	0	0	12330.6	19502.6	30118.6	14269.8	0	0	97875.3	0	75528.3	0	66883.5	41454.1	0	22039.1	92555.6	30321.2	248666	121515	165422	236193	203611	257498	389951	463320
841	1	P49767	P49767	Vascular endothelial growth factor C	VEGFC	Homo sapiens	46.884	5	5	0	0	0	0	0	561626	0	0	461152	0	0	449621	3.38503e+06	4614559	0	1.1337e+06	0	123069	1.32398e+06	3.20804e+06	2507002	178586	2.97948e+06	2.28354e+06	0	900986	128858	733264	93611.5	1199706	0	4393005	3.01867e+06	78902.4	4830453	0	442303	0
842	1	P50416	P50416	Carnitine O-palmitoyltransferase 1, liver isoform	CPT1A	Homo sapiens	88.367	5	5	0	0	0	0	0	0	0	0	0	0	0	0	0	0	0	0	0	0	0	0	0	0	0	0	0	0	0	0	18019.1	0	0	0	0	69994.3	39750	96723.1	65500.8	106989
843	1	P51610	P51610	Host cell factor 1	HCFC1	Homo sapiens	208.734	5	5	0	0	0	0	0	0	0	0	0	0	0	0	0	0	0	0	0	0	0	0	0	0	0	0	0	0	0	0	0	0	170107	0	0	0	0	0	0	0
844	1	P51809	P51809	Vesicle-associated membrane protein 7	VAMP7	Homo sapiens	24.934	5	5	0	0	0	0	0	0	0	0	0	0	0	0	0	0	0	0	0	0	0	0	0	0	0	0	0	0	0	0	0	0	130153	0	0	40393.5	115049	186629	285351	370128
845	1	P52566	P52566	Rho GDP-dissociation inhibitor 2	ARHGDIB	Homo sapiens	22.991	5	5	1.2188e+06	0	0	0	0	0	0	0	0	0	0	0	0	0	0	0	0	0	0	0	0	0	0	0	0	0	0	0	0	0	0	0	0	0	0	0	0	0
846	1	P52848	P52848	Bifunctional heparan sulfate N-deacetylase/N-sulfotransferase 1	NDST1	Homo sapiens	100.867	5	5	0	0	0	0	0	0	0	0	0	0	0	0	0	0	0	0	0	0	0	0	0	0	0	0	0	0	0	0	0	0	0	145656	307496	0	171940	0	0	0
847	1	P53634	P53634	Dipeptidyl peptidase 1	CTSC	Homo sapiens	51.853	5	5	34877.6	0	0	138937	0	44289.2	26068.2	72561.3	325631	0	215929	34706.3	430613	853892	0	33785.4	0	0	63582.9	0	0	22654.2	38765.6	134801	0	0	129186	0	0	41755.3	0	41370.9	72274.5	0	101250	89718.8	42024.1	18182.3
848	1	P54760	P54760	Ephrin type-B receptor 4	EPHB4	Homo sapiens	108.274	5	5	180485	0	0	0	0	0	0	0	0	0	0	0	0	0	0	0	0	31408.1	0	0	0	0	0	0	0	0	0	442320	0	0	0	105076	39815.5	0	378704	0	0	0
849	1	P60981	P60981	Destrin	DSTN	Homo sapiens	18.506	5	5	232622	0	0	0	0	0	0	0	0	0	0	0	0	0	0	0	0	0	0	0	0	0	0	0	0	0	0	0	47782.4	0	48192.6	0	11717.8	184373	30819.2	451843	255759	290442
850	1	P61812	P61812	Transforming growth factor beta-2 proprotein	TGFB2	Homo sapiens	47.747	5	5	0	0	81661.4	30942.1	0	26279.4	162414	37677.5	0	30906.7	161402	0	259710	298934	103790	0	0	0	108393	93168	125195	64253.1	99382.3	196300	0	78489.7	78537.6	0	37905.4	174934	275897	321274	292156	0	182614	326218	35462.6	87559
851	1	P62269	P62269	40S ribosomal protein S18	RPS18	Homo sapiens	17.72	5	5	0	0	32027.2	135379	145384	301592	124260	55316.6	37025.1	185504	191749	10681.3	63223.5	66786.4	341664	15145.3	99403.3	196247	60023.1	191688	82897.7	44536.9	55081.9	68667.3	110844	99195.9	51295.1	56005.7	80869.3	70188.3	308920	161445	127570	223836	83811	131309	304278	270542
852	1	P68871	P68871	Hemoglobin subunit beta	HBB	Homo sapiens	15.997	10	5	47177604	168854110	806003	2290340	2045828	2145525	813518	1987466	36741803	6.75778e+06	1.01901e+06	212259350	4.39196e+06	1297873	1.21124e+07	357179037	16807714	17312801	6.35409e+06	63314799	55249159	28550171	95250319	4266325	37959566	153695222	21876679	19838189	69322799	67618506	71482148	44942522	130499093	923385670	2.14976e+07	81978011	47267142	38647957
853	1	P78417	P78417	Glutathione S-transferase omega-1	GSTO1	Homo sapiens	27.565	5	5	4030365	0	0	0	19645.6	0	0	0	0	0	16671.6	0	0	0	0	0	0	0	0	0	0	0	0	0	0	0	0	0	12363.7	0	0	0	0	0	20133.7	49589.5	68859.5	30088.1
854	1	P80188	P80188	Neutrophil gelatinase-associated lipocalin	LCN2	Homo sapiens	22.589	5	5	9133377	0	25298.8	0	0	56691.1	9254.95	0	0	0	7594.5	34607.3	28022.3	243381	0	24513	0	0	68036.6	211901	22749.1	0	25018.4	41683.2	0	37082.9	0	14121.8	0	0	80611.9	1368465	642561	14590	27903.6	62203.2	12501.5	12792.9
855	1	P80723	P80723	Brain acid soluble protein 1	BASP1	Homo sapiens	22.693	5	5	816895	0	0	0	0	0	0	0	0	0	0	0	0	0	0	0	0	0	0	0	0	0	0	0	0	0	0	0	0	0	0	0	635899	0	0	0	0	0
856	1	Q00325	Q00325	Phosphate carrier protein, mitochondrial	SLC25A3	Homo sapiens	40.095	5	5	0	92710.7	37559	56951.5	48228.8	88590.9	28755	30239.1	0	26244.5	14002.3	0	32174.2	38952	48432.9	172320	117477	124572	109042	236342	179530	126504	120099	61532.5	227747	72712.1	138569	82081.7	315517	229420	343152	335364	398493	541682	488714	757272	733195	835357
857	1	Q00973	Q00973	Beta-1,4 N-acetylgalactosaminyltransferase 1	B4GALNT1	Homo sapiens	58.884	5	5	0	0	0	0	0	0	0	0	0	0	0	0	0	0	0	0	0	0	0	0	0	0	0	0	0	0	0	0	0	0	0	0	0	0	246161	0	0	0
858	1	Q01459	Q01459	Di-N-acetylchitobiase	CTBS	Homo sapiens	43.76	5	5	5940908	0	0	0	0	0	0	0	576142	0	0	82987.4	0	18914.2	0	79364.2	0	0	67473.1	32513.7	0	125159	0	87291	0	0	0	130870	46769.2	400566	0	70941.7	172776	0	259256	0	0	0
859	1	Q02487	Q02487	Desmocollin-2	DSC2	Homo sapiens	99.961	5	5	170898	0	0	0	0	0	0	0	0	0	0	0	0	0	0	0	88569.6	147905	0	0	0	0	0	43426.3	0	0	0	21839.1	0	0	0	537348	701304	0	10258.1	0	0	0
860	1	Q06830	Q06830	Peroxiredoxin-1	PRDX1	Homo sapiens	22.111	6	5	1244221	140168	152965	221832	277815	83135.9	61116.7	159222	128911	208823	232840	147221	164476	177594	344524	195521	197298	223806	196916	245977	209698	146618	260104	207661	308683	223083	177530	214577	240221	236959	297012	375289	306583	513100	431447	726379	565398	671414
861	1	Q10469	Q10469	Alpha-1,6-mannosyl-glycoprotein 2-beta-N-acetylglucosaminyltransferase	MGAT2	Homo sapiens	51.549	5	5	235473	0	0	0	0	0	0	59460.9	8769.42	0	0	0	0	0	0	0	0	0	0	0	0	0	0	0	0	0	0	0	0	0	0	0	202670	0	0	0	0	0
862	1	Q13103	Q13103	Secreted phosphoprotein 24	SPP2	Homo sapiens	24.337	5	5	9.53486e+06	2.75591e+06	105357	482988	284861	600543	254161	127505	418348	274337	404275	796104	514731	483336	506776	9542449	163570	231350	208253	1048495	1033781	200930	999715	310485	221931	453758	405683	422241	692557	1.1497e+06	673059	490215	2.13015e+06	790737	472185	674903	475024	481360
863	1	Q13449	Q13449	Limbic system-associated membrane protein	LSAMP	Homo sapiens	37.393	5	5	49004.4	0	0	0	0	0	0	0	0	0	0	0	0	0	0	0	0	0	0	0	0	71102.5	0	0	0	28731.7	0	0	188216	488539	0	0	0	115445	0	39578.2	15193.9	0
864	1	Q13477	Q13477	Mucosal addressin cell adhesion molecule 1	MADCAM1	Homo sapiens	40.158	5	5	93755.6	0	0	0	0	0	0	17906.7	0	0	0	0	0	0	0	0	0	0	0	0	0	0	0	0	0	0	6788159	629214	0	605257	0	106493	149366	0	3303371	532395	0	41396.3
865	1	Q13510	Q13510	Acid ceramidase	ASAH1	Homo sapiens	44.662	5	5	171705	0	0	132092	0	18082.8	0	0	289120	0	37343.7	0	420293	983142	0	0	0	0	290902	0	0	0	0	480685	0	0	0	0	0	19789.1	0	0	5495.46	0	0	0	39246.7	145558
866	1	Q13683	Q13683	Integrin alpha-7	ITGA7	Homo sapiens	128.948	5	5	63415.8	0	0	0	0	0	0	0	0	0	0	0	0	0	0	0	0	0	0	0	0	84453.9	0	0	0	0	0	0	1.44697e+06	261505	0	9285.2	0	0	0	0	0	0
867	1	Q14392	Q14392	Transforming growth factor beta activator LRRC32	LRRC32	Homo sapiens	71.98	5	5	0	0	0	0	0	0	0	0	0	0	0	0	0	0	0	0	0	0	0	0	0	0	0	0	0	0	0	0	0	0	52649.1	42730.3	133134	197640	332011	177769	203660	477844
868	1	Q14CN2	Q14CN2	Calcium-activated chloride channel regulator 4	CLCA4	Homo sapiens	101.285	5	5	0	0	0	0	0	0	0	0	0	8773.3	0	0	0	0	0	0	0	0	0	0	0	0	0	0	0	0	0	0	0	0	0	62266.3	166903	0	0	0	0	0
869	1	Q15848	Q15848	Adiponectin	ADIPOQ	Homo sapiens	26.412	5	5	6.94122e+07	134021	0	27900.1	1185856	0	8446537	1.05534e+07	174652	0	85209526	126044	52111.2	77589.8	543217	237192	57742.4	0	52723.9	137432	236363	105818	269600	53583	0	78403.4	2258044	3.07984e+06	92694	72584.9	0	76963.6	96921.7	45107.8	121576	235038	40998.4	19927.4
870	1	Q15942	Q15942	Zyxin	ZYX	Homo sapiens	61.277	5	5	51803.2	0	0	0	0	0	0	0	0	0	0	0	0	0	0	0	0	0	0	48448.5	30678.4	0	94090.7	0	137386	30679.5	0	13888.6	161224	54760.9	103522	19892.1	260956	546246	424645	573053	561924	947762
871	1	Q16270	Q16270	Insulin-like growth factor-binding protein 7	IGFBP7	Homo sapiens	29.13	5	5	1410325	0	0	0	0	0	0	111663	470704	0	0	22174	0	0	0	143979	0	0	0	224976	94223.5	45436.6	139153	0	0	106814	175661	152390	0	300936	0	105695	66115.3	0	419372	35518.4	0	17919.7
872	1	Q16769	Q16769	Glutaminyl-peptide cyclotransferase	QPCT	Homo sapiens	40.877	5	5	328213	0	153202	0	0	0	66192.5	558560	131780	0	0	170775	0	0	0	32165.3	0	0	1.25049e+06	43120.5	113142	88439.8	112651	2.61381e+06	0	40632.9	35716.3	0	0	165845	0	372735	319975	33187	4382.88	125617	24333.3	32788.4
873	1	Q17RC7	Q17RC7	Exocyst complex component 3-like protein 4	EXOC3L4	Homo sapiens	79.898	5	5	0	0	0	0	0	0	0	0	0	0	0	0	0	0	0	0	0	0	0	0	0	0	0	0	0	0	0	0	0	0	0	0	0	23649.3	15208.6	0	20879.5	143416
874	1	Q495W5	Q495W5	Alpha-(1,3)-fucosyltransferase 11	FUT11	Homo sapiens	55.816	5	5	0	0	0	0	0	0	0	0	0	0	0	0	0	0	0	0	0	0	0	0	0	0	0	0	0	0	0	0	0	0	0	377410	507721	0	14001.6	0	0	0
875	1	Q53H76	Q53H76	Phospholipase A1 member A	PLA1A	Homo sapiens	49.715	5	5	0	456986	175500	0	0	64931.6	343212	2192614	821733	18617.6	3176056	60105.2	0	274644	0	619868	0	0	615995	1109767	23180.8	0	0	635170	0	30250.8	15392.2	0	0	48219.2	21834.1	412726	195254	0	65608.7	10268.6	0	0
876	1	Q5JU69	Q5JU69	Torsin-2A	TOR2A	Homo sapiens	35.711	5	5	0	0	29141.8	1536868	0	0	0	0	209542	0	64143.5	0	22171.3	32280	0	0	0	0	0	0	0	0	0	54932.7	0	0	0	0	0	0	0	0	0	0	0	0	0	0
877	1	Q5JWF2	Q5JWF2	Guanine nucleotide-binding protein G(s) subunit alpha isoforms XLas	GNAS	Homo sapiens	111.025	6	5	0	0	0	0	0	0	0	0	0	0	0	0	0	0	0	0	16574.9	13074.7	0	0	13714.1	0	0	0	157815	42644.7	0	78025.2	96636.7	0	298064	82351.2	182969	368570	280950	343976	765153	1255319
878	1	Q5SGD2	Q5SGD2	Protein phosphatase 1L	PPM1L	Homo sapiens	41.054	5	5	0	0	0	0	0	0	0	0	0	0	30464.1	0	0	0	0	0	0	0	0	0	0	0	0	0	0	14123	24920.7	21493.7	105444	37343	80814.7	86860.8	116343	201256	167181	99717.9	123546	37036.1
879	1	Q6AZY7	Q6AZY7	Scavenger receptor class A member 3	SCARA3	Homo sapiens	65.137	5	5	0	0	0	0	0	0	0	0	0	0	0	0	0	0	0	0	0	0	0	0	0	0	0	0	0	0	0	0	0	0	0	0	0	0	0	0	149444	44215.4
880	1	Q6EMK4	Q6EMK4	Vasorin	VASN	Homo sapiens	71.713	5	5	8585712	26066.9	0	0	118511	0	2455605	2.07842e+06	823899	67975.8	8671282	564563	0	0	0	504057	0	0	0	262046	711809	330462	1.02347e+06	0	0	318401	8853959	230166	14702.7	8297278	2.0634e+06	69526.3	43092.4	0	271622	17655401	1.12155e+06	1.72331e+06
881	1	Q6IAA8	Q6IAA8	Ragulator complex protein LAMTOR1	LAMTOR1	Homo sapiens	17.743	5	5	0	0	0	0	0	0	0	0	0	0	0	0	0	0	0	0	0	0	0	0	0	0	0	0	11158.2	0	0	0	0	0	99045.5	0	0	0	45974.2	141936	232892	282755
882	1	Q6IBS0	Q6IBS0	Twinfilin-2	TWF2	Homo sapiens	39.548	5	5	633106	0	0	0	0	0	0	0	0	0	0	0	0	0	0	0	0	0	0	0	0	0	0	0	0	0	0	0	0	0	0	0	0	0	0	0	0	0
883	1	Q6P4E1	Q6P4E1	Protein GOLM2	GOLM2	Homo sapiens	49.498	5	5	90249	0	0	0	0	0	0	0	0	0	0	0	0	0	0	0	0	0	0	0	0	0	0	0	0	0	674455	57178.8	0	0	0	0	28089.8	0	348243	0	0	0
884	1	Q7Z304	Q7Z304	MAM domain-containing protein 2	MAMDC2	Homo sapiens	77.556	5	5	0	0	0	0	0	0	0	0	0	0	95293.1	0	32256.6	36248.4	200130	0	0	0	0	0	0	0	0	0	15444.8	146270	0	39175.7	49399.1	37648.8	406671	0	0	18826.1	0	12108.7	16142.7	12756.4
885	1	Q8IUX8	Q8IUX8	Epidermal growth factor-like protein 6	EGFL6	Homo sapiens	61.318	5	5	0	0	39703.4	0	0	139382	93649.7	568823	0	237553	154129	0	0	31697.1	249780	0	73544.8	0	0	104138	41251.7	0	33649.3	0	0	74894.1	0	0	0	4687.25	143053	9695.88	0	13570.4	97164.2	8851.31	0	89547.4
886	1	Q8N392	Q8N392	Rho GTPase-activating protein 18	ARHGAP18	Homo sapiens	74.977	5	5	0	0	0	0	0	0	0	0	0	0	0	0	0	0	0	0	0	0	0	21595.3	22409.6	0	0	0	81038.4	0	0	0	80912.6	15143.6	28100.8	73401.6	79771.7	292027	218017	220862	308646	384989
887	1	Q8N474	Q8N474	Secreted frizzled-related protein 1	SFRP1	Homo sapiens	35.385	5	5	0	0	0	88461.7	136856	218881	26399.2	0	0	142908	295193	0	0	15952	397922	18256.6	62324.6	230819	0	49414.9	18696.6	0	0	250967	18501.4	77130.5	24528	22625.4	11033.2	27671.3	309905	140265	120252	235192	53218.1	361433	323689	379244
888	1	Q8N4L2	Q8N4L2	Type 2 phosphatidylinositol 4,5-bisphosphate 4-phosphatase	PIP4P2	Homo sapiens	28.082	5	5	0	0	0	0	0	0	0	0	0	0	0	0	0	0	0	0	0	0	0	0	0	0	0	0	0	0	0	0	0	0	34178.6	0	0	22337.9	29097.3	124632	173782	218710
889	1	Q8TEU8	Q8TEU8	WAP, Kazal, immunoglobulin, Kunitz and NTR domain-containing protein 2	WFIKKN2	Homo sapiens	63.942	5	5	15565.9	0	0	0	0	0	0	0	0	0	0	0	0	0	0	0	0	0	0	0	0	0	0	0	0	0	244178	0	0	0	0	0	0	0	0	14410.4	0	49330.5
890	1	Q8TF66	Q8TF66	Leucine-rich repeat-containing protein 15	LRRC15	Homo sapiens	64.367	5	5	0	0	0	0	0	0	0	0	0	0	0	0	0	0	0	0	0	0	0	0	0	0	0	0	0	44929.5	509342	0	0	0	0	0	0	0	0	0	0	0
891	1	Q8WUA8	Q8WUA8	Tsukushi	TSKU	Homo sapiens	37.808	5	5	332255	0	322713	603205	248013	668052	200926	372171	226842	501852	887137	89797.7	444261	397788	772352	328842	338264	415369	390627	521738	175468	155709	227510	484617	280276	351734	201309	180851	277573	174972	570026	440103	563644	649670	454932	452564	681240	771612
892	1	Q8WWA0	Q8WWA0	Intelectin-1	ITLN1	Homo sapiens	34.964	9	5	55747.1	21790.8	0	0	0	0	0	0	2.00657e+06	0	1.38043e+06	1.98455e+06	25325.5	0	0	703950	0	0	9069470	916788	492438	226680	668530	10850699	0	0	604351	70254.3	0	2.5912e+06	0	804828	12146576	631650	26139.8	0	9152.46	0
893	1	Q92542	Q92542	Nicastrin	NCSTN	Homo sapiens	78.411	5	5	0	0	0	427007	0	0	0	0	0	0	0	0	44461.4	0	0	0	0	0	0	0	0	0	0	0	0	0	0	0	0	19313.8	0	0	19048.9	116482	0	147180	120653	160370
894	1	Q92765	Q92765	Secreted frizzled-related protein 3	FRZB	Homo sapiens	36.254	5	5	0	0	24937.4	80488.9	54786	352253	0	0	195741	80578.5	58918.1	100177	99708.3	116025	141456	222886	67246.5	168378	801649	730077	79984.4	253663	111785	859674	51202.8	234916	126962	33414.2	141136	311012	510330	106432	391760	167552	73466.2	436215	489477	365771
895	1	Q92832	Q92832	Protein kinase C-binding protein NELL1	NELL1	Homo sapiens	89.638	5	5	0	0	0	0	0	0	0	0	0	0	0	0	0	0	0	0	0	0	0	0	0	45870.5	0	0	0	13086.7	0	0	18472.6	94788.6	0	0	20412.5	386653	0	35424.9	0	0
896	1	Q969P0	Q969P0	Immunoglobulin superfamily member 8	IGSF8	Homo sapiens	65.035	5	5	0	0	0	0	0	0	0	0	0	0	0	0	0	0	0	0	0	0	0	0	0	0	0	0	0	0	0	0	0	0	35921.9	0	0	12881.2	96942.7	107082	192399	243659
897	1	Q96BS2	Q96BS2	Calcineurin B homologous protein 3	TESC	Homo sapiens	24.749	5	5	0	0	0	0	0	0	0	0	0	0	0	0	0	0	0	0	0	0	0	0	4933.91	0	0	0	27577.1	0	0	0	76948	11529	0	16719.7	67637.3	273123	190173	138702	229837	425222
898	1	Q96BZ4	Q96BZ4	5'-3' exonuclease PLD4	PLD4	Homo sapiens	55.628	5	5	187566	0	0	0	0	0	0	0	0	0	0	0	0	0	0	0	0	0	0	0	0	50062.2	0	106151	0	0	24793.3	0	345851	175954	0	2.08307e+06	1.77231e+06	380385	0	161266	542127	79248.8
899	1	Q96C24	Q96C24	Synaptotagmin-like protein 4	SYTL4	Homo sapiens	76.022	5	5	0	0	0	0	0	0	0	0	0	0	0	0	0	0	0	0	0	0	0	43166.2	18131.4	0	12822.8	0	21659.1	0	0	0	40899.4	13775.1	11262.8	18963.2	47764.3	271695	174892	214038	277351	472377
900	1	Q96GP6	Q96GP6	Scavenger receptor class F member 2	SCARF2	Homo sapiens	92.387	5	5	0	0	0	0	0	0	0	0	0	0	0	0	0	0	0	0	0	0	0	0	0	0	0	20700.2	0	0	0	0	0	168951	0	0	0	15382	0	0	0	0
901	1	Q96JK4	Q96JK4	HHIP-like protein 1	HHIPL1	Homo sapiens	86.729	6	5	0	0	0	0	0	0	123360	34270.7	0	0	291079	0	0	0	0	0	0	0	0	0	0	0	0	0	0	0	41645.4	0	0	41935.2	83067.7	0	0	0	0	147101	0	0
902	1	Q96MK3	Q96MK3	Pseudokinase FAM20A	FAM20A	Homo sapiens	61.415	5	5	0	0	0	0	0	0	0	0	0	0	0	0	0	0	0	0	0	0	0	238348	0	0	0	0	0	0	161846	0	0	0	0	0	132843	0	0	0	0	0
903	1	Q96NZ9	Q96NZ9	Proline-rich acidic protein 1	PRAP1	Homo sapiens	17.206	5	5	453384	0	0	0	0	0	80497.5	775062	0	37576.4	0	0	0	0	0	0	534440	526866	0	143439	0	0	0	0	0	0	1.13906e+06	42413.5	0	0	0	2637158	1804469	0	2873539	0	0	0
904	1	Q96PB7	Q96PB7	Noelin-3	OLFM3	Homo sapiens	54.931	5	5	0	0	114918	0	9243.03	31985.2	103287	0	67497.5	44926.6	37035.6	97602.3	314342	202279	61567.2	48175.5	25462	89905.3	221076	416507	183996	207489	251741	124675	249514	338744	66879.3	402066	180836	284726	592996	401702	235528	55042.9	705630	194495	794607	88447.9
905	1	Q96QV1	Q96QV1	Hedgehog-interacting protein	HHIP	Homo sapiens	78.853	5	5	0	0	0	0	0	0	0	0	0	0	0	0	169727	76959.4	0	0	0	0	0	0	0	0	0	0	0	0	0	0	0	0	0	0	0	0	0	0	0	0
906	1	Q96S96	Q96S96	Phosphatidylethanolamine-binding protein 4	PEBP4	Homo sapiens	25.733	5	5	3255045	0	0	0	0	0	75723.9	152320	30233.5	0	0	0	0	0	0	0	0	0	0	0	0	1434533	0	0	0	0	114237	0	0	0	0	0	0	0	0	0	0	0
907	1	Q99536	Q99536	Synaptic vesicle membrane protein VAT-1 homolog	VAT1	Homo sapiens	41.921	5	5	184759	200041	620397	0	31216.3	0	0	0	0	19732.4	167888	0	0	17778.6	12133.5	20163.2	0	16308	0	0	68242.9	0	11626.3	0	21533.2	27237.9	20485.5	0	39971.8	28254.5	27619.8	0	0	25424.1	28210.8	98320.5	40458.4	82621.4
908	1	Q99650	Q99650	Oncostatin-M-specific receptor subunit beta	OSMR	Homo sapiens	110.509	5	5	239733	0	0	0	0	0	0	0	0	0	0	0	0	0	0	0	0	0	0	0	0	151487	0	0	0	0	0	385466	520413	581022	0	0	0	360218	613350	0	0	0
909	1	Q99747	Q99747	Gamma-soluble NSF attachment protein	NAPG	Homo sapiens	34.746	5	5	0	0	0	0	0	0	0	0	0	0	0	0	0	0	0	0	0	0	0	17274	0	0	0	0	0	0	0	0	0	0	76951.3	0	73235.8	93761.5	68208.2	200479	273010	384223
910	1	Q99816	Q99816	Tumor susceptibility gene 101 protein	TSG101	Homo sapiens	43.944	5	5	51631.9	0	0	0	0	0	0	0	0	0	0	0	0	0	0	0	0	0	0	0	0	0	0	0	0	26981	0	0	0	0	132686	0	18550.7	74522.6	51083.2	255758	242060	375165
911	1	Q99829	Q99829	Copine-1	CPNE1	Homo sapiens	59.059	5	5	0	0	0	0	0	0	0	0	0	0	0	0	0	0	0	0	0	0	0	0	0	0	0	0	12513.8	0	0	0	91642	0	44646.9	74140.5	60056.7	164677	252450	195524	219636	596661
912	1	Q99832	Q99832	T-complex protein 1 subunit eta	CCT7	Homo sapiens	59.365	5	5	0	0	21399.3	0	0	0	0	0	0	0	0	0	0	0	13346.1	0	0	0	0	0	21616.4	0	23235.6	0	0	0	0	0	15763.3	0	18743.9	0	31026.7	46262.4	0	68453.6	89463.8	122134
913	1	Q9BSJ8	Q9BSJ8	Extended synaptotagmin-1	ESYT1	Homo sapiens	122.857	5	5	168638	0	0	0	0	0	0	0	0	0	0	0	0	0	0	0	0	0	0	0	0	0	0	0	0	0	0	0	0	0	10469.7	0	0	30026.5	0	21579.8	69844.4	81555.6
914	1	Q9BWP8	Q9BWP8	Collectin-11	COLEC11	Homo sapiens	28.664	5	5	5562819	237784	16037111	904893	904613	1.29664e+06	1.50306e+07	7013299	2865648	1906175	22014786	2398497	1.01563e+07	7589480	2576474	3128273	1.23184e+06	1.52594e+06	2.674e+07	4389052	10684039	34926881	14992138	32060260	2410281	2686491	1.36035e+07	998602	8.50482e+07	4.47503e+07	3480754	9136707	4.89817e+07	2725849	1.51863e+06	5725401	1.73586e+06	858766
915	1	Q9BX10	Q9BX10	GTP-binding protein 2	GTPBP2	Homo sapiens	65.767	5	5	0	0	0	0	0	0	0	0	0	0	0	0	0	0	0	0	0	0	0	0	0	0	0	0	0	0	0	0	0	0	0	0	29353.7	98299.5	15283.4	141172	125266	253561
916	1	Q9BYG0	Q9BYG0	Lactosylceramide 1,3-N-acetyl-beta-D-glucosaminyltransferase	B3GNT5	Homo sapiens	44.052	5	5	0	0	0	0	0	0	0	0	0	0	0	0	0	0	0	0	0	22447.9	0	0	0	0	0	0	0	0	0	0	0	0	0	643167	310054	0	38904.8	0	0	0
917	1	Q9BYH1	Q9BYH1	Seizure 6-like protein	SEZ6L	Homo sapiens	111.783	5	5	48795.3	0	0	0	0	0	0	0	0	0	0	0	0	0	0	0	0	0	0	0	0	0	0	0	0	0	704507	0	0	229518	23117.4	0	0	0	0	435901	217215	696888
918	1	Q9C0H2	Q9C0H2	Protein tweety homolog 3	TTYH3	Homo sapiens	57.544	5	5	0	0	0	0	0	0	0	0	0	0	0	0	0	0	0	0	0	0	0	0	0	0	0	0	30393.4	0	0	59239.9	394216	56280.6	459510	44905.4	365941	839383	1.23062e+06	991465	1.19638e+06	1.92708e+06
919	1	Q9GZP0	Q9GZP0	Platelet-derived growth factor D	PDGFD	Homo sapiens	42.848	5	5	0	668476	702854	2492088	1378098	4661920	2282056	2.24033e+06	1346043	3307519	3.81027e+06	790531	2497340	2921660	2.14155e+06	1396571	1003547	1932305	1160468	3300141	1550741	635693	1606698	1192796	787600	2517307	1.70505e+06	1950210	910242	1.47157e+06	4.39992e+06	1296709	1.50325e+06	1535860	2597578	2.06088e+06	1.75292e+06	2.18297e+06
920	1	Q9H2X0	Q9H2X0	Chordin	CHRD	Homo sapiens	102.033	5	5	0	0	0	0	0	0	0	0	0	0	0	0	0	0	0	0	0	0	175456	0	0	0	0	317230	0	0	0	0	0	3806.12	0	0	0	0	0	0	0	0
921	1	Q9H8J5	Q9H8J5	MANSC domain-containing protein 1	MANSC1	Homo sapiens	46.809	5	5	73391.8	0	0	0	0	0	0	0	0	0	0	0	0	0	0	0	0	35393.3	0	0	0	0	0	0	0	0	320804	48666	0	259663	0	14328.7	212899	0	566436	958381	79143.6	1.5567e+06
922	1	Q9HBH0	Q9HBH0	Rho-related GTP-binding protein RhoF	RHOF	Homo sapiens	23.625	5	5	0	0	0	0	0	0	0	0	0	0	0	0	0	0	0	0	9488.94	0	0	16520.3	41794.9	0	0	0	53806.2	0	0	0	138446	29266.5	89503.8	85137.5	235344	457873	383028	458454	547252	813014
923	1	Q9HC56	Q9HC56	Protocadherin-9	PCDH9	Homo sapiens	136.065	5	5	102729	0	0	0	0	0	0	0	0	0	0	20340.7	16914.2	56013.5	0	0	0	0	8946.05	0	0	480080	0	0	0	0	0	14575.1	310074	311503	0	27872	45396.1	0	131077	0	0	0
924	1	Q9NPF2	Q9NPF2	Carbohydrate sulfotransferase 11	CHST11	Homo sapiens	41.555	5	5	0	0	0	0	0	0	0	0	0	0	0	0	0	0	0	0	0	7784.21	0	0	0	0	0	0	0	0	0	22226.7	88889.6	83901.1	24489.5	195680	406474	175765	563339	110249	210536	41736.2
925	1	Q9NPG4	Q9NPG4	Protocadherin-12	PCDH12	Homo sapiens	128.995	5	5	112669	0	0	0	0	0	0	0	0	0	0	0	0	0	0	0	24813.9	30722	0	0	0	0	0	0	0	0	0	300682	67782.9	0	0	242611	326471	0	867797	0	0	0
926	1	Q9NR16	Q9NR16	Scavenger receptor cysteine-rich type 1 protein M160	CD163L1	Homo sapiens	159.242	5	5	0	0	0	0	0	0	0	0	0	0	0	36522.3	0	0	0	0	0	0	0	0	0	0	0	0	0	167631	0	0	15717.7	23826.7	0	12783.8	0	25529.1	0	171019	0	0
927	1	Q9NS62	Q9NS62	Thrombospondin type-1 domain-containing protein 1	THSD1	Homo sapiens	94.584	5	5	0	0	0	0	0	0	0	0	0	0	0	0	0	0	0	0	0	0	15702.4	0	0	0	0	0	0	0	0	246891	0	0	0	35993	0	1.3838e+06	740945	0	0	0
928	1	Q9NS98	Q9NS98	Semaphorin-3G	SEMA3G	Homo sapiens	86.702	5	5	38841.6	0	0	0	0	0	0	0	0	0	0	0	0	23685.9	0	0	0	0	153165	0	0	0	0	137669	0	0	0	0	0	0	0	0	0	0	0	0	0	0
929	1	Q9P2B2	Q9P2B2	Prostaglandin F2 receptor negative regulator	PTGFRN	Homo sapiens	98.558	5	5	0	0	0	0	0	0	0	0	0	0	0	0	0	0	0	0	0	0	0	0	0	0	0	0	0	13671.7	0	0	0	0	0	0	0	52127.1	0	82025.3	83877.7	80916.9
930	1	Q9UJJ9	Q9UJJ9	N-acetylglucosamine-1-phosphotransferase subunit gamma	GNPTG	Homo sapiens	33.974	5	5	2.37325e+06	26091.1	0	0	0	0	1117198	1511066	1368191	0	1083394	3522293	0	0	0	511751	34127.9	0	647608	836474	190056	1235856	220745	6968892	0	87771.4	4797488	89812.8	149510	4.20607e+06	35820.2	872334	520608	0	170600	320432	44832.9	22011.7
931	1	Q9UMX5	Q9UMX5	Neudesin	NENF	Homo sapiens	18.854	5	5	590195	0	0	0	0	0	452583	684923	0	0	517962	0	0	0	0	0	0	0	0	0	0	0	0	0	0	0	622312	0	0	0	0	0	0	0	0	486734	0	0
932	1	Q9Y2G3	Q9Y2G3	Phospholipid-transporting ATPase IF	ATP11B	Homo sapiens	134.189	5	5	0	0	0	0	0	0	0	0	0	0	0	0	0	0	0	0	0	0	0	0	0	0	0	0	0	0	0	0	0	0	10455.4	0	0	0	0	0	83760.8	127980
933	1	Q9Y5X9	Q9Y5X9	Endothelial lipase	LIPG	Homo sapiens	56.794	5	5	0	0	32113.3	0	0	7657.05	8846.82	190246	85478.8	0	367364	0	0	21562.5	20315.9	19464.3	0	0	0	23845.1	0	0	0	22094.1	0	0	0	56291.9	0	0	28596.6	0	68593.8	12306.5	12669.2	32308	0	0
934	1	A0A0A0MS15	A0A0A0MS15	Immunoglobulin heavy variable 3-49	IGHV3-49	Homo sapiens	13.056	6	4	3131314	4068017	492343	4499205	4739721	1.31925e+06	6989972	5808215	1650095	8201520	4331211	3.48245e+07	1736434	3268626	3.31453e+06	2987859	781155	823012	19595310	2805050	8121010	1.83536e+07	1.59829e+07	19501870	2434525	17840036	975336	1.55363e+06	3046287	516712	1472236	8.02549e+06	15622160	798924	1.00105e+06	616335	677223	750875
935	1	A0A0B4J1V0	A0A0B4J1V0	Immunoglobulin heavy variable 3-15	IGHV3-15	Homo sapiens	12.926	4	4	2255880	2285648	866802	2970786	3285680	1.82755e+06	3208708	2430865	1665549	1024804	4416227	2.31164e+07	1774821	2188183	827352	2471554	320373	2476223	7027450	2408829	7517400	3.36147e+06	1.30546e+07	7267610	3073370	1.82211e+07	1556265	237965	226076	2080416	3315175	6591690	6.5824e+06	632656	376640	208062	733596	699427
936	1	A6NMZ7	A6NMZ7	Collagen alpha-6(VI) chain	COL6A6	Homo sapiens	247.175	4	4	0	0	0	0	0	0	0	0	0	0	0	0	0	0	0	0	0	0	0	0	0	0	0	9093.21	0	0	0	0	8920.55	86007.8	24402.7	0	0	0	0	0	0	0
937	1	O00160	O00160	Unconventional myosin-If	MYO1F	Homo sapiens	124.846	5	4	0	0	0	0	0	9754.24	12628.5	0	0	6491.77	24877.7	0	0	22970.1	30176	0	0	0	0	0	10096.1	0	69625.6	0	0	45608.9	0	32186.7	0	0	31555.5	0	0	7316.5	46639.3	20807.1	57899.2	53371.6
938	1	O00161	O00161	Synaptosomal-associated protein 23	SNAP23	Homo sapiens	23.354	4	4	0	0	0	0	0	0	0	0	0	0	0	0	0	0	0	38936.6	9493.24	0	0	74907.3	68161	31948.6	111916	22069.8	188257	123611	53223	75497.3	348351	99873.6	360029	177058	535177	847044	739822	874126	1.14167e+06	1.54713e+06
939	1	O00194	O00194	Ras-related protein Rab-27B	RAB27B	Homo sapiens	24.608	5	4	1069512	0	0	0	0	0	0	0	0	0	0	12761.1	15275	0	0	84705.7	63437	76021.9	34579.6	517264	97097.8	55235.6	94028	44944.5	380723	55494.3	45333.9	210488	566024	245124	884801	432802	790942	1438936	1.27327e+06	1.84515e+06	1.97326e+06	2805434
940	1	O00429	O00429	Dynamin-1-like protein	DNM1L	Homo sapiens	81.877	4	4	0	0	0	0	0	0	0	0	0	0	0	0	0	0	0	0	0	0	0	0	0	0	0	0	0	0	0	0	0	0	0	0	0	58245.2	0	57032.6	56991.2	55417
941	1	O00522	O00522	Krev interaction trapped protein 1	KRIT1	Homo sapiens	84.348	4	4	0	0	0	0	0	0	0	0	0	0	0	0	0	0	0	0	0	0	0	0	0	0	0	0	0	0	0	0	0	0	34517	0	0	7725.78	16476.9	56244.5	24341.7	119716
942	1	O00592	O00592	Podocalyxin	PODXL	Homo sapiens	58.636	4	4	1819852	0	0	0	85840.6	0	0	0	0	57979	0	6584.28	0	0	140462	0	1389707	577892	0	295159	126004	0	14906.4	6414.43	876034	391180	8.83606e+06	1472825	129266	1389004	183803	1.0101e+06	1.87053e+06	68284	1.62724e+07	7952232	1.32108e+06	2.77231e+07
943	1	O00622	O00622	CCN family member 1	CCN1	Homo sapiens	42.026	4	4	0	0	0	29791.4	0	21951	0	0	0	49562.7	0	0	52244.9	59293.4	71232.1	0	27670.2	14130	0	0	0	0	0	26583.8	0	37783.4	14007.6	0	45328.7	0	80559.9	13972.6	47335.8	34704.4	39174.8	45719.2	52562.1	96074.7
944	1	O14745	O14745	Na(+)/H(+) exchange regulatory cofactor NHE-RF1	SLC9A3R1	Homo sapiens	38.867	4	4	443685	0	0	0	0	0	0	0	0	0	0	0	0	0	0	0	0	0	0	0	0	0	0	0	0	0	0	0	0	0	69983.2	0	0	0	0	0	0	16636.7
945	1	O15117	O15117	FYN-binding protein 1	FYB1	Homo sapiens	85.388	4	4	0	0	0	0	0	0	0	0	0	0	0	0	0	0	0	0	0	0	0	0	0	0	0	0	0	0	0	0	0	0	0	0	0	108120	38129.1	86612.3	112669	212527
946	1	O15145	O15145	Actin-related protein 2/3 complex subunit 3	ARPC3	Homo sapiens	20.546	4	4	43152.6	0	0	0	0	0	0	0	0	0	0	0	0	0	0	48636.4	0	0	67571.6	119209	115574	62530.8	139612	0	157635	73667.3	52181.3	47450.9	165160	125840	169454	193359	366578	667827	363153	875318	746312	833380
947	1	O15400	O15400	Syntaxin-7	STX7	Homo sapiens	29.815	4	4	275087	0	0	0	0	0	0	0	0	0	0	0	0	0	0	0	38899.2	33597.6	0	0	0	0	0	0	27801.4	194411	0	6792.05	0	0	389731	0	72075.3	158400	243503	298785	674785	659567
948	1	O15511	O15511	Actin-related protein 2/3 complex subunit 5	ARPC5	Homo sapiens	16.321	4	4	74666.5	0	0	0	0	0	0	0	0	0	0	0	0	0	0	54830.9	28043.7	23908.3	48130.9	212969	215465	59245.1	222196	89310.3	268631	91176	49240.2	51436.4	253143	176630	314543	243326	552926	922745	547150	1201987	1.08553e+06	1326840
949	1	O43175	O43175	D-3-phosphoglycerate dehydrogenase	PHGDH	Homo sapiens	56.652	4	4	0	32651	52235.2	18022.8	78038.2	146484	36565	113730	0	135050	149956	22975.4	0	34655.1	44836	120721	83408.4	89324.1	0	45334.3	15739.3	0	37052	30665.9	169008	0	149306	195417	79449.1	75196.8	22999.4	286447	56640	96640.6	141194	168442	232759	155304
950	1	O43505	O43505	Beta-1,4-glucuronyltransferase 1	B4GAT1	Homo sapiens	47.117	4	4	1140121	0	0	0	0	0	0	0	0	0	0	0	0	0	0	0	0	0	0	0	0	0	0	0	0	0	0	0	0	0	0	15171.7	106736	0	0	0	0	0
951	1	O43665	O43665	Regulator of G-protein signaling 10	RGS10	Homo sapiens	21.21	4	4	566492	0	0	0	0	0	0	0	0	0	0	0	0	0	0	0	0	0	0	0	0	0	0	0	0	0	0	0	0	0	0	0	0	0	0	0	0	0
952	1	O43820	O43820	Hyaluronidase-3	HYAL3	Homo sapiens	46.503	4	4	0	0	85880	30711.6	0	0	24492.7	0	19241.1	49740.7	37168.1	0	28807.2	115712	0	26470.6	0	0	0	129074	45421.8	0	27227.7	20746	0	14738.6	0	72739.7	0	43231.8	31130	17402.5	0	16356	40166.1	44501.6	39875.2	49406.3
953	1	O60229	O60229	Kalirin	KALRN	Homo sapiens	340.265	4	4	0	0	0	0	0	0	0	0	0	0	0	0	0	0	0	0	0	0	0	0	0	0	0	0	0	0	0	0	0	0	0	0	0	35638.1	14639.8	14252.1	47846.2	138110
954	1	O60610	O60610	Protein diaphanous homolog 1	DIAPH1	Homo sapiens	141.35	4	4	0	0	0	0	0	0	0	0	0	0	0	0	0	0	0	0	0	0	0	0	0	0	0	0	0	0	0	0	0	0	0	0	0	0	0	75466	75151.8	85408.7
955	1	O60667	O60667	Fas apoptotic inhibitory molecule 3	FCMR	Homo sapiens	43.148	4	4	0	0	0	0	0	0	1870455	588541	0	0	1441978	292448	0	0	70090.7	0	0	0	0	0	280642	0	293183	0	0	34471.1	1.81888e+06	0	0	90514.8	322957	0	0	0	0	2558611	0	252860
956	1	O60844	O60844	Zymogen granule membrane protein 16	ZG16	Homo sapiens	18.134	4	4	140706	29320.7	16653.5	0	25083.8	73395.1	0	11705	0	80868.2	208460	0	0	12557.9	12567.9	17283.8	12197.4	168518	0	66073.9	0	0	12204.8	0	0	0	0	18257.8	76220.1	82192.3	31734.7	0	0	22625.4	59505.1	14124	22208.7	19127.7
957	1	O75095	O75095	Multiple epidermal growth factor-like domains protein 6	MEGF6	Homo sapiens	161.19	4	4	0	0	0	0	0	0	0	0	0	0	0	0	79698.3	33363.3	0	0	0	0	0	0	0	200587	0	0	0	0	0	0	18770.8	103562	0	0	0	0	0	0	0	0
958	1	O75144	O75144	ICOS ligand	ICOSLG	Homo sapiens	33.347	5	4	3.3549e+06	0	0	0	0	0	0	0	0	11250.2	0	106640	0	0	0	0	0	0	87417.8	0	0	778309	0	103830	0	0	0	62543.1	3144407	898268	0	206536	716036	2.38786e+06	281830	227064	262622	48385.5
959	1	O75223	O75223	Gamma-glutamylcyclotransferase	GGCT	Homo sapiens	21.007	4	4	546666	0	0	0	63937.1	41230.1	0	0	0	0	0	0	0	0	236726	0	9927.84	0	0	0	0	0	0	0	32349.9	0	0	0	0	0	0	0	0	0	13462.4	143554	0	9586.48
960	1	O75347	O75347	Tubulin-specific chaperone A	TBCA	Homo sapiens	12.855	4	4	429991	0	0	0	0	0	0	0	0	0	0	0	0	0	0	0	0	0	0	0	0	0	0	0	0	0	0	0	0	0	0	0	0	0	0	0	0	0
961	1	O75368	O75368	SH3 domain-binding glutamic acid-rich-like protein	SH3BGRL	Homo sapiens	12.772	4	4	2.45779e+06	0	0	0	0	0	0	0	0	0	0	0	0	0	0	0	0	0	0	0	0	0	0	0	0	0	0	0	0	0	0	0	0	11168.5	0	10271.3	0	9947.08
962	1	O75874	O75874	Isocitrate dehydrogenase [NADP] cytoplasmic	IDH1	Homo sapiens	46.659	4	4	379132	0	0	0	0	0	0	0	0	0	0	0	0	0	0	0	0	0	0	0	0	0	0	0	0	0	0	0	0	0	0	0	0	0	0	0	0	0
963	1	O76013	O76013	Keratin, type I cuticular Ha6	KRT36	Homo sapiens	52.247	4	4	0	0	0	0	0	0	0	0	0	0	0	0	0	0	0	0	0	0	0	0	0	0	0	0	0	131142	0	0	0	0	0	0	0	0	0	0	0	0
964	1	O95633	O95633	Follistatin-related protein 3	FSTL3	Homo sapiens	27.665	4	4	22890.3	0	0	0	0	0	0	0	0	0	0	0	0	0	0	0	0	0	239446	0	0	91325.9	0	331853	0	0	0	0	0	26446.2	0	0	0	0	0	0	0	0
965	1	O95782	O95782	AP-2 complex subunit alpha-1	AP2A1	Homo sapiens	107.547	6	4	0	0	0	0	0	0	0	0	0	0	0	0	0	0	0	0	0	0	0	0	0	0	0	0	0	0	0	0	0	0	0	0	0	0	0	18983.9	53999.5	62000.1
966	1	O95810	O95810	Caveolae-associated protein 2	CAVIN2	Homo sapiens	47.173	4	4	0	80583	0	0	0	29438.7	0	0	0	56690.6	0	14306.9	26901.8	27891.1	43588.5	169978	65402.9	77071.7	152454	298620	185330	179385	227276	223695	222629	106217	122909	133950	341410	284793	223748	376341	553388	1160703	861736	1176652	1.03059e+06	1240630
967	1	P00352	P00352	Aldehyde dehydrogenase 1A1	ALDH1A1	Homo sapiens	54.862	4	4	188771	0	117607	0	0	12142.4	0	0	0	0	26579.4	0	0	0	14421.7	0	7494.17	0	0	0	0	0	0	0	0	0	0	0	0	0	11530.6	0	0	0	0	14173.9	25100.1	9108.24
968	1	P01033	P01033	Metalloproteinase inhibitor 1	TIMP1	Homo sapiens	23.17	4	4	8901450	0	280008	0	52130.1	235645	259226	141082	1637657	76397.3	259147	2509926	524138	502572	116600	726300	28961.9	168528	14434740	1846261	2794153	1703526	3314066	11482550	528558	2061161	609038	1403326	745071	8810280	778377	12774390	11882880	423250	2102970	2166845	407051	481854
969	1	P01903	P01903	HLA class II histocompatibility antigen, DR alpha chain	HLA-DRA	Homo sapiens	28.621	5	4	0	0	0	0	0	0	0	0	0	0	0	15906.1	26002.8	24371.4	0	0	0	75491.7	0	31870	15162	0	19367.8	0	132944	213912	36114.5	179718	93458	33385.9	347259	101125	280489	257540	261931	732893	504851	732047
970	1	P02745	P02745	Complement C1q subcomponent subunit A	C1QA	Homo sapiens	26.016	4	4	199248600	5.82968e+08	5894263	4174743	2.64087e+06	6282897	2.41547e+07	9859689	4.76156e+08	1203640	11967513	6.11305e+08	1.03003e+09	1426504397	3901820	1035297474	1340090	3389148	1.65978e+08	1.10011e+09	1345113678	242994325	1.46326e+09	256272940	6597971	385324265	10856382	8.71714e+07	38760505	1.4651e+08	248292768	45881980	6658306	1.23189e+08	4159916	3.58176e+07	1562340	1180130
971	1	P02750	P02750	Leucine-rich alpha-2-glycoprotein	LRG1	Homo sapiens	38.179	4	4	517343700	913953	0	30342.5	14445.7	0	551432	2.64302e+06	5529511	0	387056	1.35232e+06	0	17986.1	0	3241648	42674	90797.1	320481	1710071	0	136522	126643	290601	0	55489	651403	742960	549154	1.92839e+06	32914	569285	1.95701e+06	99843.3	420857	505217	165050	150845
972	1	P04062	P04062	Lysosomal acid glucosylceramidase	GBA	Homo sapiens	59.718	4	4	54896.7	0	0	15786.6	0	14297.9	0	0	121819	0	9501.12	46055.1	262970	283687	18580.7	24724.1	0	0	57368.3	35061.1	84428.7	54716.5	49863.8	91320.6	25809.7	88497.4	0	48311.6	240402	201822	153866	326829	485660	178158	345672	181179	198798	83402
973	1	P05019	P05019	Insulin-like growth factor I	IGF1	Homo sapiens	21.842	4	4	2964824	42624	0	477648	0	0	31583.3	125167	449841	0	12637.5	50589.2	80464.6	54469.6	0	346812	0	0	1922796	102128	173162	244402	91575	2.86947e+06	0	0	76885.6	0	24653.9	656887	38608.7	762084	1236288	0	0	27004.9	0	0
974	2	P05388;Q8NHW5	P05388	60S acidic ribosomal protein P0	RPLP0	Homo sapiens	34.272	4	4	41073.3	31363.8	15827.5	52973.2	23434.3	6476.29	20605.7	0	0	27181.8	0	25670.3	29996.7	0	28134.7	40059.1	0	31801.7	0	28654.7	0	36313.7	0	0	27414.8	0	0	33537.5	0	20850.8	23423.3	45983	0	69388.3	30818.2	39441.7	71089.3	91274.7
975	1	P05997	P05997	Collagen alpha-2(V) chain	COL5A2	Homo sapiens	144.912	4	4	0	0	0	1569955	0	0	0	0	0	0	0	0	0	0	0	0	0	0	0	0	0	0	0	0	0	0	0	0	0	0	0	0	0	0	0	0	0	0
976	1	P06732	P06732	Creatine kinase M-type	CKM	Homo sapiens	43.1	4	4	655853	0	0	0	0	0	0	0	0	0	0	0	0	0	0	0	0	0	0	0	0	0	0	0	0	0	0	0	0	0	0	0	0	0	0	0	0	0
977	1	P07451	P07451	Carbonic anhydrase 3	CA3	Homo sapiens	29.558	4	4	777009	0	0	0	0	0	0	0	0	0	0	0	0	0	0	0	0	0	0	0	0	0	0	0	0	0	0	0	0	0	0	0	0	0	0	0	0	0
978	1	P07988	P07988	Pulmonary surfactant-associated protein B	SFTPB	Homo sapiens	42.117	4	4	439547	0	0	0	0	0	0	0	0	0	0	0	0	0	0	0	0	0	122367	0	0	106895	0	519871	0	0	0	19460.7	0	9200.83	17830.7	160145	230084	0	271025	76685.5	46082.3	11302.5
979	1	P08294	P08294	Extracellular superoxide dismutase [Cu-Zn]	SOD3	Homo sapiens	25.851	4	4	2337671	0	0	0	0	0	0	0	442965	18967.8	0	159784	0	0	20226.2	0	0	0	6506650	48917	238514	3509354	315770	5846068	0	242033	390186	0	1.48486e+06	6272563	134358	1.15848e+06	3357466	126634	0	552042	42339.3	17602.6
980	1	P08631	P08631	Tyrosine-protein kinase HCK	HCK	Homo sapiens	59.601	4	4	0	0	0	0	0	0	0	0	0	0	0	0	0	0	0	0	0	0	0	0	0	0	0	0	0	31515.4	0	0	0	0	0	0	0	0	0	69135.4	41850	96038.6
981	1	P09211	P09211	Glutathione S-transferase P	GSTP1	Homo sapiens	23.355	4	4	1.23782e+06	0	0	0	0	0	0	0	0	0	0	0	0	0	0	0	0	0	0	0	0	0	0	0	0	0	0	0	0	0	0	0	0	13217	0	108781	0	0
982	1	P0C0L5	P0C0L5	Complement C4-B	C4B_2	Homo sapiens	192.754	80	4	2.47461e+08	1.59267e+08	1896896	39363800	1762529	1698996	7124140	4082283	1.89573e+08	1372563	4908696	8.2506e+07	1.48934e+08	1.85674e+08	1824774	5.19438e+07	2271561	1822716	22940730	6.57256e+07	2.93575e+08	20758560	3.21703e+08	33137860	3884995	7.33395e+07	3824549	14138310	1819628	5282917	34048440	9701690	7968550	4053269	3600090	16981020	3844465	5419980
983	1	P0C7P3	P0C7P3	Protein SLFN14	SLFN14	Homo sapiens	103.906	4	4	0	0	0	0	0	0	0	0	0	0	0	0	0	0	0	0	0	0	0	0	0	0	0	0	0	0	0	0	0	0	0	0	0	67488.7	0	41409.5	94048.8	125290
984	1	P10301	P10301	Ras-related protein R-Ras	RRAS	Homo sapiens	23.479	4	4	0	0	0	0	0	0	0	0	0	0	0	0	0	0	0	0	0	0	0	0	0	0	0	0	47935.1	0	0	0	76852.2	0	62948	42966.1	124482	289369	200148	288948	404714	688972
985	1	P10619	P10619	Lysosomal protective protein	CTSA	Homo sapiens	54.465	4	4	103166	0	0	0	0	37065.1	0	0	981445	0	0	0	30728.7	114152	0	0	0	0	9345.38	44853.4	0	0	16912.6	38763.8	0	0	0	38264.9	0	27909.5	0	62051.5	76465.5	0	143760	0	29407	0
986	1	P10645	P10645	Chromogranin-A	CHGA	Homo sapiens	50.689	4	4	926866	0	0	0	0	0	0	0	0	0	0	0	0	0	0	0	0	0	0	0	0	0	0	0	0	0	0	0	0	0	0	0	0	0	86043.2	0	0	0
987	1	P11150	P11150	Hepatic triacylglycerol lipase	LIPC	Homo sapiens	55.918	4	4	165855	108494	261762	28573.4	0	0	148330	0	0	17803.6	174913	0	151781	52005	79310.6	191960	0	0	53082	239033	112210	0	0	0	0	0	24617.3	101234	112833	202512	117664	0	115741	126228	81800.5	113906	102524	0
988	1	P11166	P11166	Solute carrier family 2, facilitated glucose transporter member 1	SLC2A1	Homo sapiens	54.085	4	4	106668	55440.2	9203.85	89494.5	0	56142.6	0	115379	163084	403698	21594.1	211976	39406.7	44734.6	275372	112269	1.14929e+06	1438769	60677.6	247786	706260	485326	1.09427e+06	103009	2374374	3482958	1.16632e+06	1.58076e+06	93349.6	772589	5124733	1884950	2236077	1761185	3792769	4882512	5627049	7735821
989	1	P12273	P12273	Prolactin-inducible protein	PIP	Homo sapiens	16.572	4	4	165329	0	87043.4	0	50564.5	134419	23342.4	26373.6	33276.5	90109.4	68727.6	0	87837	43645.8	616895	111593	70454.1	83841.5	588491	382150	45549.8	0	35120.3	526984	120471	53954.5	24906.7	151447	31812.3	37134.4	86381.5	585807	946519	217149	141461	295956	98286.3	157517
990	1	P13073	P13073	Cytochrome c oxidase subunit 4 isoform 1, mitochondrial	COX4I1	Homo sapiens	19.578	4	4	0	0	0	0	0	6299.55	0	0	0	0	0	0	0	0	0	24339.9	0	0	0	0	0	20390.6	0	0	41572.7	0	18988.5	0	84906	0	121436	22966.4	49997.9	175009	161420	193064	298072	331793
991	1	P13224	P13224	Platelet glycoprotein Ib beta chain	GP1BB	Homo sapiens	21.719	4	4	0	572420	22739.1	45750.5	339190	254466	109496	0	129613	563276	123124	476234	697758	699517	189183	2368298	1.55027e+06	1.51567e+06	1890413	5198944	4746070	2.69378e+06	4814715	2200398	6247508	3025760	2.35278e+06	3170479	1.00685e+07	4597576	9.34755e+06	6491594	13496280	2.78479e+07	2.11752e+07	2.59757e+07	33444334	48543336
992	1	P13598	P13598	Intercellular adhesion molecule 2	ICAM2	Homo sapiens	30.654	4	4	8916604	17502.6	0	0	0	7868.31	0	0	0	0	0	401590	0	0	0	21519.2	857261	1049107	260240	297937	343957	840966	336564	245786	247077	34781.7	252794	3.8005e+06	4.34777e+06	3.07852e+06	295487	8.99223e+06	2.12999e+07	53809213	2.35081e+07	2.39572e+06	2.42408e+06	968925
993	1	P13646	P13646	Keratin, type I cytoskeletal 13	KRT13	Homo sapiens	49.589	7	4	82589.4	0	0	0	0	0	0	0	0	0	0	0	0	0	0	0	0	0	0	1764064	0	0	0	0	0	0	0	0	0	0	0	0	0	0	0	0	0	0
994	1	P13667	P13667	Protein disulfide-isomerase A4	PDIA4	Homo sapiens	72.934	4	4	283617	0	0	0	9774.22	10208.7	0	0	0	0	0	0	0	8310.8	0	0	0	15707.5	0	0	0	0	0	0	7395.61	0	0	0	8445.93	12057.1	5415.26	0	0	0	0	8790.23	25408.9	0
995	1	P13727	P13727	Bone marrow proteoglycan	PRG2	Homo sapiens	25.205	4	4	5241275	38411.8	27745.5	30107.7	154639	116876	50063.4	0	38289.1	63870.6	0	0	85984.2	34960	148019	46864.5	55349	183707	83350.2	62213.3	147348	0	49740.4	70195.7	97567.2	101378	172102	108388	138057	211977	129082	275620	363629	144582	77236.1	360384	206602	340150
996	1	P14868	P14868	Aspartate--tRNA ligase, cytoplasmic	DARS1	Homo sapiens	57.136	4	4	78900.3	0	0	0	0	0	0	0	0	0	0	0	0	0	0	0	0	0	0	0	0	0	0	0	0	0	0	0	12356.3	0	0	0	0	0	19285.6	8088.83	21034.6	55665.6
997	1	P15509	P15509	Granulocyte-macrophage colony-stimulating factor receptor subunit alpha	CSF2RA	Homo sapiens	46.207	4	4	0	0	0	0	0	0	0	0	0	0	0	0	0	0	0	0	0	0	0	0	0	0	0	0	0	0	0	0	0	65631	0	0	0	0	0	11411.3	55322.6	65360
998	1	P16871	P16871	Interleukin-7 receptor subunit alpha	IL7R	Homo sapiens	51.578	4	4	0	0	117005	0	0	0	0	0	0	0	0	0	0	0	0	0	46312.5	78744.9	0	240555	286948	56432.7	230959	0	0	0	0	766500	364055	60037.3	0	1.08194e+06	354339	18144.6	5519003	0	0	0
999	1	P18124	P18124	60S ribosomal protein L7	RPL7	Homo sapiens	29.225	4	4	0	49224.6	59574.5	91985.6	65821.3	82470.5	67397.8	48786.6	23478.4	0	69231	0	53000.8	65545.9	51023.7	24778	37677.9	82618	0	19770.5	54083.3	22562.2	64402.7	0	76643.1	50776.9	31095.8	58694.7	85488.1	40275.2	81641.1	89072.9	59285.5	39890.6	66588.1	47275.5	59406	76057.9
1000	1	P18850	P18850	Cyclic AMP-dependent transcription factor ATF-6 alpha	ATF6	Homo sapiens	74.586	4	4	456889	0	0	0	0	0	119257	86257.9	0	0	729584	0	0	0	0	0	0	0	48998.1	0	0	0	0	44275	0	0	2355909	66383.6	15941.4	150247	92623.7	381376	406050	0	277292	3486724	29024.3	57832
1001	1	P19338	P19338	Nucleolin	NCL	Homo sapiens	76.615	4	4	95119.7	90591.1	39290.5	166922	125908	111816	216644	46383.2	24905.7	60750.9	102751	30086.4	0	0	172209	58002.9	93007.8	118354	0	56415.3	34577.4	17994.3	54599.7	23840.2	83786	42062.8	68397	103042	46551.6	76826.7	47268.3	87786.7	15095.8	43449.5	81631.6	46078.3	75568.9	100335
1002	1	P20701	P20701	Integrin alpha-L	ITGAL	Homo sapiens	128.771	4	4	0	0	0	0	0	0	0	0	0	0	0	0	59276.1	0	0	0	0	0	0	0	0	0	0	0	0	38647.2	0	544129	132836	43219.7	28701.6	0	326355	76749.6	0	273639	205297	188216
1003	1	P21757	P21757	Macrophage scavenger receptor types I and II	MSR1	Homo sapiens	49.764	4	4	0	0	0	0	0	0	0	0	0	0	0	0	0	0	0	0	0	0	0	0	0	0	0	0	0	0	0	0	7509.28	37701.2	0	0	0	156933	0	60041.5	76916.7	46540.8
1004	1	P21926	P21926	CD9 antigen	CD9	Homo sapiens	25.415	4	4	544436	178209	0	0	10641.9	47443	20760.5	0	0	145710	21081.7	101238	165004	173914	47207.2	495979	510425	546268	514911	1211979	1052815	760790	1114827	589885	2066589	986230	526247	1366606	3372550	1604684	2768662	2288904	5301790	10349390	9.41211e+06	9554240	10112390	1.71622e+07
1005	1	P22695	P22695	Cytochrome b-c1 complex subunit 2, mitochondrial	UQCRC2	Homo sapiens	48.445	4	4	0	0	0	0	0	0	0	0	0	0	0	0	0	0	0	0	0	0	0	0	0	0	0	0	0	0	0	0	0	0	7790.64	0	0	66480.3	16939	8511.63	11144.1	80197.3
1006	1	P23083	P23083	Immunoglobulin heavy variable 1-2	IGHV1-2	Homo sapiens	13.082	5	4	611780	751715	0	221480	331601	377896	458331	375083	129163	53465.5	202585	4.12433e+06	400740	381281	271968	249485	61777.8	0	1672424	352962	1614006	1364292	2772937	1550804	259536	3.24444e+06	0	148859	66344.1	0	393446	485629	665254	59652	27440.8	29200.6	129345	0
1007	1	P23284	P23284	Peptidyl-prolyl cis-trans isomerase B	PPIB	Homo sapiens	23.741	4	4	902708	0	38358.4	80786.6	0	40844.5	0	0	17253.3	12967.6	38996.7	0	0	0	28676.6	0	0	33776.9	66136.8	27840.1	19847.6	0	29874.2	0	28290.1	50986.5	0	29114.3	224893	171652	94147.6	115774	62811.5	118520	139204	185836	51046.4	26316.6
1008	1	P24158	P24158	Myeloblastin	PRTN3	Homo sapiens	27.807	4	4	1815675	34179.8	833692	0	0	0	0	0	282698	0	26416.6	330841	104872	32107.1	11335.5	155314	0	0	1.59545e+06	204136	666740	24649.8	491958	2179676	6999.53	0	0	90688.3	38833.1	293622	25176.6	472368	979631	53522.1	12586.2	28408.5	109859	85776.6
1009	1	P24387	P24387	Corticotropin-releasing factor-binding protein	CRHBP	Homo sapiens	36.143	4	4	656432	0	0	0	0	0	0	0	0	0	0	0	35072.8	93463.4	0	0	0	0	0	0	0	0	0	0	0	0	0	0	0	0	0	31840.8	0	0	0	0	0	0
1010	1	P25774	P25774	Cathepsin S	CTSS	Homo sapiens	37.493	4	4	829808	0	0	0	0	14534.2	317723	543491	64629.9	0	1.70773e+06	0	0	0	0	36263.6	0	0	0	26678.1	0	0	0	0	0	0	609151	0	0	10285	0	0	0	0	0	261346	0	0
1011	1	P25940	P25940	Collagen alpha-3(V) chain	COL5A3	Homo sapiens	172.122	4	4	0	0	0	510508	0	0	0	0	0	0	0	0	0	0	0	0	0	0	0	0	0	0	0	0	0	0	0	0	0	0	0	0	0	0	0	0	0	0
1012	1	P26022	P26022	Pentraxin-related protein PTX3	PTX3	Homo sapiens	41.976	4	4	130846	0	0	0	0	0	0	0	0	0	0	0	0	0	0	0	0	0	0	0	0	0	0	0	0	177374	0	0	0	0	0	0	0	0	0	0	0	0
1013	1	P27338	P27338	Amine oxidase [flavin-containing] B	MAOB	Homo sapiens	58.763	5	4	0	0	0	0	0	0	0	0	0	0	0	0	0	0	0	0	0	0	0	0	0	0	0	0	10591.2	0	0	0	41148.2	0	32591.1	0	0	96976.7	87000.5	119189	107095	149909
1014	1	P28676	P28676	Grancalcin	GCA	Homo sapiens	24.01	4	4	38812.8	0	0	0	0	0	0	0	0	0	0	0	0	0	0	0	0	0	0	0	0	0	0	0	0	10073.9	0	0	0	0	160954	0	25013.4	27493.6	17406.1	205671	67253.9	401667
1015	1	P28907	P28907	ADP-ribosyl cyclase/cyclic ADP-ribose hydrolase 1	CD38	Homo sapiens	34.328	4	4	0	0	0	0	0	0	0	0	0	0	0	0	0	0	0	0	0	0	0	0	0	0	0	0	0	0	0	0	0	0	14657.3	0	0	65450.1	15768.7	39154	132351	181252
1016	1	P30530	P30530	Tyrosine-protein kinase receptor UFO	AXL	Homo sapiens	98.337	4	4	994724	0	0	0	0	0	0	0	0	0	0	533842	0	0	0	0	0	0	0	0	99342.1	486458	168484	0	0	0	0	0	794866	425228	0	0	0	488663	0	0	26323.7	10351.8
1017	1	P31146	P31146	Coronin-1A	CORO1A	Homo sapiens	51.029	4	4	892013	0	0	0	0	0	0	0	0	0	0	0	0	0	0	0	0	0	0	0	0	0	0	0	0	0	0	0	0	0	0	0	0	15784.5	23140.7	53769.6	33152.2	61597.9
1018	1	P31946	P31946	14-3-3 protein beta/alpha	YWHAB	Homo sapiens	28.083	5	4	348999	20542.2	15642.1	0	0	0	0	0	0	0	0	0	0	0	0	35786.2	33694.4	32903.9	0	68193.9	61353.8	0	42694.1	31416	132025	43568.2	32090.7	50974.5	171703	94266.8	287232	164347	311836	564415	426073	853038	751731	1.12573e+06
1019	1	P32119	P32119	Peroxiredoxin-2	PRDX2	Homo sapiens	21.89	4	4	9.8131e+06	0	52145.9	0	43387.8	0	30663.7	0	0	74847.8	0	0	0	0	260250	71568.6	121436	112784	0	82143.9	85546.5	0	246603	0	254080	408127	112469	0	0	75899.3	547593	129970	218236	280330	136256	666447	593959	526833
1020	1	P35237	P35237	Serpin B6	SERPINB6	Homo sapiens	42.623	4	4	113683	0	0	0	0	0	0	0	0	0	0	0	0	0	0	0	0	0	0	0	0	0	0	0	12541.6	0	0	0	0	0	0	0	0	38360.6	0	53863.4	68482.7	132904
1021	1	P36542	P36542	ATP synthase subunit gamma, mitochondrial	ATP5F1C	Homo sapiens	32.995	4	4	0	0	0	0	0	0	0	0	0	0	0	0	0	0	0	12095.7	0	11932.8	0	0	0	0	0	0	34364.2	0	17059.8	14438.7	188513	39626.5	88302.8	50498.9	82682.3	174221	148414	164923	230188	218475
1022	1	P38570	P38570	Integrin alpha-E	ITGAE	Homo sapiens	130.158	4	4	0	0	0	0	0	0	0	0	0	0	0	0	0	0	0	0	0	0	0	0	0	0	0	0	0	0	0	0	176918	0	0	0	0	75369.1	0	0	0	0
1023	1	P49407	P49407	Beta-arrestin-1	ARRB1	Homo sapiens	47.065	5	4	0	0	0	0	0	0	0	0	0	0	0	0	0	0	0	0	0	0	0	10295.9	0	0	0	0	21105.9	0	0	0	0	0	0	11569	0	145817	59238.9	313581	238420	288701
1024	1	P49721	P49721	Proteasome subunit beta type-2	PSMB2	Homo sapiens	22.835	4	4	586291	0	0	0	0	0	0	0	0	0	0	0	0	0	10669.9	0	0	0	0	8703.65	0	0	5726.61	0	0	0	0	0	0	0	0	0	0	22421.8	0	80167.3	23200.8	19144
1025	1	P50591	P50591	Tumor necrosis factor ligand superfamily member 10	TNFSF10	Homo sapiens	32.511	4	4	0	0	0	0	0	0	0	0	0	0	0	0	0	0	0	0	0	0	0	0	0	0	0	0	0	0	0	94939.7	0	0	0	0	41610.7	0	237088	32532.7	0	0
1026	1	P50991	P50991	T-complex protein 1 subunit delta	CCT4	Homo sapiens	57.924	4	4	0	0	32209.6	0	0	0	0	0	0	14613.1	0	0	0	0	0	6743.43	6277.47	18068.2	0	13098.5	24461.3	0	25665.6	11175.4	30016.6	21102.4	20397.3	7956.75	0	0	32170.6	25706.2	23155.2	49437.9	46261.8	75397.4	80342	119639
1027	1	P52209	P52209	6-phosphogluconate dehydrogenase, decarboxylating	PGD	Homo sapiens	53.139	4	4	5.15687e+06	0	0	0	0	0	0	0	0	0	0	0	0	0	0	0	0	0	0	0	0	0	0	0	4357.49	0	0	0	0	0	0	0	0	13642.1	11337.4	23367	8665.73	17595
1028	1	P53396	P53396	ATP-citrate synthase	ACLY	Homo sapiens	120.838	4	4	0	0	0	0	0	0	0	0	0	0	0	0	0	0	0	0	0	0	0	0	0	0	0	0	0	0	0	0	0	7373.21	6417.27	5355.44	6901.77	54829.4	0	118038	90704.2	122817
1029	1	P53990	P53990	IST1 homolog	IST1	Homo sapiens	39.749	4	4	0	0	0	0	0	0	0	0	0	0	0	0	0	0	0	57953.7	0	0	0	94606.9	28469	0	0	70874.8	0	0	0	0	54341.1	0	0	0	0	0	42763.7	31602.5	36200.7	99984.3
1030	1	P54727	P54727	UV excision repair protein RAD23 homolog B	RAD23B	Homo sapiens	43.172	4	4	1.52919e+06	0	0	0	0	0	0	0	0	0	0	0	0	0	0	0	0	0	0	0	0	0	0	0	0	0	0	0	0	0	0	0	0	0	0	0	0	0
1031	1	P55103	P55103	Inhibin beta C chain	INHBC	Homo sapiens	38.237	4	4	716642	18569.7	94420.3	24452.8	10052.6	0	12784.7	16162.5	39317.2	0	193270	55821.3	83536.4	140510	133612	227013	0	0	123690	206585	51693.4	38808.7	0	280497	0	0	0	24998.4	165029	317253	49429.7	167856	600574	739348	90869.5	70970.8	84416.9	19406
1032	1	P55285	P55285	Cadherin-6	CDH6	Homo sapiens	88.308	5	4	1029336	0	0	0	0	0	0	0	49489.5	0	0	194702	0	0	0	0	0	0	0	0	0	384170	67014.9	42344.1	0	0	0	32129.6	0	99222.6	0	184497	219633	0	108904	0	0	0
1033	1	P60660	P60660	Myosin light polypeptide 6	MYL6	Homo sapiens	16.93	6	4	394061	75668.2	28797.3	63534	125344	62196.5	0	26308	0	18018.6	25877.6	0	99544.1	58383	96924.6	291686	134164	123160	167183	475778	332939	250648	349648	217247	444962	302443	252185	225949	602317	384876	544891	342947	909148	1412715	1089308	1.72372e+06	1.68633e+06	2.05711e+06
1034	1	P60953	P60953	Cell division control protein 42 homolog	CDC42	Homo sapiens	21.257	4	4	316145	0	10140.5	19199.4	0	0	0	0	0	0	0	0	0	0	0	0	0	10275.3	0	60837.2	66179.4	34300.5	45807.6	11206.6	285950	77079.1	15009.2	39084.9	142396	94520.7	197075	96662.8	217459	460111	306760	711596	625254	843977
1035	1	P60985	P60985	Keratinocyte differentiation-associated protein	KRTDAP	Homo sapiens	11.048	4	4	0	11706.6	61873.6	0	524835	0	594139	4614489	0	60005.9	1328425	0	0	0	209292	55991.8	0	0	0	296902	192050	0	165683	0	0	213463	5816259	20414.9	0	1698156	0	269947	72637.3	0	532666	29927.4	18493.6	342533
1036	1	P61106	P61106	Ras-related protein Rab-14	RAB14	Homo sapiens	23.898	4	4	718241	0	70291.3	0	0	0	0	0	0	0	0	0	0	0	0	0	0	0	0	20889.9	0	0	40811	0	17641.2	29947.8	0	27223	39775.1	82149.2	307670	313197	45192.5	184478	177288	545966	518699	531339
1037	1	P61604	P61604	10 kDa heat shock protein, mitochondrial	HSPE1	Homo sapiens	10.931	4	4	0	209674	150854	253856	238698	208492	193218	252875	249180	210267	170822	170609	219282	218955	205563	193396	200534	201042	197466	217266	237257	165010	242625	198454	198980	191189	186969	150202	185717	223006	230804	246106	205634	159177	220703	240476	184275	160638
1038	1	P62805	P62805	Histone H4	H4-16	Homo sapiens	11.365	4	4	3544575	1022877	873279	1.62059e+06	1.52326e+06	1.5878e+06	1.2368e+06	1.12618e+06	929090	1.35617e+06	1.1329e+06	1.08361e+06	978472	1.19543e+06	2.01629e+06	1690527	1.05109e+06	1.33316e+06	1.17209e+06	2054425	1.51303e+06	1.07254e+06	1.12333e+06	1.18341e+06	1.46543e+06	1.36971e+06	962043	1.35701e+06	1444228	1.40523e+06	1.5789e+06	1.81921e+06	1.02854e+06	1.70529e+06	1.34147e+06	1.21832e+06	1.38147e+06	1.23474e+06
1039	1	P62826	P62826	GTP-binding nuclear protein Ran	RAN	Homo sapiens	24.421	4	4	682588	211291	1655015	328129	95518.4	212066	758815	279503	33026.7	511042	1842443	0	49386.4	196071	858432	125521	79095.3	128374	377161	323532	1956447	87323.4	914884	249512	246046	99887.4	208624	931247	88478.2	608447	236435	0	0	47949.3	265157	96975.4	205672	169504
1040	3	P69849;Q15155;Q5JPE7	P69849	Nodal modulator 3	NOMO3	Homo sapiens	134.133	4	4	252217	0	40570	0	0	0	0	0	0	0	0	0	0	0	0	0	0	13693.2	16640.2	0	0	11734.5	0	29849	0	0	0	0	0	0	0	0	0	0	0	0	11150.4	15639.2
1041	1	P78371	P78371	T-complex protein 1 subunit beta	CCT2	Homo sapiens	57.488	4	4	0	15465.7	10212.7	0	19564.6	0	0	14136.9	0	0	0	0	0	0	13501.2	0	23819.8	22124.2	0	23571.3	0	0	0	0	0	0	0	18323.5	20137.3	0	29026.5	0	0	35968.1	46295.7	69373.2	112700	187930
1042	1	P78536	P78536	Disintegrin and metalloproteinase domain-containing protein 17	ADAM17	Homo sapiens	93.022	4	4	0	0	0	0	0	0	0	0	0	0	0	0	0	0	0	0	0	0	0	0	0	0	0	0	0	0	17702.1	0	25613.2	24883.9	0	69106	184551	21355.5	0	17038	20464.4	90704.3
1043	1	Q06187	Q06187	Tyrosine-protein kinase BTK	BTK	Homo sapiens	76.28	4	4	0	0	0	0	0	0	0	0	0	0	0	0	0	0	0	0	0	0	0	0	0	0	0	0	0	0	0	0	0	0	0	0	0	42678.6	0	0	13212.8	75363.1
1044	1	Q10472	Q10472	Polypeptide N-acetylgalactosaminyltransferase 1	GALNT1	Homo sapiens	64.217	5	4	118437	0	0	0	0	0	0	0	0	0	0	0	0	0	0	0	0	0	0	0	0	0	0	0	0	0	0	0	0	0	0	0	38863.3	0	0	0	0	178552
1045	1	Q10588	Q10588	ADP-ribosyl cyclase/cyclic ADP-ribose hydrolase 2	BST1	Homo sapiens	35.724	4	4	6607821	0	0	81690.5	0	0	0	0	1.33768e+06	0	0	376582	22664.9	46409.6	0	0	29857.8	51908.6	652325	0	197564	480210	271556	1.03628e+06	0	147394	85676.2	183103	4593017	2955377	337389	1023794	2330403	595395	371722	928990	802376	848889
1046	1	Q12866	Q12866	Tyrosine-protein kinase Mer	MERTK	Homo sapiens	110.252	4	4	1.20367e+06	0	0	0	0	0	0	0	0	0	0	15913.4	0	0	0	0	13245	11183.4	0	0	0	0	0	0	0	0	554020	420504	538811	304326	36172.4	30698.5	0	401728	1.93883e+06	1.5483e+06	974521	1.46857e+06
1047	1	Q13217	Q13217	DnaJ homolog subfamily C member 3	DNAJC3	Homo sapiens	57.58	4	4	0	0	19141.5	0	0	0	0	0	0	0	0	0	34422.2	24730.8	0	0	0	0	0	0	0	0	0	0	0	34887.2	0	0	87655.8	0	51270.6	63468.3	181872	250852	185214	117432	292568	186729
1048	1	Q13637	Q13637	Ras-related protein Rab-32	RAB32	Homo sapiens	24.997	6	4	113623	0	0	0	0	0	0	0	0	0	0	0	0	0	0	0	0	0	0	0	0	0	0	0	0	0	0	0	34375.9	21308.4	174897	0	38567	119156	156669	365981	431906	618781
1049	1	Q13642	Q13642	Four and a half LIM domains protein 1	FHL1	Homo sapiens	36.262	4	4	1186911	0	0	0	0	0	0	0	0	0	0	0	22062.3	0	0	0	0	11242.4	0	15400.3	0	0	0	0	19131.5	0	0	0	38254	22860.1	21584.1	0	0	47598.5	70770.9	105981	99639.9	154039
1050	1	Q13835	Q13835	Plakophilin-1	PKP1	Homo sapiens	82.86	4	4	46568.3	0	0	0	66540.6	24709.2	11342	0	0	14947.5	0	0	10403.1	0	166973	0	28963.8	0	0	10693.2	0	0	12146	0	46981.9	0	0	77455.6	0	7998.12	19676.5	75339.5	0	39037.7	15080.7	174792	251793	130594
1051	1	Q14019	Q14019	Coactosin-like protein	COTL1	Homo sapiens	15.942	4	4	2428705	0	0	0	0	0	0	0	0	0	0	0	0	0	0	0	0	0	0	0	0	0	0	0	0	0	0	0	0	0	0	0	0	0	0	0	0	0
1052	1	Q15149	Q15149	Plectin	PLEC	Homo sapiens	531.798	5	4	263707	0	0	0	0	0	0	0	0	0	0	0	0	0	0	0	0	0	0	0	0	0	0	0	0	0	0	0	0	0	0	0	0	0	0	0	0	0
1053	1	Q15223	Q15223	Nectin-1	NECTIN1	Homo sapiens	57.159	4	4	1202912	0	0	0	0	0	0	0	0	0	0	216419	0	0	0	0	230324	266982	0	0	0	323380	66097.1	0	34810.1	27655.7	0	697737	740990	945349	71416.9	212806	167013	5001879	2287289	329638	482150	246921
1054	1	Q15485	Q15485	Ficolin-2	FCN2	Homo sapiens	34.002	5	4	6831786	835258	340238	1.73967e+06	1.42627e+06	1.43654e+06	537931	471068	99786.4	1.13599e+06	1.29665e+06	854015	6182762	7439700	1.93281e+06	1.26101e+06	920525	966706	2641560	2.07423e+06	67262.4	2.73368e+06	1664014	2679017	920361	1.59566e+06	737524	1.0472e+06	2.12024e+06	2.49983e+06	3.47242e+06	4200696	2.14998e+06	2.00563e+06	1.40368e+06	3066290	2.95279e+06	3.67536e+06
1055	1	Q15818	Q15818	Neuronal pentraxin-1	NPTX1	Homo sapiens	47.122	4	4	0	0	0	0	0	0	0	0	0	0	0	0	380120	315968	0	0	0	0	303219	0	0	351358	0	235827	0	81740.9	0	0	282068	226145	349688	554660	703602	268651	0	771077	0	0
1056	1	Q16891	Q16891	MICOS complex subunit MIC60	IMMT	Homo sapiens	83.679	4	4	0	0	0	0	0	0	0	0	0	0	0	0	0	0	0	0	0	0	0	0	0	0	0	0	0	0	0	0	8489.23	0	0	0	0	0	0	48645.1	128424	110014
1057	1	Q5EB52	Q5EB52	Mesoderm-specific transcript homolog protein	MEST	Homo sapiens	38.829	4	4	0	0	37245.9	0	0	0	10712.8	22169.7	0	11919	148428	0	0	0	0	0	0	10452.7	0	45053.4	19480.4	0	19394.6	0	0	0	0	17780.1	0	16151	0	9221.12	0	0	18736.7	9633.19	9334.5	0
1058	1	Q5T0T0	Q5T0T0	E3 ubiquitin-protein ligase MARCHF8	MARCHF8	Homo sapiens	32.965	4	4	0	0	0	0	0	0	0	0	0	13564.4	0	0	0	0	0	0	5949.91	0	0	0	0	0	0	0	32065.3	37067	0	0	0	0	87991	0	5700.07	10920.9	23893.6	49730.1	162121	181856
1059	1	Q6UWD8	Q6UWD8	Transmembrane protein C16orf54	C16orf54	Homo sapiens	24.359	4	4	0	0	0	0	0	0	0	0	0	0	0	0	0	0	0	0	0	0	0	0	0	0	0	0	135996	406355	0	0	0	23728.7	484212	67933.9	160649	339460	61337.2	497238	732797	1498838
1060	1	Q6ZMJ2	Q6ZMJ2	Scavenger receptor class A member 5	SCARA5	Homo sapiens	53.995	4	4	0	0	0	0	0	0	0	0	0	0	0	0	0	0	0	0	0	0	0	0	0	100062	0	0	0	0	0	0	76448.5	144652	0	0	75013.1	70914.6	0	0	252479	0
1061	1	Q7KZF4	Q7KZF4	Staphylococcal nuclease domain-containing protein 1	SND1	Homo sapiens	101.999	4	4	0	0	0	0	0	0	0	0	0	0	0	0	0	0	0	0	0	0	0	0	0	0	0	0	0	0	0	79569.1	0	21446.2	0	0	0	0	87349.3	0	41950.4	0
1062	1	Q7LGC8	Q7LGC8	Carbohydrate sulfotransferase 3	CHST3	Homo sapiens	54.705	4	4	0	0	0	0	0	0	0	0	0	0	0	0	0	0	0	0	0	0	0	0	0	0	0	0	0	0	0	0	135866	41718.1	0	15757.5	259735	205050	327184	0	6226.93	0
1063	1	Q7Z4W1	Q7Z4W1	L-xylulose reductase	DCXR	Homo sapiens	25.911	4	4	0	8067.04	16839.7	0	0	0	0	0	0	0	0	0	0	0	0	5452.05	0	0	0	0	0	0	0	0	0	0	0	404912	24271.6	0	0	28968.9	145090	0	449775	0	0	0
1064	1	Q86SF2	Q86SF2	N-acetylgalactosaminyltransferase 7	GALNT7	Homo sapiens	75.391	4	4	188368	0	0	0	0	0	0	0	0	0	0	0	0	0	0	0	0	0	0	0	0	0	0	0	0	0	0	0	0	0	0	0	0	0	85136.7	0	0	0
1065	1	Q86T13	Q86T13	C-type lectin domain family 14 member A	CLEC14A	Homo sapiens	51.635	4	4	0	0	0	0	0	0	0	0	0	0	0	0	0	0	0	0	64148.7	10305.3	0	0	0	0	0	0	0	0	796156	0	0	36236.4	0	23620.6	27686.3	0	346914	539494	0	0
1066	1	Q86UD1	Q86UD1	Out at first protein homolog	OAF	Homo sapiens	30.688	4	4	2.50979e+06	1115454	371725	231115	89194.3	133165	89324.6	43271.8	291066	47493.9	291907	90724.5	103046	101266	589062	447676	71448.8	120522	746877	352968	271957	392872	244760	865027	52102.8	120856	133401	331696	1474694	1.09545e+06	284873	330928	1.1064e+06	2.77293e+06	411389	516546	428212	218773
1067	1	Q86VZ4	Q86VZ4	Low-density lipoprotein receptor-related protein 11	LRP11	Homo sapiens	53.312	4	4	0	0	0	0	0	0	0	0	0	0	0	0	0	0	0	0	0	0	0	0	0	0	0	0	0	0	113712	0	0	0	0	0	0	0	0	0	0	0
1068	1	Q8IV08	Q8IV08	5'-3' exonuclease PLD3	PLD3	Homo sapiens	54.704	4	4	0	0	0	0	0	0	0	0	13226.4	0	0	0	133385	692344	0	0	0	0	250303	0	0	0	0	475006	0	0	0	0	57046.2	144573	0	774748	758512	0	0	8072.95	453180	404325
1069	1	Q8IWK6	Q8IWK6	Adhesion G protein-coupled receptor A3	ADGRA3	Homo sapiens	146.152	4	4	0	0	0	0	0	0	0	0	0	0	0	0	149551	53617.8	0	0	0	0	0	0	0	0	0	0	0	0	0	0	0	0	0	0	0	0	0	0	0	0
1070	1	Q8IY22	Q8IY22	C-Maf-inducing protein	CMIP	Homo sapiens	86.331	4	4	0	0	0	0	0	0	0	0	0	0	0	0	0	0	0	0	0	0	0	0	0	0	0	0	34418.2	0	0	0	76898.8	0	0	0	0	395484	294225	322328	380515	603208
1071	1	Q8IZC6	Q8IZC6	Collagen alpha-1(XXVII) chain	COL27A1	Homo sapiens	186.892	4	4	0	0	0	0	0	0	0	0	0	0	0	0	0	0	0	0	0	0	0	0	0	0	0	0	0	0	139010	0	0	0	650203	0	0	0	0	76079.5	0	0
1072	1	Q8N5C1	Q8N5C1	Calcium homeostasis modulator protein 5	CALHM5	Homo sapiens	35.169	4	4	0	0	0	0	0	0	0	0	0	0	0	0	0	0	0	0	0	0	0	0	0	0	0	0	46139.3	0	0	0	67689	34651.9	51831.5	0	89429.2	255888	215799	240445	262836	460047
1073	1	Q8N5I2	Q8N5I2	Arrestin domain-containing protein 1	ARRDC1	Homo sapiens	45.982	4	4	0	0	0	0	0	0	0	0	0	0	0	0	0	0	0	0	0	0	0	0	0	0	0	0	0	0	0	0	0	0	25626.1	0	0	34826.5	0	166205	126917	193679
1074	1	Q8N699	Q8N699	Myc target protein 1	MYCT1	Homo sapiens	26.593	4	4	0	0	0	0	0	0	0	0	0	0	0	0	0	0	0	38063.2	187584	230244	39182.1	143064	213823	160077	219400	0	338582	213358	87610.7	545462	909802	345865	966275	410055	952664	2.1963e+06	2.6606e+06	2.17637e+06	2.39903e+06	4718924
1075	1	Q8ND71	Q8ND71	GTPase IMAP family member 8	GIMAP8	Homo sapiens	74.891	4	4	0	0	0	0	0	0	0	0	0	0	0	0	0	0	0	0	0	0	0	0	0	0	0	0	0	0	0	0	0	0	0	0	0	0	0	0	0	73240.8
1076	1	Q8NFT8	Q8NFT8	Delta and Notch-like epidermal growth factor-related receptor	DNER	Homo sapiens	78.474	4	4	0	0	0	0	0	0	0	0	0	83731.3	0	0	0	0	0	0	0	0	0	0	0	93463.6	0	0	0	0	76758.3	0	328354	353343	0	0	49501.4	1.27773e+06	0	266955	232961	152321
1077	1	Q8NG11	Q8NG11	Tetraspanin-14	TSPAN14	Homo sapiens	30.69	4	4	19085.1	0	0	0	0	0	0	0	0	0	0	0	10543.1	0	0	0	48729.8	53543.5	0	51869.7	21924.1	15842.6	44727.5	10001.1	102323	73040	0	156927	236136	55613.5	341242	137272	298136	641889	806829	886303	909032	1295179
1078	1	Q8TB73	Q8TB73	Protein NDNF	NDNF	Homo sapiens	64.674	4	4	0	0	0	0	67045	106536	0	0	0	75084.7	25816	0	25169.4	85129.7	63035.9	0	11321.7	17678.8	0	89960.4	0	0	0	0	16538	203513	0	0	0	0	129482	18906.3	0	54931.2	0	17806	108462	111251
1079	1	Q8TD55	Q8TD55	Pleckstrin homology domain-containing family O member 2	PLEKHO2	Homo sapiens	53.349	4	4	0	0	0	0	0	0	0	0	0	0	0	0	0	0	0	0	0	0	0	0	0	0	0	0	0	0	0	0	0	0	0	0	0	36690.4	15687.5	60076.1	154930	216979
1080	1	Q8WVV4	Q8WVV4	Protein POF1B	POF1B	Homo sapiens	68.064	4	4	0	0	0	0	0	0	0	0	0	0	0	0	0	0	133184	0	0	0	0	0	0	0	0	0	0	0	0	0	0	0	0	0	0	0	0	57222.6	0	0
1081	1	Q92496	Q92496	Complement factor H-related protein 4	CFHR4	Homo sapiens	65.353	7	4	29334300	1.74993e+07	871877	474507	115392	117058	75654	83746.8	5181870	56585.1	0	10384500	924875	678890	93712.3	11969730	26372.2	117810	357988	2.15643e+07	1462490	4316056	1915810	758698	53545.5	368320	5616399	255437	2.13865e+07	44849390	321469	622905	36149011	1.32977e+08	114553	1254330	1.45985e+07	1.65389e+06
1082	1	Q92520	Q92520	Protein FAM3C	FAM3C	Homo sapiens	24.68	4	4	1118677	0	0	0	0	51112.3	0	0	0	0	0	0	0	0	0	0	0	0	0	0	0	0	0	0	0	0	0	0	0	56596	53927	17321.6	30696.3	13719	43595.1	102399	44398.9	565157
1083	1	Q93070	Q93070	Ecto-ADP-ribosyltransferase 4	ART4	Homo sapiens	35.879	4	4	277643	0	0	0	0	0	0	0	0	0	0	0	0	0	164992	0	0	0	0	0	0	39949.5	0	0	0	78494.7	0	104720	245104	157488	52216.6	100710	95102.7	334572	179381	106025	230495	109243
1084	1	Q93091	Q93091	Ribonuclease K6	RNASE6	Homo sapiens	17.197	4	4	0	0	0	0	0	0	0	0	496464	0	0	274586	0	0	0	35269	0	0	658811	245287	30259.7	0	0	806393	0	0	0	0	0	0	0	12066.3	0	0	0	0	0	10898.8
1085	1	Q969T9	Q969T9	WW domain-binding protein 2	WBP2	Homo sapiens	28.086	4	4	1024186	0	0	0	0	0	0	0	0	0	0	0	0	0	0	0	0	0	0	0	0	0	0	0	0	20803.9	0	0	158233	13265.3	86237.3	54616.8	48176	115300	211063	416388	361339	548597
1086	1	Q96HD1	Q96HD1	Protein disulfide isomerase CRELD1	CRELD1	Homo sapiens	45.439	4	4	336102	0	0	0	0	0	49561.7	84545.3	0	0	0	0	0	0	0	0	0	0	0	0	0	0	0	0	0	0	34313.5	0	0	0	0	0	0	0	0	0	0	0
1087	1	Q96P63	Q96P63	Serpin B12	SERPINB12	Homo sapiens	46.276	4	4	172984	0	67722.7	0	325004	38158.5	73259.4	0	0	95802.3	115010	0	67897.7	0	593919	0	113466	78525.8	31655.6	37206	0	0	49969.3	0	188243	13416.5	56959.7	21181.3	14979	119240	105789	121335	0	196234	102532	490674	21335.6	23762.6
1088	1	Q96PL5	Q96PL5	Erythroid membrane-associated protein	ERMAP	Homo sapiens	52.604	4	4	0	0	0	0	0	0	0	0	0	0	0	0	0	0	0	0	8046.32	0	0	0	0	0	0	0	0	76137.7	0	0	0	0	176531	0	0	0	74501.9	32892.5	216371	336850
1089	1	Q96Q06	Q96Q06	Perilipin-4	PLIN4	Homo sapiens	134.433	4	4	0	0	0	0	0	0	0	0	0	0	0	0	0	0	0	0	0	0	0	0	0	0	0	0	0	0	81363.1	0	0	0	0	0	0	0	0	75974.1	0	0
1090	1	Q99523	Q99523	Sortilin	SORT1	Homo sapiens	92.069	4	4	89221.5	0	0	707851	0	0	0	0	0	0	0	0	0	0	0	0	0	0	0	0	0	0	0	0	0	0	0	107562	0	0	0	36578.6	280969	0	98982	0	0	0
1091	1	Q99999	Q99999	Galactosylceramide sulfotransferase	GAL3ST1	Homo sapiens	48.765	4	4	0	0	154843	0	0	0	0	0	0	0	120820	0	0	0	0	0	0	0	0	14095.3	0	0	0	0	0	0	0	0	0	0	0	129955	124980	0	0	0	0	0
1092	1	Q9BU40	Q9BU40	Chordin-like protein 1	CHRDL1	Homo sapiens	52.026	4	4	0	0	0	0	0	0	0	0	24320.9	0	19668.4	0	0	0	0	0	0	0	133795	0	57473.8	0	0	263164	0	0	0	0	0	0	0	0	0	0	0	0	0	0
1093	1	Q9BUL8	Q9BUL8	Programmed cell death protein 10	PDCD10	Homo sapiens	24.7	4	4	0	0	0	0	0	0	0	0	0	0	0	0	0	0	0	0	0	0	0	0	0	0	0	0	0	0	0	0	0	0	25530.2	0	10189.9	20671.9	0	197406	102678	240667
1094	1	Q9BUP3	Q9BUP3	Oxidoreductase HTATIP2	HTATIP2	Homo sapiens	27.049	4	4	0	0	119748	0	0	0	0	0	0	0	0	0	0	0	0	0	0	0	0	0	37010	0	0	0	0	0	0	0	0	0	0	0	58393.8	0	0	0	0	0
1095	1	Q9BYJ0	Q9BYJ0	Fibroblast growth factor-binding protein 2	FGFBP2	Homo sapiens	24.581	4	4	0	0	0	0	120184	0	189889	241087	0	0	641678	0	0	0	0	0	0	0	0	0	0	0	0	0	0	0	281339	0	0	0	71910	0	0	0	0	239471	0	0
1096	1	Q9H1U4	Q9H1U4	Multiple epidermal growth factor-like domains protein 9	MEGF9	Homo sapiens	62.985	4	4	1111325	0	0	0	0	0	0	0	0	0	87690.9	0	0	0	0	0	29603.2	0	0	0	0	121288	0	0	11831.3	13465	1392315	384586	399610	723466	0	0	30878.7	0	459683	4495988	262195	3006348
1097	1	Q9H2K8	Q9H2K8	Serine/threonine-protein kinase TAO3	TAOK3	Homo sapiens	105.405	5	4	0	0	0	0	0	0	0	0	0	0	0	0	0	0	0	0	0	0	0	0	0	0	0	0	0	0	0	0	0	0	0	0	0	39312.7	10366	22644.3	83732.1	85354.2
1098	1	Q9H3G5	Q9H3G5	Probable serine carboxypeptidase CPVL	CPVL	Homo sapiens	54.163	4	4	0	0	0	0	0	0	0	0	134633	0	0	0	313842	631884	0	0	0	0	0	0	0	0	0	62719.7	0	0	0	0	0	0	0	0	120600	29299.4	0	0	31732.5	0
1099	1	Q9H3U1	Q9H3U1	Protein unc-45 homolog A	UNC45A	Homo sapiens	103.077	4	4	0	0	0	0	0	0	0	0	0	0	0	0	0	0	0	0	0	0	0	0	0	0	0	0	0	0	0	0	0	0	0	0	0	12157.4	4655.58	20826.5	99493.8	96976.8
1100	1	Q9H497	Q9H497	Torsin-3A	TOR3A	Homo sapiens	46.199	4	4	0	0	12487.2	205672	0	7896.78	0	0	224066	42662.5	0	0	0	0	8700.28	0	0	0	0	0	0	0	0	16914.3	0	0	0	0	0	0	0	0	0	0	0	59107.7	0	0
1101	1	Q9HAT2	Q9HAT2	Sialate O-acetylesterase	SIAE	Homo sapiens	58.314	4	4	265407	0	0	475977	0	0	0	0	416799	0	0	0	170290	728221	0	0	0	0	0	0	0	0	0	123345	0	0	0	0	0	0	0	39216.3	12667.7	0	14151.7	0	0	0
1102	1	Q9HCM3	Q9HCM3	UPF0606 protein KIAA1549	KIAA1549	Homo sapiens	210.759	4	4	0	0	0	0	0	0	0	0	0	0	0	0	0	0	0	0	0	0	0	0	0	0	0	0	44919.9	0	25970.5	0	0	60169.4	0	0	0	0	177201	144799	62475.9	848485
1103	1	Q9HCN6	Q9HCN6	Platelet glycoprotein VI	GP6	Homo sapiens	36.865	4	4	2912900	0	0	0	0	0	0	170271	0	0	15625.3	0	0	0	0	76198.2	0	14358	0	383471	0	0	0	0	0	0	1115575	29047.1	8455.99	507610	0	296036	172613	113442	1.59676e+06	340196	178469	443914
1104	1	Q9NP72	Q9NP72	Ras-related protein Rab-18	RAB18	Homo sapiens	22.977	4	4	0	0	0	0	0	0	0	0	0	5984.44	0	0	0	0	0	0	0	0	0	0	0	0	0	0	0	0	0	0	0	0	48049.5	0	29707.2	76162.7	61290.3	33828.8	130348	196926
1105	1	Q9NPC4	Q9NPC4	Lactosylceramide 4-alpha-galactosyltransferase	A4GALT	Homo sapiens	40.499	4	4	0	0	0	0	0	0	0	0	0	0	0	0	0	0	0	0	18654.7	31836.2	67914.5	60290.2	0	0	0	86321.8	0	0	125704	30332	0	359596	0	151589	189166	0	130759	68489.5	169062	85061
1106	1	Q9NQ76	Q9NQ76	Matrix extracellular phosphoglycoprotein	MEPE	Homo sapiens	58.42	4	4	34687.5	0	0	0	0	0	120501	329054	0	0	319263	0	0	0	0	0	0	0	0	0	0	0	0	0	0	0	0	0	0	0	0	0	0	0	0	0	0	0
1107	1	Q9NRR1	Q9NRR1	Cytokine-like protein 1	CYTL1	Homo sapiens	15.577	4	4	0	0	0	0	161805	0	379685	1.18041e+06	0	0	669018	0	0	0	8390.31	0	0	0	0	0	0	0	0	0	0	35805.3	0	0	0	0	0	0	0	0	0	71180.5	0	34984.5
1108	1	Q9NSB2	Q9NSB2	Keratin, type II cuticular Hb4	KRT84	Homo sapiens	64.843	4	4	0	0	0	0	0	0	0	0	0	0	0	0	0	0	0	0	0	0	0	0	0	0	0	0	0	381930	0	0	0	0	0	0	0	0	0	0	0	0
1109	1	Q9NT22	Q9NT22	EMILIN-3	EMILIN3	Homo sapiens	82.648	4	4	0	0	0	0	0	0	0	0	0	0	0	0	0	0	0	0	0	0	247979	0	0	408282	0	0	0	0	0	0	296520	171211	0	239717	1.62937e+06	187661	0	67829.7	0	0
1110	1	Q9NTU7	Q9NTU7	Cerebellin-4	CBLN4	Homo sapiens	21.806	4	4	1335745	0	0	0	0	0	0	0	0	0	0	41632.3	0	0	0	0	0	0	1.00504e+06	0	55229.2	4938426	153243	637314	0	24738.9	129654	0	4903614	3416974	92558.4	1.23783e+06	2.29424e+06	437366	0	596571	226860	0
1111	1	Q9NV96	Q9NV96	Cell cycle control protein 50A	TMEM30A	Homo sapiens	40.686	4	4	0	0	0	0	0	0	0	0	0	0	0	0	0	0	0	0	0	0	0	0	0	0	0	0	0	0	0	0	0	0	24471.6	0	0	59830.9	22035.8	47044.9	152815	124735
1112	1	Q9NZC2	Q9NZC2	Triggering receptor expressed on myeloid cells 2	TREM2	Homo sapiens	25.445	4	4	0	0	0	0	0	0	0	0	0	0	0	0	0	0	0	0	0	0	0	0	22420.2	0	0	0	0	0	0	0	0	105940	0	0	0	0	0	0	382812	163856
1113	1	Q9P126	Q9P126	C-type lectin domain family 1 member B	CLEC1B	Homo sapiens	26.595	4	4	121895	0	0	0	0	0	0	0	0	0	0	0	0	0	0	39741.8	0	11166.1	0	0	55789.4	35079.1	0	0	162282	0	17539.7	25889.3	374389	207747	212947	255539	514758	936846	726104	764253	1009600	1245137
1114	1	Q9UBP4	Q9UBP4	Dickkopf-related protein 3	DKK3	Homo sapiens	38.39	4	4	620431	0	0	0	0	0	0	0	0	0	0	16309.3	0	0	0	0	0	0	184372	0	0	359063	0	143518	0	0	55599.4	0	118054	92931.3	13910.2	551811	783382	0	79596.3	69315.6	20853.3	17749.7
1115	1	Q9UEW3	Q9UEW3	Macrophage receptor MARCO	MARCO	Homo sapiens	52.656	4	4	737509	237419	0	0	0	0	0	0	0	0	0	235305	0	0	0	142318	0	0	164045	0	531506	150298	520420	270805	0	158673	0	105926	598377	168692	66028.3	410936	588796	816136	209826	133622	202237	63243.9
1116	1	Q9UK05	Q9UK05	Growth/differentiation factor 2	GDF2	Homo sapiens	47.322	4	4	97343	0	0	0	0	0	0	0	0	0	0	0	34490.4	31021.7	0	0	0	0	271283	0	0	0	0	275193	0	0	0	0	21468.7	10376.9	0	0	0	0	0	0	0	0
1117	1	Q9UK41	Q9UK41	Vacuolar protein sorting-associated protein 28 homolog	VPS28	Homo sapiens	25.422	4	4	0	0	0	0	0	0	0	0	0	0	0	0	0	0	0	0	0	0	0	0	0	0	0	0	0	34549.7	0	0	0	0	47821.1	0	20171.4	12170.2	13025.2	79608.6	87849.5	174810
1118	1	Q9UP52	Q9UP52	Transferrin receptor protein 2	TFR2	Homo sapiens	88.755	4	4	0	0	0	0	0	0	0	0	0	0	0	0	0	0	0	0	0	0	0	0	0	0	0	0	0	0	0	150763	0	0	0	18503	69750.1	0	0	0	0	0
1119	1	Q9UQ52	Q9UQ52	Contactin-6	CNTN6	Homo sapiens	113.957	4	4	0	0	0	0	0	0	0	0	0	0	0	0	0	0	0	0	0	0	0	0	0	32815.2	0	0	0	0	0	0	0	96243.9	0	0	0	0	0	0	0	0
1120	1	Q9Y230	Q9Y230	RuvB-like 2	RUVBL2	Homo sapiens	51.156	4	4	0	0	0	0	0	0	0	0	0	0	0	0	0	0	0	0	0	0	0	27470.7	0	0	0	0	16699.9	0	9603.46	7103.39	15552.4	0	25105	21952.9	0	58933.2	25396.8	62775.1	69105	105853
1121	1	Q9Y264	Q9Y264	Angiopoietin-4	ANGPT4	Homo sapiens	56.849	4	4	0	0	0	0	0	0	0	0	0	0	0	0	0	0	0	0	0	0	0	0	0	0	0	0	0	0	0	0	0	0	65202.6	53304.9	0	0	0	76431.6	0	0
1122	1	Q9Y266	Q9Y266	Nuclear migration protein nudC	NUDC	Homo sapiens	38.244	4	4	0	53304.4	193640	88830.2	157059	116299	105315	56485.4	47897	89712.6	107346	53727	101033	108804	172908	114828	174934	149320	36713.7	45825.2	54456.8	49481.5	86447.7	50030.3	178408	98487.7	160026	96704.6	146307	55003.4	85687.6	106792	127979	62233.4	129748	191572	154819	222116
1123	1	Q9Y287	Q9Y287	Integral membrane protein 2B	ITM2B	Homo sapiens	30.338	4	4	562207	306512	752671	553533	48875.7	116110	136557	120610	314036	23830.1	310228	432226	677261	739835	577234	377809	87368.8	109013	601162	519852	488104	505964	523433	586818	147006	240155	85407.7	500063	513436	353251	409020	936291	2154968	1391121	794427	627109	396406	278027
1124	1	Q9Y5S2	Q9Y5S2	Serine/threonine-protein kinase MRCK beta	CDC42BPB	Homo sapiens	194.317	5	4	0	0	0	0	0	0	0	0	0	0	0	0	0	0	0	0	0	0	0	0	0	0	0	0	0	0	0	0	0	0	0	0	0	40382	0	7428.89	15231.7	92031
1125	1	Q9Y646	Q9Y646	Carboxypeptidase Q	CPQ	Homo sapiens	51.888	4	4	899984	0	0	0	0	0	0	0	232694	0	0	0	19849.9	104607	0	25687.1	0	0	0	0	0	0	0	0	0	8183.83	0	42879.9	78796.8	116342	25753.6	43081.8	298835	135758	98513.5	56582.9	66832.9	0
1126	1	Q9Y6N6	Q9Y6N6	Laminin subunit gamma-3	LAMC3	Homo sapiens	171.231	4	4	0	0	0	0	0	0	0	0	0	0	0	0	0	10097	0	0	0	0	0	0	0	97821.4	0	0	0	0	0	0	13360.9	88890.4	0	0	0	0	0	0	0	0
1127	1	Q9Y6Z7	Q9Y6Z7	Collectin-10	COLEC10	Homo sapiens	30.705	4	4	4729377	282995	11297037	613750	656782	1050935	13138631	6618495	2052858	1544616	17358889	2097742	7009950	5238030	1927527	2177401	851298	1165850	21314389	3394852	8003852	26199670	11818500	24234028	1944138	2089455	11813365	860000	62114280	30514400	2764636	7345683	36461930	2337188	1350724	4608068	1449039	729771
1128	1	A0A075B7D0	A0A075B7D0	Immunoglobulin heavy variable 1/OR15-1 (non-functional) (Fragment)	IGHV1OR15-1	Homo sapiens	13.01	3	3	2.14986e+06	104837	1044270	1.69595e+06	8.39311e+06	4.37477e+06	11439780	8383826	2.724e+06	1844695	6.21644e+06	26846731	20163.2	3731001	4287945	64053.6	1.41172e+06	227210	50995753	90029.4	462647	15094235	688991	5.86873e+07	18219.1	1.07956e+07	1.06862e+06	9.4989e+06	2018232	839242	47897.7	2.68992e+07	2.5973e+07	103914	1.29474e+06	0	866960	1.58935e+06
1129	1	A0A0B4J1V6	A0A0B4J1V6	Immunoglobulin heavy variable 3-73	IGHV3-73	Homo sapiens	12.857	3	3	250958	457331	95638.7	417469	1017077	623065	1358768	1050660	300329	627529	554542	5400376	525342	511251	579518	414072	143220	237920	3894081	424307	2051381	2735847	2857096	2931601	470408	3438818	92677.3	112939	242880	157981	1865789	4054230	5090652	155543	298126	77509.2	49965.4	54008.2
1130	1	A0A0C4DH29	A0A0C4DH29	Immunoglobulin heavy variable 1-3	IGHV1-3	Homo sapiens	13.004	3	3	0	0	0	0	0	0	69933.4	0	0	0	0	161604	0	0	0	0	0	0	83102.7	0	11091.4	109000	40996.3	369237	0	38622.6	0	0	0	0	26753.8	136729	104112	0	0	0	0	0
1131	2	A0A0C4DH67;A0A0C4DH69	A0A0C4DH67	Immunoglobulin kappa variable 1-8	IGKV1-8	Homo sapiens	12.535	3	3	784184	0	21241.5	196768	119129	34163.6	0	54503.1	0	0	0	1475188	0	0	12467.2	0	0	0	217297	110724	116777	137021	139246	932471	0	196881	0	0	0	0	0	109507	205564	13957.6	0	0	0	27098.9
1132	1	A6NH11	A6NH11	Glycolipid transfer protein domain-containing protein 2	GLTPD2	Homo sapiens	31.64	3	3	0	54412.6	115079	0	0	0	113794	211619	0	0	0	0	0	0	0	0	0	0	0	0	0	0	0	0	0	0	260345	0	0	0	0	0	0	0	0	68768.8	0	0
1133	1	O00451	O00451	GDNF family receptor alpha-2	GFRA2	Homo sapiens	51.545	3	3	0	0	0	0	0	0	0	0	0	0	0	0	0	0	0	0	0	0	0	0	17973.1	0	30789.7	0	0	0	287116	0	0	76473.7	0	0	0	0	0	10963.1	0	10120.3
1134	1	O00501	O00501	Claudin-5	CLDN5	Homo sapiens	23.146	3	3	0	0	0	0	0	0	0	0	0	12901.3	0	0	0	0	0	18229.5	71761.7	58435	0	58593.6	59776.6	34047.7	44838	23426	154596	77571	27507.9	161961	232576	67107.8	305374	161883	334481	556010	575631	676963	578735	913055
1135	1	O00548	O00548	Delta-like protein 1	DLL1	Homo sapiens	78.058	3	3	0	0	0	0	0	0	0	0	0	0	0	0	0	0	0	0	0	4303.13	0	0	0	0	0	0	0	0	0	81720.3	0	0	0	68359.3	36185.7	0	133486	0	0	0
1136	1	O00602	O00602	Ficolin-1	FCN1	Homo sapiens	35.078	3	3	469578	0	0	0	0	0	1834768	2868812	0	14729.8	9.10236e+06	0	0	15987.3	21887.6	0	0	17263.2	0	21611.2	0	215391	15457.4	0	0	66545.8	3197250	0	3198530	1084530	229039	146642	317769	2623796	81667.7	7.6479e+06	720457	596929
1137	1	O14594	O14594	Neurocan core protein	NCAN	Homo sapiens	143.095	3	3	0	27821	0	0	0	0	0	0	0	0	0	0	0	0	0	0	0	0	0	0	0	0	0	0	0	0	339276	0	0	0	0	0	0	0	0	11831.8	0	0
1138	1	O15204	O15204	ADAM DEC1	ADAMDEC1	Homo sapiens	52.776	3	3	702710	0	25579.5	0	14531.5	30704.4	41585.9	0	740080	0	44664.6	297916	176367	178777	32408.1	0	0	0	7564267	0	163928	648221	176744	11888796	33797.6	123995	39349.2	25461.1	223355	462113	223302	1636644	1.55689e+06	210340	269463	469523	196290	64077.7
1139	1	O15484	O15484	Calpain-5	CAPN5	Homo sapiens	73.171	3	3	0	0	0	0	0	0	0	0	0	0	0	0	0	0	0	0	0	0	0	0	0	0	0	0	0	0	0	0	0	0	0	0	0	0	0	23885.6	64501.8	90350.7
1140	1	O43182	O43182	Rho GTPase-activating protein 6	ARHGAP6	Homo sapiens	105.948	3	3	0	0	0	0	0	0	0	0	0	0	0	0	0	0	0	0	0	0	0	0	0	0	0	0	0	0	0	0	0	0	0	0	0	37164.5	16946.7	26685	46663.4	91069.5
1141	1	O43323	O43323	Desert hedgehog protein	DHH	Homo sapiens	43.577	3	3	0	0	87727.2	14249.4	0	31703.4	0	0	0	14556.4	162556	0	0	0	25026.1	0	0	0	0	47078.8	87229	0	63723.3	0	0	5153.47	0	90919.3	0	21434	87927.9	46738.3	48791.8	0	68707.7	20072.4	66637.4	33612.7
1142	1	O43451	O43451	Maltase-glucoamylase	MGAM	Homo sapiens	312.027	4	3	0	0	0	0	0	0	0	0	0	0	0	0	0	0	0	0	0	0	0	0	0	0	0	0	15856	189499	0	0	25122.1	17293.8	0	0	0	0	0	80377.3	11325.6	210194
1143	1	O43508	O43508	Tumor necrosis factor ligand superfamily member 12	TNFSF12	Homo sapiens	27.215	3	3	0	0	0	0	0	110486	0	0	0	0	0	0	0	11678.5	0	0	0	0	0	150770	0	0	0	0	0	0	30299.4	0	0	0	178397	13174.4	36721.5	30166.4	16741	23372.5	0	0
1144	1	O43529	O43529	Carbohydrate sulfotransferase 10	CHST10	Homo sapiens	42.207	3	3	0	0	0	0	0	0	0	0	0	0	0	0	0	0	0	0	0	0	0	0	0	0	0	0	0	0	44056.5	0	0	0	0	20860.2	97479.4	0	25279.8	0	99104.5	0
1145	1	O43707	O43707	Alpha-actinin-4	ACTN4	Homo sapiens	104.855	4	3	81385.7	0	0	18069	0	14794.8	0	0	0	20785.4	0	0	14389.7	15068.4	0	0	6332.42	0	0	79146.1	0	0	0	0	0	29827.2	0	0	15737.7	0	0	0	0	40176.2	28340.8	199334	64114.4	41076.7
1146	1	O60488	O60488	Long-chain-fatty-acid--CoA ligase 4	ACSL4	Homo sapiens	79.189	4	3	0	0	0	0	0	0	0	0	0	0	0	0	0	0	0	0	0	0	0	0	0	0	0	0	0	0	0	0	0	0	0	0	0	29884.9	0	65150.5	134386	188700
1147	1	O60496	O60496	Docking protein 2	DOK2	Homo sapiens	45.38	3	3	0	0	0	0	0	0	0	0	0	0	0	0	0	0	0	0	0	0	0	0	0	0	0	0	0	0	0	0	0	0	0	0	25025.4	77511.8	40149.5	44110.8	102379	162121
1148	1	O60704	O60704	Protein-tyrosine sulfotransferase 2	TPST2	Homo sapiens	41.913	3	3	0	0	0	0	0	0	0	0	0	0	0	0	0	0	0	0	0	0	0	0	0	0	0	0	0	0	21162.5	0	32159	0	19785.5	98643.2	252231	109429	266406	78849.3	116615	61940.8
1149	1	O75077	O75077	Disintegrin and metalloproteinase domain-containing protein 23	ADAM23	Homo sapiens	91.927	3	3	0	0	0	0	0	0	0	0	0	0	0	0	0	0	0	0	0	0	0	0	0	0	0	0	0	0	0	0	25154.3	17037.6	0	0	81882.7	29875	0	0	0	0
1150	1	O75387	O75387	Large neutral amino acids transporter small subunit 3	SLC43A1	Homo sapiens	61.474	3	3	0	0	0	0	0	0	0	0	0	0	0	0	0	0	0	0	0	0	0	0	0	121761	0	0	0	0	0	0	0	0	14238.5	0	0	0	0	12351.1	84145.9	148866
1151	1	O75396	O75396	Vesicle-trafficking protein SEC22b	SEC22B	Homo sapiens	24.74	3	3	180204	0	0	0	0	0	0	0	0	0	0	0	0	0	0	0	0	0	0	0	0	0	0	0	0	0	0	0	0	0	0	0	0	0	0	0	15493.4	19309.8
1152	1	O75578	O75578	Integrin alpha-10	ITGA10	Homo sapiens	127.602	3	3	0	0	0	0	0	0	0	0	0	0	0	0	0	0	0	0	0	0	0	0	0	0	0	0	0	0	0	0	109827	9505.82	0	0	0	0	0	23326.3	30961.9	0
1153	1	O75752	O75752	UDP-GalNAc:beta-1,3-N-acetylgalactosaminyltransferase 1	B3GALNT1	Homo sapiens	39.513	3	3	0	0	0	0	0	0	0	0	0	0	0	0	0	0	0	0	0	0	0	0	0	0	0	0	0	0	0	0	0	0	0	45145.3	122625	0	50844.3	13894.8	50579.5	24150.3
1154	1	O75888	O75888	Tumor necrosis factor ligand superfamily member 13	TNFSF13	Homo sapiens	27.432	3	3	0	42490.9	160979	211805	242183	1321045	161184	68625	330730	1237159	262492	176591	336576	894682	450638	539899	195988	286614	693818	1790125	495321	229346	404144	939669	41165.3	608750	199656	196331	156915	746717	361846	357382	555375	193490	787809	275822	262015	290266
1155	1	O75954	O75954	Tetraspanin-9	TSPAN9	Homo sapiens	26.779	3	3	66372.9	0	0	0	0	0	0	0	0	0	0	34045.5	22270.6	28975	0	143999	197103	184291	114100	307271	727747	214641	545138	146311	508295	288238	155558	918461	1151075	431642	1259394	625221	1565301	3463310	3.18695e+06	3.15467e+06	3258220	5978350
1156	1	O76076	O76076	CCN family member 5	CCN5	Homo sapiens	26.823	3	3	0	0	23203.9	0	0	0	68028.8	125312	0	0	224489	0	0	0	0	0	0	0	0	0	0	0	0	0	0	0	0	0	0	0	0	0	0	0	0	0	0	0
1157	1	O94898	O94898	Leucine-rich repeats and immunoglobulin-like domains protein 2	LRIG2	Homo sapiens	118.966	3	3	0	0	0	0	0	0	0	0	0	0	0	0	0	0	0	0	0	0	0	0	0	0	0	0	0	0	0	0	0	69384.6	0	0	0	0	0	0	0	0
1158	1	O95084	O95084	Serine protease 23	PRSS23	Homo sapiens	43.002	3	3	65863.8	0	0	0	0	0	0	0	0	0	0	0	197088	150301	0	0	0	0	0	0	0	9035.49	0	0	0	10755.4	0	0	55757.4	13163.4	0	40465.4	78935.8	61664.8	34664.4	58826.9	41334.1	0
1159	1	O95445	O95445	Apolipoprotein M	APOM	Homo sapiens	21.253	3	3	61828126	0	119649	1424027	110830	187953	102927	183044	1334690	75042.4	268562	79707.8	340166	301540	160826	167585	10292.4	90265.4	33188.5	213144	64140.3	26967.9	44987.7	37924.8	69956.5	76251.2	42374.9	18995.3	18632.9	61507.5	84052.2	24853.2	51904.5	167317	29085	332980	146186	214091
1160	1	O95490	O95490	Adhesion G protein-coupled receptor L2	ADGRL2	Homo sapiens	163.351	3	3	0	0	0	0	0	0	0	0	0	0	0	0	18787.4	63488	0	0	0	0	0	0	0	0	0	0	0	0	0	6717.9	0	0	0	0	0	0	0	19523.7	0	0
1161	1	O95841	O95841	Angiopoietin-related protein 1	ANGPTL1	Homo sapiens	56.72	3	3	0	0	57924.9	0	0	0	63632.1	90862	0	5047.72	120964	0	43656.6	17913.7	0	0	0	0	83926.1	0	36317.7	0	0	199507	0	0	41822	0	0	19643.1	173774	0	0	0	0	153723	0	0
1162	1	P00492	P00492	Hypoxanthine-guanine phosphoribosyltransferase	HPRT1	Homo sapiens	24.579	3	3	262568	0	0	0	0	0	0	0	0	0	0	0	0	0	0	0	0	0	0	0	0	0	0	0	0	0	0	0	0	0	0	0	0	0	0	71974.8	0	36393
1163	1	P01127	P01127	Platelet-derived growth factor subunit B	PDGFB	Homo sapiens	27.284	3	3	0	96337.6	87650.5	0	55735	225723	192481	88989.1	0	171013	300976	41327.5	0	42295.4	294486	82090.5	49106	66072.2	84693.5	127015	157223	26238.2	169084	67182	38050.5	89739.9	86172.4	82326.1	38860.9	60313.6	249016	125106	90777.4	113614	104810	0	91305.9	91883.7
1164	1	P01344	P01344	Insulin-like growth factor II	IGF2	Homo sapiens	20.14	3	3	26547823	2.15302e+06	375520	10934302	450887	105414	7707811	17300119	9059430	360801	7514939	1.053e+06	1.16767e+06	1.98718e+06	89320.5	3646650	53997.3	119685	54920180	1.51205e+06	2.81454e+06	5096306	1.32183e+06	94321940	57670.7	468690	2.62783e+06	501567	1.19736e+06	11905343	480871	14992401	23240295	138179	259678	1.44659e+06	68765.8	42768.7
1165	1	P01601	P01601	Immunoglobulin kappa variable 1D-16	IGKV1D-16	Homo sapiens	12.731	3	3	0	8478.07	0	0	0	121724	0	0	0	36332.9	0	720086	0	0	43032.2	0	0	195156	146637	56352.5	269984	188519	472772	92777.4	29764.6	540319	0	0	0	0	45980.2	67186.2	0	180147	27937.4	0	333267	495732
1166	1	P01817	P01817	Immunoglobulin heavy variable 2-5	IGHV2-5	Homo sapiens	13.231	3	3	0	203758	13535.3	359233	949882	106585	329516	270310	171034	101740	147372	2748956	0	55627.3	170093	240421	34940.7	12774.1	1.75558e+06	171350	352239	914883	668545	1802570	142906	633467	81811.7	17889.4	100872	8113.3	104752	717248	1353102	13310.4	13356	89377.2	30248.8	185184
1167	1	P02545	P02545	Prelamin-A/C	LMNA	Homo sapiens	74.141	3	3	46912.4	0	0	18172	0	0	12048.8	31309.7	0	0	0	0	0	0	0	0	15649.5	51472.7	0	0	0	0	0	0	0	0	0	0	0	14301.3	36071.9	19731.5	0	0	0	0	0	0
1168	1	P02654	P02654	Apolipoprotein C-I	APOC1	Homo sapiens	9.33	3	3	348289600	13582600	2.33786e+07	4708590	5521080	1.91296e+07	2559340	4.7714e+06	3701370	1.13335e+07	68118338	1294990	3830960	3268270	7968040	3.84964e+06	3510710	19554422	2979230	6467620	2.32391e+07	1932958	7127770	4222400	3923770	4715660	4482720	3958090	8.15067e+06	1.23227e+07	4867330	6585690	5403390	8.81601e+06	5098880	5.82362e+06	6.65801e+06	6619490
1169	1	P02655	P02655	Apolipoprotein C-II	APOC2	Homo sapiens	11.283	3	3	58521600	773033	108547	818938	749533	275404	2106429	11373440	166518	234037	24694060	0	191347	201412	578291	99539.4	115804	326787	37075.7	0	271390	0	137603	0	0	166090	354790	282111	41093.8	94924.7	448174	179930	225941	88719.1	324370	1144170	100178	162478
1170	1	P04179	P04179	Superoxide dismutase [Mn], mitochondrial	SOD2	Homo sapiens	24.75	3	3	669076	0	0	0	0	0	0	0	0	0	0	30414.1	0	0	0	48788.7	0	0	0	0	0	0	0	0	0	0	0	0	0	0	0	0	21073.8	0	0	29325.9	0	0
1171	1	P04632	P04632	Calpain small subunit 1	CAPNS1	Homo sapiens	28.315	3	3	578517	0	0	0	0	17631.1	297425	465835	0	0	1118905	0	0	0	0	60256.5	24245.3	15987.7	0	89048.7	0	19394.9	16265	16700	81894.6	0	404092	67692.5	92397.1	73617.1	79746.9	50119.8	150581	270710	262446	428701	330220	409770
1172	1	P04792	P04792	Heat shock protein beta-1	HSPB1	Homo sapiens	22.783	3	3	688703	0	32862.4	112607	130281	148309	41483.6	0	28067.3	105384	117452	20487.3	31644.8	39591.7	202822	42852.7	141335	64001.5	27523	226203	37284.6	0	43626.4	35320.2	111163	127931	78562.7	72429	79272	50028.3	169000	102321	123364	297059	141243	516828	241627	327853
1173	1	P05109	P05109	Protein S100-A8	S100A8	Homo sapiens	10.832	3	3	1.48871e+07	65219.5	37743.5	73137.3	51657.2	111073	26844.8	35628.6	34144.9	23640.1	49188.8	60444.2	84465.2	66838.7	221908	64714.9	61687.6	129005	108453	170601	194549	52954.2	115169	82076.3	227789	458472	43949	212413	255512	134513	603524	242057	253209	375944	117920	684211	586921	684818
1174	1	P06213	P06213	Insulin receptor	INSR	Homo sapiens	156.336	3	3	0	0	0	0	0	0	0	0	0	0	0	0	0	0	0	0	0	0	0	0	0	0	0	0	11927.5	0	0	0	31155	0	0	0	0	0	222917	0	0	6356.12
1175	1	P06239	P06239	Tyrosine-protein kinase Lck	LCK	Homo sapiens	57.999	3	3	0	0	0	0	0	0	0	0	0	0	0	0	0	0	0	0	0	0	0	0	0	0	0	0	0	0	0	0	0	0	0	0	0	0	0	51462.7	7296.19	58500.4
1176	1	P06753	P06753	Tropomyosin alpha-3 chain	TPM3	Homo sapiens	32.95	3	3	4945960	8860.16	25897.4	8236.61	13675.2	62935.3	35048.1	48712.7	0	70287	20111	0	0	0	106106	0	106799	30108.4	0	139810	0	33575.3	35810.3	0	208804	41321.3	149024	24627	20319.2	32019.4	418688	65628.9	70961.5	502960	77954.5	707924	592748	655891
1177	1	P06870	P06870	Kallikrein-1	KLK1	Homo sapiens	28.89	3	3	0	0	0	0	0	0	0	0	0	0	0	0	0	0	0	0	0	0	0	0	0	0	0	0	0	0	0	17851.9	0	0	0	75718.9	218933	38518.7	503498	0	0	167383
1178	1	P07437	P07437	Tubulin beta chain	TUBB	Homo sapiens	49.668	14	3	129746	163962	84730.8	112996	139932	142728	117197	81554	77202.1	115258	115536	103566	96853.9	121640	113495	248171	192939	204029	227781	473444	411145	276083	416102	267442	635445	291150	199188	324336	1.04962e+06	338320	550328	749353	1188150	2453551	1868846	2122684	2670171	3850222
1179	1	P07585	P07585	Decorin	DCN	Homo sapiens	39.745	3	3	0	0	0	0	0	0	0	0	0	0	58982.7	0	96697.8	88386.2	0	30246.6	0	0	26597.6	0	0	0	0	12653	0	94295.4	0	0	0	0	0	0	0	0	0	73813	0	0
1180	1	P07900	P07900	Heat shock protein HSP 90-alpha	HSP90AA1	Homo sapiens	84.662	6	3	213320	86322.8	61155.9	0	73798.5	93704.7	103812	108174	61449.2	93297.4	74357.7	0	43525.2	55407.8	106458	102098	74928.2	100259	107341	86142.1	55237	75125	56775	88946.9	79595.2	80450	54882.8	91621.9	94855.3	95823.6	82906.5	200706	117157	83888.1	113790	154154	119385	102595
1181	1	P08754	P08754	Guanine nucleotide-binding protein G(i) subunit alpha-3	GNAI3	Homo sapiens	40.534	3	3	0	0	0	0	0	0	0	0	0	0	0	0	0	0	0	0	0	0	0	0	21003.3	0	0	0	54642	62647.2	0	0	54803.6	0	106607	37482.4	56361.4	162152	95518.7	180896	237302	337552
1182	1	P08887	P08887	Interleukin-6 receptor subunit alpha	IL6R	Homo sapiens	51.549	3	3	0	0	0	0	0	0	0	0	0	0	0	73655.5	0	0	0	0	0	0	0	0	0	0	0	0	0	0	302991	0	135645	363420	0	643086	0	0	0	374702	0	0
1183	1	P09093	P09093	Chymotrypsin-like elastase family member 3A	CELA3A	Homo sapiens	29.486	5	3	0	0	41514.1	0	0	0	0	0	0	0	0	41740.3	0	0	0	0	0	0	89778.7	0	79553.8	0	123118	43457.5	0	0	0	46142.6	0	0	0	136916	35588.2	0	365864	0	0	0
1184	1	P09326	P09326	CD48 antigen	CD48	Homo sapiens	27.684	3	3	0	0	0	0	0	0	0	0	0	0	0	29559.2	0	0	0	0	0	0	0	0	0	0	0	0	0	0	0	0	75695.3	0	0	11652.1	12658.5	114472	0	70221.2	179909	244506
1185	1	P09493	P09493	Tropomyosin alpha-1 chain	TPM1	Homo sapiens	32.708	6	3	2805310	65570	26309	83223.4	0	51438.3	58103.6	56091.2	46260.4	56240	0	42941.6	60485	61385.1	54870.2	111240	90425	129029	97429.3	175567	179191	100465	242597	113578	233414	192158	135041	27113.2	180394	183055	238933	363567	437960	447208	95798.8	762501	701999	672561
1186	1	P09603	P09603	Macrophage colony-stimulating factor 1	CSF1	Homo sapiens	60.18	3	3	0	0	0	0	0	0	0	0	0	0	0	0	0	0	0	0	0	0	0	0	0	0	0	0	0	0	461103	0	0	0	0	0	0	0	0	489116	0	29919.1
1187	1	P09668	P09668	Pro-cathepsin H	CTSH	Homo sapiens	37.392	3	3	336369	0	0	0	0	17926.7	44584.4	70960.9	605602	0	317609	0	0	0	0	0	0	0	0	0	0	0	0	0	0	0	65192.9	0	0	0	0	0	0	0	0	92842.9	0	0
1188	1	P09958	P09958	Furin	FURIN	Homo sapiens	86.681	3	3	0	0	0	0	0	0	0	0	0	0	0	0	0	0	0	0	0	0	0	0	0	0	0	0	0	0	0	0	36793.8	0	0	0	23389	17362	79514.7	0	5957.91	0
1189	1	P0C0L4	P0C0L4	Complement C4-A	C4A	Homo sapiens	192.788	3	3	90750200	9.09285e+07	1.21012e+06	26529192	1.06787e+06	1.36423e+06	3682533	2713409	1.26966e+08	900486	2.93858e+06	63112730	108304920	8.83585e+07	1.28153e+06	4.04341e+07	1163793	1.09155e+06	14508859	49678370	5.61837e+06	13575385	2.37296e+08	21930219	2.44535e+06	43373975	2.59775e+06	8511101	1.10007e+06	3.35353e+06	23033438	5388822	4640609	2.79098e+06	2.16902e+06	9212432	2527617	3697312
1190	1	P0DJI8	P0DJI8	Serum amyloid A-1 protein	SAA1	Homo sapiens	13.532	5	3	9600076	0	46181.4	0	0	56006.9	0	0	0	33983	135889	0	0	0	47131.9	0	0	29209.5	0	0	0	0	0	0	26855.1	147449	0	0	0	0	27769.1	26367.5	0	0	28465.8	35034.6	32731.5	49356.9
1191	1	P0DJI9	P0DJI9	Serum amyloid A-2 protein	SAA2	Homo sapiens	13.526	3	3	580911	0	0	0	0	0	0	0	0	0	38046.2	0	0	0	0	0	0	0	0	0	0	0	0	0	0	0	0	0	0	0	0	0	0	0	0	0	0	0
1192	2	P0DMV8;P0DMV9	P0DMV8	Heat shock 70 kDa protein 1A	HSPA1A	Homo sapiens	70.056	8	3	599525	0	0	0	25598.8	35155.7	0	36295.1	0	46744.6	0	0	0	0	27544.2	0	37443.8	0	0	0	0	0	0	27025.1	52081.4	63990.1	47692.3	40204.5	40115.1	0	92742.2	65837	82303.5	79730.7	101740	154539	200046	254899
1193	3	P0DP23;P0DP24;P0DP25	P0DP23	Calmodulin-1	CALM1	Homo sapiens	16.836	3	3	5773390	68081.7	49023.1	103639	71939	65495.1	89717.9	88136.4	56350.3	66927.5	0	64522.8	62714.9	65929.6	83505	73237.4	68347.7	109211	71695.2	89439.5	102732	66398.4	117128	72381.3	159716	129647	62251.6	94631.9	113033	109956	252141	175442	184941	323996	236105	516234	638712	517461
1194	1	P10153	P10153	Non-secretory ribonuclease	RNASE2	Homo sapiens	18.354	3	3	89879.1	0	0	0	0	546504	0	0	0	0	0	395487	0	0	0	0	0	0	29453.8	0	0	141838	23528.6	0	0	0	0	0	18543.5	326453	1605356	1600124	709240	0	0	418683	136508	155539
1195	1	P10253	P10253	Lysosomal alpha-glucosidase	GAA	Homo sapiens	105.326	3	3	0	0	0	0	0	0	0	0	0	0	0	0	0	0	0	0	0	0	0	0	0	0	0	0	0	0	0	0	0	0	0	0	0	0	62825.6	0	0	0
1196	1	P10321	P10321	HLA class I histocompatibility antigen, C alpha chain	HLA-C	Homo sapiens	40.649	4	3	209454	34555.2	13826.5	54804.4	38043	19481.1	0	0	20688	46134.8	0	47118.4	0	164033	30871.2	140130	123296	137326	230647	393957	295708	292912	329496	279993	487997	246886	123065	387992	782641	379298	573706	704274	1052930	1.68032e+06	1.69677e+06	1.77782e+06	1665980	2.68828e+06
1197	1	P10599	P10599	Thioredoxin	TXN	Homo sapiens	11.737	3	3	3.04712e+06	238173	182409	302399	296095	337245	210773	202607	218979	264796	309224	512724	253107	204335	499696	243260	269204	249751	263716	287450	236951	201806	304893	303139	436883	284500	240290	288499	338888	399395	284097	387025	363464	1.15254e+06	362856	702913	511229	541687
1198	1	P10912	P10912	Growth hormone receptor	GHR	Homo sapiens	71.5	3	3	298368	0	0	0	0	0	0	0	0	0	0	0	0	0	0	0	0	0	0	0	0	0	0	0	0	0	0	0	104337	155195	0	0	46270.9	63217.3	0	0	519040	0
1199	1	P11279	P11279	Lysosome-associated membrane glycoprotein 1	LAMP1	Homo sapiens	44.882	3	3	3551389	157549	0	852195	0	49550.6	0	0	150142	0	0	268491	1.40944e+06	1.83211e+06	30620.3	101972	55755.2	59214	262974	89263.6	72320.3	679622	89838.6	224233	102746	91203.3	189506	196452	1.9637e+06	2.1866e+06	495229	518124	375518	991434	551025	1.39331e+06	1039715	664397
1200	1	P13747	P13747	HLA class I histocompatibility antigen, alpha chain E	HLA-E	Homo sapiens	40.058	3	3	0	0	0	0	0	0	0	0	0	0	0	0	0	0	0	0	0	0	0	0	0	0	0	0	0	0	0	0	0	0	0	0	0	0	13012.6	21224.8	52499.5	27314.6
1201	1	P13987	P13987	CD59 glycoprotein	CD59	Homo sapiens	14.176	3	3	1648802	0	0	0	0	0	0	0	51222.4	141168	0	112128	56750.9	30329.6	164077	55453.5	454669	481550	150136	194438	272754	123250	278687	116655	796226	1.00431e+06	135879	1331494	302850	103990	1810222	1091957	1433154	898496	1970903	2500760	2730527	3770675
1202	1	P14207	P14207	Folate receptor beta	FOLR2	Homo sapiens	29.276	4	3	169838	0	0	0	0	0	0	0	0	0	0	88765.9	0	0	0	0	0	0	184358	0	62007.1	0	115725	153864	0	0	0	0	0	35913.5	0	458700	82325.9	22331.1	0	0	26777	0
1203	1	P14384	P14384	Carboxypeptidase M	CPM	Homo sapiens	50.515	3	3	71266.6	0	0	0	0	0	0	0	24829.3	0	0	0	0	0	86504.3	0	0	0	0	0	0	0	0	0	0	34635.5	0	0	0	7962.21	0	0	0	0	0	0	0	0
1204	1	P14778	P14778	Interleukin-1 receptor type 1	IL1R1	Homo sapiens	65.404	3	3	0	0	0	0	0	0	0	0	0	0	0	0	0	0	0	0	0	0	0	0	0	0	0	0	0	0	0	0	0	0	0	0	0	541290	0	0	0	0
1205	1	P15151	P15151	Poliovirus receptor	PVR	Homo sapiens	45.302	3	3	4402052	12118.1	0	0	0	0	0	0	93507	0	0	297127	0	52582.6	0	21851.4	22663.1	40528.5	117315	0	23328.4	568804	36249.5	130296	0	0	36190.3	494705	512502	796804	0	290807	368309	269403	929878	149333	119422	0
1206	1	P15153	P15153	Ras-related C3 botulinum toxin substrate 2	RAC2	Homo sapiens	21.427	5	3	496306	0	453212	143246	18519.5	27298.2	0	0	0	19299	522594	0	110216	51848.8	162761	82044	63019.3	70837.7	110367	160411	453814	53752.3	351718	160754	331923	338899	46322.8	163756	487041	170924	500762	342674	601087	1099193	821087	1275985	1335506	1796283
1207	1	P15291	P15291	Beta-1,4-galactosyltransferase 1	B4GALT1	Homo sapiens	43.921	3	3	293589	0	0	0	0	0	0	1119058	0	39187.1	0	0	0	0	0	0	23178.1	73745	0	0	0	0	0	0	0	0	1.06706e+06	299604	0	86456.2	0	364084	708878	0	1.24927e+06	55066.1	340344	201817
1208	1	P15502	P15502	Elastin	ELN	Homo sapiens	68.395	3	3	0	0	67584.9	39903.2	40255.8	122860	98155	52145.1	0	65054.9	337042	0	77546.9	47831.9	128162	27501.6	50490.5	53066.5	9997.19	54303.2	41614.7	0	25502.8	44458.9	15200	73759.5	52850.4	0	31887.5	20580.3	147792	36748.1	28296.4	104090	50401.7	89134.3	87105.7	131176
1209	1	P15814	P15814	Immunoglobulin lambda-like polypeptide 1	IGLL1	Homo sapiens	22.964	3	3	0	0	0	0	464112	0	67007.6	609239	0	128099	504282	0	0	0	0	247134	0	0	302511	254818	0	808459	0	517133	0	0	0	0	0	0	189452	74382.7	166525	0	0	0	0	0
1210	1	P15848	P15848	Arylsulfatase B	ARSB	Homo sapiens	59.688	3	3	0	0	0	0	0	0	0	0	0	0	0	0	22694.1	18484.8	0	0	0	0	0	0	0	0	0	0	0	0	0	0	0	0	0	0	0	0	0	0	11299.1	0
1211	1	P16150	P16150	Leukosialin	SPN	Homo sapiens	40.323	3	3	0	0	0	0	0	0	0	0	0	0	0	0	0	0	0	0	0	0	0	0	0	0	0	0	47793.2	16592.3	218152	0	0	80586.3	92617.2	0	0	142538	129131	734638	443461	1.67254e+06
1212	1	P16233	P16233	Pancreatic triacylglycerol lipase	PNLIP	Homo sapiens	51.158	4	3	119614	0	0	0	0	0	0	0	0	0	0	0	0	0	0	0	0	0	0	0	0	0	0	0	0	0	0	233272	0	0	0	65703.5	247667	0	56367.2	0	0	0
1213	1	P16234	P16234	Platelet-derived growth factor receptor alpha	PDGFRA	Homo sapiens	122.669	3	3	0	0	0	0	0	0	0	0	0	0	0	0	0	0	0	0	0	0	0	0	0	0	0	0	0	0	0	0	44085	21961	0	0	0	160790	0	0	0	0
1214	1	P17050	P17050	Alpha-N-acetylgalactosaminidase	NAGA	Homo sapiens	46.565	3	3	67057.7	0	0	0	0	0	0	0	44952.8	0	0	0	0	64798.6	0	0	0	0	0	0	0	0	0	57058.7	0	0	0	0	0	0	0	0	0	0	0	0	30618.1	0
1215	1	P17181	P17181	Interferon alpha/beta receptor 1	IFNAR1	Homo sapiens	63.526	3	3	0	0	0	0	0	0	0	0	0	0	0	0	0	0	0	0	0	0	0	0	0	0	0	0	0	0	0	0	116020	0	0	0	0	155460	0	0	0	0
1216	1	P18621	P18621	60S ribosomal protein L17	RPL17	Homo sapiens	21.397	3	3	0	20725.8	0	0	0	52363.1	20178.6	0	0	64854.4	23357.1	0	0	14681.9	51120.6	0	54401.4	45433.7	0	0	0	0	0	25649.8	26528	0	0	0	18920.7	51739.5	22705.1	29719.7	0	65466.6	20513.4	29683.4	62081	78149.8
1217	1	P18627	P18627	Lymphocyte activation gene 3 protein	LAG3	Homo sapiens	57.447	3	3	0	0	0	0	0	0	0	0	65716.7	0	0	93142.4	132324	123306	0	0	0	0	47692.8	87504.9	90023.6	0	182706	206904	0	0	0	0	0	0	0	0	0	0	0	0	0	0
1218	1	P19022	P19022	Cadherin-2	CDH2	Homo sapiens	99.809	3	3	1.04791e+06	0	0	0	0	0	0	0	39881.3	0	0	0	0	0	0	0	0	0	0	0	0	0	0	0	0	0	0	0	0	0	0	0	0	0	0	0	0	0
1219	1	P20020	P20020	Plasma membrane calcium-transporting ATPase 1	ATP2B1	Homo sapiens	134.687	3	3	0	0	0	0	0	0	0	0	0	0	0	0	0	0	0	0	0	0	0	0	0	0	0	0	13850.6	0	0	0	0	0	13545.5	0	0	0	0	31843.5	95149.6	105137
1220	1	P20908	P20908	Collagen alpha-1(V) chain	COL5A1	Homo sapiens	183.562	3	3	38299.7	0	0	1050888	0	0	0	0	0	0	0	0	0	0	0	0	0	0	0	0	0	0	0	0	0	0	0	0	0	0	0	0	0	0	0	0	0	0
1221	1	P21281	P21281	V-type proton ATPase subunit B, brain isoform	ATP6V1B2	Homo sapiens	56.5	5	3	0	0	0	0	0	0	0	0	0	0	0	0	0	0	0	0	0	0	0	0	0	0	0	0	0	0	0	0	0	0	0	0	0	0	0	0	40900.6	152261
1222	1	P21709	P21709	Ephrin type-A receptor 1	EPHA1	Homo sapiens	108.127	3	3	505438	0	0	0	0	0	0	0	0	0	0	0	0	0	0	0	0	0	0	0	0	0	0	0	0	0	0	0	0	0	0	0	0	0	0	0	0	0
1223	1	P21730	P21730	C5a anaphylatoxin chemotactic receptor 1	C5AR1	Homo sapiens	39.336	3	3	0	0	0	0	0	0	0	0	0	0	0	0	0	0	0	0	0	0	0	0	0	0	0	0	72161.3	146876	0	0	0	0	294567	0	85691	0	0	329052	216460	376825
1224	1	P21802	P21802	Fibroblast growth factor receptor 2	FGFR2	Homo sapiens	92.026	3	3	0	0	0	0	0	0	0	0	0	0	0	0	0	0	0	0	0	0	0	0	0	0	0	0	0	0	0	67234.5	0	0	0	19933.2	288606	0	0	0	0	0
1225	1	P21912	P21912	Succinate dehydrogenase [ubiquinone] iron-sulfur subunit, mitochondrial	SDHB	Homo sapiens	31.629	3	3	0	0	0	0	0	0	0	0	0	0	0	0	0	0	0	0	0	0	0	8867.27	0	0	0	0	0	0	0	0	0	0	18385.8	0	0	46427.9	17039.4	60338.2	52416.7	86758.5
1226	1	P22061	P22061	Protein-L-isoaspartate(D-aspartate) O-methyltransferase	PCMT1	Homo sapiens	24.635	3	3	322116	0	0	0	0	0	0	0	0	0	0	0	0	0	0	0	0	0	0	0	0	0	0	0	0	0	0	0	0	107314	19516.3	25596.8	22593.8	32201.2	51293.4	43701.4	41768.4	60564.3
1227	1	P22303	P22303	Acetylcholinesterase	ACHE	Homo sapiens	67.796	3	3	17851.8	0	0	0	0	0	0	0	0	0	0	0	20145.1	13980.1	0	0	7801.8	10378.1	0	0	0	11281.1	0	0	15477.9	29653.2	0	25804.5	0	21933.3	140651	12678	29298.3	18627.5	31154.2	76608.2	115262	185764
1228	1	P22352	P22352	Glutathione peroxidase 3	GPX3	Homo sapiens	25.525	3	3	96598600	433713	170651	999926	67179.1	136536	155023	78730	146142	42823.2	2032948	172300	279227	177514	91847.8	173134	35878.7	69934.9	170322	75763	81478.6	130324	117345	279135	45800.8	1004973	130244	1389139	120471	144611	149661	322212	454235	89402.8	785482	229288	98972.4	180114
1229	1	P22692	P22692	Insulin-like growth factor-binding protein 4	IGFBP4	Homo sapiens	27.934	3	3	934785	0	0	0	0	0	0	91629.5	0	0	102190	0	10668	10123.5	0	0	0	9185.44	0	37906	0	0	0	0	0	0	0	0	0	0	0	30562.4	0	0	27644.9	0	0	0
1230	1	P22735	P22735	Protein-glutamine gamma-glutamyltransferase K	TGM1	Homo sapiens	89.786	3	3	0	0	5997.86	0	47291.8	15871.5	0	0	0	30659.8	0	0	0	0	85733.4	12339	14849.1	13170.3	23430.9	13247.2	0	0	12382.3	0	43022.9	0	11408.4	17844.9	9491.01	20227.5	21470.1	17017	0	50939	12258	76824.2	0	15481.7
1231	1	P23280	P23280	Carbonic anhydrase 6	CA6	Homo sapiens	35.366	3	3	197094	0	21529.3	0	0	0	0	0	28922	164391	0	73441.8	0	0	33449.8	0	0	0	303515	0	133431	52401	88995.5	458838	0	204841	42480	0	0	258054	0	124847	472630	0	0	0	325905	32640.6
1232	1	P23526	P23526	Adenosylhomocysteinase	AHCY	Homo sapiens	47.715	3	3	118679	11920.4	7321.37	15678.1	27976.4	11739.2	0	5282770	0	30116.6	19323.2	0	0	11444.1	22619.2	15978.3	29726.4	28108.2	0	0	0	0	0	0	28202.8	11934.4	9052.43	0	29391.7	12135.7	17882.6	50625.6	0	42198.2	0	40785.1	38058.4	45816.6
1233	1	P23560	P23560	Brain-derived neurotrophic factor	BDNF	Homo sapiens	27.818	3	3	0	701033	1577445	2178614	1471369	2827070	3138200	1946216	916037	3.611e+06	4548560	624549	1772135	1775142	2203271	1069086	1079196	1469142	1163852	2389700	1389410	607312	1293043	1124120	897455	1779595	990523	2950235	1172850	1267906	4.80027e+06	1189959	1254023	2108262	1689938	1901817	2.58844e+06	2814910
1234	1	P24844	P24844	Myosin regulatory light polypeptide 9	MYL9	Homo sapiens	19.831	8	3	0	0	0	0	0	0	0	0	0	0	0	0	0	0	0	11700	0	0	0	34335	13411	78431.6	22768.1	16951.2	76094.1	0	33339.3	0	162616	51226.3	170802	44748.7	124786	297396	212714	287429	277758	369003
1235	1	P25786	P25786	Proteasome subunit alpha type-1	PSMA1	Homo sapiens	29.556	3	3	106147	0	0	0	0	0	0	0	0	0	0	0	0	0	30418.7	0	0	8832.93	0	0	0	0	0	0	0	22195.5	8193.16	0	0	0	0	0	0	29373.1	0	49578.7	0	13804.9
1236	1	P25787	P25787	Proteasome subunit alpha type-2	PSMA2	Homo sapiens	25.897	3	3	268548	0	0	0	0	0	0	0	0	0	0	0	0	0	0	0	0	0	0	0	0	0	0	0	0	0	0	0	0	0	0	0	0	0	0	0	0	0
1237	1	P25788	P25788	Proteasome subunit alpha type-3	PSMA3	Homo sapiens	28.435	3	3	455871	0	0	0	0	0	0	0	0	0	0	0	0	0	0	0	0	0	0	9264.71	0	0	0	0	0	0	0	0	0	0	12374.1	0	0	0	0	42556.8	25736.1	0
1238	1	P26447	P26447	Protein S100-A4	S100A4	Homo sapiens	11.728	3	3	689089	0	0	0	0	0	0	0	0	0	0	0	0	0	0	0	0	0	0	0	0	0	0	0	49300.7	0	11957.3	0	27872.3	0	75575.6	44104.3	91115.5	219278	171839	331590	314166	433950
1239	1	P26583	P26583	High mobility group protein B2	HMGB2	Homo sapiens	24.032	3	3	423042	0	0	0	0	0	0	0	0	0	0	0	0	0	0	0	0	0	0	0	0	0	0	0	0	0	0	0	0	0	0	0	0	0	0	0	0	0
1240	1	P27930	P27930	Interleukin-1 receptor type 2	IL1R2	Homo sapiens	45.422	3	3	483130	0	0	0	0	0	0	0	0	0	0	0	0	0	0	0	0	0	0	0	0	0	0	0	0	0	0	0	0	46217.9	0	0	0	0	0	0	0	0
1241	1	P28066	P28066	Proteasome subunit alpha type-5	PSMA5	Homo sapiens	26.412	3	3	206208	0	0	0	0	0	0	427618	0	0	0	0	0	0	0	19174.2	0	25340.8	0	0	0	0	0	0	0	0	0	0	0	0	8747.17	0	0	11337	0	22733.7	13098.5	11920.8
1242	1	P28300	P28300	Protein-lysine 6-oxidase	LOX	Homo sapiens	46.946	3	3	0	0	0	626891	0	0	35772.7	93378.2	279912	0	114415	255422	0	103581	0	0	0	0	1170952	0	173884	413250	183863	896962	0	0	0	0	21689.4	439443	838637	1905401	1.18391e+06	0	0	816062	23396.5	0
1243	1	P28482	P28482	Mitogen-activated protein kinase 1	MAPK1	Homo sapiens	41.39	3	3	0	0	0	0	0	0	0	0	0	0	0	0	0	0	9583.02	0	0	0	0	0	0	0	0	0	0	0	0	0	0	0	0	0	0	26239.1	18844.6	41833.1	30069.3	89065.7
1244	1	P29350	P29350	Tyrosine-protein phosphatase non-receptor type 6	PTPN6	Homo sapiens	67.561	3	3	52347.6	0	0	0	0	0	0	0	0	0	0	0	0	0	0	0	0	0	0	0	0	0	0	0	0	0	0	0	0	0	0	0	0	0	0	16388.8	14897.5	62802.5
1245	1	P29965	P29965	CD40 ligand	CD40LG	Homo sapiens	29.273	3	3	0	0	167984	0	0	72702.3	0	0	308913	21373.2	93787.6	50611.2	37990.3	0	242041	32751.7	0	0	190367	172326	295263	0	248489	49385.9	12998.2	0	0	88181.5	61596.8	104561	72762.1	217894	60010.4	109271	143865	65028.2	211620	124237
1246	1	P30040	P30040	Endoplasmic reticulum resident protein 29	ERP29	Homo sapiens	28.992	3	3	115757	0	0	0	0	0	0	0	0	0	0	0	0	14809.8	0	0	9166.79	0	0	0	0	0	0	0	26216.8	14761.4	0	10568.7	0	0	19766	0	0	27363.8	13264.9	20369.9	31515.3	0
1247	1	P30043	P30043	Flavin reductase (NADPH)	BLVRB	Homo sapiens	22.118	3	3	1780460	0	57978.6	0	0	0	0	0	0	0	29000.2	0	0	0	0	0	0	0	0	0	27308	0	0	0	0	36840.9	0	37921.9	0	0	50261.9	0	0	27192	28482.6	0	65118.6	72095.4
1248	1	P30044	P30044	Peroxiredoxin-5, mitochondrial	PRDX5	Homo sapiens	22.085	3	3	307024	0	0	0	0	0	0	0	0	0	0	0	0	0	0	0	0	11540	0	0	0	0	0	0	0	0	0	0	0	0	56543.3	0	44735.6	18090.3	15458.5	26964.9	98271.9	130473
1249	1	P30825	P30825	High affinity cationic amino acid transporter 1	SLC7A1	Homo sapiens	67.638	4	3	0	0	0	0	0	0	0	0	0	0	0	0	0	0	0	0	29035.3	0	0	0	0	0	0	0	219692	218194	0	103237	0	0	197207	0	58216.3	72655.4	809529	226163	187531	546151
1250	1	P31040	P31040	Succinate dehydrogenase [ubiquinone] flavoprotein subunit, mitochondrial	SDHA	Homo sapiens	72.69	3	3	0	0	0	0	0	10770.7	15267.4	0	0	0	0	0	0	0	0	17281.2	0	10695.1	0	11360.3	11145.3	0	9794.01	0	0	0	0	8883.96	34540	31760.2	48027.1	19328.6	17685.8	47708	36108.6	57252	44108.2	99568.5
1251	1	P31150	P31150	Rab GDP dissociation inhibitor alpha	GDI1	Homo sapiens	50.585	3	3	463680	0	0	0	0	0	0	0	0	0	0	0	0	0	0	0	0	0	0	0	0	0	0	0	0	0	0	0	0	0	0	0	0	0	0	0	0	0
1252	1	P31431	P31431	Syndecan-4	SDC4	Homo sapiens	21.642	3	3	255180	0	0	0	0	0	0	0	0	0	0	0	0	0	0	0	0	0	0	0	0	0	0	0	0	0	0	0	0	0	0	0	0	0	0	0	0	0
1253	1	P31948	P31948	Stress-induced-phosphoprotein 1	STIP1	Homo sapiens	62.639	3	3	204595	0	0	21272.1	0	0	0	0	0	0	0	0	0	0	0	0	0	0	0	0	0	0	0	0	0	0	0	4506.69	0	0	0	0	0	0	24835.2	25039.1	13082.9	0
1254	1	P31949	P31949	Protein S100-A11	S100A11	Homo sapiens	11.742	3	3	217802	0	0	0	0	0	0	0	0	0	11212.1	0	0	0	0	0	0	9017.47	0	0	0	0	0	0	0	0	13292.9	0	43647.3	14705.2	0	44287.7	0	164241	30667.4	131121	46387.3	67972.7
1255	1	P32754	P32754	4-hydroxyphenylpyruvate dioxygenase	HPD	Homo sapiens	44.934	3	3	312970	0	0	0	0	0	0	0	0	0	0	0	0	0	0	0	0	0	0	0	0	0	0	0	0	0	0	0	0	0	0	0	0	0	0	0	0	0
1256	1	P35241	P35241	Radixin	RDX	Homo sapiens	68.564	3	3	0	0	0	0	0	0	0	0	0	0	0	0	0	0	0	0	0	0	0	0	0	0	0	0	0	0	0	21049.5	0	0	0	24460.4	0	20630.7	45807.3	173733	62674.2	172608
1257	1	P35247	P35247	Pulmonary surfactant-associated protein D	SFTPD	Homo sapiens	37.73	3	3	224818	0	0	0	0	0	0	8053.19	17841.4	17054.4	0	0	19790.9	180743	24994.3	40911.3	0	22963.2	0	0	46840.8	165300	48934.6	0	6633.59	106082	243522	17338.5	23708.7	867222	20557.6	0	0	17200.1	25398.8	16362.1	5356.7	0
1258	1	P36269	P36269	Glutathione hydrolase 5 proenzyme	GGT5	Homo sapiens	62.259	3	3	228051	0	0	0	0	0	0	0	0	0	0	0	0	0	0	0	0	0	0	0	0	30901.4	0	0	0	0	0	0	0	58267.5	0	0	0	0	40152.5	0	0	0
1259	1	P36980	P36980	Complement factor H-related protein 2	CFHR2	Homo sapiens	30.652	3	3	109597580	2923802	21577.2	143756	16030	10638.1	60951	152964	31135900	16714.5	118711	925605	486676	714453	0	5503000	0	0	798902	4927160	853944	19177.7	482617	1443031	25960	83715	29827.8	38598.4	0	190514	64047.9	32529.3	127096	0	25169.8	86682.2	16657.3	0
1260	1	P37802	P37802	Transgelin-2	TAGLN2	Homo sapiens	22.391	3	3	9340083	0	0	0	0	0	0	0	0	0	0	0	0	0	0	0	0	0	0	0	0	0	0	0	0	0	0	0	0	0	16034.3	0	0	47646.1	34691	0	55774.4	68362.2
1261	1	P37840	P37840	Alpha-synuclein	SNCA	Homo sapiens	14.46	3	3	456072	0	0	0	0	0	0	0	0	0	0	0	0	0	0	0	0	0	0	0	0	0	0	0	0	0	0	0	0	0	0	0	0	0	0	0	0	0
1262	1	P38606	P38606	V-type proton ATPase catalytic subunit A	ATP6V1A	Homo sapiens	68.301	3	3	0	0	0	0	0	0	0	0	0	0	0	0	0	0	0	0	0	0	0	0	0	0	0	0	0	0	0	0	0	0	34628.3	0	0	21940.2	0	34288.4	42036.4	94250.4
1263	1	P40227	P40227	T-complex protein 1 subunit zeta	CCT6A	Homo sapiens	58.024	3	3	30991.9	0	0	12312.9	6699.28	0	0	0	0	0	0	0	0	0	0	0	10935.3	0	0	0	0	0	0	0	0	0	0	0	0	10036.2	9875.98	0	0	271409	0	202314	358364	412724
1264	1	P40763	P40763	Signal transducer and activator of transcription 3	STAT3	Homo sapiens	88.068	3	3	0	0	0	0	0	0	0	0	0	0	0	0	0	0	0	0	0	0	0	0	0	0	0	0	0	0	0	0	0	0	0	0	0	12763.2	0	34547.9	27550.4	63767.9
1265	1	P40925	P40925	Malate dehydrogenase, cytoplasmic	MDH1	Homo sapiens	36.427	3	3	1092305	31704.5	0	61095.2	57347	28817.2	0	18052.6	0	25831.5	0	0	10179.3	0	29808.3	17127.9	32535.6	54742	0	0	0	0	0	0	37446.4	0	0	0	0	0	15116.8	0	0	12161.4	22175.5	22511.5	45647.5	8456.65
1266	1	P40967	P40967	Melanocyte protein PMEL	PMEL	Homo sapiens	70.255	3	3	52668.2	0	0	0	0	0	0	0	0	0	0	0	0	0	0	0	0	0	0	0	0	0	0	0	0	0	5287017	0	0	884085	0	265413	0	0	0	0	0	0
1267	1	P46940	P46940	Ras GTPase-activating-like protein IQGAP1	IQGAP1	Homo sapiens	189.254	3	3	0	0	23910.4	0	0	0	0	0	0	0	0	0	0	0	0	0	0	0	0	0	0	0	0	0	0	0	0	0	0	0	0	0	0	0	0	324376	10365.8	15413.3
1268	1	P49327	P49327	Fatty acid synthase	FASN	Homo sapiens	273.431	3	3	0	0	0	0	0	0	0	0	0	0	0	0	0	0	0	0	0	4921.54	0	0	0	0	0	0	0	0	7810.61	0	0	0	8899.47	18837.1	0	43570.9	12513.1	67011.6	42976.1	53986.3
1269	1	P50851	P50851	Lipopolysaccharide-responsive and beige-like anchor protein	LRBA	Homo sapiens	319.112	5	3	0	0	0	0	0	0	0	0	0	0	0	0	0	0	0	0	0	0	0	0	0	0	0	0	0	0	0	0	0	0	0	0	0	0	18842.6	0	7636.63	55774.1
1270	1	P51148	P51148	Ras-related protein Rab-5C	RAB5C	Homo sapiens	23.481	6	3	0	0	0	0	0	0	0	0	0	0	0	0	0	0	7981.74	17100.8	0	0	0	44565.8	25809.1	19191.4	20874.6	0	63331.4	30251.5	0	11402.4	84201.1	48533.6	99984.2	52469.4	126385	208199	160824	235419	277427	479002
1271	1	P51571	P51571	Translocon-associated protein subunit delta	SSR4	Homo sapiens	19.001	3	3	0	0	0	0	0	0	0	0	0	0	0	0	0	0	0	0	0	0	0	0	0	0	0	0	21334.1	0	0	0	17203.5	0	57496	7558.44	0	95245.3	71740	132500	117112	147060
1272	1	P51572	P51572	B-cell receptor-associated protein 31	BCAP31	Homo sapiens	27.99	3	3	0	0	0	0	0	0	0	0	0	0	0	0	0	0	0	0	8089.92	0	0	16070.9	0	0	0	0	0	0	0	0	31758	0	21474.2	0	33522.7	87353.1	75854.3	155531	141256	123746
1273	1	P51659	P51659	Peroxisomal multifunctional enzyme type 2	HSD17B4	Homo sapiens	79.686	3	3	191026	0	0	0	0	0	0	0	0	10049.7	0	0	0	0	16060.2	0	0	0	0	0	0	0	0	0	16230.5	0	0	0	0	0	24323.3	19666.4	0	105234	23529.7	0	126811	122679
1274	1	P51693	P51693	Amyloid beta precursor like protein 1	APLP1	Homo sapiens	72.178	3	3	80644	0	0	0	0	0	0	115089	0	0	0	0	0	0	0	0	0	0	42347.3	0	0	0	0	15484.6	0	0	181468	0	0	0	0	0	0	0	0	0	0	0
1275	1	P52272	P52272	Heterogeneous nuclear ribonucleoprotein M	HNRNPM	Homo sapiens	77.518	3	3	0	0	0	16373.9	0	11467.7	0	15975.6	0	8069.01	0	0	12333.9	0	16619.5	14411.1	7985.13	16647.6	10671.7	0	0	0	0	13793.2	11482.3	35217.5	18162.8	0	30316.9	36433	0	21899.2	0	28782.6	0	0	0	10388.9
1276	1	P52849	P52849	Bifunctional heparan sulfate N-deacetylase/N-sulfotransferase 2	NDST2	Homo sapiens	100.878	3	3	0	0	0	0	0	0	0	0	0	0	0	0	0	0	0	0	0	0	0	0	0	0	0	0	0	0	0	0	0	0	0	16063.7	88809.5	0	0	0	0	0
1277	1	P53004	P53004	Biliverdin reductase A	BLVRA	Homo sapiens	33.428	3	3	310658	0	0	0	0	0	0	0	0	0	0	0	0	0	0	0	0	0	0	0	0	0	0	0	0	0	0	0	0	0	0	0	0	0	0	15501.4	15007.1	22832.1
1278	1	P53618	P53618	Coatomer subunit beta	COPB1	Homo sapiens	107.143	3	3	0	0	0	0	0	0	0	0	0	0	0	0	0	0	0	0	0	0	0	0	0	0	0	0	0	0	0	0	0	0	0	0	0	21226.9	0	6677.53	8926.75	36752.6
1279	1	P53621	P53621	Coatomer subunit alpha	COPA	Homo sapiens	138.349	3	3	0	0	0	0	0	0	0	0	0	0	0	0	0	0	0	0	0	0	0	13519.2	0	0	0	0	0	0	0	0	0	0	0	0	0	36825.2	28716.8	0	74518.8	93939
1280	1	P54709	P54709	Sodium/potassium-transporting ATPase subunit beta-3	ATP1B3	Homo sapiens	31.514	3	3	0	0	0	0	0	0	0	0	0	0	0	0	0	0	0	0	0	0	0	0	0	0	0	0	35744.7	55386.3	0	18438.8	105426	14861.3	98247.1	38238.1	82587.8	238972	242739	275822	315883	462295
1281	1	P55056	P55056	Apolipoprotein C-IV	APOC4	Homo sapiens	14.552	3	3	3677141	2.06712e+07	5.79106e+07	2642156	2532343	2984826	35015293	1.41398e+08	2449214	4418990	348922232	1211134	1533010	1827826	3309119	3030288	1027164	2792815	1580157	4041470	7643590	1031807	4688770	1756859	2295197	2123933	2523664	4381560	1796959	3357092	2462330	2238032	1511123	2492889	3464870	3400547	3509430	2702871
1282	1	P55084	P55084	Trifunctional enzyme subunit beta, mitochondrial	HADHB	Homo sapiens	51.296	3	3	0	0	0	0	0	0	0	0	0	0	0	0	0	0	22187.2	0	0	0	0	52318.5	0	0	0	0	0	0	0	0	0	0	48145	24344	39246.1	75730.8	77641.7	86279.5	82277.5	88380.3
1283	1	P55209	P55209	Nucleosome assembly protein 1-like 1	NAP1L1	Homo sapiens	45.374	4	3	0	73108.5	0	36300.7	24968.3	22318	0	29088.3	0	16396.9	0	17007.7	0	0	12086.7	177627	64622.2	62718.8	142380	245781	164334	154937	189899	185061	243924	87035	157191	38920	371519	251073	194448	261866	581983	745149	603980	796811	726150	972415
1284	1	P56202	P56202	Cathepsin W	CTSW	Homo sapiens	42.119	3	3	0	0	175237	0	16658	90774.3	195214	22935.3	184582	109671	233101	81951.4	272719	425350	104351	25560.5	11216.6	82498.4	326524	168262	245940	325664	260330	368518	92089.9	314311	102621	542451	550870	315103	677583	808677	898332	672244	1290531	750756	793087	245344
1285	2	P60709;P63261	P60709	Actin, cytoplasmic 1	ACTB	Homo sapiens	41.734	10	3	22618860	2315219	641385	1607238	1397734	1906190	1024054	954463	1062933	2438354	1137579	2165330	1996162	2004657	1835077	8719845	4943266	4934269	8702828	17270602	17674566	9179151	18317907	10188941	22323199	11503749	8183112	9889707	19767799	12874069	27165350	24290520	40513910	71161370	47053160	101095170	97241010	100142740
1286	1	P60900	P60900	Proteasome subunit alpha type-6	PSMA6	Homo sapiens	27.398	3	3	304011	0	0	0	0	0	0	4639240	0	0	0	0	0	0	0	0	0	0	0	0	0	0	0	0	0	0	0	0	0	0	0	0	0	0	0	36176.1	0	0
1287	1	P61026	P61026	Ras-related protein Rab-10	RAB10	Homo sapiens	22.542	5	3	121010	23548	24988.6	0	25913	28139.5	0	0	0	40732	42663.1	33120.8	40602.9	0	65615.2	112998	103597	86893.4	112313	232197	252712	122145	236694	122607	361279	201598	126405	190599	628696	278704	530973	332039	728315	1.30833e+06	1223020	1.32358e+06	1.57346e+06	2.21374e+06
1288	1	P61626	P61626	Lysozyme C	LYZ	Homo sapiens	16.537	3	3	11374203	1706767	3867927	1855317	3479122	4993478	2267906	2883521	3114165	7051183	4787397	796430	2733798	1837073	3412627	1699378	2149778	14137210	1767103	3841479	2259029	1522795	2223785	2867823	2820893	2713834	3730213	2361881	10188991	8511312	3314086	3415192	2720473	6883858	3959779	3995315	4345150	5378519
1289	1	P61769	P61769	Beta-2-microglobulin	B2M	Homo sapiens	13.713	3	3	7006390	4991.98	0	0	0	0	7054.01	0	0	5541.46	0	0	20722.9	22366.8	19566.1	116322	65020.7	67073.2	130896	225375	180862	125142	246013	169611	317962	187723	96545.8	184603	523299	177849	470971	398941	763756	1343090	885214	1426165	1316541	2130160
1290	1	P61916	P61916	NPC intracellular cholesterol transporter 2	NPC2	Homo sapiens	16.569	3	3	241295	0	0	0	0	0	0	0	442536	0	0	0	0	0	0	0	0	0	0	0	0	0	0	0	0	0	0	0	0	0	0	0	0	0	0	0	0	0
1291	1	P61978	P61978	Heterogeneous nuclear ribonucleoprotein K	HNRNPK	Homo sapiens	50.979	3	3	429246	63118.3	35116.6	65733.2	49811.4	81332.7	116813	0	58931	0	45450.2	33329.6	0	24778.2	92898.9	93393.5	62818	107352	0	69481.8	51493.8	42303	99692.4	29728.7	99934.5	46376	58701.9	69742.2	87800.2	73431.4	104888	79349.2	29657.5	93691.2	77724.7	111244	118745	143459
1292	1	P61981	P61981	14-3-3 protein gamma	YWHAG	Homo sapiens	28.302	3	3	134698	18496.6	0	0	0	0	0	0	0	0	0	0	0	0	0	27028.5	22371.2	0	0	60039.7	0	29357.7	59081	0	76256.2	48941.9	0	38973.5	80897.9	50200.9	121406	92221.5	144128	277596	181338	381560	386280	449958
1293	1	P62081	P62081	40S ribosomal protein S7	RPS7	Homo sapiens	22.126	3	3	42208.4	45394.7	102349	66788.9	75417.3	196154	135911	63022.3	18516.6	141568	188821	16280.7	29676.5	59981	178146	53327.6	23445.4	65509.6	33293.5	112629	59380.9	0	56948.8	53121.8	36356.5	62074.3	64231.6	95393	30540	54137.7	70541.1	56612.4	32416.9	68146.7	87813.1	45523.6	57513.1	59762
1294	1	P62249	P62249	40S ribosomal protein S16	RPS16	Homo sapiens	16.444	3	3	92639.8	86043.4	162422	173712	108437	179505	171506	95731.8	33862.6	106180	161279	0	88810.1	116804	159343	95650.1	79791.1	158221	54465	201142	98121.4	50606	102889	63164.2	133088	67991.8	64562.8	115624	144553	97938.5	189128	166306	94287.1	108247	191541	649194	148423	195804
1295	1	P62277	P62277	40S ribosomal protein S13	RPS13	Homo sapiens	17.221	3	3	46629.3	91571.2	85226.4	192459	145621	280088	124530	87973.8	60919.8	141114	212910	0	184659	85633.5	247240	66748.2	115401	145571	121767	186160	39090.7	96623.1	24586.8	129738	147570	214430	110004	120968	153118	146283	258260	162048	162360	249171	113437	206912	238793	297154
1296	1	P62330	P62330	ADP-ribosylation factor 6	ARF6	Homo sapiens	20.08	3	3	103538	0	61050.3	0	0	0	0	0	0	0	147033	0	0	0	101405	0	0	9418.75	89593	23783.8	118246	0	94182.9	65178.5	50694.8	36333.4	0	106812	59227.3	17910.6	84014	57106.8	94448.1	170218	181494	266582	247785	374290
1297	1	P62888	P62888	60S ribosomal protein L30	RPL30	Homo sapiens	12.784	3	3	0	0	22866.6	64390	53544.7	36005.5	75739.5	62122.5	0	67489	52965.1	0	0	0	51728.2	12908.6	27877.5	33170.8	0	9867.48	29107.7	22055.4	0	0	25620.4	7315.55	31396.2	24781.8	26018.1	31439.4	49329	78586.8	50779.6	57538.3	48775.2	58939.5	72443.1	52802.9
1298	1	P62993	P62993	Growth factor receptor-bound protein 2	GRB2	Homo sapiens	25.205	3	3	246977	0	0	0	0	0	0	0	0	0	0	0	0	0	0	0	0	0	0	0	0	0	0	0	0	0	0	0	0	0	0	0	0	128021	12069.8	126057	164478	228363
1299	1	P63096	P63096	Guanine nucleotide-binding protein G(i) subunit alpha-1	GNAI1	Homo sapiens	40.358	3	3	0	0	0	0	0	0	0	0	0	0	0	0	0	0	0	0	0	0	0	0	0	0	0	0	0	0	0	0	0	0	0	9061.61	0	69134.2	45715.4	41390.3	50722.3	116097
1300	1	P78423	P78423	Fractalkine	CX3CL1	Homo sapiens	42.202	3	3	0	0	0	0	0	0	0	0	0	0	0	0	0	0	0	0	0	0	0	0	0	0	0	0	0	0	506895	29252.4	0	0	0	0	0	0	310077	217922	0	89589.8
1301	1	P98155	P98155	Very low-density lipoprotein receptor	VLDLR	Homo sapiens	96.098	3	3	0	0	0	0	0	0	0	0	0	0	0	0	0	0	0	0	0	0	0	0	0	0	0	0	0	0	106370	0	0	0	0	0	0	0	0	0	0	0
1302	1	Q01433	Q01433	AMP deaminase 2	AMPD2	Homo sapiens	100.69	3	3	0	0	0	0	0	0	0	0	0	0	0	0	0	0	0	0	0	0	0	0	0	0	5600.33	0	15072.3	0	0	0	11739.7	0	7130.77	0	22580	45094	65471.3	154352	72408.7	98511.4
1303	1	Q01638	Q01638	Interleukin-1 receptor-like 1	IL1RL1	Homo sapiens	63.357	3	3	0	0	0	0	0	0	0	28460.1	0	41160.4	0	0	0	24073	19194.1	0	0	0	0	0	0	0	0	22868.8	14315.2	25054.7	0	0	23787.4	0	7856.56	0	0	30021.6	55738.6	0	29204.2	37419.6
1304	1	Q02978	Q02978	Mitochondrial 2-oxoglutarate/malate carrier protein	SLC25A11	Homo sapiens	34.058	3	3	0	10718.9	0	0	0	6561.06	0	0	0	0	0	0	0	0	12270.9	0	0	0	0	21463.7	0	0	0	0	18825.1	9674.96	10161.8	0	27316.1	0	48544.3	19049.9	25724.8	105625	61193.3	82460.1	114674	115544
1305	1	Q03167	Q03167	Transforming growth factor beta receptor type 3	TGFBR3	Homo sapiens	93.499	3	3	335806	0	0	0	0	0	0	0	0	0	0	0	0	0	0	0	0	0	0	0	0	0	0	0	0	0	0	0	0	0	0	0	0	0	0	0	0	0
1306	1	Q03591	Q03591	Complement factor H-related protein 1	CFHR1	Homo sapiens	37.653	5	3	41423700	35555220	204611	569157	361407	1094651	1154152	393980	3.43978e+08	216820	1140620	16456710	3579318	7623310	258119	8.7174e+07	125991	507599	12852910	88196200	8196880	1495881	3794945	24118890	447607	2411878	484953	654289	310589	3300939	789424	412568	2277185	547534	320149	491682	189325	156220
1307	1	Q04771	Q04771	Activin receptor type-1	ACVR1	Homo sapiens	57.154	3	3	0	0	0	0	0	0	0	0	0	0	0	0	0	0	0	0	0	0	0	0	0	0	0	0	0	0	0	0	0	0	0	0	0	69918.1	30209.8	0	85862.4	156220
1308	1	Q06481	Q06481	Amyloid beta precursor like protein 2	APLP2	Homo sapiens	86.956	3	3	288738	0	0	0	0	0	0	0	0	0	0	0	0	0	0	0	0	0	0	0	0	0	0	81236.7	0	0	0	0	0	0	0	0	0	0	0	0	0	0
1309	1	Q06828	Q06828	Fibromodulin	FMOD	Homo sapiens	43.179	3	3	18947.4	0	0	0	0	0	0	0	0	0	0	0	0	0	0	0	0	0	0	0	0	0	0	0	0	0	101004	0	0	479273	203581	0	0	0	0	624707	1041038	489127
1310	1	Q07020	Q07020	60S ribosomal protein L18	RPL18	Homo sapiens	21.636	3	3	0	29292.1	27377.5	39783.1	92680.1	89099.4	34843.3	39884.5	34918.6	93846.9	80908.7	0	28845.6	66067	112072	40094.8	62188.7	68709.6	56823.3	53163.5	54888	0	43336.8	0	64785.9	94152.3	50334.4	20596.7	0	43357.4	68389.3	78568.4	53108.3	87168.8	90215	102073	133148	108618
1311	1	Q08397	Q08397	Lysyl oxidase homolog 1	LOXL1	Homo sapiens	63.109	3	3	0	0	0	0	0	0	0	111553	0	0	70942.7	0	0	0	0	0	0	0	12175.1	0	0	0	0	0	0	0	6452.1	0	0	0	0	0	0	0	0	0	0	0
1312	1	Q08722	Q08722	Leukocyte surface antigen CD47	CD47	Homo sapiens	35.214	3	3	0	0	0	63204.9	48765.1	0	0	0	0	119849	0	0	0	0	0	39748.9	378541	362257	381886	96939.3	104336	395798	133891	40713	1044558	1314413	380936	108239	1466922	736823	2373585	1194735	2023391	3391855	2703750	3727793	3.81697e+06	5.56204e+06
1313	1	Q09666	Q09666	Neuroblast differentiation-associated protein AHNAK	AHNAK	Homo sapiens	629.112	3	3	0	0	0	0	0	0	0	0	0	7483.37	0	0	0	0	11157.2	0	0	20228.8	0	0	0	0	0	0	8947.49	0	0	0	9705.03	14047.7	29470.5	0	9102.78	31419.1	0	38083.5	31730.5	78010.2
1314	1	Q12794	Q12794	Hyaluronidase-1	HYAL1	Homo sapiens	48.371	3	3	1191770	308195	1060149	0	47381.8	77740.5	40992.6	0	1.31695e+06	0	138935	741849	74032.5	0	144819	654760	42927.3	50544.1	2420887	1074619	1.9129e+06	98240.4	1.45978e+06	1.96403e+06	0	53407	17707.6	272675	57360.9	77483.8	1356991	451408	211222	78811.4	101890	805397	124220	138949
1315	1	Q13232	Q13232	Nucleoside diphosphate kinase 3	NME3	Homo sapiens	19.016	3	3	0	0	0	0	0	0	0	0	0	0	0	0	0	0	0	0	0	0	0	0	0	0	25424	0	0	0	0	217129	43572.2	0	0	136694	114205	0	253162	0	0	0
1316	1	Q13275	Q13275	Semaphorin-3F	SEMA3F	Homo sapiens	88.384	3	3	242332	0	0	0	0	0	0	0	0	0	0	0	0	0	0	0	0	0	10439	0	0	0	0	124865	0	0	0	18491.9	0	0	0	0	0	0	11392.6	0	0	0
1317	1	Q13421	Q13421	Mesothelin	MSLN	Homo sapiens	68.984	3	3	479570	0	0	0	0	0	0	0	0	0	0	0	0	0	0	0	0	0	0	0	0	118735	0	0	0	0	19972.4	0	0	305173	0	23345	59319.3	121991	0	0	166210	66867.9
1318	1	Q13444	Q13444	Disintegrin and metalloproteinase domain-containing protein 15	ADAM15	Homo sapiens	92.961	3	3	0	0	0	0	0	0	0	0	0	0	0	0	0	0	0	0	0	0	0	0	0	0	0	0	0	0	0	11091.2	0	0	0	7426.78	0	0	9083.2	0	0	45412.6
1319	1	Q13724	Q13724	Mannosyl-oligosaccharide glucosidase	MOGS	Homo sapiens	91.917	3	3	0	0	0	0	0	0	0	0	0	0	0	0	0	0	0	0	0	0	0	0	0	0	0	0	0	0	0	68331.5	0	0	0	0	0	0	27179.5	0	0	0
1320	1	Q13867	Q13867	Bleomycin hydrolase	BLMH	Homo sapiens	52.563	3	3	1.24112e+06	12458.7	15217.7	0	146378	65086.3	39801.7	0	0	53894.9	90563.7	0	0	0	194719	36993.3	51646.6	37209.3	85627	0	0	0	30223	0	88682.2	36891.3	49200.1	36220.6	59142	47680.3	47305.2	0	0	120252	49431.1	342028	17869	63225.4
1321	1	Q14008	Q14008	Cytoskeleton-associated protein 5	CKAP5	Homo sapiens	225.499	3	3	0	0	0	0	0	0	0	0	0	0	0	0	0	0	0	0	0	0	0	0	0	0	0	0	0	0	0	0	0	0	0	0	0	44754.2	10684	31989.7	34949.2	48980.4
1322	1	Q14623	Q14623	Indian hedgehog protein	IHH	Homo sapiens	45.251	3	3	381576	0	208908	42835.7	0	113222	0	0	0	0	1.11349e+06	0	34688.5	0	109218	38531.6	98743.9	142963	0	42191.8	112731	0	0	0	0	0	0	41305.4	0	0	82727.5	173652	377967	50318.3	76560.4	0	103337	46857.7
1323	1	Q14773	Q14773	Intercellular adhesion molecule 4	ICAM4	Homo sapiens	29.265	3	3	0	0	0	0	0	0	0	0	0	0	0	0	0	0	0	0	0	0	0	0	0	0	0	0	0	0	0	253168	0	0	56019.2	117552	40150.5	0	30048.2	31884.2	0	0
1324	1	Q14974	Q14974	Importin subunit beta-1	KPNB1	Homo sapiens	97.172	3	3	17189.3	0	0	0	0	0	0	0	0	0	0	0	0	0	0	0	7832.86	0	0	0	0	0	0	0	0	0	0	0	0	0	9117.59	0	0	0	0	9987.92	0	23417.5
1325	1	Q15084	Q15084	Protein disulfide-isomerase A6	PDIA6	Homo sapiens	48.121	3	3	280084	0	0	0	0	0	0	0	0	0	0	0	0	0	0	0	0	5482.18	0	0	0	0	0	0	0	0	0	0	0	0	23780.5	20372.6	9966.05	34071	0	0	37842	17933.1
1326	1	Q15286	Q15286	Ras-related protein Rab-35	RAB35	Homo sapiens	23.024	3	3	0	0	0	0	0	0	0	0	0	0	0	0	0	0	0	0	0	0	0	0	0	0	0	0	61160.3	37621.7	0	14383.3	0	0	59544.3	0	44682.3	167236	68054.2	139095	140029	420915
1327	1	Q15555	Q15555	Microtubule-associated protein RP/EB family member 2	MAPRE2	Homo sapiens	37.032	3	3	112880	0	0	0	0	0	0	0	0	0	0	0	0	0	0	0	0	0	0	0	18630.1	0	12417.1	0	36186	0	0	0	196184	16242.2	30187.3	44223.6	51408.6	515948	121611	587593	753699	1.03293e+06
1328	1	Q15599	Q15599	Na(+)/H(+) exchange regulatory cofactor NHE-RF2	SLC9A3R2	Homo sapiens	37.414	3	3	0	0	0	0	0	0	0	0	0	0	0	0	0	0	0	0	0	0	0	0	0	0	0	0	0	0	0	0	0	0	0	0	31977.7	0	0	200065	44832.3	174801
1329	1	Q15746	Q15746	Myosin light chain kinase, smooth muscle	MYLK	Homo sapiens	210.717	3	3	482770	0	0	0	0	0	0	0	0	0	0	0	0	0	0	0	0	0	0	0	0	0	0	0	0	0	0	0	0	0	0	0	0	0	0	0	0	41896.6
1330	1	Q15762	Q15762	CD226 antigen	CD226	Homo sapiens	38.614	3	3	329757	0	0	0	0	0	0	0	0	0	0	0	0	0	0	0	0	0	0	50844.2	50163.3	39108.8	0	19842.3	73027	0	0	40971	186510	73349.3	91731.4	170324	284989	1061843	409836	464160	382058	602992
1331	1	Q15828	Q15828	Cystatin-M	CST6	Homo sapiens	16.511	3	3	1783545	0	0	0	0	0	0	0	0	5891.94	0	0	0	0	0	0	0	0	0	0	0	0	0	0	23279.5	317700	0	0	0	0	19401.5	38316.6	47815.3	0	40292.6	19889.7	0	0
1332	1	Q15904	Q15904	V-type proton ATPase subunit S1	ATP6AP1	Homo sapiens	52.024	3	3	0	0	0	0	0	0	0	0	0	0	0	0	0	0	19994.5	0	25541.9	26762.8	0	0	0	0	0	0	0	95693.6	0	48694.8	0	0	169790	74677.6	137928	110132	118656	164187	343446	405792
1333	1	Q16181	Q16181	Septin-7	SEPTIN7	Homo sapiens	50.682	3	3	0	0	0	0	0	0	0	0	0	0	0	0	0	0	0	0	0	0	0	0	0	0	0	0	36211.6	0	0	0	878071	16905.5	19647.5	36453.5	54808.6	222152	108118	270221	261485	326770
1334	1	Q504Y2	Q504Y2	Extracellular tyrosine-protein kinase PKDCC	PKDCC	Homo sapiens	54.13	3	3	0	0	0	0	0	0	0	0	0	0	0	0	0	0	0	0	0	0	0	0	0	18736.3	0	0	0	0	0	0	115319	24483.2	0	133720	253493	179060	0	0	0	0
1335	1	Q53GQ0	Q53GQ0	Very-long-chain 3-oxoacyl-CoA reductase	HSD17B12	Homo sapiens	34.325	3	3	0	0	0	0	0	0	0	0	0	0	0	0	0	0	0	0	0	0	0	0	0	0	0	0	0	0	0	0	0	0	0	0	0	52353.8	19008.1	51399	74270.4	70243.1
1336	1	Q53TN4	Q53TN4	Plasma membrane ascorbate-dependent reductase CYBRD1	CYBRD1	Homo sapiens	31.639	3	3	0	0	0	0	0	0	0	0	0	0	0	0	0	0	0	0	0	13372.1	0	0	0	0	0	0	25575.7	0	0	0	0	0	113971	0	50573.7	40405.3	68707.4	144077	176786	195799
1337	1	Q5JS37	Q5JS37	NHL repeat-containing protein 3	NHLRC3	Homo sapiens	38.284	3	3	139803	0	0	0	0	34369.3	0	0	0	0	0	0	0	0	0	0	0	0	0	0	0	0	0	0	0	0	0	0	18225.1	57507.9	0	0	33867.7	50053.6	0	0	152754	73337.5
1338	1	Q5JSL3	Q5JSL3	Dedicator of cytokinesis protein 11	DOCK11	Homo sapiens	237.675	4	3	0	0	0	0	0	0	0	0	0	0	0	0	0	0	0	0	0	0	0	0	0	0	0	0	0	0	0	0	0	0	0	0	0	0	0	0	54708.3	99996.6
1339	1	Q5KU26	Q5KU26	Collectin-12	COLEC12	Homo sapiens	81.517	3	3	0	0	0	0	0	0	0	0	0	0	0	0	0	0	0	0	0	0	0	0	0	0	0	0	0	0	0	0	25625.1	24579	0	27143.1	47979.2	102730	0	31700.1	138922	68123.4
1340	1	Q5SQ64	Q5SQ64	Lymphocyte antigen 6 complex locus protein G6f	LY6G6F	Homo sapiens	32.464	3	3	982582	0	0	0	0	0	0	0	0	0	0	0	0	0	0	0	0	0	104292	15452.9	31983.1	17743.8	0	166524	17994.4	0	0	28323.1	63244.3	19045.1	25037.5	54402.4	130823	214474	238942	190341	216639	323722
1341	1	Q5SW96	Q5SW96	Low density lipoprotein receptor adapter protein 1	LDLRAP1	Homo sapiens	33.883	3	3	0	0	0	0	0	0	0	0	0	0	0	0	0	0	0	0	0	0	0	0	0	0	0	0	0	0	0	0	0	0	0	0	0	17106.6	0	9806.97	43299.6	53775.2
1342	1	Q5T3F8	Q5T3F8	CSC1-like protein 2	TMEM63B	Homo sapiens	94.958	3	3	0	0	0	0	0	0	0	0	0	0	0	0	0	0	0	0	0	0	0	0	0	0	0	0	0	0	0	0	0	0	16514.9	0	0	28164.6	0	0	66327.8	122314
1343	1	Q6P988	Q6P988	Palmitoleoyl-protein carboxylesterase NOTUM	NOTUM	Homo sapiens	55.7	3	3	0	0	0	0	0	0	0	115524	0	0	30648.6	0	0	0	0	0	0	0	0	0	0	0	0	0	0	0	0	0	0	0	0	0	0	0	0	0	0	0
1344	1	Q6UX73	Q6UX73	UPF0764 protein C16orf89	C16orf89	Homo sapiens	45.392	3	3	44313.1	0	0	0	0	0	0	36812	0	0	0	0	0	0	0	0	0	0	0	0	0	0	0	0	0	0	142154	0	0	0	0	0	0	0	0	0	0	0
1345	1	Q6UXK5	Q6UXK5	Leucine-rich repeat neuronal protein 1	LRRN1	Homo sapiens	80.716	3	3	0	0	0	0	0	0	0	0	0	0	0	0	0	0	0	0	0	0	0	0	0	25394.1	0	0	0	0	0	0	156778	105410	0	0	0	0	0	0	0	0
1346	1	Q6ZNJ1	Q6ZNJ1	Neurobeachin-like protein 2	NBEAL2	Homo sapiens	302.521	3	3	0	0	0	0	0	0	0	0	0	0	0	0	0	0	0	0	0	0	0	0	0	0	0	0	0	0	0	0	0	0	0	0	0	33417.4	7792.02	19745	42763.8	57726.1
1347	1	Q7LFX5	Q7LFX5	Carbohydrate sulfotransferase 15	CHST15	Homo sapiens	64.925	3	3	0	0	0	0	0	0	0	0	0	0	0	0	0	0	0	0	0	0	0	0	0	0	0	0	0	0	0	12157.6	0	13856	0	64567.7	123497	0	197403	44710	32461.4	27744.3
1348	1	Q7Z2Q7	Q7Z2Q7	Leucine-rich repeat-containing protein 70	LRRC70	Homo sapiens	70.303	3	3	0	0	0	0	0	0	0	0	0	0	0	0	0	0	0	0	0	0	0	0	0	0	0	0	0	0	0	88581.6	0	0	0	0	0	0	210136	23785.4	0	0
1349	1	Q7Z3B1	Q7Z3B1	Neuronal growth regulator 1	NEGR1	Homo sapiens	38.719	3	3	622905	0	0	0	0	0	0	0	63302	0	0	105828	0	0	0	0	0	0	100027	0	47507	164387	71242.9	69317.8	0	0	18079	0	73811.4	527064	0	89504.2	126504	20549.2	0	0	24458.2	0
1350	1	Q86TP1	Q86TP1	Exopolyphosphatase PRUNE1	PRUNE1	Homo sapiens	50.201	3	3	0	0	0	0	0	0	0	0	0	0	0	0	0	0	0	0	0	0	0	0	0	0	0	0	0	0	0	0	0	0	0	0	0	16297.6	9976.52	5744.29	7243.94	72257.1
1351	1	Q86UF1	Q86UF1	Tetraspanin-33	TSPAN33	Homo sapiens	31.539	3	3	0	0	0	0	0	0	0	0	0	0	0	0	0	0	0	0	0	0	0	0	0	0	0	0	0	0	0	0	22076.2	0	0	13407.4	34382.3	91374.5	977305	65588.5	2.47582e+06	2.8274e+06
1352	1	Q8IWU5	Q8IWU5	Extracellular sulfatase Sulf-2	SULF2	Homo sapiens	100.456	3	3	0	0	0	23331.5	0	76791.6	0	0	0	0	0	0	0	14196.4	0	0	0	0	0	0	0	0	0	0	0	47999.2	0	0	0	0	0	0	0	0	0	0	0	5836.06
1353	1	Q8IYS5	Q8IYS5	Osteoclast-associated immunoglobulin-like receptor	OSCAR	Homo sapiens	30.481	3	3	508847	0	8963.42	0	0	0	22787.5	171441	0	0	0	190904	0	0	0	0	0	0	251444	0	95639.5	0	99867.5	50825	0	0	219505	0	0	151971	0	192382	60833.6	0	0	141081	163984	60257.5
1354	1	Q8IZ52	Q8IZ52	Chondroitin sulfate synthase 2	CHPF	Homo sapiens	85.466	3	3	0	0	0	0	0	0	0	0	0	0	0	0	0	0	0	0	0	0	0	0	0	0	0	0	0	0	136863	0	0	0	0	0	18471.3	0	0	24210.9	0	0
1355	1	Q8N149	Q8N149	Leukocyte immunoglobulin-like receptor subfamily A member 2	LILRA2	Homo sapiens	52.967	3	3	0	0	0	0	0	0	0	0	0	0	0	89234.5	20948.5	0	0	0	0	0	17762.8	0	0	98769.7	0	13008.8	0	0	0	0	126407	203705	0	357293	447313	44494.6	0	0	97839	0
1356	1	Q8N4C8	Q8N4C8	Misshapen-like kinase 1	MINK1	Homo sapiens	149.824	8	3	0	0	0	0	0	0	0	0	0	0	0	0	0	0	0	0	0	0	0	0	0	0	0	0	0	0	0	0	0	0	6329.31	0	0	25336.1	0	13406.1	39351.8	121410
1357	1	Q8N6C8	Q8N6C8	Leukocyte immunoglobulin-like receptor subfamily A member 3	LILRA3	Homo sapiens	47.473	5	3	1290828	0	0	0	0	0	0	0	0	0	0	32453.5	0	0	0	0	0	0	0	0	8101.22	0	0	0	0	0	0	0	0	47807.8	0	31359.6	0	0	0	0	0	0
1358	1	Q8N8Z6	Q8N8Z6	Discoidin, CUB and LCCL domain-containing protein 1	DCBLD1	Homo sapiens	77.921	3	3	70010.4	0	0	0	0	0	0	0	0	0	0	0	0	0	0	0	0	0	45076.5	0	0	30929.1	0	42222.2	0	0	0	0	0	92224.3	0	253724	55030	0	0	0	0	0
1359	1	Q8NCH0	Q8NCH0	Carbohydrate sulfotransferase 14	CHST14	Homo sapiens	42.997	3	3	0	0	0	0	0	0	0	25179.7	16410.2	0	0	0	0	0	0	0	0	0	82261.7	0	0	0	0	155379	0	0	0	0	0	0	0	42710.5	147512	0	0	0	0	0
1360	1	Q8NG06	Q8NG06	E3 ubiquitin-protein ligase TRIM58	TRIM58	Homo sapiens	54.766	3	3	0	0	0	0	0	0	0	0	0	0	0	0	0	0	0	0	0	0	0	0	0	0	0	0	0	0	0	0	0	0	0	0	0	0	0	0	23181.6	90210.3
1361	1	Q8NHL6	Q8NHL6	Leukocyte immunoglobulin-like receptor subfamily B member 1	LILRB1	Homo sapiens	70.819	3	3	0	0	0	0	0	0	0	0	0	0	0	0	0	0	0	0	0	0	0	0	0	0	0	0	0	0	67267.6	0	0	0	0	0	0	0	0	134528	30964.8	124323
1362	1	Q8NHP8	Q8NHP8	Putative phospholipase B-like 2	PLBD2	Homo sapiens	65.469	3	3	55874.8	0	0	0	0	0	0	0	69543	0	0	0	156041	282724	0	0	0	0	15270.2	0	0	0	0	37705.1	0	0	0	8261.13	0	0	0	10875.8	13420.2	0	0	0	40992.5	0
1363	1	Q8TC12	Q8TC12	Retinol dehydrogenase 11	RDH11	Homo sapiens	35.386	3	3	0	0	0	0	0	0	0	0	0	0	0	0	0	0	0	0	0	0	0	15947.7	9760.05	0	0	0	30118.7	0	0	0	50892.6	16977.1	77591.3	21291.4	45783.1	121908	78883.1	156400	207527	246184
1364	1	Q8TDQ0	Q8TDQ0	Hepatitis A virus cellular receptor 2	HAVCR2	Homo sapiens	33.394	3	3	47014.4	0	0	0	0	0	0	0	0	0	0	0	0	0	0	0	0	0	0	0	0	0	0	0	0	0	0	0	0	236670	0	0	0	0	0	448367	181993	497468
1365	1	Q8WUT4	Q8WUT4	Leucine-rich repeat neuronal protein 4	LRRN4	Homo sapiens	78.844	3	3	0	0	0	0	0	0	0	0	0	0	0	0	0	0	0	0	0	0	0	0	0	0	0	0	0	0	48860.9	0	0	128777	46859.8	0	0	0	0	96436.6	168542	2305557
1366	1	Q8WVQ1	Q8WVQ1	Soluble calcium-activated nucleotidase 1	CANT1	Homo sapiens	44.839	3	3	461437	0	0	0	0	0	0	0	0	0	0	0	0	0	0	0	0	0	0	0	0	0	0	0	0	0	0	0	0	0	14894.1	28580.3	19812.6	0	53982.8	13261.1	0	0
1367	1	Q8WW52	Q8WW52	Protein FAM151A	FAM151A	Homo sapiens	64.025	3	3	0	0	0	0	0	0	0	0	0	0	0	0	0	0	0	0	0	0	0	0	0	0	0	0	0	0	0	0	0	0	0	0	0	190277	0	0	0	0
1368	1	Q92692	Q92692	Nectin-2	NECTIN2	Homo sapiens	57.743	3	3	147019	0	0	0	0	0	0	0	0	0	0	0	0	0	0	0	17954.4	33918.3	0	0	0	0	0	0	0	0	0	0	0	0	0	0	110246	91772.9	67764.2	76695.8	117324	193658
1369	1	Q96AP7	Q96AP7	Endothelial cell-selective adhesion molecule	ESAM	Homo sapiens	41.176	3	3	146334	0	0	0	0	0	0	0	0	0	0	0	0	0	0	22946.3	10684.2	21240.1	0	44555.9	41334.2	25510.4	38798.9	29523.6	45476.8	16481.3	0	92599.2	50900.7	66306.3	100011	113173	131866	194482	288964	274507	255734	339511
1370	1	Q96BY6	Q96BY6	Dedicator of cytokinesis protein 10	DOCK10	Homo sapiens	249.535	3	3	0	0	0	0	0	0	0	0	0	0	0	0	0	0	0	0	0	0	0	0	0	0	0	0	0	0	0	0	0	0	0	0	0	24264.3	0	0	34408.9	87331.6
1371	1	Q96DA0	Q96DA0	Zymogen granule protein 16 homolog B	ZG16B	Homo sapiens	22.738	3	3	38166.5	0	0	0	0	0	0	0	0	66311.5	0	0	0	0	6442.74	0	0	0	0	26316.6	0	0	0	0	0	32900.3	151125	0	0	15067.9	0	302688	347938	0	340786	18029.8	25552.7	9344.99
1372	1	Q96EE4	Q96EE4	Coiled-coil domain-containing protein 126	CCDC126	Homo sapiens	15.669	3	3	1939940	0	311738	0	0	0	0	16406	16684.6	33907.1	0	0	0	0	27568.9	14499.4	115720	130427	155351	15756.8	48975.9	76950.5	22104.5	198875	0	9850.52	270748	119095	985073	1.22971e+06	45718.4	2.42903e+06	6134204	2.88774e+06	1.03143e+06	393790	2.4659e+06	1.41579e+06
1373	1	Q96F46	Q96F46	Interleukin-17 receptor A	IL17RA	Homo sapiens	96.122	3	3	0	0	0	0	0	0	0	0	0	0	0	0	0	0	0	0	0	0	0	0	0	0	0	0	0	0	0	0	0	0	0	0	0	38227.6	23155.2	47826.2	71336.3	97585.9
1374	1	Q96FE5	Q96FE5	Leucine-rich repeat and immunoglobulin-like domain-containing nogo receptor-interacting protein 1	LINGO1	Homo sapiens	69.876	4	3	0	0	0	194644	0	0	0	0	0	0	0	0	0	0	0	0	0	0	0	0	0	0	0	0	0	0	0	0	0	36395.1	0	0	0	0	0	0	0	0
1375	1	Q96FN4	Q96FN4	Copine-2	CPNE2	Homo sapiens	61.19	3	3	0	0	0	0	0	0	0	0	0	0	0	0	0	0	0	0	0	0	0	0	0	0	0	0	0	0	0	0	0	0	0	0	0	41720.7	18860.7	0	51119	95866
1376	1	Q96J02	Q96J02	E3 ubiquitin-protein ligase Itchy homolog	ITCH	Homo sapiens	102.801	5	3	0	0	0	0	0	0	0	0	0	0	0	0	0	0	0	0	0	0	0	0	0	0	0	0	0	0	0	0	0	0	0	0	0	0	0	0	0	38976.5
1377	1	Q96L08	Q96L08	Sushi domain-containing protein 3	SUSD3	Homo sapiens	27.12	3	3	0	0	0	0	0	0	0	0	0	0	0	0	0	0	0	0	0	0	0	0	0	0	0	0	0	0	0	0	40099.5	0	24797.8	0	16865	246188	297305	184541	156432	326196
1378	1	Q96L58	Q96L58	Beta-1,3-galactosyltransferase 6	B3GALT6	Homo sapiens	37.135	3	3	0	0	0	0	0	0	16808.1	181338	0	0	0	0	0	0	0	0	0	0	0	0	0	0	0	0	0	0	42885.6	0	0	0	89989.7	0	0	0	0	0	0	0
1379	1	Q96MU8	Q96MU8	Kremen protein 1	KREMEN1	Homo sapiens	51.744	3	3	21164.6	0	0	0	0	0	0	0	0	0	0	0	0	0	0	0	0	0	10649.6	0	0	125453	0	0	0	0	0	0	55406.4	166537	0	0	117422	0	0	0	0	0
1380	1	Q96RI0	Q96RI0	Proteinase-activated receptor 4	F2RL3	Homo sapiens	41.132	3	3	0	0	0	0	0	0	0	0	0	0	0	0	0	0	0	26143.2	25071.1	18655.8	21255	57717.6	48713.2	40871.3	74214.3	34861.2	155707	23584.6	28195.9	73407	275873	70458.6	154770	145315	312957	738304	595743	641278	653473	1.13854e+06
1381	1	Q96RP7	Q96RP7	Galactose-3-O-sulfotransferase 4	GAL3ST4	Homo sapiens	54.167	3	3	0	0	0	0	0	0	0	26701.3	0	0	0	0	0	0	0	0	0	0	0	0	0	0	0	0	0	0	514038	0	0	22189.2	19555.8	0	0	0	0	56269.7	0	0
1382	1	Q96S97	Q96S97	Myeloid-associated differentiation marker	MYADM	Homo sapiens	35.275	3	3	0	0	0	0	0	0	0	0	0	0	0	0	0	0	0	0	0	0	0	29826.2	0	12628.7	0	0	94833.1	39099	0	13217	96461.7	0	20395.7	119389	165680	252608	243885	280315	295629	543210
1383	1	Q96TC7	Q96TC7	Regulator of microtubule dynamics protein 3	RMDN3	Homo sapiens	52.117	3	3	0	0	0	0	0	0	0	0	0	0	0	0	0	0	0	0	0	0	0	0	0	0	0	0	0	0	8754.74	0	0	0	36188.7	0	0	0	44827	0	67036.8	0
1384	1	Q99439	Q99439	Calponin-2	CNN2	Homo sapiens	33.699	4	3	639755	0	0	0	0	0	0	0	0	0	0	0	0	0	0	0	0	0	0	0	0	0	0	0	0	0	0	0	0	0	0	0	0	46064.7	47631.5	59459.8	52514.6	94433.6
1385	1	Q99685	Q99685	Monoglyceride lipase	MGLL	Homo sapiens	33.26	3	3	0	0	0	0	0	0	0	0	0	0	0	0	0	0	0	0	0	0	0	0	0	0	0	0	0	0	0	0	12048	0	15945.5	0	0	116097	64825.8	152645	95703.4	136483
1386	1	Q99719	Q99719	Septin-5	SEPTIN5	Homo sapiens	42.777	3	3	0	0	0	0	0	0	0	0	0	0	0	0	0	0	0	0	0	0	0	0	0	0	0	0	0	0	0	0	0	0	0	0	10570.7	36113	11113	19797.2	102441	116760
1387	1	Q99805	Q99805	Transmembrane 9 superfamily member 2	TM9SF2	Homo sapiens	75.775	3	3	0	0	0	0	0	0	0	0	0	0	0	0	0	0	0	0	0	0	0	0	0	0	0	0	0	0	0	0	0	0	21425.7	0	0	0	28516.2	32784.1	61851	77369.4
1388	1	Q99828	Q99828	Calcium and integrin-binding protein 1	CIB1	Homo sapiens	21.702	3	3	0	0	0	0	0	0	0	0	0	0	0	0	0	0	0	0	0	0	0	0	0	0	0	0	0	0	0	0	0	0	0	0	0	25718.9	10026.4	27849.9	40838.8	142852
1389	1	Q99969	Q99969	Retinoic acid receptor responder protein 2	RARRES2	Homo sapiens	18.618	3	3	616879	0	30689.9	0	36645.5	159964	361608	574851	31275.4	135283	184656	0	0	0	34606.5	0	17229.4	282725	0	0	0	701793	0	23430.5	15944.2	92465.9	12980	0	554662	142554	52459.5	27639.7	0	74810.2	60424.2	38809.6	46798.4	91602
1390	1	Q9BQB4	Q9BQB4	Sclerostin	SOST	Homo sapiens	24.031	3	3	0	0	17710.6	0	22856.5	59706.9	0	44862.3	0	40011.5	107006	0	0	27828.8	78664.6	33888.8	0	21212.2	140638	87113.7	59198.8	0	0	17250.6	21478.2	266753	0	0	0	0	83244.2	78500.9	107214	0	0	126102	0	0
1391	1	Q9BRK5	Q9BRK5	45 kDa calcium-binding protein	SDF4	Homo sapiens	41.808	3	3	100997	0	0	0	0	0	0	0	0	0	0	0	0	0	0	0	0	0	0	0	0	0	0	0	0	0	0	0	0	0	0	69894.6	152067	0	16149.5	0	0	0
1392	1	Q9BRX8	Q9BRX8	Peroxiredoxin-like 2A	PRXL2A	Homo sapiens	25.764	3	3	0	0	114374	0	0	0	0	0	0	0	103519	0	10320.8	0	56255.7	0	0	0	9515.02	0	32776.7	0	21832.8	0	0	0	0	19322.3	0	0	0	0	0	0	0	0	0	9081.57
1393	1	Q9BUN1	Q9BUN1	Protein MENT	MENT	Homo sapiens	36.77	3	3	277907	0	0	8189.88	90047.2	0	443044	165721	0	0	2118278	0	0	0	19249.8	0	29513.4	0	0	0	0	0	0	0	0	0	2305275	0	0	23477.2	26998.4	0	0	0	33362.5	2.57452e+06	0	29329.9
1394	1	Q9BV40	Q9BV40	Vesicle-associated membrane protein 8	VAMP8	Homo sapiens	11.434	3	3	0	0	0	0	0	0	0	0	0	0	0	0	0	0	0	0	0	0	0	0	0	0	0	0	0	0	0	0	0	0	0	0	0	147220	95504.7	0	258450	317160
1395	1	Q9BXJ4	Q9BXJ4	Complement C1q tumor necrosis factor-related protein 3	C1QTNF3	Homo sapiens	26.993	3	3	0	0	0	0	0	0	0	0	0	0	0	0	0	0	0	0	0	0	149573	0	0	10912.9	0	138964	0	0	0	0	0	77332.9	0	253438	430369	0	0	0	0	0
1396	1	Q9BZR6	Q9BZR6	Reticulon-4 receptor	RTN4R	Homo sapiens	50.705	3	3	0	0	0	0	0	0	20798.6	101435	16179	0	0	0	0	0	39309.1	76831.8	0	0	0	36930.2	0	0	0	0	0	16745.9	109534	0	0	0	0	0	0	0	0	0	0	0
1397	1	Q9C0C9	Q9C0C9	(E3-independent) E2 ubiquitin-conjugating enzyme	UBE2O	Homo sapiens	141.296	3	3	0	0	0	0	0	0	0	0	0	0	0	0	0	0	0	0	0	0	0	0	0	0	0	0	0	0	0	0	0	0	0	0	0	7735.57	0	0	19319.6	67348.2
1398	1	Q9GZT8	Q9GZT8	NIF3-like protein 1	NIF3L1	Homo sapiens	41.97	3	3	260181	0	0	0	0	0	0	0	0	0	0	0	0	0	0	0	0	0	0	0	0	0	0	0	0	0	0	0	0	0	0	0	0	0	0	0	0	0
1399	1	Q9H0X4	Q9H0X4	Protein FAM234A	FAM234A	Homo sapiens	59.661	3	3	75508.7	0	0	0	0	0	0	0	0	0	0	0	0	0	0	0	0	0	0	0	0	0	0	0	0	0	0	0	0	59070.3	0	0	25936.7	202737	59963.6	21688.4	14294.7	14957.4
1400	1	Q9H1B5	Q9H1B5	Xylosyltransferase 2	XYLT2	Homo sapiens	96.769	3	3	135876	0	0	0	0	0	0	0	0	0	0	0	0	0	0	0	0	0	0	0	0	0	0	51489.4	0	0	843348	0	0	0	0	151094	331618	0	159484	32427.9	0	0
1401	1	Q9H3M7	Q9H3M7	Thioredoxin-interacting protein	TXNIP	Homo sapiens	43.662	3	3	0	354815	0	0	0	0	0	0	0	0	0	637031	831806	1038480	0	0	0	0	0	0	0	0	796010	0	0	0	0	0	0	143863	112430	0	0	108317	0	13928	23297.8	59994
1402	1	Q9H4B8	Q9H4B8	Dipeptidase 3	DPEP3	Homo sapiens	53.688	3	3	0	0	0	0	0	0	0	0	0	0	0	0	0	0	0	0	0	0	0	0	0	0	0	0	0	0	127757	0	0	0	0	0	0	0	0	16364.9	0	109116
[truncated: 916 more rows]
