# Supplementary material for: Proteome Analysis of Serum Purified Using Solanum tuberosum and Lycopersicon esculentum Lectins
Source: Int J Mol Sci. 2024 Jan 21;25(2):1315. doi: 10.3390/ijms25021315 (PMC10816257; doi:10.3390/ijms25021315)
Supplement: Supplementary file 1 [file ijms-25-01315-s001.zip › Supplementary Table3.xlsx]

## Sheet: Supplementary Table3
Supplementary Table3. Comparison of the crude serum, TOP14D-treated serum, and STL/LEL-enriched serum in 120-min active gradient LC-MS/MS with DIA. Information on glycoproteins was referred to the UniProt keyword.
Number	# of Grouped proteins	Accession number	Master accession number	Master protein name	Master Gene Symbol	Species	MW(kDa)	Peptides	Unique peptides	Crude	TOP14D	STL/LEL	Glycoprotein
1	1	P04114	P04114	Apolipoprotein B-100	APOB	Homo sapiens	515.615	225	225	1917043089	1.37161e+09	1.01399e+10	✓
2	1	P01024	P01024	Complement C3	C3	Homo sapiens	187.152	111	111	4.26734e+09	8415927844	4.9552e+08	✓
3	1	Q8NDA2	Q8NDA2	Hemicentin-2	HMCN2	Homo sapiens	541.985	98	98	89366.1	327504	3.52475e+07	✓
4	1	P04275	P04275	von Willebrand factor	VWF	Homo sapiens	309.27	93	93	3.50473e+07	3.99217e+07	2.00237e+09	✓
5	1	P22105	P22105	Tenascin-X	TNXB	Homo sapiens	458.395	86	78	2.36606e+06	5.87103e+06	1.55178e+07	✓
6	1	Q07954	Q07954	Prolow-density lipoprotein receptor-related protein 1	LRP1	Homo sapiens	504.617	77	77	823015	3.25541e+06	3.49887e+07	✓
7	1	P01023	P01023	Alpha-2-macroglobulin	A2M	Homo sapiens	163.292	82	75	5.48289e+09	1.95738e+09	1.17552e+09	✓
8	1	P12111	P12111	Collagen alpha-3(VI) chain	COL6A3	Homo sapiens	343.671	75	75	2.38395e+06	5.49082e+06	2.53319e+07	✓
9	1	P21333	P21333	Filamin-A	FLNA	Homo sapiens	280.742	81	73	1.54125e+07	1.18623e+07	9.136e+07
10	1	Q86WI1	Q86WI1	Fibrocystin-L	PKHD1L1	Homo sapiens	465.743	69	69	15759.5	554388	3.63549e+07	✓
11	1	P02751	P02751	Fibronectin	FN1	Homo sapiens	272.323	66	66	4.65277e+08	5.43809e+08	1.01151e+09	✓
12	1	P02768	P02768	Albumin	ALB	Homo sapiens	69.365	62	62	5.26951e+10	4.65779e+09	1.68914e+09	✓
13	1	P24043	P24043	Laminin subunit alpha-2	LAMA2	Homo sapiens	343.911	61	61	40153.3	584266	1.59043e+07	✓
14	1	P01031	P01031	Complement C5	C5	Homo sapiens	188.308	59	59	1.09347e+08	3.23445e+08	1.639e+07	✓
15	1	Q9Y490	Q9Y490	Talin-1	TLN1	Homo sapiens	269.773	67	59	1.10595e+07	5.0136e+06	4.29732e+07
16	1	Q9NYQ8	Q9NYQ8	Protocadherin Fat 2	FAT2	Homo sapiens	479.324	56	56	0	0	6.72931e+06	✓
17	1	Q9Y6R7	Q9Y6R7	IgGFc-binding protein	FCGBP	Homo sapiens	572.028	56	56	1.05718e+07	1.66863e+07	2.29711e+08	✓
18	1	P23467	P23467	Receptor-type tyrosine-protein phosphatase beta	PTPRB	Homo sapiens	224.305	55	55	55337.9	302570	2.23742e+07	✓
19	1	Q9NY15	Q9NY15	Stabilin-1	STAB1	Homo sapiens	275.487	55	55	36912.7	762032	7.21441e+07	✓
20	1	P00450	P00450	Ceruloplasmin	CP	Homo sapiens	122.207	54	54	8.71219e+08	2.57537e+09	5.38334e+07	✓
21	1	P08603	P08603	Complement factor H	CFH	Homo sapiens	139.097	61	54	7.29106e+08	1.77318e+09	7.67619e+07	✓
22	1	P12259	P12259	Coagulation factor V	F5	Homo sapiens	251.709	54	54	2.28786e+07	3.60845e+07	5.07632e+07	✓
23	1	P98160	P98160	Basement membrane-specific heparan sulfate proteoglycan core protein	HSPG2	Homo sapiens	468.836	52	52	1.8965e+06	5.307e+06	1.20313e+06	✓
24	1	Q4LDE5	Q4LDE5	Sushi, von Willebrand factor type A, EGF and pentraxin domain-containing protein 1	SVEP1	Homo sapiens	390.18	51	51	9515.39	270557	2.31234e+07	✓
25	1	P02549	P02549	Spectrin alpha chain, erythrocytic 1	SPTA1	Homo sapiens	280.019	49	49	3.37275e+06	0	1.19759e+06
26	1	P35579	P35579	Myosin-9	MYH9	Homo sapiens	226.536	60	48	6.77963e+06	935581	7.67825e+06
27	1	P02787	P02787	Serotransferrin	TF	Homo sapiens	77.065	47	47	6.50691e+09	2.46769e+08	1.07395e+08	✓
28	1	Q6V0I7	Q6V0I7	Protocadherin Fat 4	FAT4	Homo sapiens	542.694	44	44	0	24665.5	3743935	✓
29	1	P00747	P00747	Plasminogen	PLG	Homo sapiens	90.569	46	43	4.96876e+08	1.25994e+09	1.89003e+07	✓
30	1	P07996	P07996	Thrombospondin-1	THBS1	Homo sapiens	129.385	45	43	1.00675e+07	6.5304e+07	8.00229e+08	✓
31	1	P11277	P11277	Spectrin beta chain, erythrocytic	SPTB	Homo sapiens	246.47	47	43	3.32334e+06	26976.1	1.44979e+06
32	1	P15924	P15924	Desmoplakin	DSP	Homo sapiens	331.78	43	43	1.01057e+06	1.00207e+06	36709.4
33	1	Q8WWQ8	Q8WWQ8	Stabilin-2	STAB2	Homo sapiens	276.995	43	43	0	128252	25253611	✓
34	1	Q96RW7	Q96RW7	Hemicentin-1	HMCN1	Homo sapiens	613.4	43	43	0	26673.4	1.77398e+06	✓
35	1	P11717	P11717	Cation-independent mannose-6-phosphate receptor	IGF2R	Homo sapiens	274.381	42	42	371408	2.68019e+06	4.45585e+06	✓
36	1	P98161	P98161	Polycystin-1	PKD1	Homo sapiens	462.538	42	42	0	27738.8	2.45051e+07	✓
37	1	Q13201	Q13201	Multimerin-1	MMRN1	Homo sapiens	138.114	40	40	743489	4.49125e+06	8.77629e+08	✓
38	1	Q6UVK1	Q6UVK1	Chondroitin sulfate proteoglycan 4	CSPG4	Homo sapiens	250.54	39	39	0	396442	1.79952e+07	✓
39	1	P78509	P78509	Reelin	RELN	Homo sapiens	388.395	38	38	197299	666018	1.47177e+07	✓
40	1	Q15075	Q15075	Early endosome antigen 1	EEA1	Homo sapiens	162.468	38	38	0	0	3.32656e+06
41	1	P08519	P08519	Apolipoprotein(a)	LPA	Homo sapiens	226.55	39	37	3.63458e+07	2.14254e+07	3.73185e+08	✓
42	1	P18206	P18206	Vinculin	VCL	Homo sapiens	123.801	37	37	7.14298e+06	3.96758e+06	1.33524e+07
43	1	P16157	P16157	Ankyrin-1	ANK1	Homo sapiens	206.27	38	36	1.59832e+06	28943.4	7.43168e+06
44	1	P19827	P19827	Inter-alpha-trypsin inhibitor heavy chain H1	ITIH1	Homo sapiens	101.39	36	36	3.23825e+08	6.17684e+08	1.18629e+07	✓
45	1	P22897	P22897	Macrophage mannose receptor 1	MRC1	Homo sapiens	166.013	36	36	392879	2.09372e+06	2.87864e+07	✓
46	1	P00751	P00751	Complement factor B	CFB	Homo sapiens	85.534	35	35	466284923	1.24672e+09	1.40729e+07	✓
47	1	P02647	P02647	Apolipoprotein A-I	APOA1	Homo sapiens	30.777	34	34	4.91075e+09	3.57875e+09	4.61665e+08	✓
48	1	P19823	P19823	Inter-alpha-trypsin inhibitor heavy chain H2	ITIH2	Homo sapiens	106.465	34	34	4.96409e+08	9.35728e+08	2.64395e+07	✓
49	1	Q14766	Q14766	Latent-transforming growth factor beta-binding protein 1	LTBP1	Homo sapiens	186.797	35	34	476526	2.1692e+06	6.27797e+07	✓
50	1	P00734	P00734	Prothrombin	F2	Homo sapiens	70.037	33	33	2.45325e+08	5.65598e+08	231169675	✓
51	1	P20742	P20742	Pregnancy zone protein	PZP	Homo sapiens	163.866	33	33	2.67039e+06	8.4852e+07	6.23706e+07	✓
52	1	Q14624	Q14624	Inter-alpha-trypsin inhibitor heavy chain H4	ITIH4	Homo sapiens	103.358	33	33	4.04454e+08	7.9958e+08	1.10396e+08	✓
53	1	Q7Z7M0	Q7Z7M0	Multiple epidermal growth factor-like domains protein 8	MEGF8	Homo sapiens	303.107	33	33	526220	2.21254e+06	1.12242e+07	✓
54	1	P02671	P02671	Fibrinogen alpha chain	FGA	Homo sapiens	94.975	32	32	2.27012e+09	2.64569e+07	1.89445e+08	✓
55	1	P08575	P08575	Receptor-type tyrosine-protein phosphatase C	PTPRC	Homo sapiens	147.488	32	32	0	187053	2.21735e+07	✓
56	1	P24821	P24821	Tenascin	TNC	Homo sapiens	240.857	32	32	844829	2.72874e+06	8.5378e+06	✓
57	1	P02774	P02774	Vitamin D-binding protein	GC	Homo sapiens	52.918	31	31	3.97298e+08	1.06426e+09	5.13563e+06	✓
58	1	P10643	P10643	Complement component C7	C7	Homo sapiens	93.519	31	31	40673220	1.41497e+08	1.07932e+07	✓
59	1	Q92626	Q92626	Peroxidasin homolog	PXDN	Homo sapiens	165.278	31	31	0	56124.9	1.02419e+07	✓
60	1	P01009	P01009	Alpha-1-antitrypsin	SERPINA1	Homo sapiens	46.735	30	30	2.14831e+09	4.97376e+08	2.14524e+08	✓
61	1	P43652	P43652	Afamin	AFM	Homo sapiens	69.072	30	30	1.4899e+08	5.00099e+08	4.95565e+06	✓
62	1	Q13813	Q13813	Spectrin alpha chain, non-erythrocytic 1	SPTAN1	Homo sapiens	284.544	30	30	0	52987.4	1.0474e+06
63	1	P02788	P02788	Lactotransferrin	LTF	Homo sapiens	78.183	29	29	1.58964e+06	853803	1.14854e+08	✓
64	1	P02790	P02790	Hemopexin	HPX	Homo sapiens	51.678	29	29	1.73967e+09	5.06687e+09	5.06364e+07	✓
65	1	Q8TER0	Q8TER0	Sushi, nidogen and EGF-like domain-containing protein 1	SNED1	Homo sapiens	152.207	29	29	171261	239583	3.08001e+07	✓
66	1	O75882	O75882	Attractin	ATRN	Homo sapiens	158.542	28	28	1.88229e+07	6.83408e+07	3.60942e+07	✓
67	1	P05156	P05156	Complement factor I	CFI	Homo sapiens	65.75	28	28	1.12888e+08	3.19264e+08	7.6735e+07	✓
68	1	P06727	P06727	Apolipoprotein A-IV	APOA4	Homo sapiens	45.373	28	28	4.11747e+08	5.48389e+08	44122034
69	1	P13611	P13611	Versican core protein	VCAN	Homo sapiens	372.826	28	28	33675.8	294785	3.31485e+07	✓
70	1	P15144	P15144	Aminopeptidase N	ANPEP	Homo sapiens	109.54	28	28	3.15554e+06	8.074e+06	2.95902e+07	✓
71	1	Q6YHK3	Q6YHK3	CD109 antigen	CD109	Homo sapiens	161.689	28	28	656786	1.55916e+06	3.44807e+07	✓
72	1	Q9UM47	Q9UM47	Neurogenic locus notch homolog protein 3	NOTCH3	Homo sapiens	243.637	29	28	100996	443724	2.85545e+07	✓
73	1	O43451	O43451	Maltase-glucoamylase	MGAM	Homo sapiens	312.027	28	27	0	4587.54	7.26456e+06	✓
74	1	P04003	P04003	C4b-binding protein alpha chain	C4BPA	Homo sapiens	67.034	27	27	4.38779e+08	9.86825e+08	8.28387e+07	✓
75	1	Q06033	Q06033	Inter-alpha-trypsin inhibitor heavy chain H3	ITIH3	Homo sapiens	99.849	27	27	4.94906e+07	1.11539e+08	7.46705e+06	✓
76	1	Q8WUJ3	Q8WUJ3	Cell migration-inducing and hyaluronan-binding protein	CEMIP	Homo sapiens	152.999	27	27	0	67902.4	2.59923e+06	✓
77	1	P01011	P01011	Alpha-1-antichymotrypsin	SERPINA3	Homo sapiens	47.65	26	26	3.2099e+08	8.37119e+08	4.3591e+07	✓
78	1	P01042	P01042	Kininogen-1	KNG1	Homo sapiens	71.959	26	26	2.62862e+08	6.58521e+08	3.77031e+07	✓
79	1	P02675	P02675	Fibrinogen beta chain	FGB	Homo sapiens	55.931	26	26	3.67063e+09	7.08757e+06	3.18735e+08	✓
80	1	P03952	P03952	Plasma kallikrein	KLKB1	Homo sapiens	71.368	26	26	6.46572e+07	1.66456e+08	5.51687e+08	✓
81	1	P06681	P06681	Complement C2	C2	Homo sapiens	83.269	26	26	4.06669e+07	1.48629e+08	21060680	✓
82	1	P13671	P13671	Complement component C6	C6	Homo sapiens	104.789	26	26	5.24091e+07	1.81626e+08	9.67815e+06	✓
83	1	Q00610	Q00610	Clathrin heavy chain 1	CLTC	Homo sapiens	191.617	37	26	301387	0	2.63555e+06
84	1	Q14112	Q14112	Nidogen-2	NID2	Homo sapiens	151.256	26	26	0	720215	5.5004e+06	✓
85	1	Q9H251	Q9H251	Cadherin-23	CDH23	Homo sapiens	369.497	26	26	0	17323.3	2.55017e+06	✓
86	1	P02679	P02679	Fibrinogen gamma chain	FGG	Homo sapiens	51.511	25	25	1755257810	3.69831e+06	1.67511e+08	✓
87	1	P04264	P04264	Keratin, type II cytoskeletal 1	KRT1	Homo sapiens	66.038	27	25	1.1639e+08	8.27875e+07	1.84815e+07
88	1	P07942	P07942	Laminin subunit beta-1	LAMB1	Homo sapiens	198.042	25	25	137056	734706	5.41325e+06	✓
89	1	P09871	P09871	Complement C1s subcomponent	C1S	Homo sapiens	76.687	25	25	6.79002e+07	1.43146e+08	3.59637e+08	✓
90	1	P11215	P11215	Integrin alpha-M	ITGAM	Homo sapiens	127.182	27	25	13038.4	287375	5.90306e+06	✓
91	1	P55268	P55268	Laminin subunit beta-2	LAMB2	Homo sapiens	195.985	25	25	58842.7	193025	2.8099e+06	✓
92	1	Q86UX7	Q86UX7	Fermitin family homolog 3	FERMT3	Homo sapiens	75.953	26	25	3.14134e+06	954174	3.51541e+07
93	1	O00533	O00533	Neural cell adhesion molecule L1-like protein	CHL1	Homo sapiens	135.071	24	24	2304440	6.68421e+06	7.78081e+07	✓
94	1	P02786	P02786	Transferrin receptor protein 1	TFRC	Homo sapiens	84.872	24	24	4.71506e+06	18996323	2.00007e+07	✓
95	1	P05160	P05160	Coagulation factor XIII B chain	F13B	Homo sapiens	75.51	24	24	1.7473e+07	5.33088e+07	1.50558e+06	✓
96	1	P08514	P08514	Integrin alpha-IIb	ITGA2B	Homo sapiens	113.378	24	24	3165353	1.21821e+06	5.51152e+07	✓
97	1	P13796	P13796	Plastin-2	LCP1	Homo sapiens	70.291	29	24	2.03112e+06	8.19814e+06	393497
98	1	P14543	P14543	Nidogen-1	NID1	Homo sapiens	136.379	25	24	772960	3.16963e+06	1.35607e+07	✓
99	1	P27487	P27487	Dipeptidyl peptidase 4	DPP4	Homo sapiens	88.279	24	24	2.6034e+06	4.77226e+06	6.41443e+07	✓
100	1	P30622	P30622	CAP-Gly domain-containing linker protein 1	CLIP1	Homo sapiens	162.249	24	24	0	0	2.06567e+06
101	1	P35555	P35555	Fibrillin-1	FBN1	Homo sapiens	312.307	25	24	222815	930105	1.32374e+06	✓
102	1	P54289	P54289	Voltage-dependent calcium channel subunit alpha-2/delta-1	CACNA2D1	Homo sapiens	124.57	24	24	201311	2.03257e+06	3.5795e+06	✓
103	1	Q8WZ42	Q8WZ42	Titin	TTN	Homo sapiens	3816.11	24	24	0	0	1.32863e+06
104	1	P00451	P00451	Coagulation factor VIII	F8	Homo sapiens	267.015	23	23	236728	295566	1.07036e+06	✓
105	1	P01266	P01266	Thyroglobulin	TG	Homo sapiens	304.794	23	23	0	0	1.40783e+06	✓
106	1	P19320	P19320	Vascular cell adhesion protein 1	VCAM1	Homo sapiens	81.276	23	23	3.10483e+06	7.16709e+06	1.06458e+07	✓
107	1	Q08380	Q08380	Galectin-3-binding protein	LGALS3BP	Homo sapiens	65.332	23	23	1.2253e+07	2.85771e+07	3.85224e+09	✓
108	1	Q12913	Q12913	Receptor-type tyrosine-protein phosphatase eta	PTPRJ	Homo sapiens	145.944	23	23	812715	1.80173e+06	1.85953e+07	✓
109	1	Q8WUM4	Q8WUM4	Programmed cell death 6-interacting protein	PDCD6IP	Homo sapiens	96.023	23	23	0	59426	7.87203e+06
110	1	Q9NYU2	Q9NYU2	UDP-glucose:glycoprotein glucosyltransferase 1	UGGT1	Homo sapiens	177.192	24	23	18255.1	56869.5	2.37607e+06	✓
111	1	Q9UBG0	Q9UBG0	C-type mannose receptor 2	MRC2	Homo sapiens	166.676	23	23	66621.6	493876	6.94075e+06	✓
112	1	Q9Y2A7	Q9Y2A7	Nck-associated protein 1	NCKAP1	Homo sapiens	128.79	23	23	0	0	2.78397e+06
113	1	Q9Y613	Q9Y613	FH1/FH2 domain-containing protein 1	FHOD1	Homo sapiens	126.554	23	23	0	0	3.01235e+06
114	1	P01008	P01008	Antithrombin-III	SERPINC1	Homo sapiens	52.604	22	22	4.04914e+08	6.80452e+08	164495658	✓
115	1	P05155	P05155	Plasma protease C1 inhibitor	SERPING1	Homo sapiens	55.154	22	22	3.05819e+08	7.64297e+08	1.51246e+09	✓
116	1	P08133	P08133	Annexin A6	ANXA6	Homo sapiens	75.875	22	22	0	38437.2	6.15546e+06
117	1	P10909	P10909	Clusterin	CLU	Homo sapiens	52.494	22	22	2.62152e+08	4.09407e+08	2.43013e+09	✓
118	1	P12821	P12821	Angiotensin-converting enzyme	ACE	Homo sapiens	149.717	22	22	527710	2.27379e+06	8.51747e+06	✓
119	1	P25311	P25311	Zinc-alpha-2-glycoprotein	AZGP1	Homo sapiens	34.26	22	22	1.57218e+08	1.08489e+08	14177046	✓
120	1	Q14980	Q14980	Nuclear mitotic apparatus protein 1	NUMA1	Homo sapiens	238.263	22	22	0	0	1.17877e+06	✓
121	1	Q76LX8	Q76LX8	A disintegrin and metalloproteinase with thrombospondin motifs 13	ADAMTS13	Homo sapiens	153.606	22	22	2.09604e+06	3.26794e+06	2.51833e+06	✓
122	1	Q99715	Q99715	Collagen alpha-1(XII) chain	COL12A1	Homo sapiens	333.151	22	22	10619.1	329466	161201	✓
123	1	Q9UKU6	Q9UKU6	Thyrotropin-releasing hormone-degrading ectoenzyme	TRHDE	Homo sapiens	117.003	22	22	283093	415275	1.42128e+06	✓
124	1	P02748	P02748	Complement component C9	C9	Homo sapiens	63.175	21	21	78009906	2.54179e+08	2.77834e+07	✓
125	1	P05106	P05106	Integrin beta-3	ITGB3	Homo sapiens	87.058	21	21	2.25072e+06	760730	3.43052e+07	✓
126	1	P11021	P11021	Endoplasmic reticulum chaperone BiP	HSPA5	Homo sapiens	72.331	23	21	3.19609e+06	3.74258e+06	3.78067e+06
127	1	P48740	P48740	Mannan-binding lectin serine protease 1	MASP1	Homo sapiens	79.248	21	21	7.45082e+06	2.78001e+07	6.18e+07	✓
128	1	Q8IWV2	Q8IWV2	Contactin-4	CNTN4	Homo sapiens	113.453	23	21	99209.8	1.3006e+06	8.41549e+06	✓
129	1	O00391	O00391	Sulfhydryl oxidase 1	QSOX1	Homo sapiens	82.576	20	20	5.50125e+06	1.34623e+07	3.37223e+07	✓
130	1	P00736	P00736	Complement C1r subcomponent	C1R	Homo sapiens	80.119	20	20	3.24669e+07	7.49675e+07	1.2417e+08	✓
131	1	P05107	P05107	Integrin beta-2	ITGB2	Homo sapiens	84.785	20	20	0	345994	6.95014e+06	✓
132	1	P07225	P07225	Vitamin K-dependent protein S	PROS1	Homo sapiens	75.123	20	20	4.80033e+07	1.11315e+08	4.83279e+06	✓
133	1	P07358	P07358	Complement component C8 beta chain	C8B	Homo sapiens	67.045	20	20	4.50293e+07	1.22158e+08	7.21355e+06	✓
134	1	P10586	P10586	Receptor-type tyrosine-protein phosphatase F	PTPRF	Homo sapiens	212.882	22	20	425433	1.17005e+06	504537	✓
135	1	P11047	P11047	Laminin subunit gamma-1	LAMC1	Homo sapiens	177.608	21	20	7735.66	166243	4.66226e+06	✓
136	1	P12109	P12109	Collagen alpha-1(VI) chain	COL6A1	Homo sapiens	108.529	20	20	115737	774739	4.98389e+06	✓
137	1	P16109	P16109	P-selectin	SELP	Homo sapiens	90.835	20	20	202301	4.83177e+06	2.03226e+08	✓
138	1	P17301	P17301	Integrin alpha-2	ITGA2	Homo sapiens	129.295	20	20	463822	355967	5.35152e+06	✓
139	1	P23229	P23229	Integrin alpha-6	ITGA6	Homo sapiens	126.604	20	20	49342.2	75327.7	9.52611e+06	✓
140	1	P29122	P29122	Proprotein convertase subtilisin/kexin type 6	PCSK6	Homo sapiens	106.419	20	20	13594.7	116701	9.63238e+06	✓
141	1	P29622	P29622	Kallistatin	SERPINA4	Homo sapiens	48.543	20	20	5.46683e+07	1.25011e+08	3.0203e+07	✓
142	1	P35527	P35527	Keratin, type I cytoskeletal 9	KRT9	Homo sapiens	62.066	20	20	66180991	2.23144e+07	760477
143	1	P35858	P35858	Insulin-like growth factor-binding protein complex acid labile subunit	IGFALS	Homo sapiens	66.033	20	20	5.23935e+07	1.09753e+08	1.81935e+07	✓
144	1	P35908	P35908	Keratin, type II cytoskeletal 2 epidermal	KRT2	Homo sapiens	65.433	29	20	2.27355e+07	3.12305e+07	6.56494e+06
145	1	P46940	P46940	Ras GTPase-activating-like protein IQGAP1	IQGAP1	Homo sapiens	189.254	21	20	130556	22288.8	968536
146	1	P49327	P49327	Fatty acid synthase	FASN	Homo sapiens	273.431	20	20	124040	71109.2	1.04473e+06
147	1	P55072	P55072	Transitional endoplasmic reticulum ATPase	VCP	Homo sapiens	89.322	20	20	832326	206149	5.2899e+06
148	1	P80108	P80108	Phosphatidylinositol-glycan-specific phospholipase D	GPLD1	Homo sapiens	92.337	20	20	2.79281e+07	5.88421e+07	19217314	✓
149	1	Q12884	Q12884	Prolyl endopeptidase FAP	FAP	Homo sapiens	87.714	20	20	382369	939911	9.88957e+06	✓
150	1	Q14204	Q14204	Cytoplasmic dynein 1 heavy chain 1	DYNC1H1	Homo sapiens	532.418	20	20	25136.1	0	616428
151	1	Q16610	Q16610	Extracellular matrix protein 1	ECM1	Homo sapiens	60.675	20	20	2.25955e+07	3.22909e+07	2.44672e+07	✓
152	1	Q16706	Q16706	Alpha-mannosidase 2	MAN2A1	Homo sapiens	131.144	21	20	762352	1.79174e+06	2.57784e+06	✓
153	1	Q58EX2	Q58EX2	Protein sidekick-2	SDK2	Homo sapiens	239.401	20	20	0	23696.4	1.28258e+06	✓
154	1	Q92859	Q92859	Neogenin	NEO1	Homo sapiens	160.018	20	20	391725	717345	6.64014e+06	✓
155	1	Q9P232	Q9P232	Contactin-3	CNTN3	Homo sapiens	112.884	20	20	280361	900378	690791	✓
156	1	Q9UKX5	Q9UKX5	Integrin alpha-11	ITGA11	Homo sapiens	133.471	20	20	0	111838	4.52643e+06	✓
157	1	Q9Y2Q0	Q9Y2Q0	Phospholipid-transporting ATPase IA	ATP8A1	Homo sapiens	131.369	21	20	0	0	1.33534e+06
158	1	O75116	O75116	Rho-associated protein kinase 2	ROCK2	Homo sapiens	160.903	23	19	0	40782.7	1016293
159	1	O75339	O75339	Cartilage intermediate layer protein 1	CILP	Homo sapiens	132.566	19	19	113107	145355	1.6699e+06	✓
160	1	P00488	P00488	Coagulation factor XIII A chain	F13A1	Homo sapiens	83.268	19	19	1.04937e+07	2.99773e+06	1.52427e+07	✓
161	1	P05164	P05164	Myeloperoxidase	MPO	Homo sapiens	83.872	22	19	163176	5.61263e+06	4.42947e+07	✓
162	1	P06396	P06396	Gelsolin	GSN	Homo sapiens	85.699	19	19	8.4322e+07	2.31303e+08	8.29725e+06
163	1	P07384	P07384	Calpain-1 catalytic subunit	CAPN1	Homo sapiens	81.892	19	19	786593	307972	2.45964e+06
164	1	P08473	P08473	Neprilysin	MME	Homo sapiens	85.514	19	19	0	25208.5	2.40224e+06	✓
165	1	P12814	P12814	Alpha-actinin-1	ACTN1	Homo sapiens	103.062	31	19	1.44118e+06	318045	4.43089e+06
166	1	P13645	P13645	Keratin, type I cytoskeletal 10	KRT10	Homo sapiens	58.827	24	19	3.50585e+07	3.95103e+07	1.33427e+07
167	1	P14780	P14780	Matrix metalloproteinase-9	MMP9	Homo sapiens	78.458	19	19	109077	3.89095e+06	8.67536e+07	✓
168	1	P51884	P51884	Lumican	LUM	Homo sapiens	38.43	19	19	23684016	5.88414e+07	1.14336e+10	✓
169	1	Q12860	Q12860	Contactin-1	CNTN1	Homo sapiens	113.322	19	19	677641	2.36253e+06	2.72213e+06	✓
170	1	Q14644	Q14644	Ras GTPase-activating protein 3	RASA3	Homo sapiens	95.7	19	19	0	0	2.14788e+06
171	1	Q14697	Q14697	Neutral alpha-glucosidase AB	GANAB	Homo sapiens	106.874	19	19	846323	303408	2.06423e+06	✓
172	1	Q15063	Q15063	Periostin	POSTN	Homo sapiens	93.317	19	19	605572	1.50148e+06	146094	✓
173	1	Q70J99	Q70J99	Protein unc-13 homolog D	UNC13D	Homo sapiens	123.284	19	19	10437.9	0	1.61328e+06
174	1	Q7L576	Q7L576	Cytoplasmic FMR1-interacting protein 1	CYFIP1	Homo sapiens	145.185	33	19	13460.2	0	6.29182e+06
175	1	Q92954	Q92954	Proteoglycan 4	PRG4	Homo sapiens	151.064	19	19	5.65053e+06	6.76853e+06	1.70342e+07	✓
176	1	Q9Y4L1	Q9Y4L1	Hypoxia up-regulated protein 1	HYOU1	Homo sapiens	111.34	19	19	176885	739215	1569169	✓
177	1	O60449	O60449	Lymphocyte antigen 75	LY75	Homo sapiens	198.315	18	18	0	25454.5	2.75042e+06	✓
178	1	O75083	O75083	WD repeat-containing protein 1	WDR1	Homo sapiens	66.194	18	18	779028	552910	5.29889e+06
179	1	O95980	O95980	Reversion-inducing cysteine-rich protein with Kazal motifs	RECK	Homo sapiens	106.458	18	18	54532	551624	1.50659e+06	✓
180	1	P01871	P01871	Immunoglobulin heavy constant mu	IGHM	Homo sapiens	49.44	18	18	4.31185e+08	7.50668e+07	1.96666e+09	✓
181	1	P04196	P04196	Histidine-rich glycoprotein	HRG	Homo sapiens	59.578	18	18	1.13584e+08	1.96274e+08	36533801	✓
182	1	P05556	P05556	Integrin beta-1	ITGB1	Homo sapiens	88.417	18	18	716518	1.31395e+06	27492442	✓
183	1	P14618	P14618	Pyruvate kinase PKM	PKM	Homo sapiens	57.938	19	18	1.30314e+06	950941	5.8089e+06
184	1	P16112	P16112	Aggrecan core protein	ACAN	Homo sapiens	261.33	18	18	160032	352059	5.73764e+07	✓
185	1	P23142	P23142	Fibulin-1	FBLN1	Homo sapiens	77.216	18	18	2.45839e+07	4.23261e+07	8.58627e+07	✓
186	1	P23471	P23471	Receptor-type tyrosine-protein phosphatase zeta	PTPRZ1	Homo sapiens	254.591	18	18	0	356433	1.70049e+07	✓
187	1	P32004	P32004	Neural cell adhesion molecule L1	L1CAM	Homo sapiens	140.006	18	18	24585.8	355505	5.64324e+06	✓
188	1	P49641	P49641	Alpha-mannosidase 2x	MAN2A2	Homo sapiens	130.542	18	18	282961	492817	955757	✓
189	1	P49747	P49747	Cartilage oligomeric matrix protein	COMP	Homo sapiens	82.864	21	18	2336310	7.77322e+06	3.46157e+06	✓
190	1	Q01082	Q01082	Spectrin beta chain, non-erythrocytic 1	SPTBN1	Homo sapiens	274.614	20	18	22230.7	87855.9	443550	✓
191	1	Q14118	Q14118	Dystroglycan 1	DAG1	Homo sapiens	97.443	18	18	0	587306	1.50246e+07	✓
192	1	Q14515	Q14515	SPARC-like protein 1	SPARCL1	Homo sapiens	75.208	18	18	353450	2.11836e+06	604808	✓
193	1	Q6P179	Q6P179	Endoplasmic reticulum aminopeptidase 2	ERAP2	Homo sapiens	110.462	18	18	10048.1	819356	344720	✓
194	1	Q9NZ08	Q9NZ08	Endoplasmic reticulum aminopeptidase 1	ERAP1	Homo sapiens	107.238	18	18	279568	771963	391668	✓
195	1	O14786	O14786	Neuropilin-1	NRP1	Homo sapiens	103.136	17	17	984903	3.05624e+06	1.58483e+07	✓
196	1	O95479	O95479	GDH/6PGL endoplasmic bifunctional protein	H6PD	Homo sapiens	88.896	17	17	910748	1.54703e+06	215379	✓
197	1	P00533	P00533	Epidermal growth factor receptor	EGFR	Homo sapiens	134.277	17	17	205804	921242	1.52697e+06	✓
198	1	P02730	P02730	Band 3 anion transport protein	SLC4A1	Homo sapiens	101.795	17	17	9.7537e+06	218668	144739495	✓
199	1	P02749	P02749	Beta-2-glycoprotein 1	APOH	Homo sapiens	38.3	17	17	8.99753e+07	6.26464e+08	1.67324e+07	✓
200	1	P05546	P05546	Heparin cofactor 2	SERPIND1	Homo sapiens	57.071	17	17	7.65389e+07	2.29059e+08	11621391	✓
201	1	P06756	P06756	Integrin alpha-V	ITGAV	Homo sapiens	116.038	17	17	0	8604.68	2.94849e+06	✓
202	1	P16452	P16452	Protein 4.2	EPB42	Homo sapiens	77.008	17	17	881179	7004.29	6.95674e+06
203	1	P46531	P46531	Neurogenic locus notch homolog protein 1	NOTCH1	Homo sapiens	272.512	17	17	25168.9	99967.6	2.85322e+06	✓
204	1	P48357	P48357	Leptin receptor	LEPR	Homo sapiens	132.495	17	17	0	147600	3.3915e+06	✓
205	1	P50990	P50990	T-complex protein 1 subunit theta	CCT8	Homo sapiens	59.619	17	17	461818	73009.8	1.3355e+06
206	1	P54802	P54802	Alpha-N-acetylglucosaminidase	NAGLU	Homo sapiens	82.267	17	17	391123	1347310	6.22419e+06	✓
207	1	P98095	P98095	Fibulin-2	FBLN2	Homo sapiens	126.574	17	17	0	11174.3	1.37427e+06	✓
208	1	Q14764	Q14764	Major vault protein	MVP	Homo sapiens	99.328	17	17	0	0	2.34654e+06
209	1	Q15149	Q15149	Plectin	PLEC	Homo sapiens	531.798	22	17	28648.8	278582	11458.2
210	1	Q15389	Q15389	Angiopoietin-1	ANGPT1	Homo sapiens	57.513	17	17	0	85617.3	2.87271e+07	✓
211	1	Q15582	Q15582	Transforming growth factor-beta-induced protein ig-h3	TGFBI	Homo sapiens	74.68	17	17	3.44318e+06	5.5577e+06	8501960
212	1	Q15833	Q15833	Syntaxin-binding protein 2	STXBP2	Homo sapiens	66.453	17	17	78034.2	12432.4	2.82228e+06
213	1	Q4KMQ2	Q4KMQ2	Anoctamin-6	ANO6	Homo sapiens	106.167	17	17	0	0	2.97948e+06	✓
214	1	Q96KN2	Q96KN2	Beta-Ala-His dipeptidase	CNDP1	Homo sapiens	56.691	17	17	1.47183e+07	4.42384e+07	5.97871e+06	✓
215	1	O00468	O00468	Agrin	AGRN	Homo sapiens	217.321	16	16	0	187873	449661	✓
216	1	O60610	O60610	Protein diaphanous homolog 1	DIAPH1	Homo sapiens	141.35	16	16	0	14737.4	2120893
217	1	O95466	O95466	Formin-like protein 1	FMNL1	Homo sapiens	121.856	18	16	0	0	1.55313e+06
218	1	P00748	P00748	Coagulation factor XII	F12	Homo sapiens	67.792	16	16	51058345	7.87928e+07	1.84598e+07	✓
219	1	P03951	P03951	Coagulation factor XI	F11	Homo sapiens	70.109	16	16	7590966	1.97436e+06	4.85189e+06	✓
220	1	P04040	P04040	Catalase	CAT	Homo sapiens	59.757	16	16	6.67757e+06	4.33605e+06	719685
221	1	P07357	P07357	Complement component C8 alpha chain	C8A	Homo sapiens	65.165	16	16	3.18854e+07	1.24811e+08	4.85854e+06	✓
222	1	P07949	P07949	Proto-oncogene tyrosine-protein kinase receptor Ret	RET	Homo sapiens	124.319	16	16	0	34264	2.32853e+06	✓
223	1	P08670	P08670	Vimentin	VIM	Homo sapiens	53.652	20	16	411657	987358	1.24658e+06	✓
224	1	P11597	P11597	Cholesteryl ester transfer protein	CETP	Homo sapiens	54.757	16	16	2.92898e+06	2.72936e+06	5.84043e+06	✓
225	1	P13639	P13639	Elongation factor 2	EEF2	Homo sapiens	95.342	16	16	759235	285833	1.75902e+06
226	1	P14625	P14625	Endoplasmin	HSP90B1	Homo sapiens	92.472	18	16	1.70339e+06	1.28608e+06	796445	✓
227	1	P16284	P16284	Platelet endothelial cell adhesion molecule	PECAM1	Homo sapiens	82.524	16	16	46252.4	290387	9.50581e+06	✓
228	1	P20023	P20023	Complement receptor type 2	CR2	Homo sapiens	112.919	16	16	359510	1.12791e+06	2.26419e+06	✓
229	1	P35443	P35443	Thrombospondin-4	THBS4	Homo sapiens	105.871	16	16	1.10089e+06	2.34959e+06	531682	✓
230	1	P55160	P55160	Nck-associated protein 1-like	NCKAP1L	Homo sapiens	128.156	16	16	0	0	1.71652e+06
231	1	Q04756	Q04756	Hepatocyte growth factor activator	HGFAC	Homo sapiens	70.68	16	16	1.26929e+07	2.43798e+07	2.92861e+06	✓
232	1	Q13797	Q13797	Integrin alpha-9	ITGA9	Homo sapiens	114.49	16	16	0	53580.7	3.89606e+06	✓
233	1	Q13822	Q13822	Ectonucleotide pyrophosphatase/phosphodiesterase family member 2	ENPP2	Homo sapiens	98.997	16	16	623553	4.05131e+06	89883.5	✓
234	1	Q14254	Q14254	Flotillin-2	FLOT2	Homo sapiens	47.064	16	16	18413	0	6.17203e+06
235	1	Q6UY14	Q6UY14	ADAMTS-like protein 4	ADAMTSL4	Homo sapiens	116.545	16	16	470752	1.01284e+06	3.28001e+06	✓
236	1	Q7Z7G0	Q7Z7G0	Target of Nesh-SH3	ABI3BP	Homo sapiens	117.898	16	16	1.25485e+06	3.24681e+06	7.43966e+07	✓
237	1	Q86TH1	Q86TH1	ADAMTS-like protein 2	ADAMTSL2	Homo sapiens	104.623	16	16	90885.2	822164	707815	✓
238	1	Q86VB7	Q86VB7	Scavenger receptor cysteine-rich type 1 protein M130	CD163	Homo sapiens	125.452	16	16	1.39438e+06	3.49514e+06	2.11179e+07	✓
239	1	Q99435	Q99435	Protein kinase C-binding protein NELL2	NELL2	Homo sapiens	91.348	16	16	0	138461	2.89707e+06	✓
240	1	Q9UIQ6	Q9UIQ6	Leucyl-cystinyl aminopeptidase	LNPEP	Homo sapiens	117.35	16	16	0	9380.62	3.17012e+06	✓
241	1	A1L4H1	A1L4H1	Soluble scavenger receptor cysteine-rich domain-containing protein SSC5D	SSC5D	Homo sapiens	165.747	15	15	176050	812655	5.01362e+07	✓
242	1	B0I1T2	B0I1T2	Unconventional myosin-Ig	MYO1G	Homo sapiens	116.444	17	15	0	0	1.01262e+06
243	1	O15031	O15031	Plexin-B2	PLXNB2	Homo sapiens	205.13	15	15	57288.9	343900	738158	✓
244	1	O60462	O60462	Neuropilin-2	NRP2	Homo sapiens	104.834	15	15	69064	512293	474005	✓
245	1	O75955	O75955	Flotillin-1	FLOT1	Homo sapiens	47.356	15	15	26211.3	0	4689785
246	1	P01019	P01019	Angiotensinogen	AGT	Homo sapiens	53.154	15	15	1.39296e+08	4.1594e+08	29641292	✓
247	1	P08195	P08195	4F2 cell-surface antigen heavy chain	SLC3A2	Homo sapiens	67.995	15	15	465150	1.32944e+06	3.74189e+06	✓
248	1	P08581	P08581	Hepatocyte growth factor receptor	MET	Homo sapiens	155.544	15	15	140309	587078	338023	✓
249	1	P09172	P09172	Dopamine beta-hydroxylase	DBH	Homo sapiens	69.067	15	15	5.96161e+06	1.46568e+07	902077	✓
250	1	P09960	P09960	Leukotriene A-4 hydrolase	LTA4H	Homo sapiens	69.285	15	15	256430	851762	447168
251	1	P15169	P15169	Carboxypeptidase N catalytic chain	CPN1	Homo sapiens	52.286	15	15	1.49136e+07	4.7662e+07	3.54866e+06	✓
252	1	P20073	P20073	Annexin A7	ANXA7	Homo sapiens	52.739	15	15	58478.1	326723	4.11531e+07
253	1	P29350	P29350	Tyrosine-protein phosphatase non-receptor type 6	PTPN6	Homo sapiens	67.561	15	15	0	119513	1.03278e+06
254	1	P33151	P33151	Cadherin-5	CDH5	Homo sapiens	87.528	15	15	4.82301e+06	1.55358e+07	1.88452e+07	✓
255	1	P43121	P43121	Cell surface glycoprotein MUC18	MCAM	Homo sapiens	71.611	15	15	890774	4.51083e+06	3.01662e+07	✓
256	1	P50395	P50395	Rab GDP dissociation inhibitor beta	GDI2	Homo sapiens	50.666	22	15	888064	631632	246193
257	1	P50995	P50995	Annexin A11	ANXA11	Homo sapiens	54.39	16	15	16767.1	336784	47251722
258	1	P55290	P55290	Cadherin-13	CDH13	Homo sapiens	78.286	15	15	479677	1.96537e+06	2.63848e+06	✓
259	1	P78371	P78371	T-complex protein 1 subunit beta	CCT2	Homo sapiens	57.488	15	15	176317	110336	868594
260	1	Q04721	Q04721	Neurogenic locus notch homolog protein 2	NOTCH2	Homo sapiens	265.41	16	15	110388	248246	3.66713e+06	✓
261	1	Q07075	Q07075	Glutamyl aminopeptidase	ENPEP	Homo sapiens	109.246	15	15	161227	763261	1.23793e+06	✓
262	1	Q13093	Q13093	Platelet-activating factor acetylhydrolase	PLA2G7	Homo sapiens	50.073	15	15	776719	693786	2.7149e+07	✓
263	1	Q13576	Q13576	Ras GTPase-activating-like protein IQGAP2	IQGAP2	Homo sapiens	180.581	15	15	34194.7	0	639997
264	1	Q14126	Q14126	Desmoglein-2	DSG2	Homo sapiens	122.295	15	15	528206	2.57339e+06	489066	✓
265	1	Q86VP6	Q86VP6	Cullin-associated NEDD8-dissociated protein 1	CAND1	Homo sapiens	136.377	15	15	258340	47957.7	875678
266	1	Q9UK55	Q9UK55	Protein Z-dependent protease inhibitor	SERPINA10	Homo sapiens	50.707	15	15	4.50514e+06	1.12039e+07	2.16645e+06	✓
267	1	Q9UKU9	Q9UKU9	Angiopoietin-related protein 2	ANGPTL2	Homo sapiens	57.104	17	15	0	18547.2	2.27196e+06	✓
268	1	Q9UKV8	Q9UKV8	Protein argonaute-2	AGO2	Homo sapiens	97.209	20	15	0	0	1.00336e+06
269	1	Q9UQ52	Q9UQ52	Contactin-6	CNTN6	Homo sapiens	113.957	15	15	0	15770.7	1.77564e+06	✓
270	1	A6NHR9	A6NHR9	Structural maintenance of chromosomes flexible hinge domain-containing protein 1	SMCHD1	Homo sapiens	226.377	14	14	0	0	478223
271	1	O00159	O00159	Unconventional myosin-Ic	MYO1C	Homo sapiens	121.682	14	14	0	0	986291
272	1	O14672	O14672	Disintegrin and metalloproteinase domain-containing protein 10	ADAM10	Homo sapiens	84.14	14	14	0	31989.7	5.64888e+06	✓
273	1	O75326	O75326	Semaphorin-7A	SEMA7A	Homo sapiens	74.824	14	14	0	276893	914682	✓
274	1	P02760	P02760	Protein AMBP	AMBP	Homo sapiens	39.001	14	14	1.11835e+08	3.29333e+08	4.89292e+07	✓
275	1	P05154	P05154	Plasma serine protease inhibitor	SERPINA5	Homo sapiens	45.673	14	14	1.19438e+07	5.42364e+06	5.84633e+06	✓
276	1	P05543	P05543	Thyroxine-binding globulin	SERPINA7	Homo sapiens	46.325	14	14	2.411e+07	7.25794e+07	571026	✓
277	1	P07237	P07237	Protein disulfide-isomerase	P4HB	Homo sapiens	57.118	14	14	604699	1.16583e+06	1.03875e+06
278	1	P07602	P07602	Prosaposin	PSAP	Homo sapiens	58.113	14	14	6683.13	1.26063e+06	794959	✓
279	1	P08253	P08253	72 kDa type IV collagenase	MMP2	Homo sapiens	73.881	14	14	1.13087e+06	2.73349e+06	278641	✓
280	1	P10721	P10721	Mast/stem cell growth factor receptor Kit	KIT	Homo sapiens	109.866	14	14	351864	1.57578e+06	3.14868e+07	✓
281	1	P11171	P11171	Protein 4.1	EPB41	Homo sapiens	97.018	16	14	553419	59965.8	1.18502e+06	✓
282	1	P13591	P13591	Neural cell adhesion molecule 1	NCAM1	Homo sapiens	94.574	14	14	1.45775e+06	4.74083e+06	2.13603e+06	✓
283	1	P13647	P13647	Keratin, type II cytoskeletal 5	KRT5	Homo sapiens	62.378	21	14	3.80557e+06	4.99245e+06	1.04753e+06
284	1	P18433	P18433	Receptor-type tyrosine-protein phosphatase alpha	PTPRA	Homo sapiens	90.721	14	14	0	0	2.08529e+06	✓
285	1	P26038	P26038	Moesin	MSN	Homo sapiens	67.82	21	14	468378	874461	1.32512e+06
286	1	P35916	P35916	Vascular endothelial growth factor receptor 3	FLT4	Homo sapiens	152.758	14	14	73931.5	1.13466e+06	1.34393e+07	✓
287	1	P56199	P56199	Integrin alpha-1	ITGA1	Homo sapiens	130.849	14	14	53722.2	191401	2.53703e+06	✓
288	1	Q04656	Q04656	Copper-transporting ATPase 1	ATP7A	Homo sapiens	163.376	15	14	0	0	1.05607e+06	✓
289	1	Q13740	Q13740	CD166 antigen	ALCAM	Homo sapiens	65.102	14	14	550144	2.72258e+06	4.62462e+07	✓
290	1	Q14008	Q14008	Cytoskeleton-associated protein 5	CKAP5	Homo sapiens	225.499	14	14	0	4990.19	316473
291	1	Q6UWP8	Q6UWP8	Suprabasin	SBSN	Homo sapiens	60.541	14	14	23851.5	241295	9507.5
292	1	Q8IUL8	Q8IUL8	Cartilage intermediate layer protein 2	CILP2	Homo sapiens	126.293	14	14	878081	831890	405039	✓
293	1	Q8IZF2	Q8IZF2	Adhesion G protein-coupled receptor F5	ADGRF5	Homo sapiens	149.457	14	14	202222	428064	1.14946e+07	✓
294	1	Q8TDY8	Q8TDY8	Immunoglobulin superfamily DCC subclass member 4	IGDCC4	Homo sapiens	134.21	14	14	0	224512	2.19592e+06	✓
295	1	Q9H4A9	Q9H4A9	Dipeptidase 2	DPEP2	Homo sapiens	53.367	14	14	162615	1.20232e+06	6.2995e+07	✓
296	1	Q9HBR0	Q9HBR0	Putative sodium-coupled neutral amino acid transporter 10	SLC38A10	Homo sapiens	119.764	14	14	32295.6	246607	857746
297	1	Q9UHG3	Q9UHG3	Prenylcysteine oxidase 1	PCYOX1	Homo sapiens	56.64	14	14	3.77848e+06	3.676e+06	5.46148e+06	✓
298	1	Q9ULI3	Q9ULI3	Protein HEG homolog 1	HEG1	Homo sapiens	147.463	14	14	106706	605493	4.63257e+07	✓
299	1	Q9Y4D7	Q9Y4D7	Plexin-D1	PLXND1	Homo sapiens	212.011	14	14	32678.6	333025	2.07764e+06	✓
300	1	O15394	O15394	Neural cell adhesion molecule 2	NCAM2	Homo sapiens	93.049	13	13	140200	1.13784e+06	415590	✓
301	1	O43852	O43852	Calumenin	CALU	Homo sapiens	37.104	13	13	55488.1	2.03799e+06	835118	✓
302	1	O75131	O75131	Copine-3	CPNE3	Homo sapiens	60.129	14	13	0	34407	4.45359e+06
303	1	O94985	O94985	Calsyntenin-1	CLSTN1	Homo sapiens	109.794	13	13	25888	686868	665958	✓
304	1	O95782	O95782	AP-2 complex subunit alpha-1	AP2A1	Homo sapiens	107.547	16	13	0	0	675280
305	1	P00338	P00338	L-lactate dehydrogenase A chain	LDHA	Homo sapiens	36.688	14	13	583870	1.05742e+06	1.06447e+06
306	1	P00740	P00740	Coagulation factor IX	F9	Homo sapiens	51.78	13	13	15778393	2.74988e+07	12554690	✓
307	1	P01133	P01133	Pro-epidermal growth factor	EGF	Homo sapiens	133.996	13	13	0	211654	1.07137e+06	✓
308	1	P01833	P01833	Polymeric immunoglobulin receptor	PIGR	Homo sapiens	83.284	13	13	6.15605e+06	569885	13958700	✓
309	1	P04004	P04004	Vitronectin	VTN	Homo sapiens	54.305	13	13	3.62303e+08	4.73725e+08	5.04711e+08	✓
310	1	P05067	P05067	Amyloid-beta precursor protein	APP	Homo sapiens	86.944	13	13	38491	2.16087e+06	1.51333e+06	✓
311	1	P07093	P07093	Glia-derived nexin	SERPINE2	Homo sapiens	44.005	13	13	5381.68	48847.5	7304901	✓
312	1	P08697	P08697	Alpha-2-antiplasmin	SERPINF2	Homo sapiens	54.565	13	13	1.0052e+08	1.50822e+08	18436111	✓
313	1	P09619	P09619	Platelet-derived growth factor receptor beta	PDGFRB	Homo sapiens	123.97	13	13	92715.5	742212	3.07254e+06	✓
314	1	P11586	P11586	C-1-tetrahydrofolate synthase, cytoplasmic	MTHFD1	Homo sapiens	101.531	13	13	266607	22520.1	421943
315	1	P12110	P12110	Collagen alpha-2(VI) chain	COL6A2	Homo sapiens	108.582	13	13	53866.1	319528	5.43974e+06	✓
316	1	P14923	P14923	Junction plakoglobin	JUP	Homo sapiens	81.745	15	13	356929	360968	103544	✓
317	1	P17927	P17927	Complement receptor type 1	CR1	Homo sapiens	223.668	17	13	30662.4	148048	960426	✓
318	1	P19021	P19021	Peptidyl-glycine alpha-amidating monooxygenase	PAM	Homo sapiens	108.333	13	13	97857.5	549423	0	✓
319	1	P23141	P23141	Liver carboxylesterase 1	CES1	Homo sapiens	62.523	14	13	55084.5	408026	150851	✓
320	1	P23470	P23470	Receptor-type tyrosine-protein phosphatase gamma	PTPRG	Homo sapiens	162.006	13	13	1.05081e+06	3.01525e+06	3.70822e+07	✓
321	1	P30101	P30101	Protein disulfide-isomerase A3	PDIA3	Homo sapiens	56.783	13	13	1.55036e+06	2.60192e+06	1.26888e+06
322	1	P35590	P35590	Tyrosine-protein kinase receptor Tie-1	TIE1	Homo sapiens	125.09	14	13	146688	658363	1.39299e+06	✓
323	1	P40197	P40197	Platelet glycoprotein V	GP5	Homo sapiens	60.959	13	13	471709	5.49334e+06	7.08535e+07	✓
324	1	P43251	P43251	Biotinidase	BTD	Homo sapiens	61.131	13	13	12443961	4.41854e+07	2.09378e+07	✓
325	1	P50991	P50991	T-complex protein 1 subunit delta	CCT4	Homo sapiens	57.924	13	13	151869	17004.8	672283
326	1	P58215	P58215	Lysyl oxidase homolog 3	LOXL3	Homo sapiens	83.167	13	13	0	531943	623674	✓
327	1	Q01518	Q01518	Adenylyl cyclase-associated protein 1	CAP1	Homo sapiens	51.9	13	13	756068	2.62279e+06	1.74272e+06
328	1	Q02809	Q02809	Procollagen-lysine,2-oxoglutarate 5-dioxygenase 1	PLOD1	Homo sapiens	83.553	13	13	20803.9	49378.2	773176	✓
329	1	Q02952	Q02952	A-kinase anchor protein 12	AKAP12	Homo sapiens	191.487	13	13	0	99207.5	548245
330	1	Q09328	Q09328	Alpha-1,6-mannosylglycoprotein 6-beta-N-acetylglucosaminyltransferase A	MGAT5	Homo sapiens	84.543	13	13	0	82796.6	3744653	✓
331	1	Q12805	Q12805	EGF-containing fibulin-like extracellular matrix protein 1	EFEMP1	Homo sapiens	54.641	13	13	7.04501e+06	1.11963e+07	1.53705e+07	✓
332	1	Q13228	Q13228	Methanethiol oxidase	SELENBP1	Homo sapiens	52.39	13	13	2.39967e+06	1.25149e+06	320353
333	1	Q13332	Q13332	Receptor-type tyrosine-protein phosphatase S	PTPRS	Homo sapiens	217.045	14	13	209844	547664	388718	✓
334	1	Q14203	Q14203	Dynactin subunit 1	DCTN1	Homo sapiens	141.696	13	13	0	32767.4	287679
335	1	Q16394	Q16394	Exostosin-1	EXT1	Homo sapiens	86.258	13	13	111294	434546	30001.9	✓
336	1	Q5JSH3	Q5JSH3	WD repeat-containing protein 44	WDR44	Homo sapiens	101.369	13	13	16539.8	0	622309
337	1	Q5VY43	Q5VY43	Platelet endothelial aggregation receptor 1	PEAR1	Homo sapiens	110.67	13	13	9745.37	168114	3.3265e+06	✓
338	1	Q6UX71	Q6UX71	Plexin domain-containing protein 2	PLXDC2	Homo sapiens	59.583	13	13	1.05617e+06	2.98766e+06	2.53198e+07	✓
339	1	Q7Z794	Q7Z794	Keratin, type II cytoskeletal 1b	KRT77	Homo sapiens	61.902	14	13	630650	366374	289967
340	1	Q86SR1	Q86SR1	Polypeptide N-acetylgalactosaminyltransferase 10	GALNT10	Homo sapiens	68.991	14	13	0	16002.2	1.19643e+06	✓
341	1	Q92608	Q92608	Dedicator of cytokinesis protein 2	DOCK2	Homo sapiens	211.95	13	13	0	0	395886
342	1	Q99542	Q99542	Matrix metalloproteinase-19	MMP19	Homo sapiens	57.358	13	13	10025.5	26935.6	6.22774e+06	✓
343	1	Q99784	Q99784	Noelin	OLFM1	Homo sapiens	55.343	13	13	646323	2.16314e+06	1.61778e+08	✓
344	1	Q9BZZ2	Q9BZZ2	Sialoadhesin	SIGLEC1	Homo sapiens	182.624	13	13	0	0	355922	✓
345	1	Q9H4M9	Q9H4M9	EH domain-containing protein 1	EHD1	Homo sapiens	60.627	20	13	74354.3	243032	2.71527e+06
346	1	Q9UNW1	Q9UNW1	Multiple inositol polyphosphate phosphatase 1	MINPP1	Homo sapiens	55.051	13	13	610210	2.50491e+06	2.78792e+06	✓
347	1	Q9Y4D1	Q9Y4D1	Disheveled-associated activator of morphogenesis 1	DAAM1	Homo sapiens	123.474	15	13	0	0	776262
348	1	O00186	O00186	Syntaxin-binding protein 3	STXBP3	Homo sapiens	67.766	12	12	7815.5	0	758303
349	1	O00187	O00187	Mannan-binding lectin serine protease 2	MASP2	Homo sapiens	75.705	12	12	1.63564e+06	3.60287e+06	9.06091e+06
350	1	O00754	O00754	Lysosomal alpha-mannosidase	MAN2B1	Homo sapiens	113.743	12	12	0	30782.2	1.19488e+06	✓
351	1	O75636	O75636	Ficolin-3	FCN3	Homo sapiens	32.902	12	12	19823630	4.8611e+07	1.41978e+08	✓
352	1	O75923	O75923	Dysferlin	DYSF	Homo sapiens	237.298	12	12	0	0	410347
353	1	P00558	P00558	Phosphoglycerate kinase 1	PGK1	Homo sapiens	44.616	14	12	890372	1.02256e+06	3.18244e+06
354	1	P00742	P00742	Coagulation factor X	F10	Homo sapiens	54.731	12	12	2.18378e+07	7.46645e+07	5.21919e+06	✓
355	1	P02649	P02649	Apolipoprotein E	APOE	Homo sapiens	36.153	12	12	4.47347e+07	3.89894e+07	9.92385e+07	✓
356	1	P04217	P04217	Alpha-1B-glycoprotein	A1BG	Homo sapiens	54.252	12	12	1.81441e+08	5.8424e+08	2.13455e+06	✓
357	1	P04278	P04278	Sex hormone-binding globulin	SHBG	Homo sapiens	43.779	12	12	4.93471e+06	3.9792e+07	763117	✓
358	1	P05165	P05165	Propionyl-CoA carboxylase alpha chain, mitochondrial	PCCA	Homo sapiens	80.06	12	12	0	0	519756
359	1	P06737	P06737	Glycogen phosphorylase, liver form	PYGL	Homo sapiens	97.151	16	12	59579.3	44748	272173
360	1	P07359	P07359	Platelet glycoprotein Ib alpha chain	GP1BA	Homo sapiens	71.539	12	12	3.62658e+06	2.37104e+07	899602144	✓
361	1	P07360	P07360	Complement component C8 gamma chain	C8G	Homo sapiens	22.276	12	12	3.00611e+07	9.15327e+07	4493179
362	1	P07948	P07948	Tyrosine-protein kinase Lyn	LYN	Homo sapiens	58.575	13	12	0	0	2299086
363	1	P08779	P08779	Keratin, type I cytoskeletal 16	KRT16	Homo sapiens	51.266	13	12	124541	1.1334e+06	0
364	1	P09525	P09525	Annexin A4	ANXA4	Homo sapiens	35.883	12	12	0	72745.2	7.1446e+06
365	1	P11413	P11413	Glucose-6-phosphate 1-dehydrogenase	G6PD	Homo sapiens	59.259	12	12	166220	67887.9	822686
366	1	P13497	P13497	Bone morphogenetic protein 1	BMP1	Homo sapiens	111.25	14	12	70090.6	160418	247332	✓
367	1	P17936	P17936	Insulin-like growth factor-binding protein 3	IGFBP3	Homo sapiens	31.673	12	12	7.85931e+06	2.06391e+07	1.08478e+07	✓
368	1	P30041	P30041	Peroxiredoxin-6	PRDX6	Homo sapiens	25.034	12	12	2.53498e+06	1.01993e+06	2.12213e+06
369	1	P36871	P36871	Phosphoglucomutase-1	PGM1	Homo sapiens	61.45	12	12	176773	123391	581575
370	1	P36955	P36955	Pigment epithelium-derived factor	SERPINF1	Homo sapiens	46.31	12	12	45831580	1.49071e+08	1.73386e+06	✓
371	1	P42892	P42892	Endothelin-converting enzyme 1	ECE1	Homo sapiens	87.163	12	12	0	19155.8	1.37264e+06	✓
372	1	P46459	P46459	Vesicle-fusing ATPase	NSF	Homo sapiens	82.597	12	12	0	11879.6	1.03098e+06	✓
373	1	P50895	P50895	Basal cell adhesion molecule	BCAM	Homo sapiens	67.407	12	12	0	518326	2.28313e+06	✓
374	1	P54920	P54920	Alpha-soluble NSF attachment protein	NAPA	Homo sapiens	33.233	14	12	163172	94220.1	3.1327e+06
375	1	P55058	P55058	Phospholipid transfer protein	PLTP	Homo sapiens	54.74	12	12	8.1757e+06	1.03433e+07	1.15982e+08	✓
376	1	Q09327	Q09327	Beta-1,4-mannosyl-glycoprotein 4-beta-N-acetylglucosaminyltransferase	MGAT3	Homo sapiens	61.314	12	12	0	0	2.1295e+06	✓
377	1	Q10471	Q10471	Polypeptide N-acetylgalactosaminyltransferase 2	GALNT2	Homo sapiens	64.732	13	12	122735	501851	846052
378	1	Q14520	Q14520	Hyaluronan-binding protein 2	HABP2	Homo sapiens	62.672	12	12	1.22018e+07	5.14359e+07	3.07987e+06	✓
379	1	Q15276	Q15276	Rab GTPase-binding effector protein 1	RABEP1	Homo sapiens	99.291	12	12	0	0	328344
380	1	Q7KZF4	Q7KZF4	Staphylococcal nuclease domain-containing protein 1	SND1	Homo sapiens	101.999	12	12	0	30133	369768
381	1	Q7Z5N4	Q7Z5N4	Protein sidekick-1	SDK1	Homo sapiens	242.116	12	12	0	118960	904784	✓
382	1	Q8IUK5	Q8IUK5	Plexin domain-containing protein 1	PLXDC1	Homo sapiens	55.76	12	12	0	176609	1.76951e+06	✓
383	1	Q8IXL6	Q8IXL6	Extracellular serine/threonine protein kinase FAM20C	FAM20C	Homo sapiens	66.236	12	12	208603	1.08656e+06	174327	✓
384	1	Q8WWI5	Q8WWI5	Choline transporter-like protein 1	SLC44A1	Homo sapiens	73.303	12	12	0	99362.6	1.14493e+07
385	1	Q8WWZ8	Q8WWZ8	Oncoprotein-induced transcript 3 protein	OIT3	Homo sapiens	60.024	12	12	383448	879573	163866	✓
386	1	Q92696	Q92696	Geranylgeranyl transferase type-2 subunit alpha	RABGGTA	Homo sapiens	65.075	12	12	0	0	489149
387	1	Q92896	Q92896	Golgi apparatus protein 1	GLG1	Homo sapiens	134.556	12	12	0	267651	127126	✓
388	1	Q93050	Q93050	V-type proton ATPase 116 kDa subunit a 1	ATP6V0A1	Homo sapiens	96.415	13	12	0	0	3.01524e+06	✓
389	1	Q9BXX0	Q9BXX0	EMILIN-2	EMILIN2	Homo sapiens	115.686	12	12	0	0	2.0747e+06	✓
390	1	Q9NR16	Q9NR16	Scavenger receptor cysteine-rich type 1 protein M160	CD163L1	Homo sapiens	159.242	12	12	0	0	807644	✓
391	1	Q9NZN3	Q9NZN3	EH domain-containing protein 3	EHD3	Homo sapiens	60.887	13	12	139170	736218	1.95774e+06
392	1	O00429	O00429	Dynamin-1-like protein	DNM1L	Homo sapiens	81.877	11	11	30014.4	0	458255	✓
393	1	O15439	O15439	ATP-binding cassette sub-family C member 4	ABCC4	Homo sapiens	149.528	11	11	0	0	618172	✓
394	1	O75578	O75578	Integrin alpha-10	ITGA10	Homo sapiens	127.602	11	11	0	0	910919	✓
395	1	O95428	O95428	Papilin	PAPLN	Homo sapiens	137.702	11	11	26817	224858	25519.3
396	1	P00491	P00491	Purine nucleoside phosphorylase	PNP	Homo sapiens	32.118	11	11	1.06337e+06	1.21541e+06	80057.9
397	1	P02765	P02765	Alpha-2-HS-glycoprotein	AHSG	Homo sapiens	39.342	11	11	301588084	1.65211e+08	3.68781e+06	✓
398	1	P04070	P04070	Vitamin K-dependent protein C	PROC	Homo sapiens	52.072	11	11	3.04944e+06	6.998e+06	750274	✓
399	1	P04075	P04075	Fructose-bisphosphate aldolase A	ALDOA	Homo sapiens	39.418	11	11	3.24254e+06	2.40881e+06	4.92349e+06
400	1	P05186	P05186	Alkaline phosphatase, tissue-nonspecific isozyme	ALPL	Homo sapiens	57.305	11	11	43153.1	234556	1.36273e+06	✓
401	1	P05362	P05362	Intercellular adhesion molecule 1	ICAM1	Homo sapiens	57.825	11	11	818632	3.30363e+06	18649645	✓
402	1	P06276	P06276	Cholinesterase	BCHE	Homo sapiens	68.42	11	11	9.17602e+06	2.60926e+07	7.01537e+07	✓
403	1	P06576	P06576	ATP synthase subunit beta, mitochondrial	ATP5F1B	Homo sapiens	56.559	11	11	805104	104962	1.84341e+06	✓
404	1	P07195	P07195	L-lactate dehydrogenase B chain	LDHB	Homo sapiens	36.639	11	11	421796	2.07241e+06	405425
405	1	P07686	P07686	Beta-hexosaminidase subunit beta	HEXB	Homo sapiens	63.138	11	11	70731.3	602145	5163680	✓
406	1	P08571	P08571	Monocyte differentiation antigen CD14	CD14	Homo sapiens	40.076	11	11	3.60244e+06	1.06656e+07	1.80436e+06	✓
407	1	P11678	P11678	Eosinophil peroxidase	EPX	Homo sapiens	81.042	11	11	0	56365.9	1.69071e+06	✓
408	1	P12956	P12956	X-ray repair cross-complementing protein 6	XRCC6	Homo sapiens	69.844	11	11	0	0	784589
409	1	P13612	P13612	Integrin alpha-4	ITGA4	Homo sapiens	114.902	11	11	0	0	805625	✓
410	1	P13667	P13667	Protein disulfide-isomerase A4	PDIA4	Homo sapiens	72.934	11	11	80114.3	144312	155520
411	1	P17987	P17987	T-complex protein 1 subunit alpha	TCP1	Homo sapiens	60.343	11	11	204963	55456.4	889650
412	1	P18054	P18054	Polyunsaturated fatty acid lipoxygenase ALOX12	ALOX12	Homo sapiens	75.694	11	11	136670	0	1.15676e+06
413	1	P18084	P18084	Integrin beta-5	ITGB5	Homo sapiens	88.056	11	11	0	0	863459	✓
414	1	P25705	P25705	ATP synthase subunit alpha, mitochondrial	ATP5F1A	Homo sapiens	59.75	11	11	323730	137616	1.98167e+06	✓
415	1	P26927	P26927	Hepatocyte growth factor-like protein	MST1	Homo sapiens	80.32	20	11	5.52357e+06	1.02403e+07	961416	✓
416	1	P35442	P35442	Thrombospondin-2	THBS2	Homo sapiens	129.993	11	11	0	64987.1	1.01333e+06	✓
417	1	P46934	P46934	E3 ubiquitin-protein ligase NEDD4	NEDD4	Homo sapiens	149.118	12	11	0	63422.7	766952
418	1	P49368	P49368	T-complex protein 1 subunit gamma	CCT3	Homo sapiens	60.533	11	11	221731	50000.4	766021
419	1	P51149	P51149	Ras-related protein Rab-7a	RAB7A	Homo sapiens	23.488	11	11	114716	779586	3.66413e+06
420	1	P60174	P60174	Triosephosphate isomerase	TPI1	Homo sapiens	26.669	11	11	963964	2.25226e+06	820659
421	1	P61158	P61158	Actin-related protein 3	ACTR3	Homo sapiens	47.371	12	11	139795	95364.3	3542644
422	1	Q02818	Q02818	Nucleobindin-1	NUCB1	Homo sapiens	53.879	11	11	13086.4	625530	335138	✓
423	1	Q13217	Q13217	DnaJ homolog subfamily C member 3	DNAJC3	Homo sapiens	57.58	11	11	0	87305.7	1.134e+06
424	1	Q13464	Q13464	Rho-associated protein kinase 1	ROCK1	Homo sapiens	158.178	11	11	0	0	340578
425	1	Q14393	Q14393	Growth arrest-specific protein 6	GAS6	Homo sapiens	74.927	11	11	28482.9	254170	321245	✓
426	1	Q14683	Q14683	Structural maintenance of chromosomes protein 1A	SMC1A	Homo sapiens	143.236	11	11	0	0	440058
427	1	Q14767	Q14767	Latent-transforming growth factor beta-binding protein 2	LTBP2	Homo sapiens	195.055	11	11	0	26323.8	969442	✓
428	1	Q15113	Q15113	Procollagen C-endopeptidase enhancer 1	PCOLCE	Homo sapiens	47.972	11	11	1.61193e+06	1.46237e+06	169373	✓
429	1	Q16363	Q16363	Laminin subunit alpha-4	LAMA4	Homo sapiens	202.525	11	11	0	49803.7	328231	✓
430	1	Q658P3	Q658P3	Metalloreductase STEAP3	STEAP3	Homo sapiens	54.601	11	11	0	0	4.23678e+06	✓
431	1	Q6Q788	Q6Q788	Apolipoprotein A-V	APOA5	Homo sapiens	41.215	11	11	958216	206498	1.35216e+06
432	1	Q6ZRP7	Q6ZRP7	Sulfhydryl oxidase 2	QSOX2	Homo sapiens	77.531	11	11	28187.3	21116.1	969937	✓
433	1	Q7Z7M9	Q7Z7M9	Polypeptide N-acetylgalactosaminyltransferase 5	GALNT5	Homo sapiens	106.265	11	11	0	50573	1.58016e+06	✓
434	1	Q8IWA5	Q8IWA5	Choline transporter-like protein 2	SLC44A2	Homo sapiens	80.125	11	11	0	33092.9	7.52451e+06	✓
435	1	Q8NBJ4	Q8NBJ4	Golgi membrane protein 1	GOLM1	Homo sapiens	45.332	11	11	0	326098	4.55649e+06	✓
436	1	Q9H4B7	Q9H4B7	Tubulin beta-1 chain	TUBB1	Homo sapiens	50.327	12	11	1368025	233459	7.25589e+06
437	1	Q9NP58	Q9NP58	ATP-binding cassette sub-family B member 6	ABCB6	Homo sapiens	93.885	11	11	0	0	1.48859e+06	✓
438	1	Q9NPR2	Q9NPR2	Semaphorin-4B	SEMA4B	Homo sapiens	92.769	11	11	676177	711439	5.43472e+06	✓
439	1	Q9NQ79	Q9NQ79	Cartilage acidic protein 1	CRTAC1	Homo sapiens	71.422	11	11	1.44593e+06	4.63872e+06	2.77159e+06	✓
440	1	Q9NR99	Q9NR99	Matrix-remodeling-associated protein 5	MXRA5	Homo sapiens	312.157	11	11	0	37266.1	649718	✓
441	1	Q9NY97	Q9NY97	N-acetyllactosaminide beta-1,3-N-acetylglucosaminyltransferase 2	B3GNT2	Homo sapiens	46.022	11	11	305374	1.20496e+06	4.8391e+07	✓
442	1	Q9P2B2	Q9P2B2	Prostaglandin F2 receptor negative regulator	PTGFRN	Homo sapiens	98.558	11	11	0	0	664756	✓
443	1	Q9ULA0	Q9ULA0	Aspartyl aminopeptidase	DNPEP	Homo sapiens	53.412	11	11	0	0	2.21249e+06
444	1	Q9UQE7	Q9UQE7	Structural maintenance of chromosomes protein 3	SMC3	Homo sapiens	141.543	11	11	0	0	281300
445	1	Q9Y6C2	Q9Y6C2	EMILIN-1	EMILIN1	Homo sapiens	106.696	11	11	0	0	3.24608e+06	✓
446	1	O00462	O00462	Beta-mannosidase	MANBA	Homo sapiens	100.897	10	10	142404	428855	675940	✓
447	1	O15144	O15144	Actin-related protein 2/3 complex subunit 2	ARPC2	Homo sapiens	34.332	10	10	170184	162259	2.98026e+06
448	1	O43278	O43278	Kunitz-type protease inhibitor 1	SPINT1	Homo sapiens	58.4	10	10	0	281030	185517	✓
449	1	O75051	O75051	Plexin-A2	PLXNA2	Homo sapiens	211.106	11	10	0	2845.46	435395	✓
450	1	O75563	O75563	Src kinase-associated phosphoprotein 2	SKAP2	Homo sapiens	41.218	10	10	11772.2	303824	498180
451	1	O76074	O76074	cGMP-specific 3',5'-cyclic phosphodiesterase	PDE5A	Homo sapiens	99.986	10	10	0	33043.1	384152
452	1	O95497	O95497	Pantetheinase	VNN1	Homo sapiens	57.011	10	10	1.10236e+06	4.02251e+06	2.74868e+06	✓
453	1	P00746	P00746	Complement factor D	CFD	Homo sapiens	27.032	10	10	5.71887e+06	1.36373e+07	280797
454	1	P01137	P01137	Transforming growth factor beta-1 proprotein	TGFB1	Homo sapiens	44.34	10	10	175085	880630	1.67773e+07	✓
455	1	P01834	P01834	Immunoglobulin kappa constant	IGKC	Homo sapiens	11.764	10	10	2.59414e+09	1.29123e+08	174417174
456	1	P01857	P01857	Immunoglobulin heavy constant gamma 1	IGHG1	Homo sapiens	36.105	19	10	5425785926	156336815	7.23957e+08	✓
457	1	P02452	P02452	Collagen alpha-1(I) chain	COL1A1	Homo sapiens	138.912	11	10	219431	471204	149656	✓
458	1	P05166	P05166	Propionyl-CoA carboxylase beta chain, mitochondrial	PCCB	Homo sapiens	58.215	10	10	0	0	488679
459	1	P06213	P06213	Insulin receptor	INSR	Homo sapiens	156.336	10	10	27696.2	0	506333	✓
460	1	P06733	P06733	Alpha-enolase	ENO1	Homo sapiens	47.168	11	10	990353	1.13763e+06	1.60898e+06
461	1	P07858	P07858	Cathepsin B	CTSB	Homo sapiens	37.821	10	10	102273	1093928	612723	✓
462	1	P08319	P08319	All-trans-retinol dehydrogenase [NAD(+)] ADH4	ADH4	Homo sapiens	40.223	10	10	153662	151070	94843.6
463	1	P08648	P08648	Integrin alpha-5	ITGA5	Homo sapiens	114.538	10	10	0	148469	964707	✓
464	1	P09486	P09486	SPARC	SPARC	Homo sapiens	34.634	10	10	484174	1.48767e+07	1.2251e+06	✓
465	1	P15586	P15586	N-acetylglucosamine-6-sulfatase	GNS	Homo sapiens	62.083	10	10	0	86809	1.12041e+07	✓
466	1	P16885	P16885	1-phosphatidylinositol 4,5-bisphosphate phosphodiesterase gamma-2	PLCG2	Homo sapiens	147.873	10	10	0	0	243324
467	1	P16930	P16930	Fumarylacetoacetase	FAH	Homo sapiens	46.374	10	10	807132	1.36683e+06	798999
468	1	P18428	P18428	Lipopolysaccharide-binding protein	LBP	Homo sapiens	53.38	10	10	13881209	1.29187e+07	2.23943e+07	✓
469	1	P19086	P19086	Guanine nucleotide-binding protein G(z) subunit alpha	GNAZ	Homo sapiens	40.924	10	10	0	0	1.09796e+06
470	1	P19474	P19474	E3 ubiquitin-protein ligase TRIM21	TRIM21	Homo sapiens	54.171	10	10	0	0	616180
471	1	P22314	P22314	Ubiquitin-like modifier-activating enzyme 1	UBA1	Homo sapiens	117.849	10	10	92441.9	60206.7	510458
472	1	P22413	P22413	Ectonucleotide pyrophosphatase/phosphodiesterase family member 1	ENPP1	Homo sapiens	104.924	10	10	0	85365.4	67824.2	✓
473	1	P22891	P22891	Vitamin K-dependent protein Z	PROZ	Homo sapiens	44.744	10	10	2406755	1.66518e+07	1.9228e+06	✓
474	1	P28799	P28799	Progranulin	GRN	Homo sapiens	63.544	10	10	56304.7	363585	1563997	✓
475	1	P29401	P29401	Transketolase	TKT	Homo sapiens	67.878	10	10	167255	603270	368007
476	1	P31939	P31939	Bifunctional purine biosynthesis protein ATIC	ATIC	Homo sapiens	64.616	10	10	100944	47676	295337
477	1	P35052	P35052	Glypican-1	GPC1	Homo sapiens	61.681	10	10	0	161652	125527	✓
478	1	P39060	P39060	Collagen alpha-1(XVIII) chain	COL18A1	Homo sapiens	178.191	10	10	512396	1.26916e+06	530831	✓
479	1	P43034	P43034	Platelet-activating factor acetylhydrolase IB subunit beta	PAFAH1B1	Homo sapiens	46.639	10	10	35364.9	122418	219323
480	1	P43405	P43405	Tyrosine-protein kinase SYK	SYK	Homo sapiens	72.068	10	10	0	80881.5	552768
481	1	P50552	P50552	Vasodilator-stimulated phosphoprotein	VASP	Homo sapiens	39.83	10	10	226933	864355	2396332
482	1	P51888	P51888	Prolargin	PRELP	Homo sapiens	43.812	10	10	0	0	2.11878e+06	✓
483	1	P53396	P53396	ATP-citrate synthase	ACLY	Homo sapiens	120.838	10	10	140403	31023.2	662752
484	1	P61764	P61764	Syntaxin-binding protein 1	STXBP1	Homo sapiens	67.569	10	10	0	0	425793
485	1	P62258	P62258	14-3-3 protein epsilon	YWHAE	Homo sapiens	29.172	10	10	763166	425312	2.59908e+06
486	1	P63104	P63104	14-3-3 protein zeta/delta	YWHAZ	Homo sapiens	27.745	13	10	2.09971e+06	1.03049e+06	5.5008e+06
487	1	P78539	P78539	Sushi repeat-containing protein SRPX	SRPX	Homo sapiens	51.573	10	10	0	0	1.10145e+06	✓
488	1	P98194	P98194	Calcium-transporting ATPase type 2C member 1	ATP2C1	Homo sapiens	100.577	10	10	0	0	899434
489	1	Q08211	Q08211	ATP-dependent RNA helicase A	DHX9	Homo sapiens	140.961	10	10	28406.2	10345.1	437344
490	1	Q13418	Q13418	Integrin-linked protein kinase	ILK	Homo sapiens	51.419	10	10	1.13155e+06	210527	11128470
491	1	Q15262	Q15262	Receptor-type tyrosine-protein phosphatase kappa	PTPRK	Homo sapiens	162.105	10	10	0	288230	209641	✓
492	1	Q16555	Q16555	Dihydropyrimidinase-related protein 2	DPYSL2	Homo sapiens	62.294	11	10	0	0	1.09488e+06
493	1	Q6UX06	Q6UX06	Olfactomedin-4	OLFM4	Homo sapiens	57.281	10	10	0	129727	3.90371e+07	✓
494	1	Q7LDG7	Q7LDG7	RAS guanyl-releasing protein 2	RASGRP2	Homo sapiens	69.249	10	10	0	86847.8	254589
495	1	Q86SF2	Q86SF2	N-acetylgalactosaminyltransferase 7	GALNT7	Homo sapiens	75.391	10	10	21184.5	2.65561e+06	251030
496	1	Q8IZP9	Q8IZP9	Adhesion G-protein coupled receptor G2	ADGRG2	Homo sapiens	111.592	10	10	0	325531	8.48777e+06	✓
497	1	Q8NBP7	Q8NBP7	Proprotein convertase subtilisin/kexin type 9	PCSK9	Homo sapiens	74.289	10	10	1.52821e+06	1.04038e+06	657582	✓
498	1	Q8NBS9	Q8NBS9	Thioredoxin domain-containing protein 5	TXNDC5	Homo sapiens	47.628	10	10	59382.5	481203	32434.7
499	1	Q92823	Q92823	Neuronal cell adhesion molecule	NRCAM	Homo sapiens	143.889	10	10	22190.7	352484	675280	✓
500	1	Q96IY4	Q96IY4	Carboxypeptidase B2	CPB2	Homo sapiens	48.424	10	10	16287839	6.66207e+07	1.38667e+07	✓
501	1	Q99466	Q99466	Neurogenic locus notch homolog protein 4	NOTCH4	Homo sapiens	209.626	10	10	0	39553.5	3.47061e+06	✓
502	1	Q9BXR6	Q9BXR6	Complement factor H-related protein 5	CFHR5	Homo sapiens	64.42	10	10	4419927	12255106	4013563	✓
503	1	Q9HCM2	Q9HCM2	Plexin-A4	PLXNA4	Homo sapiens	212.459	10	10	0	0	392538	✓
504	1	Q9HDC9	Q9HDC9	Adipocyte plasma membrane-associated protein	APMAP	Homo sapiens	46.48	10	10	2.78888e+06	3.42517e+06	2.62614e+06	✓
505	1	Q9NPH3	Q9NPH3	Interleukin-1 receptor accessory protein	IL1RAP	Homo sapiens	65.417	10	10	1728514	3.18188e+06	1.84094e+06	✓
506	1	Q9NRW7	Q9NRW7	Vacuolar protein sorting-associated protein 45	VPS45	Homo sapiens	65.075	10	10	0	0	363541
507	1	Q9NTJ4	Q9NTJ4	Alpha-mannosidase 2C1	MAN2C1	Homo sapiens	115.836	10	10	0	0	1.00807e+06
508	1	Q9NYQ6	Q9NYQ6	Cadherin EGF LAG seven-pass G-type receptor 1	CELSR1	Homo sapiens	329.49	10	10	0	0	372256	✓
509	1	Q9NZK5	Q9NZK5	Adenosine deaminase 2	ADA2	Homo sapiens	58.934	10	10	258502	908099	691941	✓
510	1	Q9P265	Q9P265	Disco-interacting protein 2 homolog B	DIP2B	Homo sapiens	171.492	10	10	0	0	386792
511	1	Q9UFP1	Q9UFP1	Golgi-associated kinase 1A	GASK1A	Homo sapiens	63.638	10	10	10796.3	0	646636	✓
512	1	Q9UQ53	Q9UQ53	Alpha-1,3-mannosyl-glycoprotein 4-beta-N-acetylglucosaminyltransferase B	MGAT4B	Homo sapiens	63.198	10	10	0	0	695867	✓
513	1	Q9Y230	Q9Y230	RuvB-like 2	RUVBL2	Homo sapiens	51.156	10	10	32600.5	0	491493
514	1	Q9Y2G3	Q9Y2G3	Phospholipid-transporting ATPase IF	ATP11B	Homo sapiens	134.189	11	10	0	0	471919
515	1	O00139	O00139	Kinesin-like protein KIF2A	KIF2A	Homo sapiens	79.955	9	9	21048.9	24245.3	470950
516	1	O14980	O14980	Exportin-1	XPO1	Homo sapiens	123.387	9	9	13855.2	3576.11	293725
517	1	O43639	O43639	Cytoplasmic protein NCK2	NCK2	Homo sapiens	42.916	9	9	0	571366	200738
518	1	O43707	O43707	Alpha-actinin-4	ACTN4	Homo sapiens	104.855	10	9	65172	79607.3	387556
519	1	O60229	O60229	Kalirin	KALRN	Homo sapiens	340.265	9	9	0	0	450660
520	1	O60279	O60279	Sushi domain-containing protein 5	SUSD5	Homo sapiens	68.02	9	9	22948.2	75843.4	3.11246e+06
521	1	O75095	O75095	Multiple epidermal growth factor-like domains protein 6	MEGF6	Homo sapiens	161.19	9	9	0	0	358260	✓
522	1	O94923	O94923	D-glucuronyl C5-epimerase	GLCE	Homo sapiens	70.103	9	9	0	17592	772575	✓
523	1	P00915	P00915	Carbonic anhydrase 1	CA1	Homo sapiens	28.87	9	9	1.92454e+07	2.05805e+07	209619
524	1	P00918	P00918	Carbonic anhydrase 2	CA2	Homo sapiens	29.243	9	9	3.15272e+06	4.49098e+06	198780
525	1	P01130	P01130	Low-density lipoprotein receptor	LDLR	Homo sapiens	95.379	9	9	24423.9	36433.1	419301	✓
526	1	P02545	P02545	Prelamin-A/C	LMNA	Homo sapiens	74.141	9	9	51013.7	162111	10527
527	1	P02753	P02753	Retinol-binding protein 4	RBP4	Homo sapiens	23.01	9	9	8.15708e+07	2.74576e+08	400249
528	1	P02766	P02766	Transthyretin	TTR	Homo sapiens	15.885	9	9	4.97721e+08	8.30486e+08	3.88302e+07	✓
529	1	P05062	P05062	Fructose-bisphosphate aldolase B	ALDOB	Homo sapiens	39.473	9	9	1.06565e+06	957855	24878.1
530	1	P05121	P05121	Plasminogen activator inhibitor 1	SERPINE1	Homo sapiens	45.06	9	9	110060	891279	1.21675e+06	✓
531	1	P05455	P05455	Lupus La protein	SSB	Homo sapiens	46.835	9	9	23826.5	17292.6	1.0811e+06
532	1	P06744	P06744	Glucose-6-phosphate isomerase	GPI	Homo sapiens	63.147	9	9	197668	765995	167097
533	1	P07911	P07911	Uromodulin	UMOD	Homo sapiens	69.764	9	9	361337	880786	5.3208e+06	✓
534	1	P08236	P08236	Beta-glucuronidase	GUSB	Homo sapiens	74.731	9	9	9824.5	155540	3.67756e+06	✓
535	1	P08709	P08709	Coagulation factor VII	F7	Homo sapiens	51.594	9	9	1169228	2.32963e+06	350886	✓
536	1	P08758	P08758	Annexin A5	ANXA5	Homo sapiens	35.937	9	9	53876	80067.7	1.52553e+06
537	1	P09874	P09874	Poly [ADP-ribose] polymerase 1	PARP1	Homo sapiens	113.086	9	9	21858	52871.4	1.24363e+06
538	1	P12429	P12429	Annexin A3	ANXA3	Homo sapiens	36.376	9	9	10160.9	137449	2.64861e+06
539	1	P12955	P12955	Xaa-Pro dipeptidase	PEPD	Homo sapiens	54.549	9	9	736972	3.37993e+06	19995
540	1	P15848	P15848	Arylsulfatase B	ARSB	Homo sapiens	59.688	9	9	0	0	1.34516e+06	✓
541	1	P17858	P17858	ATP-dependent 6-phosphofructokinase, liver type	PFKL	Homo sapiens	85.018	11	9	212493	18112.1	497105	✓
542	1	P19367	P19367	Hexokinase-1	HK1	Homo sapiens	102.489	10	9	30292.6	0	465369
543	1	P22792	P22792	Carboxypeptidase N subunit 2	CPN2	Homo sapiens	60.557	9	9	1.9416e+07	6.1543e+07	7.23007e+06	✓
544	1	P23284	P23284	Peptidyl-prolyl cis-trans isomerase B	PPIB	Homo sapiens	23.741	9	9	543096	668611	993855	✓
545	1	P23526	P23526	Adenosylhomocysteinase	AHCY	Homo sapiens	47.715	9	9	238130	103244	382361
546	1	P24593	P24593	Insulin-like growth factor-binding protein 5	IGFBP5	Homo sapiens	30.569	9	9	416145	1.11318e+06	604104	✓
547	1	P26641	P26641	Elongation factor 1-gamma	EEF1G	Homo sapiens	50.12	9	9	275988	891218	815266
548	1	P27918	P27918	Properdin	CFP	Homo sapiens	51.278	9	9	8.83106e+06	2.40184e+07	988883	✓
549	1	P28827	P28827	Receptor-type tyrosine-protein phosphatase mu	PTPRM	Homo sapiens	163.686	9	9	99042.8	1.03703e+06	2.38286e+06	✓
550	1	P30740	P30740	Leukocyte elastase inhibitor	SERPINB1	Homo sapiens	42.741	10	9	277278	552880	1.13893e+06
551	1	P31948	P31948	Stress-induced-phosphoprotein 1	STIP1	Homo sapiens	62.639	9	9	336504	273765	691909
552	1	P33527	P33527	Multidrug resistance-associated protein 1	ABCC1	Homo sapiens	171.593	10	9	0	0	231553	✓
553	1	P33908	P33908	Mannosyl-oligosaccharide 1,2-alpha-mannosidase IA	MAN1A1	Homo sapiens	72.969	9	9	1.0383e+06	2.3167e+06	1.02652e+06	✓
554	1	P34932	P34932	Heat shock 70 kDa protein 4	HSPA4	Homo sapiens	94.333	9	9	58626.4	66556	236889
555	1	P35968	P35968	Vascular endothelial growth factor receptor 2	KDR	Homo sapiens	151.529	9	9	0	84373.2	843669	✓
556	1	P37837	P37837	Transaldolase	TALDO1	Homo sapiens	37.54	9	9	683408	860138	753504
557	1	P38606	P38606	V-type proton ATPase catalytic subunit A	ATP6V1A	Homo sapiens	68.301	9	9	18353.7	14638	504185
558	1	P40189	P40189	Interleukin-6 receptor subunit beta	IL6ST	Homo sapiens	103.538	9	9	142929	1.17382e+06	6.61807e+06	✓
559	1	P46109	P46109	Crk-like protein	CRKL	Homo sapiens	33.777	9	9	43498.6	350489	601595
560	1	P48506	P48506	Glutamate--cysteine ligase catalytic subunit	GCLC	Homo sapiens	72.768	9	9	213774	80779.1	33989.3
561	1	P48960	P48960	Adhesion G protein-coupled receptor E5	ADGRE5	Homo sapiens	91.868	9	9	15846.9	98179.8	2.11085e+06	✓
562	1	P52209	P52209	6-phosphogluconate dehydrogenase, decarboxylating	PGD	Homo sapiens	53.139	9	9	540988	378571	1.19826e+06
563	1	P52790	P52790	Hexokinase-3	HK3	Homo sapiens	99.028	9	9	0	55390.9	118177
564	1	P52848	P52848	Bifunctional heparan sulfate N-deacetylase/N-sulfotransferase 1	NDST1	Homo sapiens	100.867	9	9	0	2746.56	294868	✓
565	1	P54577	P54577	Tyrosine--tRNA ligase, cytoplasmic	YARS1	Homo sapiens	59.144	9	9	15295.3	22288.6	305038
566	1	P61160	P61160	Actin-related protein 2	ACTR2	Homo sapiens	44.762	9	9	406504	156677	3.57527e+06
567	1	P61978	P61978	Heterogeneous nuclear ribonucleoprotein K	HNRNPK	Homo sapiens	50.979	9	9	238486	232082	3.06286e+06	✓
568	3	P69849;Q15155;Q5JPE7	P69849	Nodal modulator 3	NOMO3	Homo sapiens	134.133	9	9	68402.4	169158	65909.6	✓
569	1	P69905	P69905	Hemoglobin subunit alpha	HBA2	Homo sapiens	15.257	9	9	693368197	9375236	36203913	✓
570	1	Q02413	Q02413	Desmoglein-1	DSG1	Homo sapiens	113.749	9	9	201004	322272	67428.9	✓
571	1	Q04695	Q04695	Keratin, type I cytoskeletal 17	KRT17	Homo sapiens	48.106	10	9	22130.5	295816	0
572	1	Q06187	Q06187	Tyrosine-protein kinase BTK	BTK	Homo sapiens	76.28	9	9	14607.8	98913.2	321968
573	1	Q08431	Q08431	Lactadherin	MFGE8	Homo sapiens	43.105	9	9	0	0	1.32464e+06	✓
574	1	Q08554	Q08554	Desmocollin-1	DSC1	Homo sapiens	99.986	9	9	131216	316551	13904.8	✓
575	1	Q12841	Q12841	Follistatin-related protein 1	FSTL1	Homo sapiens	34.989	9	9	108533	726205	2.09989e+06	✓
576	1	Q12907	Q12907	Vesicular integral-membrane protein VIP36	LMAN2	Homo sapiens	40.23	9	9	199199	759048	727946	✓
577	1	Q13219	Q13219	Pappalysin-1	PAPPA	Homo sapiens	180.977	9	9	0	0	388424	✓
578	1	Q13308	Q13308	Inactive tyrosine-protein kinase 7	PTK7	Homo sapiens	118.391	9	9	0	222218	431449	✓
579	1	Q14314	Q14314	Fibroleukin	FGL2	Homo sapiens	50.229	9	9	0	23445.2	1.027e+07	✓
580	1	Q15166	Q15166	Serum paraoxonase/lactonase 3	PON3	Homo sapiens	39.608	9	9	1.45998e+07	3.58358e+07	4.9633e+06	✓
581	1	Q16851	Q16851	UTP--glucose-1-phosphate uridylyltransferase	UGP2	Homo sapiens	56.942	9	9	61391.3	110112	357417
582	1	Q6GTS8	Q6GTS8	N-fatty-acyl-amino acid synthase/hydrolase PM20D1	PM20D1	Homo sapiens	55.743	9	9	328098	134964	2.51791e+06	✓
583	1	Q7Z7M8	Q7Z7M8	UDP-GlcNAc:betaGal beta-1,3-N-acetylglucosaminyltransferase 8	B3GNT8	Homo sapiens	43.395	9	9	161771	336971	2.14962e+07	✓
584	1	Q86SQ4	Q86SQ4	Adhesion G-protein coupled receptor G6	ADGRG6	Homo sapiens	136.698	9	9	235426	383543	2.7057e+06	✓
585	1	Q8N1N4	Q8N1N4	Keratin, type II cytoskeletal 78	KRT78	Homo sapiens	56.868	10	9	263125	234195	0
586	1	Q8NG06	Q8NG06	E3 ubiquitin-protein ligase TRIM58	TRIM58	Homo sapiens	54.766	9	9	0	0	678418
587	1	Q8TF42	Q8TF42	Ubiquitin-associated and SH3 domain-containing protein B	UBASH3B	Homo sapiens	72.698	9	9	9980.86	0	1.1815e+06
588	1	Q92673	Q92673	Sortilin-related receptor	SORL1	Homo sapiens	248.432	9	9	0	14415.3	165470	✓
589	1	Q92854	Q92854	Semaphorin-4D	SEMA4D	Homo sapiens	96.151	9	9	0	174839	6.27537e+06	✓
590	1	Q93063	Q93063	Exostosin-2	EXT2	Homo sapiens	82.255	9	9	171324	409377	49736.9	✓
591	1	Q93084	Q93084	Sarcoplasmic/endoplasmic reticulum calcium ATPase 3	ATP2A3	Homo sapiens	109.257	12	9	252830	0	324307
592	1	Q96J02	Q96J02	E3 ubiquitin-protein ligase Itchy homolog	ITCH	Homo sapiens	102.801	10	9	0	0	489706
593	1	Q96JP9	Q96JP9	Cadherin-related family member 1	CDHR1	Homo sapiens	93.596	9	9	0	0	712210	✓
594	1	Q96KG7	Q96KG7	Multiple epidermal growth factor-like domains protein 10	MEGF10	Homo sapiens	122.207	9	9	0	209156	1.91196e+06	✓
595	1	Q9BTU6	Q9BTU6	Phosphatidylinositol 4-kinase type 2-alpha	PI4K2A	Homo sapiens	54.021	9	9	0	0	593145
596	1	Q9BTY2	Q9BTY2	Plasma alpha-L-fucosidase	FUCA2	Homo sapiens	54.066	9	9	47735.5	706173	585221	✓
597	1	Q9BXN1	Q9BXN1	Asporin	ASPN	Homo sapiens	43.419	9	9	0	51447.9	1.61234e+06	✓
598	1	Q9BYE9	Q9BYE9	Cadherin-related family member 2	CDHR2	Homo sapiens	141.544	9	9	162241	255205	197564	✓
599	1	Q9C0H2	Q9C0H2	Protein tweety homolog 3	TTYH3	Homo sapiens	57.544	9	9	0	61384.7	9586074	✓
600	1	Q9H223	Q9H223	EH domain-containing protein 4	EHD4	Homo sapiens	61.177	9	9	0	13859.4	428728
601	1	Q9HBI1	Q9HBI1	Beta-parvin	PARVB	Homo sapiens	41.715	9	9	220855	322386	2597966
602	1	Q9NPY3	Q9NPY3	Complement component C1q receptor	CD93	Homo sapiens	68.56	9	9	214147	1.25042e+06	4.43965e+06	✓
603	1	Q9UHL4	Q9UHL4	Dipeptidyl peptidase 2	DPP7	Homo sapiens	54.342	9	9	0	133338	2.17563e+06	✓
604	1	Q9Y240	Q9Y240	C-type lectin domain family 11 member A	CLEC11A	Homo sapiens	35.694	9	9	0	188275	1.64334e+06	✓
605	1	Q9Y251	Q9Y251	Heparanase	HPSE	Homo sapiens	61.149	9	9	0	571850	1.5284e+07	✓
606	1	Q9Y265	Q9Y265	RuvB-like 1	RUVBL1	Homo sapiens	50.226	9	9	14023	54257	656162
607	1	Q9Y274	Q9Y274	Type 2 lactosamine alpha-2,3-sialyltransferase	ST3GAL6	Homo sapiens	38.214	9	9	14218.6	109886	1581972	✓
608	1	Q9Y6N6	Q9Y6N6	Laminin subunit gamma-3	LAMC3	Homo sapiens	171.231	9	9	0	0	368587	✓
609	1	Q9Y6N7	Q9Y6N7	Roundabout homolog 1	ROBO1	Homo sapiens	180.932	11	9	0	263732	23121.4	✓
610	1	O00151	O00151	PDZ and LIM domain protein 1	PDLIM1	Homo sapiens	36.07	8	8	780584	2560623	354267
611	1	O14791	O14791	Apolipoprotein L1	APOL1	Homo sapiens	43.974	8	8	98824121	1.86805e+07	7.31542e+06	✓
612	1	O15123	O15123	Angiopoietin-2	ANGPT2	Homo sapiens	56.918	8	8	0	0	523066	✓
613	1	O15143	O15143	Actin-related protein 2/3 complex subunit 1B	ARPC1B	Homo sapiens	40.95	8	8	30898.9	67863.1	1.54545e+06
614	1	O43405	O43405	Cochlin	COCH	Homo sapiens	59.485	8	8	19195.9	37350.6	435990	✓
615	1	O43493	O43493	Trans-Golgi network integral membrane protein 2	TGOLN2	Homo sapiens	45.88	8	8	72937.5	538138	1.31062e+06	✓
616	1	O75023	O75023	Leukocyte immunoglobulin-like receptor subfamily B member 5	LILRB5	Homo sapiens	64.07	8	8	20842.3	218725	2.8317e+06	✓
617	1	O75643	O75643	U5 small nuclear ribonucleoprotein 200 kDa helicase	SNRNP200	Homo sapiens	244.511	8	8	0	0	164096
618	1	O75874	O75874	Isocitrate dehydrogenase [NADP] cytoplasmic	IDH1	Homo sapiens	46.659	8	8	143902	168337	66375.6
619	1	O94886	O94886	CSC1-like protein 1	TMEM63A	Homo sapiens	92.13	8	8	10609.2	0	903282
620	1	P00492	P00492	Hypoxanthine-guanine phosphoribosyltransferase	HPRT1	Homo sapiens	24.579	8	8	265136	195964	723938
621	1	P00738	P00738	Haptoglobin	HP	Homo sapiens	45.205	17	8	3.30814e+07	5.33616e+07	61275089	✓
622	1	P00739	P00739	Haptoglobin-related protein	HPR	Homo sapiens	39.03	8	8	3.91258e+07	4.15442e+06	1.28953e+07	✓
623	1	P01859	P01859	Immunoglobulin heavy constant gamma 2	IGHG2	Homo sapiens	35.902	12	8	9.68377e+08	3.34656e+07	346137542	✓
624	1	P01861	P01861	Immunoglobulin heavy constant gamma 4	IGHG4	Homo sapiens	35.941	8	8	177983215	1.64438e+06	16681872	✓
625	1	P04180	P04180	Phosphatidylcholine-sterol acyltransferase	LCAT	Homo sapiens	49.58	8	8	9853535	2.03119e+07	5.30928e+06	✓
626	1	P04406	P04406	Glyceraldehyde-3-phosphate dehydrogenase	GAPDH	Homo sapiens	36.054	8	8	1.75879e+06	858008	2.98548e+06	✓
627	1	P05023	P05023	Sodium/potassium-transporting ATPase subunit alpha-1	ATP1A1	Homo sapiens	112.897	8	8	0	0	1.11213e+06
628	1	P05452	P05452	Tetranectin	CLEC3B	Homo sapiens	22.537	8	8	34676246	38067910	252827	✓
629	1	P07339	P07339	Cathepsin D	CTSD	Homo sapiens	44.551	8	8	527914	1.14875e+06	859884	✓
630	1	P07737	P07737	Profilin-1	PFN1	Homo sapiens	15.054	8	8	1.61037e+06	8.54167e+06	2.77541e+06
631	1	P07988	P07988	Pulmonary surfactant-associated protein B	SFTPB	Homo sapiens	42.117	8	8	15877.3	183010	1.61991e+06	✓
632	1	P08185	P08185	Corticosteroid-binding globulin	SERPINA6	Homo sapiens	45.14	8	8	3.05971e+07	1.30506e+08	854805	✓
633	1	P09972	P09972	Fructose-bisphosphate aldolase C	ALDOC	Homo sapiens	39.458	8	8	0	154459	199419
634	1	P10809	P10809	60 kDa heat shock protein, mitochondrial	HSPD1	Homo sapiens	61.054	8	8	220982	49316.9	690489
635	1	P11117	P11117	Lysosomal acid phosphatase	ACP2	Homo sapiens	48.344	8	8	0	10973.2	7285827	✓
636	1	P11142	P11142	Heat shock cognate 71 kDa protein	HSPA8	Homo sapiens	70.899	12	8	440890	179498	2128354
637	1	P11362	P11362	Fibroblast growth factor receptor 1	FGFR1	Homo sapiens	91.868	8	8	79056.1	993716	14830761	✓
638	1	P12931	P12931	Proto-oncogene tyrosine-protein kinase Src	SRC	Homo sapiens	59.836	12	8	25686.1	21374	1.74628e+06
639	1	P13010	P13010	X-ray repair cross-complementing protein 5	XRCC5	Homo sapiens	82.705	8	8	0	0	647609
640	1	P13489	P13489	Ribonuclease inhibitor	RNH1	Homo sapiens	49.976	8	8	140253	261860	480814
641	1	P13637	P13637	Sodium/potassium-transporting ATPase subunit alpha-3	ATP1A3	Homo sapiens	111.75	15	8	0	0	532673
642	1	P13716	P13716	Delta-aminolevulinic acid dehydratase	ALAD	Homo sapiens	36.294	8	8	357219	329389	137608
643	1	P13797	P13797	Plastin-3	PLS3	Homo sapiens	70.813	9	8	83207.1	203280	466113
644	1	P14151	P14151	L-selectin	SELL	Homo sapiens	42.187	8	8	3.13847e+06	1.38946e+07	225480794	✓
645	1	P15085	P15085	Carboxypeptidase A1	CPA1	Homo sapiens	47.138	9	8	0	157803	0
646	1	P15509	P15509	Granulocyte-macrophage colony-stimulating factor receptor subunit alpha	CSF2RA	Homo sapiens	46.207	8	8	0	9408.7	1.34609e+06	✓
647	1	P16278	P16278	Beta-galactosidase	GLB1	Homo sapiens	76.074	9	8	0	47566.4	1.90952e+06	✓
648	1	P17174	P17174	Aspartate aminotransferase, cytoplasmic	GOT1	Homo sapiens	46.247	8	8	264835	404351	156463
649	1	P17181	P17181	Interferon alpha/beta receptor 1	IFNAR1	Homo sapiens	63.526	8	8	0	4607.82	596845	✓
650	1	P18065	P18065	Insulin-like growth factor-binding protein 2	IGFBP2	Homo sapiens	34.814	8	8	135031	1.57277e+06	30652.3	✓
651	1	P19022	P19022	Cadherin-2	CDH2	Homo sapiens	99.809	8	8	157795	402525	193034	✓
652	1	P19971	P19971	Thymidine phosphorylase	TYMP	Homo sapiens	49.954	8	8	82322.8	31427.8	198152
653	1	P20701	P20701	Integrin alpha-L	ITGAL	Homo sapiens	128.771	8	8	0	11028.1	1.55358e+06	✓
654	1	P20851	P20851	C4b-binding protein beta chain	C4BPB	Homo sapiens	28.357	8	8	2.58779e+07	7.20199e+07	3.23644e+06	✓
655	1	P21291	P21291	Cysteine and glycine-rich protein 1	CSRP1	Homo sapiens	20.567	8	8	226737	953849	597445
656	1	P21980	P21980	Protein-glutamine gamma-glutamyltransferase 2	TGM2	Homo sapiens	77.328	9	8	49052.7	0	698644
657	1	P23276	P23276	Kell blood group glycoprotein	KEL	Homo sapiens	82.827	8	8	0	0	304533	✓
658	1	P23528	P23528	Cofilin-1	CFL1	Homo sapiens	18.501	11	8	555162	1.64794e+06	5226311
659	1	P23634	P23634	Plasma membrane calcium-transporting ATPase 4	ATP2B4	Homo sapiens	137.923	11	8	0	0	754031
660	1	P26010	P26010	Integrin beta-7	ITGB7	Homo sapiens	86.902	8	8	0	6823.46	319304	✓
661	1	P27105	P27105	Stomatin	STOM	Homo sapiens	31.73	8	8	483399	252986	1.23803e+08
662	1	P27797	P27797	Calreticulin	CALR	Homo sapiens	48.141	8	8	613772	845014	270383	✓
663	1	P29279	P29279	CCN family member 2	CCN2	Homo sapiens	38.091	8	8	0	317503	618986	✓
664	1	P32754	P32754	4-hydroxyphenylpyruvate dioxygenase	HPD	Homo sapiens	44.934	8	8	90289.8	248233	0
665	1	P35232	P35232	Prohibitin 1	PHB1	Homo sapiens	29.801	8	8	90462.1	25514.6	537682
666	1	P35237	P35237	Serpin B6	SERPINB6	Homo sapiens	42.623	8	8	11433.7	113884	271397
667	1	P39059	P39059	Collagen alpha-1(XV) chain	COL15A1	Homo sapiens	141.721	8	8	168055	221132	46007.1	✓
668	1	P42356	P42356	Phosphatidylinositol 4-kinase alpha	PI4KA	Homo sapiens	236.834	10	8	0	0	199598
669	1	P48735	P48735	Isocitrate dehydrogenase [NADP], mitochondrial	IDH2	Homo sapiens	50.911	8	8	171772	0	137317
670	1	P49588	P49588	Alanine--tRNA ligase, cytoplasmic	AARS1	Homo sapiens	106.813	8	8	8355.7	0	227388
671	1	P50993	P50993	Sodium/potassium-transporting ATPase subunit alpha-2	ATP1A2	Homo sapiens	112.265	8	8	0	0	174351
672	1	P63010	P63010	AP-2 complex subunit beta	AP2B1	Homo sapiens	104.551	13	8	26232	0	480087
673	1	P78324	P78324	Tyrosine-protein phosphatase non-receptor type substrate 1	SIRPA	Homo sapiens	54.965	10	8	0	213411	2.16836e+06	✓
674	1	P78504	P78504	Protein jagged-1	JAG1	Homo sapiens	133.801	8	8	0	0	546060	✓
675	1	P78527	P78527	DNA-dependent protein kinase catalytic subunit	PRKDC	Homo sapiens	469.099	8	8	10981.8	0	1.31639e+06
676	1	P80188	P80188	Neutrophil gelatinase-associated lipocalin	LCN2	Homo sapiens	22.589	8	8	260022	1.71198e+06	1.2631e+06	✓
677	1	Q00013	Q00013	55 kDa erythrocyte membrane protein	MPP1	Homo sapiens	52.295	8	8	208633	39991.3	1.10141e+06
678	1	Q08174	Q08174	Protocadherin-1	PCDH1	Homo sapiens	114.746	8	8	0	69121.8	386784	✓
679	1	Q10472	Q10472	Polypeptide N-acetylgalactosaminyltransferase 1	GALNT1	Homo sapiens	64.217	10	8	0	103463	577764	✓
680	1	Q12889	Q12889	Oviduct-specific glycoprotein	OVGP1	Homo sapiens	75.421	8	8	0	0	760317	✓
681	1	Q13642	Q13642	Four and a half LIM domains protein 1	FHL1	Homo sapiens	36.262	8	8	108307	348032	1.22496e+06
682	1	Q14344	Q14344	Guanine nucleotide-binding protein subunit alpha-13	GNA13	Homo sapiens	44.05	9	8	0	0	913412
683	1	Q15758	Q15758	Neutral amino acid transporter B(0)	SLC1A5	Homo sapiens	56.599	8	8	0	0	2.05468e+06	✓
684	1	Q16853	Q16853	Membrane primary amine oxidase	AOC3	Homo sapiens	84.621	9	8	542519	2.0096e+06	2.2875e+06	✓
685	1	Q27J81	Q27J81	Inverted formin-2	INF2	Homo sapiens	135.625	8	8	21786.1	18612.4	378832
686	1	Q5D862	Q5D862	Filaggrin-2	FLG2	Homo sapiens	248.077	8	8	410658	296824	181945
687	1	Q5T4S7	Q5T4S7	E3 ubiquitin-protein ligase UBR4	UBR4	Homo sapiens	573.853	8	8	0	0	164374
688	1	Q6P4A8	Q6P4A8	Phospholipase B-like 1	PLBD1	Homo sapiens	63.257	8	8	0	38972.6	1.87331e+06	✓
689	1	Q6UWL2	Q6UWL2	Sushi domain-containing protein 1	SUSD1	Homo sapiens	82.708	8	8	0	20705.2	1.87963e+06	✓
690	1	Q6ZMJ2	Q6ZMJ2	Scavenger receptor class A member 5	SCARA5	Homo sapiens	53.995	8	8	0	30781	2.35642e+06	✓
691	1	Q86U17	Q86U17	Serpin A11	SERPINA11	Homo sapiens	46.989	8	8	217994	450156	180670	✓
692	1	Q86UN3	Q86UN3	Reticulon-4 receptor-like 2	RTN4RL2	Homo sapiens	46.107	8	8	184641	759166	2516791	✓
693	1	Q86YZ3	Q86YZ3	Hornerin	HRNR	Homo sapiens	282.391	8	8	1.64971e+06	680746	17037.6
694	1	Q8IWK6	Q8IWK6	Adhesion G protein-coupled receptor A3	ADGRA3	Homo sapiens	146.152	8	8	0	28117.7	200108	✓
695	1	Q8NCL4	Q8NCL4	Polypeptide N-acetylgalactosaminyltransferase 6	GALNT6	Homo sapiens	71.159	8	8	9070.95	229885	202116	✓
696	1	Q8NFL0	Q8NFL0	UDP-GlcNAc:betaGal beta-1,3-N-acetylglucosaminyltransferase 7	B3GNT7	Homo sapiens	45.986	8	8	0	26117.3	7380665	✓
697	1	Q8NG11	Q8NG11	Tetraspanin-14	TSPAN14	Homo sapiens	30.69	8	8	0	27658.3	4.1926e+06	✓
698	1	Q8NI99	Q8NI99	Angiopoietin-related protein 6	ANGPTL6	Homo sapiens	51.694	8	8	323998	92079.4	1153804	✓
699	1	Q8TDL5	Q8TDL5	BPI fold-containing family B member 1	BPIFB1	Homo sapiens	52.439	8	8	75755.8	258989	393743	✓
700	1	Q92820	Q92820	Gamma-glutamyl hydrolase	GGH	Homo sapiens	35.965	8	8	2.44886e+06	5.74572e+06	12929963	✓
701	1	Q96F07	Q96F07	Cytoplasmic FMR1-interacting protein 2	CYFIP2	Homo sapiens	148.402	8	8	0	0	729594
702	1	Q96QK1	Q96QK1	Vacuolar protein sorting-associated protein 35	VPS35	Homo sapiens	91.707	8	8	0	0	467226
703	1	Q96SM3	Q96SM3	Probable carboxypeptidase X1	CPXM1	Homo sapiens	81.669	8	8	0	16965.3	803123	✓
704	1	Q99747	Q99747	Gamma-soluble NSF attachment protein	NAPG	Homo sapiens	34.746	8	8	0	0	506326
705	1	Q99832	Q99832	T-complex protein 1 subunit eta	CCT7	Homo sapiens	59.365	8	8	180333	35731.5	951371
706	1	Q9BYH1	Q9BYH1	Seizure 6-like protein	SEZ6L	Homo sapiens	111.783	8	8	0	62132.8	2.45774e+06	✓
707	1	Q9H4A4	Q9H4A4	Aminopeptidase B	RNPEP	Homo sapiens	72.598	8	8	0	133465	273274
708	1	Q9HC84	Q9HC84	Mucin-5B	MUC5B	Homo sapiens	596.355	8	8	0	27529.4	417585	✓
709	1	Q9HCL0	Q9HCL0	Protocadherin-18	PCDH18	Homo sapiens	126.15	8	8	23075.4	352299	961966	✓
710	1	Q9HCU0	Q9HCU0	Endosialin	CD248	Homo sapiens	80.861	8	8	120092	319289	4.36741e+06	✓
711	1	Q9NPC4	Q9NPC4	Lactosylceramide 4-alpha-galactosyltransferase	A4GALT	Homo sapiens	40.499	8	8	0	2950.25	1.06347e+06	✓
712	1	Q9NQ38	Q9NQ38	Serine protease inhibitor Kazal-type 5	SPINK5	Homo sapiens	120.717	8	8	7234.7	258475	0
713	1	Q9UBR2	Q9UBR2	Cathepsin Z	CTSZ	Homo sapiens	33.869	8	8	207217	816094	1.75539e+06	✓
714	1	Q9UGM5	Q9UGM5	Fetuin-B	FETUB	Homo sapiens	42.055	8	8	4726570	16170639	3.47497e+07	✓
715	1	Q9UIW2	Q9UIW2	Plexin-A1	PLXNA1	Homo sapiens	211.069	10	8	0	104585	446177	✓
716	1	Q9ULL4	Q9ULL4	Plexin-B3	PLXNB3	Homo sapiens	206.849	8	8	0	35561	107775	✓
717	1	Q9UMF0	Q9UMF0	Intercellular adhesion molecule 5	ICAM5	Homo sapiens	97.118	8	8	0	4973.03	986180	✓
718	1	Q9UQP3	Q9UQP3	Tenascin-N	TNN	Homo sapiens	144.037	8	8	0	126909	126657	✓
719	1	Q9Y210	Q9Y210	Short transient receptor potential channel 6	TRPC6	Homo sapiens	106.328	9	8	0	0	504398	✓
720	1	Q9Y5K6	Q9Y5K6	CD2-associated protein	CD2AP	Homo sapiens	71.452	8	8	0	15517.4	320934
721	1	A6NC98	A6NC98	Coiled-coil domain-containing protein 88B	CCDC88B	Homo sapiens	164.81	7	7	0	0	223692
722	1	A8K7I4	A8K7I4	Calcium-activated chloride channel regulator 1	CLCA1	Homo sapiens	100.226	7	7	0	0	232778	✓
723	1	O00160	O00160	Unconventional myosin-If	MYO1F	Homo sapiens	124.846	8	7	0	2007.73	184250
724	1	O00299	O00299	Chloride intracellular channel protein 1	CLIC1	Homo sapiens	26.922	7	7	311238	419581	3.08992e+06
725	1	O15335	O15335	Chondroadherin	CHAD	Homo sapiens	40.476	7	7	60503	104475	1.69947e+06	✓
726	1	O15484	O15484	Calpain-5	CAPN5	Homo sapiens	73.171	7	7	0	0	336745
727	1	O43157	O43157	Plexin-B1	PLXNB1	Homo sapiens	232.302	7	7	347879	550873	70869.2	✓
728	1	O43866	O43866	CD5 antigen-like	CD5L	Homo sapiens	38.085	7	7	7.98629e+06	4.70817e+06	33395559	✓
729	1	O43895	O43895	Xaa-Pro aminopeptidase 2	XPNPEP2	Homo sapiens	75.625	7	7	25525	263388	291568	✓
730	1	O75367	O75367	Core histone macro-H2A.1	MACROH2A1	Homo sapiens	39.617	8	7	53330.8	74119.9	547179
731	1	O75558	O75558	Syntaxin-11	STX11	Homo sapiens	33.197	7	7	11430.9	0	953178
732	1	O94898	O94898	Leucine-rich repeats and immunoglobulin-like domains protein 2	LRIG2	Homo sapiens	118.966	8	7	0	0	467792	✓
733	1	O94973	O94973	AP-2 complex subunit alpha-2	AP2A2	Homo sapiens	103.961	7	7	0	0	312137
734	1	O95897	O95897	Noelin-2	OLFM2	Homo sapiens	51.386	7	7	82581.2	194854	3.00307e+07	✓
735	1	P00352	P00352	Aldehyde dehydrogenase 1A1	ALDH1A1	Homo sapiens	54.862	7	7	296291	175861	135111
736	1	P00813	P00813	Adenosine deaminase	ADA	Homo sapiens	40.765	7	7	0	0	268978
737	1	P01034	P01034	Cystatin-C	CST3	Homo sapiens	15.799	7	7	5.54362e+06	12115806	888763	✓
738	1	P01860	P01860	Immunoglobulin heavy constant gamma 3	IGHG3	Homo sapiens	41.288	7	7	1.57295e+08	14486690	105773807	✓
739	1	P02533	P02533	Keratin, type I cytoskeletal 14	KRT14	Homo sapiens	51.559	18	7	1.22911e+06	1.57804e+06	356746
740	1	P02747	P02747	Complement C1q subcomponent subunit C	C1QC	Homo sapiens	25.773	7	7	6.94833e+07	2.25709e+08	1.40427e+08	✓
741	1	P04066	P04066	Tissue alpha-L-fucosidase	FUCA1	Homo sapiens	53.689	7	7	84577.5	1.08758e+06	673154	✓
742	1	P05089	P05089	Arginase-1	ARG1	Homo sapiens	34.734	7	7	71531.7	257510	21983.7
743	1	P05090	P05090	Apolipoprotein D	APOD	Homo sapiens	21.276	7	7	130403198	1.76505e+08	552540760	✓
744	1	P06865	P06865	Beta-hexosaminidase subunit alpha	HEXA	Homo sapiens	60.701	7	7	0	288622	356346	✓
745	1	P07203	P07203	Glutathione peroxidase 1	GPX1	Homo sapiens	22.061	7	7	286588	98619.7	789160
746	1	P07451	P07451	Carbonic anhydrase 3	CA3	Homo sapiens	29.558	7	7	218852	420562	7546.66
747	1	P07738	P07738	Bisphosphoglycerate mutase	BPGM	Homo sapiens	30.005	7	7	430555	408915	27781.1	✓
748	1	P07814	P07814	Bifunctional glutamate/proline--tRNA ligase	EPRS1	Homo sapiens	170.594	7	7	0	0	140309
749	1	P08887	P08887	Interleukin-6 receptor subunit alpha	IL6R	Homo sapiens	51.549	7	7	0	135565	853040	✓
750	1	P09543	P09543	2',3'-cyclic-nucleotide 3'-phosphodiesterase	CNP	Homo sapiens	47.58	7	7	0	0	1.08895e+06
751	1	P09769	P09769	Tyrosine-protein kinase Fgr	FGR	Homo sapiens	59.478	7	7	0	0	656321
752	2	P0DMV8;P0DMV9	P0DMV8	Heat shock 70 kDa protein 1A	HSPA1A	Homo sapiens	70.056	14	7	616524	305564	543470
753	1	P10644	P10644	cAMP-dependent protein kinase type I-alpha regulatory subunit	PRKAR1A	Homo sapiens	42.981	7	7	71283.2	69279.9	907813
754	1	P10646	P10646	Tissue factor pathway inhibitor	TFPI	Homo sapiens	35.016	7	7	37247.4	103353	4.07909e+06	✓
755	1	P11216	P11216	Glycogen phosphorylase, brain form	PYGB	Homo sapiens	96.699	7	7	77772.4	0	284524
756	1	P12830	P12830	Cadherin-1	CDH1	Homo sapiens	97.457	7	7	167516	811261	2.34341e+07	✓
757	1	P14136	P14136	Glial fibrillary acidic protein	GFAP	Homo sapiens	49.88	7	7	0	0	640232
758	1	P16581	P16581	E-selectin	SELE	Homo sapiens	66.653	7	7	0	236016	888949	✓
759	1	P19338	P19338	Nucleolin	NCL	Homo sapiens	76.615	7	7	111845	49444.4	627570
760	1	P19652	P19652	Alpha-1-acid glycoprotein 2	ORM2	Homo sapiens	23.603	10	7	3.75283e+08	5.18231e+07	5.817e+07	✓
761	1	P21589	P21589	5'-nucleotidase	NT5E	Homo sapiens	63.365	7	7	0	6990.19	660119	✓
762	1	P22304	P22304	Iduronate 2-sulfatase	IDS	Homo sapiens	61.874	7	7	0	59222.1	1.42637e+06	✓
763	1	P22455	P22455	Fibroblast growth factor receptor 4	FGFR4	Homo sapiens	87.955	8	7	9825.01	108285	941399	✓
764	1	P22626	P22626	Heterogeneous nuclear ribonucleoproteins A2/B1	HNRNPA2B1	Homo sapiens	37.428	7	7	308978	304794	1.23022e+06
765	1	P23396	P23396	40S ribosomal protein S3	RPS3	Homo sapiens	26.684	7	7	45193.3	50016.7	864245
766	1	P24387	P24387	Corticotropin-releasing factor-binding protein	CRHBP	Homo sapiens	36.143	7	7	33798.2	351380	0	✓
767	1	P26022	P26022	Pentraxin-related protein PTX3	PTX3	Homo sapiens	41.976	7	7	0	64502.5	338143	✓
768	1	P28074	P28074	Proteasome subunit beta type-5	PSMB5	Homo sapiens	28.48	7	7	60123.5	108634	63302.4
769	1	P29323	P29323	Ephrin type-B receptor 2	EPHB2	Homo sapiens	117.492	7	7	195487	0	161623	✓
770	1	P29692	P29692	Elongation factor 1-delta	EEF1D	Homo sapiens	31.122	8	7	15750.9	120699	89780.4
771	1	P31146	P31146	Coronin-1A	CORO1A	Homo sapiens	51.029	7	7	228212	370124	1.69907e+06
772	1	P31150	P31150	Rab GDP dissociation inhibitor alpha	GDI1	Homo sapiens	50.585	7	7	197290	133214	180240
773	1	P31944	P31944	Caspase-14	CASP14	Homo sapiens	27.681	7	7	149017	364378	0
774	1	P32942	P32942	Intercellular adhesion molecule 3	ICAM3	Homo sapiens	59.541	7	7	192323	609342	40073438	✓
775	1	P35475	P35475	Alpha-L-iduronidase	IDUA	Homo sapiens	72.67	7	7	0	0	236259	✓
776	1	P35611	P35611	Alpha-adducin	ADD1	Homo sapiens	80.956	7	7	45183.5	13035.1	397167
777	1	P35625	P35625	Metalloproteinase inhibitor 3	TIMP3	Homo sapiens	24.145	7	7	0	18482.3	3711150
778	1	P36222	P36222	Chitinase-3-like protein 1	CHI3L1	Homo sapiens	42.624	7	7	29643.7	522828	11684.1	✓
779	1	P38571	P38571	Lysosomal acid lipase/cholesteryl ester hydrolase	LIPA	Homo sapiens	45.419	7	7	0	52174.2	3.19747e+06	✓
780	1	P40926	P40926	Malate dehydrogenase, mitochondrial	MDH2	Homo sapiens	35.502	7	7	171226	64252.5	1.23504e+06	✓
781	1	P41240	P41240	Tyrosine-protein kinase CSK	CSK	Homo sapiens	50.707	7	7	17806.7	45706.4	569194
782	1	P41250	P41250	Glycine--tRNA ligase	GARS1	Homo sapiens	83.167	7	7	18803.7	9471.12	229109
783	1	P48637	P48637	Glutathione synthetase	GSS	Homo sapiens	52.387	7	7	30074.9	329080	6771.23
784	1	P48643	P48643	T-complex protein 1 subunit epsilon	CCT5	Homo sapiens	59.672	7	7	90385.1	0	456416
785	1	P53618	P53618	Coatomer subunit beta	COPB1	Homo sapiens	107.143	7	7	8031.31	0	181028
786	1	P55060	P55060	Exportin-2	CSE1L	Homo sapiens	110.419	7	7	0	0	313600
787	1	P55786	P55786	Puromycin-sensitive aminopeptidase	NPEPPS	Homo sapiens	103.277	12	7	42102.9	42709	217115
788	1	P58335	P58335	Anthrax toxin receptor 2	ANTXR2	Homo sapiens	53.663	9	7	573190	438923	1.9803e+06	✓
789	1	P59998	P59998	Actin-related protein 2/3 complex subunit 4	ARPC4	Homo sapiens	19.666	7	7	108263	41645.9	2.61157e+06
790	1	P60981	P60981	Destrin	DSTN	Homo sapiens	18.506	7	7	84272.6	125722	1.54234e+06
791	1	P61106	P61106	Ras-related protein Rab-14	RAB14	Homo sapiens	23.898	8	7	24002.7	162454	1.81765e+06
792	1	P62805	P62805	Histone H4	H4-16	Homo sapiens	11.365	7	7	2.41378e+06	1974309	1.3994e+07
793	1	P62937	P62937	Peptidyl-prolyl cis-trans isomerase A	PPIA	Homo sapiens	18.013	7	7	1.01504e+06	2.61537e+06	2.23845e+06	✓
794	1	P78417	P78417	Glutathione S-transferase omega-1	GSTO1	Homo sapiens	27.565	7	7	1279455	2.012e+06	1.67819e+06
795	1	Q01459	Q01459	Di-N-acetylchitobiase	CTBS	Homo sapiens	43.76	7	7	449983	2.15629e+06	665502	✓
796	1	Q01813	Q01813	ATP-dependent 6-phosphofructokinase, platelet type	PFKP	Homo sapiens	85.598	7	7	208050	28056.5	843957	✓
797	1	Q02487	Q02487	Desmocollin-2	DSC2	Homo sapiens	99.961	7	7	0	251102	73103.1	✓
798	1	Q02878	Q02878	60S ribosomal protein L6	RPL6	Homo sapiens	32.728	7	7	74787.1	73211.9	394040
799	1	Q03167	Q03167	Transforming growth factor beta receptor type 3	TGFBR3	Homo sapiens	93.499	7	7	11658.6	260492	0	✓
800	1	Q05682	Q05682	Caldesmon	CALD1	Homo sapiens	93.231	7	7	143158	373467	58515.7
801	1	Q06481	Q06481	Amyloid beta precursor like protein 2	APLP2	Homo sapiens	86.956	7	7	0	326357	88158.5	✓
802	1	Q08188	Q08188	Protein-glutamine gamma-glutamyltransferase E	TGM3	Homo sapiens	76.631	7	7	152213	167156	23040.6
803	1	Q10567	Q10567	AP-1 complex subunit beta-1	AP1B1	Homo sapiens	104.607	8	7	0	43765.9	268740
804	1	Q12864	Q12864	Cadherin-17	CDH17	Homo sapiens	92.22	7	7	0	200525	36027.1	✓
805	1	Q13231	Q13231	Chitotriosidase-1	CHIT1	Homo sapiens	51.681	7	7	0	490212	196375	✓
806	1	Q13449	Q13449	Limbic system-associated membrane protein	LSAMP	Homo sapiens	37.393	7	7	0	633995	698789	✓
807	1	Q13867	Q13867	Bleomycin hydrolase	BLMH	Homo sapiens	52.563	7	7	293647	516951	87337.4
808	1	Q14156	Q14156	Protein EFR3 homolog A	EFR3A	Homo sapiens	92.925	8	7	0	0	186087
809	1	Q14392	Q14392	Transforming growth factor beta activator LRRC32	LRRC32	Homo sapiens	71.98	7	7	0	0	507074	✓
810	1	Q14956	Q14956	Transmembrane glycoprotein NMB	GPNMB	Homo sapiens	63.923	7	7	31474.6	473083	1.51746e+07	✓
811	1	Q14974	Q14974	Importin subunit beta-1	KPNB1	Homo sapiens	97.172	7	7	118625	17001.5	233682
812	1	Q15631	Q15631	Translin	TSN	Homo sapiens	26.182	7	7	33258.2	0	854554
813	1	Q15942	Q15942	Zyxin	ZYX	Homo sapiens	61.277	7	7	760959	108076	1.71449e+06
814	1	Q16181	Q16181	Septin-7	SEPTIN7	Homo sapiens	50.682	7	7	34484.1	0	704067
815	1	Q5KU26	Q5KU26	Collectin-12	COLEC12	Homo sapiens	81.517	7	7	0	31095.8	1.5367e+06	✓
816	1	Q5SGD2	Q5SGD2	Protein phosphatase 1L	PPM1L	Homo sapiens	41.054	7	7	0	4108.83	615602
817	1	Q5VU97	Q5VU97	VWFA and cache domain-containing protein 1	CACHD1	Homo sapiens	142.293	7	7	0	67729.5	0	✓
818	1	Q6AZY7	Q6AZY7	Scavenger receptor class A member 3	SCARA3	Homo sapiens	65.137	7	7	0	0	816331	✓
819	1	Q6EMK4	Q6EMK4	Vasorin	VASN	Homo sapiens	71.713	7	7	346558	1.70413e+06	1.41676e+07	✓
820	1	Q6PJF5	Q6PJF5	Inactive rhomboid protein 2	RHBDF2	Homo sapiens	96.686	7	7	0	0	461875
821	1	Q6UWE0	Q6UWE0	E3 ubiquitin-protein ligase LRSAM1	LRSAM1	Homo sapiens	83.593	7	7	0	0	245593
822	1	Q6UXB8	Q6UXB8	Peptidase inhibitor 16	PI16	Homo sapiens	49.471	7	7	1.46462e+06	6.05456e+06	81670040	✓
823	1	Q8IU68	Q8IU68	Transmembrane channel-like protein 8	TMC8	Homo sapiens	81.641	7	7	0	0	397812	✓
824	1	Q8N0V5	Q8N0V5	N-acetyllactosaminide beta-1,6-N-acetylglucosaminyl-transferase	GCNT2	Homo sapiens	45.875	7	7	0	0	1.13419e+06	✓
825	1	Q8N149	Q8N149	Leukocyte immunoglobulin-like receptor subfamily A member 2	LILRA2	Homo sapiens	52.967	7	7	4432.51	32359	1.81653e+06	✓
826	1	Q8N5I2	Q8N5I2	Arrestin domain-containing protein 1	ARRDC1	Homo sapiens	45.982	7	7	0	0	582649
827	1	Q8TD46	Q8TD46	Cell surface glycoprotein CD200 receptor 1	CD200R1	Homo sapiens	36.606	7	7	0	26976.3	1.12032e+06	✓
828	1	Q8WXI7	Q8WXI7	Mucin-16	MUC16	Homo sapiens	1519.21	7	7	308680	395360	259192	✓
829	1	Q8WZ75	Q8WZ75	Roundabout homolog 4	ROBO4	Homo sapiens	107.456	7	7	157923	901596	5088468	✓
830	1	Q8WZA1	Q8WZA1	Protein O-linked-mannose beta-1,2-N-acetylglucosaminyltransferase 1	POMGNT1	Homo sapiens	75.253	7	7	20441.8	196557	14615.8
831	1	Q969P0	Q969P0	Immunoglobulin superfamily member 8	IGSF8	Homo sapiens	65.035	7	7	0	0	600561	✓
832	1	Q96BS2	Q96BS2	Calcineurin B homologous protein 3	TESC	Homo sapiens	24.749	7	7	0	0	525153
833	1	Q96BY6	Q96BY6	Dedicator of cytokinesis protein 10	DOCK10	Homo sapiens	249.535	8	7	0	0	267001
834	1	Q96C24	Q96C24	Synaptotagmin-like protein 4	SYTL4	Homo sapiens	76.022	7	7	26290.3	3613.13	841608
835	1	Q96FN4	Q96FN4	Copine-2	CPNE2	Homo sapiens	61.19	7	7	0	7722.26	675605
836	1	Q96RD9	Q96RD9	Fc receptor-like protein 5	FCRL5	Homo sapiens	106.437	7	7	84786	180894	66921.7	✓
837	1	Q99650	Q99650	Oncostatin-M-specific receptor subunit beta	OSMR	Homo sapiens	110.509	7	7	41069.6	265194	582576	✓
838	1	Q99805	Q99805	Transmembrane 9 superfamily member 2	TM9SF2	Homo sapiens	75.775	7	7	0	33277.3	1.97195e+06
839	1	Q99816	Q99816	Tumor susceptibility gene 101 protein	TSG101	Homo sapiens	43.944	7	7	0	40513	1.36103e+06
840	1	Q99829	Q99829	Copine-1	CPNE1	Homo sapiens	59.059	7	7	22607.2	49126.7	7055076
841	1	Q9BY15	Q9BY15	Adhesion G protein-coupled receptor E3	ADGRE3	Homo sapiens	72.621	8	7	0	0	712016	✓
842	1	Q9H1U4	Q9H1U4	Multiple epidermal growth factor-like domains protein 9	MEGF9	Homo sapiens	62.985	7	7	118647	613192	1.90399e+07	✓
843	1	Q9H269	Q9H269	Vacuolar protein sorting-associated protein 16 homolog	VPS16	Homo sapiens	94.691	7	7	0	0	323871
844	1	Q9H336	Q9H336	Cysteine-rich secretory protein LCCL domain-containing 1	CRISPLD1	Homo sapiens	56.89	7	7	0	0	535101
845	1	Q9H7D0	Q9H7D0	Dedicator of cytokinesis protein 5	DOCK5	Homo sapiens	215.312	8	7	0	0	131055
846	1	Q9H939	Q9H939	Proline-serine-threonine phosphatase-interacting protein 2	PSTPIP2	Homo sapiens	38.858	7	7	0	7150.64	1.05455e+06
847	1	Q9H9K5	Q9H9K5	Endogenous retroviral envelope protein HEMO	ERVMER34-1	Homo sapiens	63.547	7	7	0	48409.4	805636	✓
848	1	Q9NRB3	Q9NRB3	Carbohydrate sulfotransferase 12	CHST12	Homo sapiens	48.415	7	7	0	12400.9	955382	✓
849	1	Q9NZP8	Q9NZP8	Complement C1r subcomponent-like protein	C1RL	Homo sapiens	53.501	7	7	6245756	1.79912e+07	10662160	✓
850	1	Q9UBQ6	Q9UBQ6	Exostosin-like 2	EXTL2	Homo sapiens	37.464	7	7	404179	906933	1363617	✓
851	1	Q9UHW9	Q9UHW9	Solute carrier family 12 member 6	SLC12A6	Homo sapiens	127.62	8	7	0	0	222706	✓
852	1	Q9UJA9	Q9UJA9	Ectonucleotide pyrophosphatase/phosphodiesterase family member 5	ENPP5	Homo sapiens	54.665	7	7	0	14918.7	227766	✓
853	1	Q9ULV4	Q9ULV4	Coronin-1C	CORO1C	Homo sapiens	53.248	8	7	162454	69753.9	495261
854	1	Q9UQ80	Q9UQ80	Proliferation-associated protein 2G4	PA2G4	Homo sapiens	43.785	7	7	17977.5	37686.1	346186
855	1	Q9Y277	Q9Y277	Voltage-dependent anion-selective channel protein 3	VDAC3	Homo sapiens	30.66	7	7	192422	29554.7	602369
856	1	Q9Y5C1	Q9Y5C1	Angiopoietin-related protein 3	ANGPTL3	Homo sapiens	53.639	7	7	149250	653786	535661	✓
857	1	O00161	O00161	Synaptosomal-associated protein 23	SNAP23	Homo sapiens	23.354	6	6	47013.3	11333.8	1.81316e+06
858	1	O00587	O00587	Beta-1,3-N-acetylglucosaminyltransferase manic fringe	MFNG	Homo sapiens	36.203	6	6	0	0	463706	✓
859	1	O14498	O14498	Immunoglobulin superfamily containing leucine-rich repeat protein	ISLR	Homo sapiens	45.998	6	6	385056	930259	1586075	✓
860	1	O14745	O14745	Na(+)/H(+) exchange regulatory cofactor NHE-RF1	SLC9A3R1	Homo sapiens	38.867	6	6	0	236435	335615
861	1	O14773	O14773	Tripeptidyl-peptidase 1	TPP1	Homo sapiens	61.247	6	6	0	259731	7.96899e+06	✓
862	1	O43175	O43175	D-3-phosphoglycerate dehydrogenase	PHGDH	Homo sapiens	56.652	6	6	65794.3	34096.4	364923
863	1	O43280	O43280	Trehalase	TREH	Homo sapiens	66.569	6	6	0	105798	0	✓
864	1	O43529	O43529	Carbohydrate sulfotransferase 10	CHST10	Homo sapiens	42.207	6	6	0	25828	1.01755e+06	✓
865	1	O43747	O43747	AP-1 complex subunit gamma-1	AP1G1	Homo sapiens	91.353	6	6	0	0	295802
866	1	O60506	O60506	Heterogeneous nuclear ribonucleoprotein Q	SYNCRIP	Homo sapiens	69.605	7	6	0	5424.84	199499
867	1	O75356	O75356	Nucleoside diphosphate phosphatase ENTPD5	ENTPD5	Homo sapiens	47.518	6	6	20943.7	94093.6	102633	✓
868	1	O75509	O75509	Tumor necrosis factor receptor superfamily member 21	TNFRSF21	Homo sapiens	71.847	6	6	0	48196	1.27845e+06	✓
869	1	O94769	O94769	Extracellular matrix protein 2	ECM2	Homo sapiens	79.79	6	6	0	198378	12501.9	✓
870	1	O95967	O95967	EGF-containing fibulin-like extracellular matrix protein 2	EFEMP2	Homo sapiens	49.404	6	6	96998.8	86033.1	302958	✓
871	1	P00390	P00390	Glutathione reductase, mitochondrial	GSR	Homo sapiens	56.257	6	6	688224	322024	276468
872	1	P01876	P01876	Immunoglobulin heavy constant alpha 1	IGHA1	Homo sapiens	37.653	9	6	372048293	4.3968e+07	1.16195e+08	✓
873	1	P01880	P01880	Immunoglobulin heavy constant delta	IGHD	Homo sapiens	42.35	6	6	11338956	4.60306e+06	2.74644e+06	✓
874	1	P02746	P02746	Complement C1q subcomponent subunit B	C1QB	Homo sapiens	26.72	6	6	2.50588e+07	9.68609e+07	38694370	✓
875	1	P02750	P02750	Leucine-rich alpha-2-glycoprotein	LRG1	Homo sapiens	38.179	6	6	14938903	1.17967e+08	4605745	✓
876	1	P02763	P02763	Alpha-1-acid glycoprotein 1	ORM1	Homo sapiens	23.539	6	6	608941327	2.22635e+07	144869210	✓
877	1	P02775	P02775	Platelet basic protein	PPBP	Homo sapiens	13.893	6	6	9848040	1.66384e+08	8.2146e+06
878	1	P04062	P04062	Lysosomal acid glucosylceramidase	GBA	Homo sapiens	59.718	6	6	8762.47	21278.1	1.21505e+06	✓
879	1	P04083	P04083	Annexin A1	ANXA1	Homo sapiens	38.714	6	6	267196	135353	635331
880	1	P04839	P04839	Cytochrome b-245 heavy chain	CYBB	Homo sapiens	65.334	6	6	0	0	1027525	✓
881	1	P04899	P04899	Guanine nucleotide-binding protein G(i) subunit alpha-2	GNAI2	Homo sapiens	40.452	11	6	38732.2	22813.2	3.53708e+06
882	1	P06241	P06241	Tyrosine-protein kinase Fyn	FYN	Homo sapiens	60.762	8	6	0	4380.36	468479
883	1	P06702	P06702	Protein S100-A9	S100A9	Homo sapiens	13.241	6	6	492217	3.96479e+06	3.99394e+06
884	1	P06732	P06732	Creatine kinase M-type	CKM	Homo sapiens	43.1	6	6	171953	303296	129630
885	1	P07333	P07333	Macrophage colony-stimulating factor 1 receptor	CSF1R	Homo sapiens	107.986	6	6	857164	2.54701e+06	120489724	✓
886	1	P07900	P07900	Heat shock protein HSP 90-alpha	HSP90AA1	Homo sapiens	84.662	10	6	254586	79086.8	556225
887	1	P08069	P08069	Insulin-like growth factor 1 receptor	IGF1R	Homo sapiens	154.798	6	6	0	0	290941	✓
888	1	P08311	P08311	Cathepsin G	CTSG	Homo sapiens	28.836	6	6	0	970172	4931461	✓
889	1	P08631	P08631	Tyrosine-protein kinase HCK	HCK	Homo sapiens	59.601	6	6	0	0	431681
890	3	P0DP23;P0DP24;P0DP25	P0DP23	Calmodulin-1	CALM1	Homo sapiens	16.836	6	6	333784	2.12136e+06	3.83219e+06
891	1	P10912	P10912	Growth hormone receptor	GHR	Homo sapiens	71.5	6	6	22714.9	179488	3.6259e+06	✓
892	1	P13727	P13727	Bone marrow proteoglycan	PRG2	Homo sapiens	25.205	6	6	450312	1468682	1252525	✓
893	1	P13798	P13798	Acylamino-acid-releasing enzyme	APEH	Homo sapiens	81.229	6	6	302002	71430.5	43012
894	1	P14314	P14314	Glucosidase 2 subunit beta	PRKCSH	Homo sapiens	59.428	6	6	215611	747688	0	✓
895	1	P14384	P14384	Carboxypeptidase M	CPM	Homo sapiens	50.515	6	6	0	104651	64623	✓
896	1	P14868	P14868	Aspartate--tRNA ligase, cytoplasmic	DARS1	Homo sapiens	57.136	6	6	17909.5	28945.5	311374
897	1	P15907	P15907	Beta-galactoside alpha-2,6-sialyltransferase 1	ST6GAL1	Homo sapiens	46.603	6	6	0	79040.4	158563	✓
898	1	P16234	P16234	Platelet-derived growth factor receptor alpha	PDGFRA	Homo sapiens	122.669	6	6	0	0	304002	✓
899	1	P16671	P16671	Platelet glycoprotein 4	CD36	Homo sapiens	53.054	6	6	49224.2	6747.48	3.47081e+06	✓
900	1	P17050	P17050	Alpha-N-acetylgalactosaminidase	NAGA	Homo sapiens	46.565	6	6	0	85050	1.92093e+06	✓
901	1	P17813	P17813	Endoglin	ENG	Homo sapiens	70.58	6	6	0	815465	2.78894e+06	✓
902	1	P20020	P20020	Plasma membrane calcium-transporting ATPase 1	ATP2B1	Homo sapiens	134.687	6	6	0	0	343645
903	1	P20618	P20618	Proteasome subunit beta type-1	PSMB1	Homo sapiens	26.49	6	6	125619	114815	83418.4	✓
904	1	P20700	P20700	Lamin-B1	LMNB1	Homo sapiens	66.409	6	6	0	76079.6	81709.4
905	1	P21709	P21709	Ephrin type-A receptor 1	EPHA1	Homo sapiens	108.127	6	6	84711.8	465939	0	✓
906	1	P21802	P21802	Fibroblast growth factor receptor 2	FGFR2	Homo sapiens	92.026	6	6	0	0	316872	✓
907	1	P21810	P21810	Biglycan	BGN	Homo sapiens	41.654	6	6	0	27133.4	1.1802e+06	✓
908	1	P22102	P22102	Trifunctional purine biosynthetic protein adenosine-3	GART	Homo sapiens	107.766	6	6	0	0	166812
909	1	P22234	P22234	Bifunctional phosphoribosylaminoimidazole carboxylase/phosphoribosylaminoimidazole succinocarboxamide synthetase	PAICS	Homo sapiens	47.077	6	6	152001	26460.7	418817
910	1	P22692	P22692	Insulin-like growth factor-binding protein 4	IGFBP4	Homo sapiens	27.934	6	6	99667.6	923582	12086	✓
911	1	P22748	P22748	Carbonic anhydrase 4	CA4	Homo sapiens	35.031	6	6	0	0	1.1339e+06	✓
912	1	P27169	P27169	Serum paraoxonase/arylesterase 1	PON1	Homo sapiens	39.731	6	6	1.54559e+07	2.74258e+07	6639386	✓
913	1	P27348	P27348	14-3-3 protein theta	YWHAQ	Homo sapiens	27.761	6	6	42629.3	47909.1	619678
914	1	P27930	P27930	Interleukin-1 receptor type 2	IL1R2	Homo sapiens	45.422	6	6	50272.2	348666	2.26797e+06	✓
915	1	P28066	P28066	Proteasome subunit alpha type-5	PSMA5	Homo sapiens	26.412	6	6	177686	258389	340217	✓
916	1	P28838	P28838	Cytosol aminopeptidase	LAP3	Homo sapiens	56.168	6	6	82093.5	62236.1	230583
917	1	P30153	P30153	Serine/threonine-protein phosphatase 2A 65 kDa regulatory subunit A alpha isoform	PPP2R1A	Homo sapiens	65.31	8	6	31850.6	0	271408
918	1	P30530	P30530	Tyrosine-protein kinase receptor UFO	AXL	Homo sapiens	98.337	6	6	78774.8	359473	1053380	✓
919	1	P30711	P30711	Glutathione S-transferase theta-1	GSTT1	Homo sapiens	27.333	6	6	0	0	2.28377e+06
920	1	P32119	P32119	Peroxiredoxin-2	PRDX2	Homo sapiens	21.89	6	6	4.18069e+06	2.9072e+06	1.06629e+06
921	1	P35606	P35606	Coatomer subunit beta'	COPB2	Homo sapiens	102.488	6	6	6519.86	19552	151690
922	1	P35613	P35613	Basigin	BSG	Homo sapiens	42.198	6	6	45733.1	25265.5	3.26123e+06	✓
923	1	P37802	P37802	Transgelin-2	TAGLN2	Homo sapiens	22.391	7	6	1.2853e+06	3.18261e+06	478291
924	1	P38646	P38646	Stress-70 protein, mitochondrial	HSPA9	Homo sapiens	73.682	6	6	71267.3	0	496276
925	1	P40818	P40818	Ubiquitin carboxyl-terminal hydrolase 8	USP8	Homo sapiens	127.523	6	6	0	0	164123
926	1	P40925	P40925	Malate dehydrogenase, cytoplasmic	MDH1	Homo sapiens	36.427	6	6	296049	441821	416775
927	1	P45974	P45974	Ubiquitin carboxyl-terminal hydrolase 5	USP5	Homo sapiens	95.788	6	6	84122.6	5928.26	173188
928	1	P47756	P47756	F-actin-capping protein subunit beta	CAPZB	Homo sapiens	31.351	6	6	157986	107208	1.108e+06
929	1	P47972	P47972	Neuronal pentraxin-2	NPTX2	Homo sapiens	47.043	6	6	0	0	1.45959e+06	✓
930	1	P48059	P48059	LIM and senescent cell antigen-like-containing domain protein 1	LIMS1	Homo sapiens	37.251	10	6	300386	111513	4942071
931	1	P48426	P48426	Phosphatidylinositol 5-phosphate 4-kinase type-2 alpha	PIP4K2A	Homo sapiens	46.224	8	6	26793.8	65623.8	643782
932	1	P49767	P49767	Vascular endothelial growth factor C	VEGFC	Homo sapiens	46.884	6	6	0	5030.75	786791	✓
933	1	P49913	P49913	Cathelicidin antimicrobial peptide	CAMP	Homo sapiens	19.3	6	6	1.45803e+06	903491	830659
934	1	P50148	P50148	Guanine nucleotide-binding protein G(q) subunit alpha	GNAQ	Homo sapiens	42.143	10	6	0	0	1.13487e+06
935	1	P50851	P50851	Lipopolysaccharide-responsive and beige-like anchor protein	LRBA	Homo sapiens	319.112	8	6	0	0	154163
936	1	P51575	P51575	P2X purinoceptor 1	P2RX1	Homo sapiens	44.983	6	6	0	0	881376	✓
937	1	P51659	P51659	Peroxisomal multifunctional enzyme type 2	HSD17B4	Homo sapiens	79.686	6	6	85430.7	7522.11	119804
938	1	P52566	P52566	Rho GDP-dissociation inhibitor 2	ARHGDIB	Homo sapiens	22.991	6	6	114412	419838	0
939	1	P53990	P53990	IST1 homolog	IST1	Homo sapiens	39.749	6	6	0	32331.1	975851
940	1	P54803	P54803	Galactocerebrosidase	GALC	Homo sapiens	77.063	6	6	170562	9773.72	306954	✓
941	1	P55287	P55287	Cadherin-11	CDH11	Homo sapiens	87.967	6	6	16612.9	151944	0	✓
942	1	P58166	P58166	Inhibin beta E chain	INHBE	Homo sapiens	38.56	6	6	198649	157001	378557	✓
943	1	P60953	P60953	Cell division control protein 42 homolog	CDC42	Homo sapiens	21.257	7	6	231882	125081	1.80687e+06	✓
944	1	P62330	P62330	ADP-ribosylation factor 6	ARF6	Homo sapiens	20.08	6	6	8263.21	59750.7	1.26589e+06
945	1	P62826	P62826	GTP-binding nuclear protein Ran	RAN	Homo sapiens	24.421	6	6	644991	506020	1.73878e+06
946	1	P68871	P68871	Hemoglobin subunit beta	HBB	Homo sapiens	15.997	11	6	1.33169e+09	1.2569e+07	72073402	✓
947	1	P78386	P78386	Keratin, type II cuticular Hb5	KRT85	Homo sapiens	55.802	6	6	188546	103075	0
948	1	Q02790	Q02790	Peptidyl-prolyl cis-trans isomerase FKBP4	FKBP4	Homo sapiens	51.805	6	6	16049.5	17187.2	96088.4
949	1	Q03154	Q03154	Aminoacylase-1	ACY1	Homo sapiens	45.886	6	6	30891.7	124448	0
950	1	Q04771	Q04771	Activin receptor type-1	ACVR1	Homo sapiens	57.154	6	6	0	12779.7	258830	✓
951	1	Q04917	Q04917	14-3-3 protein eta	YWHAH	Homo sapiens	28.216	6	6	122772	84257.5	1.96892e+06
952	1	Q07020	Q07020	60S ribosomal protein L18	RPL18	Homo sapiens	21.636	6	6	84729.4	42162.9	421804
953	1	Q08495	Q08495	Dematin	DMTN	Homo sapiens	45.516	6	6	228803	74464.7	87605.7
954	1	Q08830	Q08830	Fibrinogen-like protein 1	FGL1	Homo sapiens	36.38	6	6	265429	138638	35169
955	1	Q0ZGT2	Q0ZGT2	Nexilin	NEXN	Homo sapiens	80.661	6	6	15688.5	269460	31127.9
956	1	Q11201	Q11201	CMP-N-acetylneuraminate-beta-galactosamide-alpha-2,3-sialyltransferase 1	ST3GAL1	Homo sapiens	39.077	7	6	0	0	956392	✓
957	1	Q12866	Q12866	Tyrosine-protein kinase Mer	MERTK	Homo sapiens	110.252	6	6	0	519204	1.76434e+07	✓
958	1	Q13275	Q13275	Semaphorin-3F	SEMA3F	Homo sapiens	88.384	6	6	9409.2	192826	0	✓
959	1	Q13291	Q13291	Signaling lymphocytic activation molecule	SLAMF1	Homo sapiens	37.231	6	6	0	5297.66	248884	✓
960	1	Q13510	Q13510	Acid ceramidase	ASAH1	Homo sapiens	44.662	6	6	25406.3	136623	1.43844e+06	✓
961	1	Q14114	Q14114	Low-density lipoprotein receptor-related protein 8	LRP8	Homo sapiens	105.636	6	6	0	0	298966	✓
962	1	Q14162	Q14162	Scavenger receptor class F member 1	SCARF1	Homo sapiens	87.388	6	6	0	50685.2	150114	✓
963	1	Q14677	Q14677	Clathrin interactor 1	CLINT1	Homo sapiens	68.26	6	6	0	103067	295055
964	1	Q15084	Q15084	Protein disulfide-isomerase A6	PDIA6	Homo sapiens	48.121	6	6	116545	228406	322414
965	1	Q15404	Q15404	Ras suppressor protein 1	RSU1	Homo sapiens	31.541	6	6	438616	385083	3273292
966	1	Q15485	Q15485	Ficolin-2	FCN2	Homo sapiens	34.002	7	6	1.71819e+06	5.50959e+06	8.01416e+07	✓
967	1	Q15746	Q15746	Myosin light chain kinase, smooth muscle	MYLK	Homo sapiens	210.717	6	6	11342.3	136319	247476
968	1	Q15846	Q15846	Clusterin-like protein 1	CLUL1	Homo sapiens	54.216	6	6	0	0	254197	✓
969	1	Q15904	Q15904	V-type proton ATPase subunit S1	ATP6AP1	Homo sapiens	52.024	6	6	0	11302.8	632658	✓
970	1	Q16531	Q16531	DNA damage-binding protein 1	DDB1	Homo sapiens	126.97	6	6	0	20480.2	220589
971	1	Q4KMG0	Q4KMG0	Cell adhesion molecule-related/down-regulated by oncogenes	CDON	Homo sapiens	139.15	6	6	0	108656	237465	✓
972	1	Q5IJ48	Q5IJ48	Protein crumbs homolog 2	CRB2	Homo sapiens	134.266	6	6	0	0	247543	✓
973	1	Q5JSL3	Q5JSL3	Dedicator of cytokinesis protein 11	DOCK11	Homo sapiens	237.675	7	6	0	0	168783
974	1	Q6MZM0	Q6MZM0	Ferroxidase HEPHL1	HEPHL1	Homo sapiens	131.605	6	6	136940	75422.7	0	✓
975	1	Q6UXD5	Q6UXD5	Seizure 6-like protein 2	SEZ6L2	Homo sapiens	97.561	6	6	0	37064.8	617822	✓
976	1	Q6UXH9	Q6UXH9	Inactive serine protease PAMR1	PAMR1	Homo sapiens	80.199	6	6	0	122036	53700.7	✓
977	1	Q6ZVM7	Q6ZVM7	TOM1-like protein 2	TOM1L2	Homo sapiens	55.557	6	6	0	27074.4	424755
978	1	Q7L7X3	Q7L7X3	Serine/threonine-protein kinase TAO1	TAOK1	Homo sapiens	116.072	6	6	0	0	198355
979	1	Q7Z2W4	Q7Z2W4	Zinc finger CCCH-type antiviral protein 1	ZC3HAV1	Homo sapiens	101.433	6	6	0	0	133044
980	1	Q7Z3C6	Q7Z3C6	Autophagy-related protein 9A	ATG9A	Homo sapiens	94.449	6	6	0	0	259140	✓
981	1	Q8IV08	Q8IV08	5'-3' exonuclease PLD3	PLD3	Homo sapiens	54.704	6	6	40737.7	31478.7	2216293	✓
982	1	Q8IZ83	Q8IZ83	Aldehyde dehydrogenase family 16 member A1	ALDH16A1	Homo sapiens	85.127	6	6	73309.2	180966	242647
983	1	Q8IZA0	Q8IZA0	Dyslexia-associated protein KIAA0319-like protein	KIAA0319L	Homo sapiens	115.657	6	6	0	66701.5	991590	✓
984	1	Q8IZY2	Q8IZY2	Phospholipid-transporting ATPase ABCA7	ABCA7	Homo sapiens	234.353	6	6	0	0	133088	✓
985	1	Q8N3P4	Q8N3P4	Vacuolar protein sorting-associated protein 8 homolog	VPS8	Homo sapiens	161.754	6	6	0	0	124337
986	1	Q8N3T6	Q8N3T6	Transmembrane protein 132C	TMEM132C	Homo sapiens	121.786	6	6	0	159011	22208.5	✓
987	1	Q8NBZ7	Q8NBZ7	UDP-glucuronic acid decarboxylase 1	UXS1	Homo sapiens	47.579	6	6	0	0	527870	✓
988	1	Q8NCC3	Q8NCC3	Phospholipase A2 group XV	PLA2G15	Homo sapiens	46.657	6	6	0	177484	312981	✓
989	1	Q8TD55	Q8TD55	Pleckstrin homology domain-containing family O member 2	PLEKHO2	Homo sapiens	53.349	6	6	0	6436.83	217092
990	1	Q8TEU8	Q8TEU8	WAP, Kazal, immunoglobulin, Kunitz and NTR domain-containing protein 2	WFIKKN2	Homo sapiens	63.942	6	6	0	42859.6	308458	✓
991	1	Q8WWV6	Q8WWV6	High affinity immunoglobulin alpha and immunoglobulin mu Fc receptor	FCAMR	Homo sapiens	57.144	6	6	0	77949.7	2928685	✓
992	1	Q92752	Q92752	Tenascin-R	TNR	Homo sapiens	149.564	6	6	0	0	243840	✓
993	1	Q93070	Q93070	Ecto-ADP-ribosyltransferase 4	ART4	Homo sapiens	35.879	6	6	0	153520	1.81281e+06	✓
994	1	Q969T9	Q969T9	WW domain-binding protein 2	WBP2	Homo sapiens	28.086	6	6	0	196494	1.59252e+06
995	1	Q96AX2	Q96AX2	Ras-related protein Rab-37	RAB37	Homo sapiens	24.815	6	6	0	0	385597
996	1	Q96PD5	Q96PD5	N-acetylmuramoyl-L-alanine amidase	PGLYRP2	Homo sapiens	62.217	6	6	67462440	192999790	5441021	✓
997	1	Q96RT1	Q96RT1	Erbin	ERBIN	Homo sapiens	158.299	6	6	0	0	303319
998	1	Q99623	Q99623	Prohibitin-2	PHB2	Homo sapiens	33.294	6	6	160717	20902.3	304918
999	1	Q99808	Q99808	Equilibrative nucleoside transporter 1	SLC29A1	Homo sapiens	50.222	6	6	0	0	2.67662e+06	✓
1000	1	Q99941	Q99941	Cyclic AMP-dependent transcription factor ATF-6 beta	ATF6B	Homo sapiens	76.71	6	6	137042	540469	2646550	✓
1001	1	Q99972	Q99972	Myocilin	MYOC	Homo sapiens	56.973	6	6	54889.4	231219	0	✓
1002	1	Q99983	Q99983	Osteomodulin	OMD	Homo sapiens	49.493	6	6	24872.3	387176	81369124	✓
1003	1	Q9BQG0	Q9BQG0	Myb-binding protein 1A	MYBBP1A	Homo sapiens	148.856	6	6	30708.5	0	102143
1004	1	Q9BS26	Q9BS26	Endoplasmic reticulum resident protein 44	ERP44	Homo sapiens	46.974	6	6	47454.3	133035	134049
1005	1	Q9BXS5	Q9BXS5	AP-1 complex subunit mu-1	AP1M1	Homo sapiens	48.586	8	6	0	0	257259
1006	1	Q9C0C9	Q9C0C9	(E3-independent) E2 ubiquitin-conjugating enzyme	UBE2O	Homo sapiens	141.296	6	6	26296.4	35893.9	78795.5
1007	1	Q9H2K8	Q9H2K8	Serine/threonine-protein kinase TAO3	TAOK3	Homo sapiens	105.405	7	6	0	0	205403
1008	1	Q9H6X2	Q9H6X2	Anthrax toxin receptor 1	ANTXR1	Homo sapiens	62.789	6	6	194828	342719	802397	✓
1009	1	Q9HBB8	Q9HBB8	Cadherin-related family member 5	CDHR5	Homo sapiens	88.226	6	6	212540	505064	78912.1	✓
1010	1	Q9HBW9	Q9HBW9	Adhesion G protein-coupled receptor L4	ADGRL4	Homo sapiens	77.813	6	6	53289.7	293541	3.65676e+06	✓
1011	1	Q9HCB6	Q9HCB6	Spondin-1	SPON1	Homo sapiens	90.977	6	6	0	232797	0	✓
1012	1	Q9HCM3	Q9HCM3	UPF0606 protein KIAA1549	KIAA1549	Homo sapiens	210.759	6	6	0	0	1711206
1013	1	Q9HD45	Q9HD45	Transmembrane 9 superfamily member 3	TM9SF3	Homo sapiens	67.89	6	6	0	0	1.40784e+06	✓
1014	1	Q9NR30	Q9NR30	Nucleolar RNA helicase 2	DDX21	Homo sapiens	87.344	7	6	10794.5	2763.16	280742
1015	1	Q9NT99	Q9NT99	Leucine-rich repeat-containing protein 4B	LRRC4B	Homo sapiens	76.434	6	6	0	19623.9	325394	✓
1016	1	Q9NTK5	Q9NTK5	Obg-like ATPase 1	OLA1	Homo sapiens	44.741	6	6	60037.1	37915.5	226566
1017	1	Q9NUQ9	Q9NUQ9	CYFIP-related Rac1 interactor B	CYRIB	Homo sapiens	36.75	7	6	0	0	297955
1018	1	Q9UBP4	Q9UBP4	Dickkopf-related protein 3	DKK3	Homo sapiens	38.39	6	6	49889.3	313794	456616	✓
1019	1	Q9UBW5	Q9UBW5	Bridging integrator 2	BIN2	Homo sapiens	61.877	7	6	21794.9	136668	48267.6
1020	1	Q9UBX1	Q9UBX1	Cathepsin F	CTSF	Homo sapiens	53.367	6	6	152808	554120	1322437	✓
1021	1	Q9UEU0	Q9UEU0	Vesicle transport through interaction with t-SNAREs homolog 1B	VTI1B	Homo sapiens	26.69	6	6	0	12626.4	597661
1022	1	Q9UGT4	Q9UGT4	Sushi domain-containing protein 2	SUSD2	Homo sapiens	90.209	6	6	0	28303.8	478920	✓
1023	1	Q9UL25	Q9UL25	Ras-related protein Rab-21	RAB21	Homo sapiens	24.346	6	6	0	47635.8	721426
1024	1	Q9UNZ2	Q9UNZ2	NSFL1 cofactor p47	NSFL1C	Homo sapiens	40.571	6	6	23031.6	210051	18758.4
1025	1	Q9Y287	Q9Y287	Integral membrane protein 2B	ITM2B	Homo sapiens	30.338	6	6	124397	153103	791847	✓
1026	1	Q9Y2E5	Q9Y2E5	Epididymis-specific alpha-mannosidase	MAN2B2	Homo sapiens	113.98	6	6	0	100946	456333	✓
1027	1	Q9Y6M5	Q9Y6M5	Zinc transporter 1	SLC30A1	Homo sapiens	55.302	6	6	0	0	708625	✓
1028	1	Q9Y6W5	Q9Y6W5	Actin-binding protein WASF2	WASF2	Homo sapiens	54.284	6	6	0	0	874598
1029	1	O00194	O00194	Ras-related protein Rab-27B	RAB27B	Homo sapiens	24.608	6	5	217077	485224	3.62518e+06
1030	1	O00410	O00410	Importin-5	IPO5	Homo sapiens	123.633	6	5	13300.2	0	385095
1031	1	O00451	O00451	GDNF family receptor alpha-2	GFRA2	Homo sapiens	51.545	5	5	0	84635.5	1.24786e+06	✓
1032	1	O00584	O00584	Ribonuclease T2	RNASET2	Homo sapiens	29.481	5	5	0	285461	86378.2	✓
1033	1	O00592	O00592	Podocalyxin	PODXL	Homo sapiens	58.636	5	5	44998.3	709000	5.43002e+07	✓
1034	1	O14656	O14656	Torsin-1A	TOR1A	Homo sapiens	37.809	5	5	0	2768.24	155154	✓
1035	1	O43242	O43242	26S proteasome non-ATPase regulatory subunit 3	PSMD3	Homo sapiens	60.978	5	5	6615.45	6762.08	108591
1036	1	O43294	O43294	Transforming growth factor beta-1-induced transcript 1 protein	TGFB1I1	Homo sapiens	49.814	5	5	10736.6	5831.65	285117
1037	1	O43306	O43306	Adenylate cyclase type 6	ADCY6	Homo sapiens	130.619	8	5	0	0	253529	✓
1038	1	O43396	O43396	Thioredoxin-like protein 1	TXNL1	Homo sapiens	32.251	5	5	70739	231761	181296
1039	1	O43505	O43505	Beta-1,4-glucuronyltransferase 1	B4GAT1	Homo sapiens	47.117	5	5	39459.9	486859	458722	✓
1040	1	O60331	O60331	Phosphatidylinositol 4-phosphate 5-kinase type-1 gamma	PIP5K1C	Homo sapiens	73.26	5	5	0	0	143722
1041	1	O60486	O60486	Plexin-C1	PLXNC1	Homo sapiens	175.744	5	5	0	0	208607	✓
1042	1	O60488	O60488	Long-chain-fatty-acid--CoA ligase 4	ACSL4	Homo sapiens	79.189	6	5	0	0	235902
1043	1	O60496	O60496	Docking protein 2	DOK2	Homo sapiens	45.38	5	5	0	15871.5	252949
1044	1	O60716	O60716	Catenin delta-1	CTNND1	Homo sapiens	108.171	5	5	0	0	88901.6
1045	1	O60938	O60938	Keratocan	KERA	Homo sapiens	40.507	5	5	0	0	1.164e+06	✓
1046	1	O75223	O75223	Gamma-glutamylcyclotransferase	GGCT	Homo sapiens	21.007	5	5	57986.6	193441	0
1047	1	O75347	O75347	Tubulin-specific chaperone A	TBCA	Homo sapiens	12.855	5	5	70892.6	259246	34648
1048	1	O75368	O75368	SH3 domain-binding glutamic acid-rich-like protein	SH3BGRL	Homo sapiens	12.772	5	5	0	865523	61158.4
1049	1	O75752	O75752	UDP-GalNAc:beta-1,3-N-acetylgalactosaminyltransferase 1	B3GALNT1	Homo sapiens	39.513	5	5	0	0	439308	✓
1050	1	O75787	O75787	Renin receptor	ATP6AP2	Homo sapiens	39.008	5	5	0	11617.1	225884
1051	1	O76003	O76003	Glutaredoxin-3	GLRX3	Homo sapiens	37.432	5	5	0	18322.4	172831
1052	1	O94804	O94804	Serine/threonine-protein kinase 10	STK10	Homo sapiens	112.136	5	5	0	0	453286
1053	1	O95336	O95336	6-phosphogluconolactonase	PGLS	Homo sapiens	27.546	5	5	0	267296	16406.2
1054	1	O95445	O95445	Apolipoprotein M	APOM	Homo sapiens	21.253	5	5	1.91125e+07	29084225	3047565	✓
1055	1	O95841	O95841	Angiopoietin-related protein 1	ANGPTL1	Homo sapiens	56.72	5	5	0	0	527893	✓
1056	1	O95866	O95866	Megakaryocyte and platelet inhibitory receptor G6b	MPIG6B	Homo sapiens	26.162	5	5	82956.1	633591	1.21183e+06	✓
1057	1	P00568	P00568	Adenylate kinase isoenzyme 1	AK1	Homo sapiens	21.633	6	5	393429	223296	384605
1058	1	P01033	P01033	Metalloproteinase inhibitor 1	TIMP1	Homo sapiens	23.17	5	5	625557	3465538	2.35571e+07	✓
1059	1	P01591	P01591	Immunoglobulin J chain	JCHAIN	Homo sapiens	18.097	5	5	14582991	6167827	7.23397e+07	✓
1060	1	P01854	P01854	Immunoglobulin heavy constant epsilon	IGHE	Homo sapiens	47.017	5	5	20957.1	0	223416	✓
1061	1	P01877	P01877	Immunoglobulin heavy constant alpha 2	IGHA2	Homo sapiens	36.59	5	5	0	352098	731292	✓
1062	1	P02042	P02042	Hemoglobin subunit delta	HBD	Homo sapiens	16.056	5	5	51953282	355782	1.61065e+06
1063	1	P02144	P02144	Myoglobin	MB	Homo sapiens	17.183	5	5	0	211447	0
1064	1	P02654	P02654	Apolipoprotein C-I	APOC1	Homo sapiens	9.33	5	5	98650788	8.72242e+07	1.05921e+07
1065	1	P02656	P02656	Apolipoprotein C-III	APOC3	Homo sapiens	10.853	5	5	5.00759e+07	1.40685e+08	7669160	✓
1066	1	P02741	P02741	C-reactive protein	CRP	Homo sapiens	25.038	5	5	1.6168e+06	12735757	10448350
1067	1	P02743	P02743	Serum amyloid P-component	APCS	Homo sapiens	25.387	5	5	102400300	1.17029e+08	36092220	✓
1068	1	P02792	P02792	Ferritin light chain	FTL	Homo sapiens	20.018	5	5	17137.7	108950	0
1069	1	P04179	P04179	Superoxide dismutase [Mn], mitochondrial	SOD2	Homo sapiens	24.75	5	5	346333	286138	54896.1
1070	1	P05109	P05109	Protein S100-A8	S100A8	Homo sapiens	10.832	5	5	1067410	4.36846e+06	5965245
1071	1	P06239	P06239	Tyrosine-protein kinase Lck	LCK	Homo sapiens	57.999	5	5	0	0	225434
1072	1	P06280	P06280	Alpha-galactosidase A	GLA	Homo sapiens	48.769	5	5	0	33195.3	231696	✓
1073	1	P06870	P06870	Kallikrein-1	KLK1	Homo sapiens	28.89	5	5	0	0	1.68027e+06	✓
1074	1	P07476	P07476	Involucrin	IVL	Homo sapiens	68.477	5	5	0	40405.3	0
1075	1	P07585	P07585	Decorin	DCN	Homo sapiens	39.745	5	5	0	90197.5	1.94778e+06	✓
1076	1	P08123	P08123	Collagen alpha-2(I) chain	COL1A2	Homo sapiens	129.315	5	5	0	131477	79265.5	✓
1077	1	P08174	P08174	Complement decay-accelerating factor	CD55	Homo sapiens	41.402	5	5	0	787397	6219762	✓
1078	1	P08238	P08238	Heat shock protein HSP 90-beta	HSP90AB1	Homo sapiens	83.267	21	5	261407	105072	415195	✓
1079	1	P08567	P08567	Pleckstrin	PLEK	Homo sapiens	40.127	5	5	602146	556527	5.95415e+06
1080	1	P08754	P08754	Guanine nucleotide-binding protein G(i) subunit alpha-3	GNAI3	Homo sapiens	40.534	5	5	0	0	508055
1081	1	P09211	P09211	Glutathione S-transferase P	GSTP1	Homo sapiens	23.355	5	5	254198	672963	364250
1082	1	P09958	P09958	Furin	FURIN	Homo sapiens	86.681	5	5	0	6565.8	244616	✓
1083	1	P0C7P3	P0C7P3	Protein SLFN14	SLFN14	Homo sapiens	103.906	5	5	0	0	122540
1084	1	P10451	P10451	Osteopontin	SPP1	Homo sapiens	35.419	5	5	0	146188	0	✓
1085	1	P10645	P10645	Chromogranin-A	CHGA	Homo sapiens	50.689	5	5	17237.2	367793	0	✓
1086	1	P10768	P10768	S-formylglutathione hydrolase	ESD	Homo sapiens	31.463	5	5	131512	79451.6	283998
1087	1	P10915	P10915	Hyaluronan and proteoglycan link protein 1	HAPLN1	Homo sapiens	40.166	6	5	0	0	602149	✓
1088	1	P11150	P11150	Hepatic triacylglycerol lipase	LIPC	Homo sapiens	55.918	5	5	0	63326.1	302659	✓
1089	1	P12277	P12277	Creatine kinase B-type	CKB	Homo sapiens	42.646	5	5	0	41861.1	978160
1090	1	P13598	P13598	Intercellular adhesion molecule 2	ICAM2	Homo sapiens	30.654	5	5	347933	2.52865e+06	3.32322e+07	✓
1091	1	P14770	P14770	Platelet glycoprotein IX	GP9	Homo sapiens	19.046	5	5	282480	43608	5463298	✓
1092	1	P16070	P16070	CD44 antigen	CD44	Homo sapiens	81.539	5	5	775237	3431967	8.2333e+07	✓
1093	1	P17980	P17980	26S proteasome regulatory subunit 6A	PSMC3	Homo sapiens	49.204	5	5	60958.8	8800.75	114881
1094	1	P18031	P18031	Tyrosine-protein phosphatase non-receptor type 1	PTPN1	Homo sapiens	49.968	5	5	0	24636.1	63176.3
1095	1	P18124	P18124	60S ribosomal protein L7	RPL7	Homo sapiens	29.225	5	5	45737.8	37854.9	427709
1096	1	P21281	P21281	V-type proton ATPase subunit B, brain isoform	ATP6V1B2	Homo sapiens	56.5	9	5	0	0	388947
1097	1	P21796	P21796	Voltage-dependent anion-selective channel protein 1	VDAC1	Homo sapiens	30.773	5	5	68180.8	31197	351828
1098	1	P22303	P22303	Acetylcholinesterase	ACHE	Homo sapiens	67.796	5	5	0	14104.7	422165	✓
1099	1	P22894	P22894	Neutrophil collagenase	MMP8	Homo sapiens	53.413	5	5	0	330924	269977	✓
1100	1	P23381	P23381	Tryptophan--tRNA ligase, cytoplasmic	WARS1	Homo sapiens	53.168	5	5	29442.1	94184.7	164579
1101	1	P24557	P24557	Thromboxane-A synthase	TBXAS1	Homo sapiens	60.519	5	5	105125	0	142177
1102	1	P24592	P24592	Insulin-like growth factor-binding protein 6	IGFBP6	Homo sapiens	25.323	5	5	538785	2.19683e+06	471406	✓
1103	1	P25398	P25398	40S ribosomal protein S12	RPS12	Homo sapiens	14.513	5	5	21110	40459.8	214555
1104	1	P25786	P25786	Proteasome subunit alpha type-1	PSMA1	Homo sapiens	29.556	5	5	39509.7	280422	122793	✓
1105	1	P26572	P26572	Alpha-1,3-mannosyl-glycoprotein 2-beta-N-acetylglucosaminyltransferase	MGAT1	Homo sapiens	50.878	5	5	0	290232	58698.4
1106	1	P26992	P26992	Ciliary neurotrophic factor receptor subunit alpha	CNTFR	Homo sapiens	40.632	5	5	113598	444213	560069	✓
1107	1	P27694	P27694	Replication protein A 70 kDa DNA-binding subunit	RPA1	Homo sapiens	68.139	5	5	0	0	163910
1108	1	P28482	P28482	Mitogen-activated protein kinase 1	MAPK1	Homo sapiens	41.39	7	5	13999.6	0	289618
1109	1	P29144	P29144	Tripeptidyl-peptidase 2	TPP2	Homo sapiens	138.352	5	5	49958.5	3445.85	124121
1110	1	P30043	P30043	Flavin reductase (NADPH)	BLVRB	Homo sapiens	22.118	5	5	2156772	661055	323797
1111	1	P30085	P30085	UMP-CMP kinase	CMPK1	Homo sapiens	22.222	5	5	0	146552	231290
1112	1	P30566	P30566	Adenylosuccinate lyase	ADSL	Homo sapiens	54.89	5	5	16230.1	0	107396
1113	1	P30626	P30626	Sorcin	SRI	Homo sapiens	21.674	5	5	100334	276438	13814359
1114	1	P32969	P32969	60S ribosomal protein L9	RPL9P9	Homo sapiens	21.863	5	5	0	18368.3	299463
1115	1	P33993	P33993	DNA replication licensing factor MCM7	MCM7	Homo sapiens	81.31	5	5	9416.52	0	131981	✓
1116	1	P34096	P34096	Ribonuclease 4	RNASE4	Homo sapiens	16.841	5	5	344092	358216	443931
1117	1	P35241	P35241	Radixin	RDX	Homo sapiens	68.564	5	5	0	0	203106
1118	1	P36269	P36269	Glutathione hydrolase 5 proenzyme	GGT5	Homo sapiens	62.259	5	5	11150.5	72888.8	17039.9	✓
1119	1	P40227	P40227	T-complex protein 1 subunit zeta	CCT6A	Homo sapiens	58.024	5	5	212718	106336	1.3737e+06
1120	1	P42785	P42785	Lysosomal Pro-X carboxypeptidase	PRCP	Homo sapiens	55.799	5	5	30376.5	302901	145299	✓
1121	1	P43250	P43250	G protein-coupled receptor kinase 6	GRK6	Homo sapiens	65.992	6	5	0	0	225809
1122	1	P45880	P45880	Voltage-dependent anion-selective channel protein 2	VDAC2	Homo sapiens	31.568	5	5	117916	14842.6	451415
1123	1	P47755	P47755	F-actin-capping protein subunit alpha-2	CAPZA2	Homo sapiens	32.949	7	5	41749.7	27771.8	518028
1124	1	P48047	P48047	ATP synthase subunit O, mitochondrial	ATP5PO	Homo sapiens	23.276	5	5	0	6273.68	174658
1125	1	P48444	P48444	Coatomer subunit delta	ARCN1	Homo sapiens	57.212	5	5	0	56207.6	104953
1126	1	P49257	P49257	Protein ERGIC-53	LMAN1	Homo sapiens	57.547	5	5	0	107823	35452.4
1127	1	P49407	P49407	Beta-arrestin-1	ARRB1	Homo sapiens	47.065	6	5	0	3884.87	558697
1128	1	P49411	P49411	Elongation factor Tu, mitochondrial	TUFM	Homo sapiens	49.541	5	5	7566.39	6465.34	162878
1129	1	P49908	P49908	Selenoprotein P	SELENOP	Homo sapiens	42.886	5	5	1.48415e+07	21623432	1.41538e+07	✓
1130	1	P50570	P50570	Dynamin-2	DNM2	Homo sapiens	98.067	11	5	0	0	146819
1131	1	P51693	P51693	Amyloid beta precursor like protein 1	APLP1	Homo sapiens	72.178	5	5	0	121698	91688.7	✓
1132	1	P51809	P51809	Vesicle-associated membrane protein 7	VAMP7	Homo sapiens	24.934	5	5	0	6089.7	758871
1133	1	P52272	P52272	Heterogeneous nuclear ribonucleoprotein M	HNRNPM	Homo sapiens	77.518	5	5	48870.4	16062	287641
1134	1	P53004	P53004	Biliverdin reductase A	BLVRA	Homo sapiens	33.428	5	5	206029	122332	184685
1135	1	P53621	P53621	Coatomer subunit alpha	COPA	Homo sapiens	138.349	5	5	0	0	152981
1136	1	P53634	P53634	Dipeptidyl peptidase 1	CTSC	Homo sapiens	51.853	5	5	0	39651	300019	✓
1137	1	P54578	P54578	Ubiquitin carboxyl-terminal hydrolase 14	USP14	Homo sapiens	56.069	5	5	141027	49103.8	141988
1138	1	P54727	P54727	UV excision repair protein RAD23 homolog B	RAD23B	Homo sapiens	43.172	5	5	74181.7	701063	70044
1139	1	P54764	P54764	Ephrin type-A receptor 4	EPHA4	Homo sapiens	109.861	5	5	0	254898	76629.8	✓
1140	1	P55285	P55285	Cadherin-6	CDH6	Homo sapiens	88.308	6	5	85846.5	483683	112154	✓
1141	1	P56202	P56202	Cathepsin W	CTSW	Homo sapiens	42.119	5	5	0	48940.1	2.06982e+06	✓
1142	1	P60900	P60900	Proteasome subunit alpha type-6	PSMA6	Homo sapiens	27.398	5	5	32747	284804	99670.2	✓
1143	1	P61020	P61020	Ras-related protein Rab-5B	RAB5B	Homo sapiens	23.706	5	5	0	0	750794	✓
1144	1	P61081	P61081	NEDD8-conjugating enzyme Ubc12	UBE2M	Homo sapiens	20.899	5	5	0	35994.5	354142
1145	1	P62993	P62993	Growth factor receptor-bound protein 2	GRB2	Homo sapiens	25.205	5	5	0	169423	793661
1146	1	P63244	P63244	Receptor of activated protein C kinase 1	RACK1	Homo sapiens	35.075	5	5	21222.7	37266.1	291461
1147	1	P78330	P78330	Phosphoserine phosphatase	PSPH	Homo sapiens	25.009	5	5	0	0	408133
1148	1	P80723	P80723	Brain acid soluble protein 1	BASP1	Homo sapiens	22.693	5	5	343163	545821	89443.8
1149	1	Q01433	Q01433	AMP deaminase 2	AMPD2	Homo sapiens	100.69	5	5	0	0	189910
1150	1	Q02763	Q02763	Angiopoietin-1 receptor	TEK	Homo sapiens	125.834	5	5	0	357723	8188.8	✓
1151	1	Q05193	Q05193	Dynamin-1	DNM1	Homo sapiens	97.409	6	5	0	0	278198
1152	1	Q06323	Q06323	Proteasome activator complex subunit 1	PSME1	Homo sapiens	28.72	5	5	73153.6	38549	158543
1153	1	Q06830	Q06830	Peroxiredoxin-1	PRDX1	Homo sapiens	22.111	7	5	581502	312001	861667
1154	1	Q07866	Q07866	Kinesin light chain 1	KLC1	Homo sapiens	65.31	5	5	0	3851.08	63979.7
1155	1	Q07960	Q07960	Rho GTPase-activating protein 1	ARHGAP1	Homo sapiens	50.435	5	5	24525.2	107353	113728
1156	1	Q12846	Q12846	Syntaxin-4	STX4	Homo sapiens	34.18	5	5	0	0	344971
1157	1	Q13103	Q13103	Secreted phosphoprotein 24	SPP2	Homo sapiens	24.337	5	5	1.85398e+06	3.50104e+06	1.94802e+06
1158	1	Q13200	Q13200	26S proteasome non-ATPase regulatory subunit 2	PSMD2	Homo sapiens	100.201	5	5	0	3340.93	80531.6
1159	1	Q13421	Q13421	Mesothelin	MSLN	Homo sapiens	68.984	5	5	38292.3	159418	981600	✓
1160	1	Q13444	Q13444	Disintegrin and metalloproteinase domain-containing protein 15	ADAM15	Homo sapiens	92.961	5	5	0	0	119823	✓
1161	1	Q13477	Q13477	Mucosal addressin cell adhesion molecule 1	MADCAM1	Homo sapiens	40.158	5	5	106616	198132	549294	✓
1162	1	Q13508	Q13508	Ecto-ADP-ribosyltransferase 3	ART3	Homo sapiens	43.925	5	5	175573	502284	0	✓
1163	1	Q13637	Q13637	Ras-related protein Rab-32	RAB32	Homo sapiens	24.997	7	5	0	32030	984302
1164	1	Q13683	Q13683	Integrin alpha-7	ITGA7	Homo sapiens	128.948	5	5	0	63219.1	380452	✓
1165	1	Q14088	Q14088	Ras-related protein Rab-33A	RAB33A	Homo sapiens	26.591	7	5	0	0	180077
1166	1	Q14165	Q14165	Malectin	MLEC	Homo sapiens	32.231	5	5	43998.4	203286	120373	✓
1167	1	Q14435	Q14435	Polypeptide N-acetylgalactosaminyltransferase 3	GALNT3	Homo sapiens	72.611	5	5	0	0	146632	✓
1168	1	Q14517	Q14517	Protocadherin Fat 1	FAT1	Homo sapiens	506.28	5	5	0	34290.6	9386.19	✓
1169	1	Q14554	Q14554	Protein disulfide-isomerase A5	PDIA5	Homo sapiens	59.595	5	5	0	0	80311.4
1170	1	Q14847	Q14847	LIM and SH3 domain protein 1	LASP1	Homo sapiens	29.715	5	5	29022	6501.98	105209
1171	1	Q15223	Q15223	Nectin-1	NECTIN1	Homo sapiens	57.159	5	5	262944	514395	9416623	✓
1172	1	Q15293	Q15293	Reticulocalbin-1	RCN1	Homo sapiens	38.89	5	5	38763.8	160117	0	✓
1173	1	Q15303	Q15303	Receptor tyrosine-protein kinase erbB-4	ERBB4	Homo sapiens	146.812	5	5	0	0	161068	✓
1174	1	Q15599	Q15599	Na(+)/H(+) exchange regulatory cofactor NHE-RF2	SLC9A3R2	Homo sapiens	37.414	5	5	0	0	249221
1175	1	Q16270	Q16270	Insulin-like growth factor-binding protein 7	IGFBP7	Homo sapiens	29.13	5	5	150655	533762	36790.6	✓
1176	1	Q16775	Q16775	Hydroxyacylglutathione hydrolase, mitochondrial	HAGH	Homo sapiens	33.805	5	5	84738.4	142592	6850.74
1177	1	Q32P28	Q32P28	Prolyl 3-hydroxylase 1	P3H1	Homo sapiens	83.395	5	5	0	0	192602	✓
1178	1	Q53RD9	Q53RD9	Fibulin-7	FBLN7	Homo sapiens	47.377	5	5	16403.9	83686.6	278410	✓
1179	1	Q5JWF2	Q5JWF2	Guanine nucleotide-binding protein G(s) subunit alpha isoforms XLas	GNAS	Homo sapiens	111.025	7	5	0	0	927434	✓
1180	1	Q5SQ64	Q5SQ64	Lymphocyte antigen 6 complex locus protein G6f	LY6G6F	Homo sapiens	32.464	5	5	0	318255	646241	✓
1181	1	Q5T3F8	Q5T3F8	CSC1-like protein 2	TMEM63B	Homo sapiens	94.958	5	5	0	0	399772
1182	1	Q5VXI9	Q5VXI9	Lipase member N	LIPN	Homo sapiens	45.534	5	5	0	0	292029	✓
1183	1	Q6IAA8	Q6IAA8	Ragulator complex protein LAMTOR1	LAMTOR1	Homo sapiens	17.743	5	5	0	0	570277
1184	1	Q6IBS0	Q6IBS0	Twinfilin-2	TWF2	Homo sapiens	39.548	6	5	31757.4	253577	285414
1185	1	Q6UWD8	Q6UWD8	Transmembrane protein C16orf54	C16orf54	Homo sapiens	24.359	5	5	0	0	1838512	✓
1186	1	Q6WN34	Q6WN34	Chordin-like protein 2	CHRDL2	Homo sapiens	47.494	5	5	0	68078.9	11011.4	✓
1187	1	Q7LFX5	Q7LFX5	Carbohydrate sulfotransferase 15	CHST15	Homo sapiens	64.925	5	5	0	9708.9	919127	✓
1188	1	Q7LGC8	Q7LGC8	Carbohydrate sulfotransferase 3	CHST3	Homo sapiens	54.705	5	5	0	26624.5	937763	✓
1189	1	Q7Z304	Q7Z304	MAM domain-containing protein 2	MAMDC2	Homo sapiens	77.556	5	5	0	0	287616	✓
1190	1	Q7Z5L7	Q7Z5L7	Podocan	PODN	Homo sapiens	68.975	5	5	0	6441.74	266652	✓
1191	1	Q86UD1	Q86UD1	Out at first protein homolog	OAF	Homo sapiens	30.688	5	5	429370	981324	1.63582e+06
1192	1	Q86UF1	Q86UF1	Tetraspanin-33	TSPAN33	Homo sapiens	31.539	5	5	0	0	1.06182e+06	✓
1193	1	Q86X55	Q86X55	Histone-arginine methyltransferase CARM1	CARM1	Homo sapiens	65.854	5	5	0	0	353507
1194	1	Q86YT9	Q86YT9	Junctional adhesion molecule-like	JAML	Homo sapiens	44.339	5	5	23590.9	52063.5	289082	✓
1195	1	Q8N423	Q8N423	Leukocyte immunoglobulin-like receptor subfamily B member 2	LILRB2	Homo sapiens	65.003	7	5	0	9194.37	611762	✓
1196	1	Q8N699	Q8N699	Myc target protein 1	MYCT1	Homo sapiens	26.593	5	5	0	31546	8.04067e+06
1197	1	Q8N6C8	Q8N6C8	Leukocyte immunoglobulin-like receptor subfamily A member 3	LILRA3	Homo sapiens	47.473	7	5	27577.8	570416	2.08302e+06	✓
1198	1	Q8N8Z6	Q8N8Z6	Discoidin, CUB and LCCL domain-containing protein 1	DCBLD1	Homo sapiens	77.921	5	5	14684.5	95672.1	45408.2	✓
1199	1	Q8N9N7	Q8N9N7	Leucine-rich repeat-containing protein 57	LRRC57	Homo sapiens	26.754	5	5	0	0	343327
1200	1	Q8NDH3	Q8NDH3	Probable aminopeptidase NPEPL1	NPEPL1	Homo sapiens	55.859	5	5	0	0	340528
1201	1	Q8NE01	Q8NE01	Metal transporter CNNM3	CNNM3	Homo sapiens	76.121	5	5	0	0	153830	✓
1202	1	Q8NFT8	Q8NFT8	Delta and Notch-like epidermal growth factor-related receptor	DNER	Homo sapiens	78.474	5	5	0	51685.1	2.20075e+06	✓
1203	1	Q8NHL6	Q8NHL6	Leukocyte immunoglobulin-like receptor subfamily B member 1	LILRB1	Homo sapiens	70.819	5	5	0	37744.2	769658	✓
1204	1	Q8NHP8	Q8NHP8	Putative phospholipase B-like 2	PLBD2	Homo sapiens	65.469	5	5	0	60188	704958	✓
1205	1	Q8WUH2	Q8WUH2	Transforming growth factor-beta receptor-associated protein 1	TGFBRAP1	Homo sapiens	97.158	5	5	0	0	182309
1206	1	Q92520	Q92520	Protein FAM3C	FAM3C	Homo sapiens	24.68	5	5	27540.2	463153	914650
1207	1	Q92542	Q92542	Nicastrin	NCSTN	Homo sapiens	78.411	5	5	0	12876.2	1.34628e+06	✓
1208	1	Q92556	Q92556	Engulfment and cell motility protein 1	ELMO1	Homo sapiens	83.832	5	5	0	0	173331
1209	1	Q92619	Q92619	Rho GTPase-activating protein 45	ARHGAP45	Homo sapiens	124.616	5	5	0	2758.38	195905
1210	1	Q92832	Q92832	Protein kinase C-binding protein NELL1	NELL1	Homo sapiens	89.638	5	5	0	0	112288	✓
1211	1	Q92841	Q92841	Probable ATP-dependent RNA helicase DDX17	DDX17	Homo sapiens	80.276	9	5	0	0	187281
1212	1	Q92900	Q92900	Regulator of nonsense transcripts 1	UPF1	Homo sapiens	124.346	5	5	0	0	89693.4
1213	1	Q96BZ4	Q96BZ4	5'-3' exonuclease PLD4	PLD4	Homo sapiens	55.628	5	5	27590	122478	3094210	✓
1214	1	Q96FW1	Q96FW1	Ubiquitin thioesterase OTUB1	OTUB1	Homo sapiens	31.285	5	5	31866.8	110709	220121
1215	1	Q96HC4	Q96HC4	PDZ and LIM domain protein 5	PDLIM5	Homo sapiens	63.946	5	5	0	258340	75810.2
1216	1	Q96IG2	Q96IG2	F-box/LRR-repeat protein 20	FBXL20	Homo sapiens	48.424	5	5	0	0	95945.1
1217	1	Q96MU8	Q96MU8	Kremen protein 1	KREMEN1	Homo sapiens	51.744	5	5	0	8118.47	403997	✓
1218	1	Q96NZ9	Q96NZ9	Proline-rich acidic protein 1	PRAP1	Homo sapiens	17.206	5	5	211553	247939	0
1219	1	Q96P48	Q96P48	Arf-GAP with Rho-GAP domain, ANK repeat and PH domain-containing protein 1	ARAP1	Homo sapiens	162.193	5	5	0	39075.4	47153.5
1220	1	Q96PL5	Q96PL5	Erythroid membrane-associated protein	ERMAP	Homo sapiens	52.604	5	5	0	0	701522	✓
1221	1	Q96S96	Q96S96	Phosphatidylethanolamine-binding protein 4	PEBP4	Homo sapiens	25.733	5	5	290213	1.12577e+06	21232.6	✓
1222	1	Q99439	Q99439	Calponin-2	CNN2	Homo sapiens	33.699	6	5	70837.9	119088	191781
1223	1	Q99523	Q99523	Sortilin	SORT1	Homo sapiens	92.069	5	5	0	135582	46118.3	✓
1224	1	Q99536	Q99536	Synaptic vesicle membrane protein VAT-1 homolog	VAT1	Homo sapiens	41.921	5	5	33888.8	95064.1	244374
1225	1	Q99798	Q99798	Aconitate hydratase, mitochondrial	ACO2	Homo sapiens	85.426	5	5	0	0	234513
1226	1	Q9BRK3	Q9BRK3	Matrix remodeling-associated protein 8	MXRA8	Homo sapiens	49.131	5	5	0	79127.9	15743.9	✓
1227	1	Q9BRK5	Q9BRK5	45 kDa calcium-binding protein	SDF4	Homo sapiens	41.808	5	5	0	103912	44310.8	✓
1228	1	Q9BX97	Q9BX97	Plasmalemma vesicle-associated protein	PLVAP	Homo sapiens	50.596	5	5	0	0	300735	✓
1229	1	Q9H0X4	Q9H0X4	Protein FAM234A	FAM234A	Homo sapiens	59.661	5	5	18154	47235.3	563926	✓
1230	1	Q9H159	Q9H159	Cadherin-19	CDH19	Homo sapiens	87.004	5	5	0	59838	228682	✓
1231	1	Q9H3S7	Q9H3S7	Tyrosine-protein phosphatase non-receptor type 23	PTPN23	Homo sapiens	178.974	5	5	0	0	160950
1232	1	Q9H4B8	Q9H4B8	Dipeptidase 3	DPEP3	Homo sapiens	53.688	5	5	0	0	497929	✓
1233	1	Q9H8J5	Q9H8J5	MANSC domain-containing protein 1	MANSC1	Homo sapiens	46.809	5	5	0	79427.6	2208690	✓
1234	1	Q9H8L6	Q9H8L6	Multimerin-2	MMRN2	Homo sapiens	104.41	5	5	1000097	1.74237e+06	1.39381e+06	✓
1235	1	Q9HBW1	Q9HBW1	Leucine-rich repeat-containing protein 4	LRRC4	Homo sapiens	72.717	5	5	0	26311.1	1.0884e+06	✓
1236	1	Q9HC38	Q9HC38	Glyoxalase domain-containing protein 4	GLOD4	Homo sapiens	34.794	5	5	31712.6	182173	19944.5
1237	1	Q9HC56	Q9HC56	Protocadherin-9	PCDH9	Homo sapiens	136.065	5	5	0	86159.8	335544	✓
1238	1	Q9HCN6	Q9HCN6	Platelet glycoprotein VI	GP6	Homo sapiens	36.865	5	5	58050	862922	6516718	✓
1239	1	Q9NPF2	Q9NPF2	Carbohydrate sulfotransferase 11	CHST11	Homo sapiens	41.555	5	5	0	8594.51	734432	✓
1240	1	Q9NQ75	Q9NQ75	Cas scaffolding protein family member 4	CASS4	Homo sapiens	87.144	5	5	0	0	110686
1241	1	Q9NYL9	Q9NYL9	Tropomodulin-3	TMOD3	Homo sapiens	39.594	5	5	0	189018	0
1242	1	Q9P126	Q9P126	C-type lectin domain family 1 member B	CLEC1B	Homo sapiens	26.595	5	5	0	105485	706201	✓
1243	1	Q9P2J5	Q9P2J5	Leucine--tRNA ligase, cytoplasmic	LARS1	Homo sapiens	134.468	5	5	0	0	151466
1244	1	Q9UEW3	Q9UEW3	Macrophage receptor MARCO	MARCO	Homo sapiens	52.656	5	5	94614.2	271443	1.56896e+06	✓
1245	1	Q9UI12	Q9UI12	V-type proton ATPase subunit H	ATP6V1H	Homo sapiens	55.885	5	5	0	0	140075
1246	1	Q9UJ70	Q9UJ70	N-acetyl-D-glucosamine kinase	NAGK	Homo sapiens	37.374	5	5	32974.1	20741.1	75416.8
1247	1	Q9UJJ9	Q9UJJ9	N-acetylglucosamine-1-phosphotransferase subunit gamma	GNPTG	Homo sapiens	33.974	5	5	260765	594514	294601	✓
1248	1	Q9UM22	Q9UM22	Mammalian ependymin-related protein 1	EPDR1	Homo sapiens	25.436	5	5	0	10497.4	465536	✓
1249	1	Q9UN19	Q9UN19	Dual adapter for phosphotyrosine and 3-phosphotyrosine and 3-phosphoinositide	DAPP1	Homo sapiens	32.192	5	5	0	67211.2	90577.1
1250	1	Q9UNQ0	Q9UNQ0	Broad substrate specificity ATP-binding cassette transporter ABCG2	ABCG2	Homo sapiens	72.315	5	5	0	0	163025	✓
1251	1	Q9UQC9	Q9UQC9	Calcium-activated chloride channel regulator 2	CLCA2	Homo sapiens	103.94	5	5	0	0	559849	✓
1252	1	Q9Y487	Q9Y487	V-type proton ATPase 116 kDa subunit a 2	ATP6V0A2	Homo sapiens	98.085	5	5	0	0	273615	✓
1253	1	Q9Y5Y7	Q9Y5Y7	Lymphatic vessel endothelial hyaluronic acid receptor 1	LYVE1	Homo sapiens	35.213	5	5	724265	1.28166e+06	4.47099e+08	✓
1254	1	Q9Y639	Q9Y639	Neuroplastin	NPTN	Homo sapiens	44.388	5	5	0	0	822353	✓
1255	1	Q9Y696	Q9Y696	Chloride intracellular channel protein 4	CLIC4	Homo sapiens	28.771	5	5	0	8840.25	335779
1256	1	A6NI73	A6NI73	Leukocyte immunoglobulin-like receptor subfamily A member 5	LILRA5	Homo sapiens	32.754	4	4	0	21251.8	910245	✓
1257	1	A6QL63	A6QL63	Ankyrin repeat and BTB/POZ domain-containing protein BTBD11	BTBD11	Homo sapiens	120.884	4	4	0	0	58298
1258	1	O00233	O00233	26S proteasome non-ATPase regulatory subunit 9	PSMD9	Homo sapiens	24.68	4	4	55503.1	38958	98115.3
1259	1	O00241	O00241	Signal-regulatory protein beta-1	SIRPB1	Homo sapiens	43.211	4	4	0	23829	79873.5	✓
1260	1	O00522	O00522	Krev interaction trapped protein 1	KRIT1	Homo sapiens	84.348	4	4	0	0	85504.3
1261	1	O14964	O14964	Hepatocyte growth factor-regulated tyrosine kinase substrate	HGS	Homo sapiens	86.193	4	4	0	14571.9	188352
1262	1	O15117	O15117	FYN-binding protein 1	FYB1	Homo sapiens	85.388	4	4	57055.3	0	259868
1263	1	O15204	O15204	ADAM DEC1	ADAMDEC1	Homo sapiens	52.776	4	4	301801	233783	961924	✓
1264	1	O15230	O15230	Laminin subunit alpha-5	LAMA5	Homo sapiens	399.744	5	4	0	9323.73	131239	✓
1265	1	O15400	O15400	Syntaxin-7	STX7	Homo sapiens	29.815	4	4	0	118335	1747179
1266	1	O15440	O15440	ATP-binding cassette sub-family C member 5	ABCC5	Homo sapiens	160.663	5	4	0	0	92080.3	✓
1267	1	O15511	O15511	Actin-related protein 2/3 complex subunit 5	ARPC5	Homo sapiens	16.321	4	4	69646.5	42429.9	708392
1268	1	O43390	O43390	Heterogeneous nuclear ribonucleoprotein R	HNRNPR	Homo sapiens	70.943	4	4	15989.2	0	152636
1269	1	O43665	O43665	Regulator of G-protein signaling 10	RGS10	Homo sapiens	21.21	4	4	0	194793	0
1270	1	O43765	O43765	Small glutamine-rich tetratricopeptide repeat-containing protein alpha	SGTA	Homo sapiens	34.063	4	4	12714.2	30192.4	13928.7
1271	1	O43820	O43820	Hyaluronidase-3	HYAL3	Homo sapiens	46.503	4	4	0	0	198902	✓
1272	2	O60361;P22392	O60361	Putative nucleoside diphosphate kinase	NME2P1	Homo sapiens	15.528	4	4	92732.1	65090.1	103635
1273	1	O60674	O60674	Tyrosine-protein kinase JAK2	JAK2	Homo sapiens	130.674	4	4	0	0	92477.9
1274	1	O60704	O60704	Protein-tyrosine sulfotransferase 2	TPST2	Homo sapiens	41.913	4	4	0	6076.23	407593	✓
1275	1	O60844	O60844	Zymogen granule membrane protein 16	ZG16	Homo sapiens	18.134	4	4	105236	118168	0
1276	1	O75063	O75063	Glycosaminoglycan xylosylkinase	FAM20B	Homo sapiens	46.435	4	4	0	9803.63	238797	✓
1277	1	O75144	O75144	ICOS ligand	ICOSLG	Homo sapiens	33.347	5	4	117018	619882	4.96149e+06	✓
1278	1	O75351	O75351	Vacuolar protein sorting-associated protein 4B	VPS4B	Homo sapiens	49.303	5	4	0	0	454119
1279	1	O75387	O75387	Large neutral amino acids transporter small subunit 3	SLC43A1	Homo sapiens	61.474	4	4	0	0	399046	✓
1280	1	O75503	O75503	Ceroid-lipofuscinosis neuronal protein 5	CLN5	Homo sapiens	41.496	4	4	0	60887.5	133916	✓
1281	1	O75533	O75533	Splicing factor 3B subunit 1	SF3B1	Homo sapiens	145.831	4	4	0	0	78896.4
1282	1	O75746	O75746	Electrogenic aspartate/glutamate antiporter SLC25A12, mitochondrial	SLC25A12	Homo sapiens	74.762	6	4	0	0	107288
1283	1	O95498	O95498	Pantetheine hydrolase VNN2	VNN2	Homo sapiens	58.502	4	4	0	18209.4	502002	✓
1284	1	O95747	O95747	Serine/threonine-protein kinase OSR1	OXSR1	Homo sapiens	58.023	5	4	9511.57	60233.6	79924.4
1285	1	O95810	O95810	Caveolae-associated protein 2	CAVIN2	Homo sapiens	47.173	4	4	114948	0	489312
1286	1	O95865	O95865	N(G),N(G)-dimethylarginine dimethylaminohydrolase 2	DDAH2	Homo sapiens	29.645	4	4	0	93348.2	0
1287	1	P00167	P00167	Cytochrome b5	CYB5A	Homo sapiens	15.33	4	4	91576.9	22869.2	207352
1288	1	P02461	P02461	Collagen alpha-1(III) chain	COL3A1	Homo sapiens	138.566	4	4	31400.4	256789	0	✓
1289	1	P02745	P02745	Complement C1q subcomponent subunit A	C1QA	Homo sapiens	26.016	4	4	11062730	2.66143e+07	17327460	✓
1290	1	P03950	P03950	Angiogenin	ANG	Homo sapiens	16.549	4	4	738726	84615.5	193432
1291	1	P04424	P04424	Argininosuccinate lyase	ASL	Homo sapiens	51.66	4	4	18010.4	13403.4	99978.9
1292	1	P04843	P04843	Dolichyl-diphosphooligosaccharide--protein glycosyltransferase subunit 1	RPN1	Homo sapiens	68.57	4	4	0	7036.73	144237	✓
1293	1	P05019	P05019	Insulin-like growth factor I	IGF1	Homo sapiens	21.842	4	4	176052	1.26631e+06	0
1294	1	P05026	P05026	Sodium/potassium-transporting ATPase subunit beta-1	ATP1B1	Homo sapiens	35.061	4	4	0	8269.52	1066416	✓
1295	1	P06312	P06312	Immunoglobulin kappa variable 4-1	IGKV4-1	Homo sapiens	13.379	4	4	17673300	3.37483e+06	38436147
1296	1	P06753	P06753	Tropomyosin alpha-3 chain	TPM3	Homo sapiens	32.95	4	4	293787	2.18596e+06	758822
1297	1	P06858	P06858	Lipoprotein lipase	LPL	Homo sapiens	53.162	4	4	0	56976.3	176996	✓
1298	1	P08246	P08246	Neutrophil elastase	ELANE	Homo sapiens	28.52	4	4	0	75986.7	85938.7	✓
1299	1	P08572	P08572	Collagen alpha-2(IV) chain	COL4A2	Homo sapiens	167.555	4	4	0	67683.7	189864	✓
1300	1	P09326	P09326	CD48 antigen	CD48	Homo sapiens	27.684	4	4	0	143575	1.24203e+06	✓
1301	1	P09467	P09467	Fructose-1,6-bisphosphatase 1	FBP1	Homo sapiens	36.842	4	4	15920.6	141363	0
1302	1	P09493	P09493	Tropomyosin alpha-1 chain	TPM1	Homo sapiens	32.708	6	4	272090	279777	151198
1303	1	P09603	P09603	Macrophage colony-stimulating factor 1	CSF1	Homo sapiens	60.18	4	4	0	16550.7	595532	✓
1304	1	P0C0L5	P0C0L5	Complement C4-B	C4B_2	Homo sapiens	192.754	86	4	73404145	6.19628e+07	3.36852e+07	✓
1305	1	P0DJI8	P0DJI8	Serum amyloid A-1 protein	SAA1	Homo sapiens	13.532	7	4	1.08158e+06	3.39139e+06	233020
1306	1	P10253	P10253	Lysosomal alpha-glucosidase	GAA	Homo sapiens	105.326	4	4	0	9588.61	103262	✓
1307	1	P11137	P11137	Microtubule-associated protein 2	MAP2	Homo sapiens	199.529	4	4	0	0	145010
1308	1	P11166	P11166	Solute carrier family 2, facilitated glucose transporter member 1	SLC2A1	Homo sapiens	54.085	4	4	261805	62472.3	1.08706e+07	✓
1309	1	P11226	P11226	Mannose-binding protein C	MBL2	Homo sapiens	26.142	4	4	7481460	9480750	3815259
1310	1	P12268	P12268	Inosine-5'-monophosphate dehydrogenase 2	IMPDH2	Homo sapiens	55.806	4	4	0	7199.29	183752
1311	1	P12273	P12273	Prolactin-inducible protein	PIP	Homo sapiens	16.572	4	4	605478	144828	193266	✓
1312	1	P12724	P12724	Eosinophil cationic protein	RNASE3	Homo sapiens	18.384	4	4	0	11383.2	2.85441e+06	✓
1313	1	P13473	P13473	Lysosome-associated membrane glycoprotein 2	LAMP2	Homo sapiens	44.962	4	4	1355574	3.10722e+06	20488108	✓
1314	1	P13747	P13747	HLA class I histocompatibility antigen, alpha chain E	HLA-E	Homo sapiens	40.058	4	4	0	0	130051	✓
1315	1	P14778	P14778	Interleukin-1 receptor type 1	IL1R1	Homo sapiens	65.404	4	4	0	0	434981	✓
1316	1	P15086	P15086	Carboxypeptidase B	CPB1	Homo sapiens	47.369	4	4	0	94213.5	0
1317	1	P15151	P15151	Poliovirus receptor	PVR	Homo sapiens	45.302	4	4	294122	1.25277e+06	1.9174e+06	✓
1318	1	P15311	P15311	Ezrin	EZR	Homo sapiens	69.414	4	4	0	51801.2	59509
1319	1	P15880	P15880	40S ribosomal protein S2	RPS2	Homo sapiens	31.324	4	4	33827.6	50394.1	349841
1320	1	P15941	P15941	Mucin-1	MUC1	Homo sapiens	122.103	4	4	9744.43	16050.2	4.51159e+06	✓
1321	1	P16035	P16035	Metalloproteinase inhibitor 2	TIMP2	Homo sapiens	24.4	4	4	159775	706299	37230.8
1322	1	P16152	P16152	Carbonyl reductase [NADPH] 1	CBR1	Homo sapiens	30.375	6	4	0	97246.2	128421
1323	1	P16233	P16233	Pancreatic triacylglycerol lipase	PNLIP	Homo sapiens	51.158	5	4	0	87275.4	0	✓
1324	1	P17600	P17600	Synapsin-1	SYN1	Homo sapiens	74.112	4	4	0	0	305299	✓
1325	1	P17643	P17643	5,6-dihydroxyindole-2-carboxylic acid oxidase	TYRP1	Homo sapiens	60.725	4	4	0	0	248240	✓
1326	1	P17931	P17931	Galectin-3	LGALS3	Homo sapiens	26.153	4	4	200035	445670	95613.3
1327	1	P18621	P18621	60S ribosomal protein L17	RPL17	Homo sapiens	21.397	4	4	30600.9	18940.8	443825
1328	1	P18669	P18669	Phosphoglycerate mutase 1	PGAM1	Homo sapiens	28.803	6	4	41251.8	241049	57738.9
1329	1	P18850	P18850	Cyclic AMP-dependent transcription factor ATF-6 alpha	ATF6	Homo sapiens	74.586	4	4	24825.1	183932	1046210	✓
1330	1	P19526	P19526	Galactoside alpha-(1,2)-fucosyltransferase 1	FUT1	Homo sapiens	41.251	4	4	0	0	138975	✓
1331	1	P19878	P19878	Neutrophil cytosol factor 2	NCF2	Homo sapiens	59.761	4	4	0	23733.8	96184.7
1332	1	P20042	P20042	Eukaryotic translation initiation factor 2 subunit 2	EIF2S2	Homo sapiens	38.389	4	4	0	9321.59	156989
1333	1	P20061	P20061	Transcobalamin-1	TCN1	Homo sapiens	48.206	4	4	15149.5	257284	1.07334e+06	✓
1334	1	P20138	P20138	Myeloid cell surface antigen CD33	CD33	Homo sapiens	39.823	4	4	0	31248.8	229767	✓
1335	1	P20160	P20160	Azurocidin	AZU1	Homo sapiens	26.884	4	4	0	10378.4	56511883	✓
1336	1	P20774	P20774	Mimecan	OGN	Homo sapiens	33.921	4	4	170678	403172	7079074	✓
1337	1	P20810	P20810	Calpastatin	CAST	Homo sapiens	76.573	4	4	141987	57168.2	49959.3
1338	1	P21283	P21283	V-type proton ATPase subunit C 1	ATP6V1C1	Homo sapiens	43.943	4	4	0	0	84556.2
1339	1	P22607	P22607	Fibroblast growth factor receptor 3	FGFR3	Homo sapiens	87.709	4	4	0	31011.2	132497	✓
1340	1	P23083	P23083	Immunoglobulin heavy variable 1-2	IGHV1-2	Homo sapiens	13.082	5	4	6038863	263417	2.6451e+06
1341	1	P23246	P23246	Splicing factor, proline- and glutamine-rich	SFPQ	Homo sapiens	76.151	4	4	16421.7	12090.3	140332
1342	1	P23458	P23458	Tyrosine-protein kinase JAK1	JAK1	Homo sapiens	133.279	4	4	0	0	104747
1343	1	P24158	P24158	Myeloblastin	PRTN3	Homo sapiens	27.807	4	4	75039	818742	6791345	✓
1344	1	P24298	P24298	Alanine aminotransferase 1	GPT	Homo sapiens	54.636	4	4	59733.8	86568.1	0
1345	1	P25205	P25205	DNA replication licensing factor MCM3	MCM3	Homo sapiens	90.981	4	4	0	0	115790	✓
1346	1	P25445	P25445	Tumor necrosis factor receptor superfamily member 6	FAS	Homo sapiens	37.733	4	4	0	20436.6	171866	✓
1347	1	P25787	P25787	Proteasome subunit alpha type-2	PSMA2	Homo sapiens	25.897	4	4	67517.1	120479	104321
1348	1	P25788	P25788	Proteasome subunit alpha type-3	PSMA3	Homo sapiens	28.435	4	4	60746.8	181299	64306.8
1349	1	P26368	P26368	Splicing factor U2AF 65 kDa subunit	U2AF2	Homo sapiens	53.501	4	4	0	0	165016
1350	1	P26583	P26583	High mobility group protein B2	HMGB2	Homo sapiens	24.032	4	4	0	175775	1.86934e+06
1351	1	P26599	P26599	Polypyrimidine tract-binding protein 1	PTBP1	Homo sapiens	57.22	4	4	31545.8	50520.6	739953
1352	1	P26639	P26639	Threonine--tRNA ligase 1, cytoplasmic	TARS1	Homo sapiens	83.436	5	4	0	11737.8	152624
1353	1	P27824	P27824	Calnexin	CANX	Homo sapiens	67.57	4	4	143851	10334.5	167807
1354	1	P28676	P28676	Grancalcin	GCA	Homo sapiens	24.01	4	4	0	81820.3	2823920
1355	1	P30044	P30044	Peroxiredoxin-5, mitochondrial	PRDX5	Homo sapiens	22.085	4	4	18175.3	281452	537358
1356	1	P30048	P30048	Thioredoxin-dependent peroxide reductase, mitochondrial	PRDX3	Homo sapiens	27.693	4	4	81805.9	22246.6	324242
1357	1	P31431	P31431	Syndecan-4	SDC4	Homo sapiens	21.642	4	4	0	129682	470084	✓
1358	1	P31641	P31641	Sodium- and chloride-dependent taurine transporter	SLC6A6	Homo sapiens	69.832	4	4	0	0	362644	✓
1359	1	P31689	P31689	DnaJ homolog subfamily A member 1	DNAJA1	Homo sapiens	44.866	4	4	20739.4	5656.9	196494
1360	1	P31946	P31946	14-3-3 protein beta/alpha	YWHAB	Homo sapiens	28.083	5	4	209294	184948	521684
1361	1	P32121	P32121	Beta-arrestin-2	ARRB2	Homo sapiens	46.107	4	4	0	0	115031
1362	1	P33176	P33176	Kinesin-1 heavy chain	KIF5B	Homo sapiens	109.688	8	4	0	11920.2	31457
1363	1	P33991	P33991	DNA replication licensing factor MCM4	MCM4	Homo sapiens	96.56	4	4	6955.17	0	86811.9
1364	1	P34059	P34059	N-acetylgalactosamine-6-sulfatase	GALNS	Homo sapiens	58.025	4	4	0	47264.7	0	✓
1365	1	P34897	P34897	Serine hydroxymethyltransferase, mitochondrial	SHMT2	Homo sapiens	55.994	4	4	13751	0	167317
1366	1	P36542	P36542	ATP synthase subunit gamma, mitochondrial	ATP5F1C	Homo sapiens	32.995	4	4	0	0	138095
1367	1	P36578	P36578	60S ribosomal protein L4	RPL4	Homo sapiens	47.696	4	4	11248.6	28293.1	250600
1368	1	P36888	P36888	Receptor-type tyrosine-protein kinase FLT3	FLT3	Homo sapiens	112.905	4	4	0	0	299936	✓
1369	1	P36980	P36980	Complement factor H-related protein 2	CFHR2	Homo sapiens	30.652	6	4	6.27609e+06	3.15404e+07	1.15284e+06	✓
1370	1	P38570	P38570	Integrin alpha-E	ITGAE	Homo sapiens	130.158	4	4	0	0	148026	✓
1371	1	P39656	P39656	Dolichyl-diphosphooligosaccharide--protein glycosyltransferase 48 kDa subunit	DDOST	Homo sapiens	50.801	4	4	71810.6	2888.86	265824
1372	1	P40121	P40121	Macrophage-capping protein	CAPG	Homo sapiens	38.499	4	4	0	94512.1	27925.2
1373	1	P41218	P41218	Myeloid cell nuclear differentiation antigen	MNDA	Homo sapiens	45.837	4	4	0	7645.23	225275
1374	1	P41226	P41226	Ubiquitin-like modifier-activating enzyme 7	UBA7	Homo sapiens	111.695	4	4	0	0	95458.2
1375	1	P41252	P41252	Isoleucine--tRNA ligase, cytoplasmic	IARS1	Homo sapiens	144.498	4	4	0	0	102588
1376	2	P42229;P51692	P42229	Signal transducer and activator of transcription 5A	STAT5A	Homo sapiens	90.652	4	4	0	0	79476.5
1377	1	P43007	P43007	Neutral amino acid transporter A	SLC1A4	Homo sapiens	55.721	4	4	0	0	118037	✓
1378	1	P43490	P43490	Nicotinamide phosphoribosyltransferase	NAMPT	Homo sapiens	55.523	4	4	0	21705.2	24008.1
1379	1	P49354	P49354	Protein farnesyltransferase/geranylgeranyltransferase type-1 subunit alpha	FNTA	Homo sapiens	44.41	4	4	14192.9	0	86064
1380	1	P49721	P49721	Proteasome subunit beta type-2	PSMB2	Homo sapiens	22.835	4	4	146470	161144	203695
1381	1	P50213	P50213	Isocitrate dehydrogenase [NAD] subunit alpha, mitochondrial	IDH3A	Homo sapiens	39.59	4	4	0	0	209264
1382	1	P50453	P50453	Serpin B9	SERPINB9	Homo sapiens	42.403	4	4	0	11640	51131
1383	1	P50591	P50591	Tumor necrosis factor ligand superfamily member 10	TNFSF10	Homo sapiens	32.511	4	4	0	0	129435
1384	1	P51148	P51148	Ras-related protein Rab-5C	RAB5C	Homo sapiens	23.481	7	4	18529.3	10137.8	916817	✓
1385	1	P51159	P51159	Ras-related protein Rab-27A	RAB27A	Homo sapiens	24.865	4	4	0	0	460934
1386	1	P51452	P51452	Dual specificity protein phosphatase 3	DUSP3	Homo sapiens	20.476	4	4	56846.7	119528	161772
1387	1	P51572	P51572	B-cell receptor-associated protein 31	BCAP31	Homo sapiens	27.99	4	4	0	0	88506.8
1388	1	P51798	P51798	H(+)/Cl(-) exchange transporter 7	CLCN7	Homo sapiens	88.68	4	4	0	0	231377
1389	1	P52888	P52888	Thimet oligopeptidase	THOP1	Homo sapiens	78.842	4	4	0	32412	25088
1390	1	P54108	P54108	Cysteine-rich secretory protein 3	CRISP3	Homo sapiens	27.631	4	4	931897	6.98524e+06	53162.2	✓
1391	1	P54136	P54136	Arginine--tRNA ligase, cytoplasmic	RARS1	Homo sapiens	75.378	4	4	8273.36	0	140373
1392	1	P54619	P54619	5'-AMP-activated protein kinase subunit gamma-1	PRKAG1	Homo sapiens	37.579	5	4	0	0	158544
1393	1	P54709	P54709	Sodium/potassium-transporting ATPase subunit beta-3	ATP1B3	Homo sapiens	31.514	4	4	0	0	294291	✓
1394	1	P54760	P54760	Ephrin type-B receptor 4	EPHB4	Homo sapiens	108.274	4	4	0	90743.4	30107.7	✓
1395	1	P55103	P55103	Inhibin beta C chain	INHBC	Homo sapiens	38.237	4	4	202734	366512	613128	✓
1396	1	P55884	P55884	Eukaryotic translation initiation factor 3 subunit B	EIF3B	Homo sapiens	92.482	4	4	0	6503.17	63449.2
1397	1	P60201	P60201	Myelin proteolipid protein	PLP1	Homo sapiens	30.076	4	4	0	0	2676950
1398	1	P60228	P60228	Eukaryotic translation initiation factor 3 subunit E	EIF3E	Homo sapiens	52.223	4	4	29715.8	0	91444.9
1399	2	P60709;P63261	P60709	Actin, cytoplasmic 1	ACTB	Homo sapiens	41.734	15	4	1.87395e+07	10157825	8.8169e+07
1400	1	P60842	P60842	Eukaryotic initiation factor 4A-I	EIF4A1	Homo sapiens	46.156	9	4	111344	29208.4	197517
1401	1	P61421	P61421	V-type proton ATPase subunit d 1	ATP6V0D1	Homo sapiens	40.329	4	4	0	0	1631169
1402	1	P61604	P61604	10 kDa heat shock protein, mitochondrial	HSPE1	Homo sapiens	10.931	4	4	278511	99956.8	753928
1403	1	P61981	P61981	14-3-3 protein gamma	YWHAG	Homo sapiens	28.302	4	4	97724.2	78770.3	618048
1404	1	P62263	P62263	40S ribosomal protein S14	RPS14	Homo sapiens	16.271	4	4	29136.5	27253.8	249430
1405	1	P62269	P62269	40S ribosomal protein S18	RPS18	Homo sapiens	17.72	4	4	0	13392.1	278622
1406	1	P62495	P62495	Eukaryotic peptide chain release factor subunit 1	ETF1	Homo sapiens	49.03	4	4	22985.9	0	128532
1407	1	P62873	P62873	Guanine nucleotide-binding protein G(I)/G(S)/G(T) subunit beta-1	GNB1	Homo sapiens	37.377	5	4	0	0	1.40172e+06
1408	1	P62906	P62906	60S ribosomal protein L10a	RPL10A	Homo sapiens	24.829	4	4	20405.1	7970.5	891762
1409	1	P78536	P78536	Disintegrin and metalloproteinase domain-containing protein 17	ADAM17	Homo sapiens	93.022	4	4	0	0	140354	✓
1410	1	P80303	P80303	Nucleobindin-2	NUCB2	Homo sapiens	50.222	4	4	0	84840.5	23961
1411	1	P99999	P99999	Cytochrome c	CYCS	Homo sapiens	11.746	4	4	0	158816	20132.2
1412	1	Q00325	Q00325	Phosphate carrier protein, mitochondrial	SLC25A3	Homo sapiens	40.095	4	4	171046	35398.9	596078
1413	1	Q00688	Q00688	Peptidyl-prolyl cis-trans isomerase FKBP3	FKBP3	Homo sapiens	25.175	4	4	8026.67	76882.8	84387
1414	1	Q00839	Q00839	Heterogeneous nuclear ribonucleoprotein U	HNRNPU	Homo sapiens	90.588	4	4	42619.4	6272.63	454152
1415	1	Q04760	Q04760	Lactoylglutathione lyase	GLO1	Homo sapiens	20.778	4	4	132348	154153	347571
1416	1	Q05397	Q05397	Focal adhesion kinase 1	PTK2	Homo sapiens	119.234	4	4	0	68596.1	43917.1
1417	1	Q06828	Q06828	Fibromodulin	FMOD	Homo sapiens	43.179	4	4	0	34713.5	8353722	✓
1418	1	Q07955	Q07955	Serine/arginine-rich splicing factor 1	SRSF1	Homo sapiens	27.743	4	4	56673.9	22707	73755.3
1419	1	Q08345	Q08345	Epithelial discoidin domain-containing receptor 1	DDR1	Homo sapiens	101.127	4	4	0	25688.9	190661	✓
1420	1	Q09666	Q09666	Neuroblast differentiation-associated protein AHNAK	AHNAK	Homo sapiens	629.112	4	4	7864.39	10477.4	86882.8
1421	1	Q10469	Q10469	Alpha-1,6-mannosyl-glycoprotein 2-beta-N-acetylglucosaminyltransferase	MGAT2	Homo sapiens	51.549	4	4	0	124832	115849	✓
1422	1	Q10588	Q10588	ADP-ribosyl cyclase/cyclic ADP-ribose hydrolase 2	BST1	Homo sapiens	35.724	4	4	413946	2165015	14434580	✓
1423	1	Q13232	Q13232	Nucleoside diphosphate kinase 3	NME3	Homo sapiens	19.016	4	4	77927	42239.2	19457.1
1424	1	Q13443	Q13443	Disintegrin and metalloproteinase domain-containing protein 9	ADAM9	Homo sapiens	90.559	4	4	0	0	112336	✓
1425	1	Q14019	Q14019	Coactosin-like protein	COTL1	Homo sapiens	15.942	4	4	12725.4	896488	58107.7
1426	1	Q14247	Q14247	Src substrate cortactin	CTTN	Homo sapiens	61.585	4	4	136712	763734	145806
1427	1	Q14289	Q14289	Protein-tyrosine kinase 2-beta	PTK2B	Homo sapiens	115.875	4	4	0	0	77706.7
1428	1	Q14574	Q14574	Desmocollin-3	DSC3	Homo sapiens	99.968	4	4	63192.8	69908.7	0	✓
1429	1	Q14642	Q14642	Inositol polyphosphate-5-phosphatase A	INPP5A	Homo sapiens	47.818	4	4	0	0	223584
1430	1	Q14CN2	Q14CN2	Calcium-activated chloride channel regulator 4	CLCA4	Homo sapiens	101.285	4	4	0	0	106210	✓
1431	1	Q15008	Q15008	26S proteasome non-ATPase regulatory subunit 6	PSMD6	Homo sapiens	45.533	4	4	12721.7	0	120601
1432	1	Q15286	Q15286	Ras-related protein Rab-35	RAB35	Homo sapiens	23.024	4	4	0	10046.5	881926
1433	1	Q15365	Q15365	Poly(rC)-binding protein 1	PCBP1	Homo sapiens	37.497	5	4	78542.2	216432	838359
1434	1	Q15393	Q15393	Splicing factor 3B subunit 3	SF3B3	Homo sapiens	135.578	4	4	0	0	124487
1435	1	Q15717	Q15717	ELAV-like protein 1	ELAVL1	Homo sapiens	36.091	4	4	12742.6	8476.65	161508
1436	1	Q15762	Q15762	CD226 antigen	CD226	Homo sapiens	38.614	4	4	0	109517	973978	✓
1437	1	Q15818	Q15818	Neuronal pentraxin-1	NPTX1	Homo sapiens	47.122	4	4	0	0	301822	✓
1438	1	Q15828	Q15828	Cystatin-M	CST6	Homo sapiens	16.511	4	4	183021	669755	77428.5	✓
1439	1	Q15848	Q15848	Adiponectin	ADIPOQ	Homo sapiens	26.412	4	4	3270590	2.62589e+07	707158	✓
1440	1	Q16539	Q16539	Mitogen-activated protein kinase 14	MAPK14	Homo sapiens	41.295	4	4	12780.4	12191	70382.8
1441	1	Q16643	Q16643	Drebrin	DBN1	Homo sapiens	71.43	4	4	81683.6	119218	262550
1442	1	Q16666	Q16666	Gamma-interferon-inducible protein 16	IFI16	Homo sapiens	88.258	4	4	0	0	246994
1443	1	Q16787	Q16787	Laminin subunit alpha-3	LAMA3	Homo sapiens	366.629	4	4	0	50111.2	0	✓
1444	1	Q17RC7	Q17RC7	Exocyst complex component 3-like protein 4	EXOC3L4	Homo sapiens	79.898	4	4	0	0	56193.1
1445	1	Q5JS37	Q5JS37	NHL repeat-containing protein 3	NHLRC3	Homo sapiens	38.284	4	4	0	9098.6	926068	✓
1446	1	Q5JXA9	Q5JXA9	Signal-regulatory protein beta-2	SIRPB2	Homo sapiens	36.966	4	4	0	0	194988	✓
1447	1	Q5M8T2	Q5M8T2	Solute carrier family 35 member D3	SLC35D3	Homo sapiens	44.184	4	4	0	0	243351
1448	1	Q5T0T0	Q5T0T0	E3 ubiquitin-protein ligase MARCHF8	MARCHF8	Homo sapiens	32.965	4	4	0	0	592192
1449	1	Q5VW32	Q5VW32	BRO1 domain-containing protein BROX	BROX	Homo sapiens	46.476	4	4	0	11240.7	175433
1450	1	Q68D85	Q68D85	Natural cytotoxicity triggering receptor 3 ligand 1	NCR3LG1	Homo sapiens	50.826	4	4	0	0	208477	✓
1451	1	Q6KB66	Q6KB66	Keratin, type II cytoskeletal 80	KRT80	Homo sapiens	50.526	4	4	44249.4	65497.1	0
1452	1	Q6NUS6	Q6NUS6	Tectonic-3	TCTN3	Homo sapiens	66.157	4	4	0	22630.6	222122	✓
1453	1	Q6UXK5	Q6UXK5	Leucine-rich repeat neuronal protein 1	LRRN1	Homo sapiens	80.716	4	4	0	56951.4	107580	✓
1454	1	Q6ZMI3	Q6ZMI3	Gliomedin	GLDN	Homo sapiens	58.958	4	4	0	66055.9	0	✓
1455	1	Q6ZNJ1	Q6ZNJ1	Neurobeachin-like protein 2	NBEAL2	Homo sapiens	302.521	4	4	0	0	81830.7
1456	1	Q709C8	Q709C8	Intermembrane lipid transfer protein VPS13C	VPS13C	Homo sapiens	422.398	4	4	0	0	66273.4
1457	1	Q7RTW8	Q7RTW8	Otoancorin	OTOA	Homo sapiens	128.534	4	4	0	0	100407	✓
1458	1	Q7Z403	Q7Z403	Transmembrane channel-like protein 6	TMC6	Homo sapiens	90.047	4	4	0	0	324168	✓
1459	1	Q7Z4W1	Q7Z4W1	L-xylulose reductase	DCXR	Homo sapiens	25.911	4	4	53392.9	26604.6	11625.4
1460	1	Q7Z5G4	Q7Z5G4	Golgin subfamily A member 7	GOLGA7	Homo sapiens	15.823	4	4	0	0	229292
1461	1	Q86SJ2	Q86SJ2	Amphoterin-induced protein 2	AMIGO2	Homo sapiens	57.935	4	4	0	0	242700	✓
1462	1	Q86UX2	Q86UX2	Inter-alpha-trypsin inhibitor heavy chain H5	ITIH5	Homo sapiens	104.578	4	4	0	7011.87	7.12999e+06	✓
1463	1	Q86X52	Q86X52	Chondroitin sulfate synthase 1	CHSY1	Homo sapiens	91.787	5	4	0	0	105450	✓
1464	2	Q8IWL1;Q8IWL2	Q8IWL1	Pulmonary surfactant-associated protein A2	SFTPA2	Homo sapiens	26.169	4	4	0	26859.2	991554	✓
1465	1	Q8IY22	Q8IY22	C-Maf-inducing protein	CMIP	Homo sapiens	86.331	4	4	0	0	168068
1466	1	Q8IZP0	Q8IZP0	Abl interactor 1	ABI1	Homo sapiens	55.081	6	4	0	13851.6	920320
1467	1	Q8N4C8	Q8N4C8	Misshapen-like kinase 1	MINK1	Homo sapiens	149.824	10	4	0	0	94078.9
1468	1	Q8N4L2	Q8N4L2	Type 2 phosphatidylinositol 4,5-bisphosphate 4-phosphatase	PIP4P2	Homo sapiens	28.082	4	4	0	0	736641
1469	1	Q8N5C1	Q8N5C1	Calcium homeostasis modulator protein 5	CALHM5	Homo sapiens	35.169	4	4	0	0	234576
1470	1	Q8N9U0	Q8N9U0	Tandem C2 domains nuclear protein	TC2N	Homo sapiens	55.283	4	4	0	0	213963
1471	1	Q8NB49	Q8NB49	Phospholipid-transporting ATPase IG	ATP11C	Homo sapiens	129.48	4	4	0	0	155731
1472	1	Q8NCG7	Q8NCG7	Diacylglycerol lipase-beta	DAGLB	Homo sapiens	73.733	4	4	0	0	143839
1473	1	Q8NFP4	Q8NFP4	MAM domain-containing glycosylphosphatidylinositol anchor protein 1	MDGA1	Homo sapiens	105.792	4	4	0	0	72506.5	✓
1474	1	Q8TAA9	Q8TAA9	Vang-like protein 1	VANGL1	Homo sapiens	59.975	4	4	0	0	95410.1
1475	1	Q8TDQ0	Q8TDQ0	Hepatitis A virus cellular receptor 2	HAVCR2	Homo sapiens	33.394	4	4	0	15219.9	3.01339e+06	✓
1476	1	Q8TDZ2	Q8TDZ2	[F-actin]-monooxygenase MICAL1	MICAL1	Homo sapiens	117.875	4	4	0	0	94888.6
1477	1	Q8TF66	Q8TF66	Leucine-rich repeat-containing protein 15	LRRC15	Homo sapiens	64.367	4	4	9217.11	4514.89	199123	✓
1478	1	Q8WUA8	Q8WUA8	Tsukushi	TSKU	Homo sapiens	37.808	4	4	0	56483.6	265736	✓
1479	1	Q8WUT4	Q8WUT4	Leucine-rich repeat neuronal protein 4	LRRN4	Homo sapiens	78.844	4	4	0	0	2738876	✓
1480	1	Q8WVV4	Q8WVV4	Protein POF1B	POF1B	Homo sapiens	68.064	4	4	31319.2	30971.6	0
1481	1	Q92499	Q92499	ATP-dependent RNA helicase DDX1	DDX1	Homo sapiens	82.434	4	4	12758.1	0	159158
1482	1	Q92616	Q92616	eIF-2-alpha kinase activator GCN1	GCN1	Homo sapiens	292.713	4	4	26084.1	0	338675
1483	1	Q92945	Q92945	Far upstream element-binding protein 2	KHSRP	Homo sapiens	73.117	4	4	14072	6229	190255
1484	1	Q92973	Q92973	Transportin-1	TNPO1	Homo sapiens	102.357	6	4	0	0	157758
1485	1	Q96AP7	Q96AP7	Endothelial cell-selective adhesion molecule	ESAM	Homo sapiens	41.176	4	4	0	75816.8	228406	✓
1486	1	Q96G03	Q96G03	Phosphopentomutase	PGM2	Homo sapiens	68.283	4	4	18459.5	20844.5	51213
1487	1	Q96GP6	Q96GP6	Scavenger receptor class F member 2	SCARF2	Homo sapiens	92.387	4	4	0	7323.47	255480	✓
1488	1	Q96KP1	Q96KP1	Exocyst complex component 2	EXOC2	Homo sapiens	104.066	4	4	0	0	57139.7
1489	1	Q96L08	Q96L08	Sushi domain-containing protein 3	SUSD3	Homo sapiens	27.12	4	4	0	0	387634	✓
1490	1	Q96PD2	Q96PD2	Discoidin, CUB and LCCL domain-containing protein 2	DCBLD2	Homo sapiens	85.033	4	4	0	117929	385096	✓
1491	1	Q99460	Q99460	26S proteasome non-ATPase regulatory subunit 1	PSMD1	Homo sapiens	105.837	4	4	15342.8	7243.44	224386
1492	1	Q99497	Q99497	Parkinson disease protein 7	PARK7	Homo sapiens	19.892	4	4	64875.6	162874	0
1493	1	Q99538	Q99538	Legumain	LGMN	Homo sapiens	49.411	4	4	0	19590.6	197448	✓
1494	1	Q99615	Q99615	DnaJ homolog subfamily C member 7	DNAJC7	Homo sapiens	56.439	4	4	0	0	195517
1495	1	Q99685	Q99685	Monoglyceride lipase	MGLL	Homo sapiens	33.26	4	4	0	7617.03	344058
1496	1	Q99719	Q99719	Septin-5	SEPTIN5	Homo sapiens	42.777	4	4	0	0	148049
1497	1	Q99828	Q99828	Calcium and integrin-binding protein 1	CIB1	Homo sapiens	21.702	4	4	0	0	659654
1498	1	Q99895	Q99895	Chymotrypsin-C	CTRC	Homo sapiens	29.483	4	4	0	0	117510	✓
1499	1	Q9BSQ5	Q9BSQ5	Cerebral cavernous malformations 2 protein	CCM2	Homo sapiens	48.836	4	4	0	5851.73	62599.4
1500	1	Q9BUL8	Q9BUL8	Programmed cell death protein 10	PDCD10	Homo sapiens	24.7	4	4	29360.5	9313.43	515263
1501	1	Q9BWV1	Q9BWV1	Brother of CDO	BOC	Homo sapiens	121.06	4	4	0	33364.7	232007	✓
1502	1	Q9BY67	Q9BY67	Cell adhesion molecule 1	CADM1	Homo sapiens	48.508	4	4	0	585976	5.35029e+06	✓
1503	1	Q9BYJ0	Q9BYJ0	Fibroblast growth factor-binding protein 2	FGFBP2	Homo sapiens	24.581	4	4	0	66636.9	59629.1
1504	1	Q9BZQ8	Q9BZQ8	Protein Niban 1	NIBAN1	Homo sapiens	103.136	4	4	0	0	103288
1505	1	Q9GZP0	Q9GZP0	Platelet-derived growth factor D	PDGFD	Homo sapiens	42.848	4	4	0	11681.7	283953	✓
1506	1	Q9H1B5	Q9H1B5	Xylosyltransferase 2	XYLT2	Homo sapiens	96.769	4	4	0	51891.7	151120	✓
1507	1	Q9H3S1	Q9H3S1	Semaphorin-4A	SEMA4A	Homo sapiens	83.573	4	4	0	58644.3	0	✓
1508	1	Q9H3U1	Q9H3U1	Protein unc-45 homolog A	UNC45A	Homo sapiens	103.077	4	4	0	0	115506
1509	1	Q9H479	Q9H479	Fructosamine-3-kinase	FN3K	Homo sapiens	35.172	4	4	0	0	148052
1510	1	Q9H4G4	Q9H4G4	Golgi-associated plant pathogenesis-related protein 1	GLIPR2	Homo sapiens	17.217	4	4	184061	305818	583251
1511	1	Q9H741	Q9H741	SREBP regulating gene protein	SPRING1	Homo sapiens	23.596	4	4	0	0	308936	✓
1512	1	Q9HAT2	Q9HAT2	Sialate O-acetylesterase	SIAE	Homo sapiens	58.314	4	4	0	126955	431940	✓
1513	1	Q9NP72	Q9NP72	Ras-related protein Rab-18	RAB18	Homo sapiens	22.977	4	4	15065.2	6933.2	316579
1514	1	Q9NP79	Q9NP79	Vacuolar protein sorting-associated protein VTA1 homolog	VTA1	Homo sapiens	33.879	4	4	0	45130.2	215511
1515	1	Q9NQ84	Q9NQ84	G-protein coupled receptor family C group 5 member C	GPRC5C	Homo sapiens	48.195	4	4	0	0	259709	✓
1516	1	Q9NQC3	Q9NQC3	Reticulon-4	RTN4	Homo sapiens	129.933	4	4	192200	0	78368.9
1517	1	Q9NRX5	Q9NRX5	Serine incorporator 1	SERINC1	Homo sapiens	50.493	4	4	0	0	431520	✓
1518	1	Q9NS62	Q9NS62	Thrombospondin type-1 domain-containing protein 1	THSD1	Homo sapiens	94.584	4	4	0	15607.2	399709	✓
1519	1	Q9NS98	Q9NS98	Semaphorin-3G	SEMA3G	Homo sapiens	86.702	4	4	9323.93	46714.7	0	✓
1520	1	Q9NSC7	Q9NSC7	Alpha-N-acetylgalactosaminide alpha-2,6-sialyltransferase 1	ST6GALNAC1	Homo sapiens	68.565	4	4	0	53699.3	568710	✓
1521	1	Q9NT62	Q9NT62	Ubiquitin-like-conjugating enzyme ATG3	ATG3	Homo sapiens	35.866	4	4	0	12675.3	154557
1522	1	Q9NTU7	Q9NTU7	Cerebellin-4	CBLN4	Homo sapiens	21.806	4	4	183079	531088	4.05301e+06	✓
1523	1	Q9NV96	Q9NV96	Cell cycle control protein 50A	TMEM30A	Homo sapiens	40.686	4	4	0	0	416343	✓
1524	1	Q9NX62	Q9NX62	Golgi-resident adenosine 3',5'-bisphosphate 3'-phosphatase	BPNT2	Homo sapiens	38.681	4	4	101514	113679	108250	✓
1525	1	Q9NY47	Q9NY47	Voltage-dependent calcium channel subunit alpha-2/delta-2	CACNA2D2	Homo sapiens	129.82	4	4	0	7395.06	180869	✓
1526	1	Q9NZC2	Q9NZC2	Triggering receptor expressed on myeloid cells 2	TREM2	Homo sapiens	25.445	4	4	0	0	985200	✓
1527	1	Q9P121	Q9P121	Neurotrimin	NTM	Homo sapiens	37.97	5	4	0	40547.8	118292	✓
1528	1	Q9P253	Q9P253	Vacuolar protein sorting-associated protein 18 homolog	VPS18	Homo sapiens	110.186	4	4	0	0	62459.8
1529	1	Q9UBV8	Q9UBV8	Peflin	PEF1	Homo sapiens	30.38	4	4	0	38911	2.10049e+06
1530	1	Q9UBX5	Q9UBX5	Fibulin-5	FBLN5	Homo sapiens	50.181	4	4	600369	195326	93554.3	✓
1531	1	Q9UDY2	Q9UDY2	Tight junction protein ZO-2	TJP2	Homo sapiens	133.958	4	4	0	313509	90171.5
1532	1	Q9UIA9	Q9UIA9	Exportin-7	XPO7	Homo sapiens	123.908	4	4	0	0	136064
1533	1	Q9UIB8	Q9UIB8	SLAM family member 5	CD84	Homo sapiens	38.783	4	4	32766.5	159128	7.07999e+06	✓
1534	1	Q9UJU6	Q9UJU6	Drebrin-like protein	DBNL	Homo sapiens	48.207	4	4	65376.5	92346.4	105917
1535	1	Q9UK23	Q9UK23	N-acetylglucosamine-1-phosphodiester alpha-N-acetylglucosaminidase	NAGPA	Homo sapiens	56.072	4	4	0	58561.1	331679	✓
1536	1	Q9UK41	Q9UK41	Vacuolar protein sorting-associated protein 28 homolog	VPS28	Homo sapiens	25.422	4	4	0	0	478024
1537	1	Q9UKG1	Q9UKG1	DCC-interacting protein 13-alpha	APPL1	Homo sapiens	79.664	4	4	0	19878	117978
1538	1	Q9UKZ9	Q9UKZ9	Procollagen C-endopeptidase enhancer 2	PCOLCE2	Homo sapiens	45.718	4	4	49050.2	22980.7	777137	✓
1539	1	Q9UL46	Q9UL46	Proteasome activator complex subunit 2	PSME2	Homo sapiens	27.399	4	4	99982.8	12992.1	34734.5
1540	1	Q9ULH0	Q9ULH0	Kinase D-interacting substrate of 220 kDa	KIDINS220	Homo sapiens	196.545	4	4	0	0	91865.1
1541	1	Q9ULH1	Q9ULH1	Arf-GAP with SH3 domain, ANK repeat and PH domain-containing protein 1	ASAP1	Homo sapiens	125.499	5	4	0	7914.18	440903
1542	1	Q9ULQ1	Q9ULQ1	Two pore channel protein 1	TPCN1	Homo sapiens	94.148	4	4	0	0	259329	✓
1543	1	Q9ULZ3	Q9ULZ3	Apoptosis-associated speck-like protein containing a CARD	PYCARD	Homo sapiens	21.627	4	4	0	84986.2	0
1544	1	Q9UM07	Q9UM07	Protein-arginine deiminase type-4	PADI4	Homo sapiens	74.082	5	4	0	0	497918
1545	1	Q9UMX5	Q9UMX5	Neudesin	NENF	Homo sapiens	18.854	4	4	0	211211	34902.7
1546	1	Q9UNK0	Q9UNK0	Syntaxin-8	STX8	Homo sapiens	26.905	4	4	0	0	160369
1547	1	Q9UQB8	Q9UQB8	Brain-specific angiogenesis inhibitor 1-associated protein 2	BAIAP2	Homo sapiens	60.868	4	4	0	0	90429.9
1548	1	Q9UQV4	Q9UQV4	Lysosome-associated membrane glycoprotein 3	LAMP3	Homo sapiens	44.345	4	4	0	0	225640	✓
1549	1	Q9Y224	Q9Y224	RNA transcription, translation and transport factor protein	RTRAF	Homo sapiens	28.069	4	4	99226.2	0	55763.1
1550	1	Q9Y2J2	Q9Y2J2	Band 4.1-like protein 3	EPB41L3	Homo sapiens	120.678	4	4	0	0	92364
1551	1	Q9Y376	Q9Y376	Calcium-binding protein 39	CAB39	Homo sapiens	39.87	4	4	0	5172.71	97752.7
1552	1	Q9Y4E8	Q9Y4E8	Ubiquitin carboxyl-terminal hydrolase 15	USP15	Homo sapiens	112.422	5	4	18088.4	37816.7	27466.8
1553	1	Q9Y4F9	Q9Y4F9	Rho family-interacting cell polarization regulator 2	RIPOR2	Homo sapiens	118.52	4	4	0	0	121223
1554	1	Q9Y5B9	Q9Y5B9	FACT complex subunit SPT16	SUPT16H	Homo sapiens	119.916	4	4	0	0	87423.6
1555	1	Q9Y624	Q9Y624	Junctional adhesion molecule A	F11R	Homo sapiens	32.583	4	4	110449	26996.4	1.09938e+06	✓
1556	1	Q9Y646	Q9Y646	Carboxypeptidase Q	CPQ	Homo sapiens	51.888	4	4	144177	383434	594918	✓
1557	1	Q9Y653	Q9Y653	Adhesion G-protein coupled receptor G1	ADGRG1	Homo sapiens	77.738	4	4	0	4763.56	362180	✓
1558	1	Q9Y6W3	Q9Y6W3	Calpain-7	CAPN7	Homo sapiens	92.654	4	4	0	0	101579
1559	1	Q9Y6X5	Q9Y6X5	Bis(5'-adenosyl)-triphosphatase ENPP4	ENPP4	Homo sapiens	51.641	5	4	0	6500.97	1.77985e+06	✓
1560	1	Q9Y6Z7	Q9Y6Z7	Collectin-10	COLEC10	Homo sapiens	30.705	4	4	955004	1.45733e+06	1010148	✓
1561	1	A0A075B7D0	A0A075B7D0	Immunoglobulin heavy variable 1/OR15-1 (non-functional) (Fragment)	IGHV1OR15-1	Homo sapiens	13.01	3	3	1.367e+06	51050.2	300207
1562	1	A0A087WSZ0	A0A087WSZ0	Immunoglobulin kappa variable 1D-8	IGKV1D-8	Homo sapiens	12.835	3	3	1.28159e+06	109961	255849
1563	1	A0A0A0MS15	A0A0A0MS15	Immunoglobulin heavy variable 3-49	IGHV3-49	Homo sapiens	13.056	5	3	63656040	1570850	8365047
1564	1	A0A0B4J1V0	A0A0B4J1V0	Immunoglobulin heavy variable 3-15	IGHV3-15	Homo sapiens	12.926	3	3	4485378	148191	4.81573e+06
1565	1	A0A0B4J1V6	A0A0B4J1V6	Immunoglobulin heavy variable 3-73	IGHV3-73	Homo sapiens	12.857	3	3	1263877	80918.2	424594
1566	2	A0A0B4J2D9;P0DP09	A0A0B4J2D9	Immunoglobulin kappa variable 1D-13	IGKV1D-13	Homo sapiens	12.567	3	3	1375387	17983.4	0
1567	1	A0M8Q6	A0M8Q6	Immunoglobulin lambda constant 7	IGLC7	Homo sapiens	11.251	4	3	463663	33594.5	2.52078e+06	✓
1568	1	A1A5C7	A1A5C7	Solute carrier family 22 member 23	SLC22A23	Homo sapiens	73.75	3	3	0	0	177917	✓
1569	1	A2RU67	A2RU67	Protein FAM234B	FAM234B	Homo sapiens	67.041	3	3	0	0	68475.8
1570	3	A6NM11;A6NMS7;O60309	A6NM11	Leucine-rich repeat-containing protein 37A2	LRRC37A2	Homo sapiens	188.395	3	3	0	0	166142	✓
1571	1	O00115	O00115	Deoxyribonuclease-2-alpha	DNASE2	Homo sapiens	39.581	3	3	0	41146.2	0	✓
1572	1	O00154	O00154	Cytosolic acyl coenzyme A thioester hydrolase	ACOT7	Homo sapiens	41.792	3	3	0	0	93738
1573	1	O00182	O00182	Galectin-9	LGALS9	Homo sapiens	39.518	4	3	0	0	276945
1574	1	O00501	O00501	Claudin-5	CLDN5	Homo sapiens	23.146	3	3	0	0	1540923
1575	1	O00571	O00571	ATP-dependent RNA helicase DDX3X	DDX3X	Homo sapiens	73.246	12	3	33659.2	17158.4	160537
1576	1	O00602	O00602	Ficolin-1	FCN1	Homo sapiens	35.078	3	3	154954	176200	3780035	✓
1577	1	O00748	O00748	Cocaine esterase	CES2	Homo sapiens	61.807	3	3	0	100063	0	✓
1578	1	O14617	O14617	AP-3 complex subunit delta-1	AP3D1	Homo sapiens	130.159	3	3	0	0	44511.9
1579	1	O14657	O14657	Torsin-1B	TOR1B	Homo sapiens	37.979	3	3	0	0	110988	✓
1580	1	O14793	O14793	Growth/differentiation factor 8	MSTN	Homo sapiens	42.75	3	3	0	50656.5	0	✓
1581	1	O14818	O14818	Proteasome subunit alpha type-7	PSMA7	Homo sapiens	27.887	5	3	0	86400.4	271664	✓
1582	1	O15118	O15118	NPC intracellular cholesterol transporter 1	NPC1	Homo sapiens	142.169	3	3	0	0	88729.6	✓
1583	1	O15127	O15127	Secretory carrier-associated membrane protein 2	SCAMP2	Homo sapiens	36.647	3	3	0	0	92441.7
1584	1	O15145	O15145	Actin-related protein 2/3 complex subunit 3	ARPC3	Homo sapiens	20.546	3	3	55101.4	19974	254715
1585	1	O15438	O15438	ATP-binding cassette sub-family C member 3	ABCC3	Homo sapiens	169.344	3	3	0	0	35270.9	✓
1586	1	O43291	O43291	Kunitz-type protease inhibitor 2	SPINT2	Homo sapiens	28.229	3	3	0	3069.4	106731	✓
1587	1	O43776	O43776	Asparagine--tRNA ligase, cytoplasmic	NARS1	Homo sapiens	62.943	3	3	0	13660.6	23438.7
1588	1	O43813	O43813	Glutathione S-transferase LANCL1	LANCL1	Homo sapiens	45.284	3	3	0	0	65186.5
1589	1	O60268	O60268	Uncharacterized protein KIAA0513	KIAA0513	Homo sapiens	46.639	3	3	0	0	52121.7
1590	1	O60476	O60476	Mannosyl-oligosaccharide 1,2-alpha-mannosidase IB	MAN1A2	Homo sapiens	73.007	3	3	0	48372.6	47347.5	✓
1591	1	O60568	O60568	Multifunctional procollagen lysine hydroxylase and glycosyltransferase LH3	PLOD3	Homo sapiens	84.787	3	3	0	0	72603.2	✓
1592	1	O60669	O60669	Monocarboxylate transporter 2	SLC16A7	Homo sapiens	52.199	3	3	0	0	317226
1593	1	O60784	O60784	Target of Myb protein 1	TOM1	Homo sapiens	53.817	3	3	0	0	275637
1594	1	O75019	O75019	Leukocyte immunoglobulin-like receptor subfamily A member 1	LILRA1	Homo sapiens	53.273	3	3	0	0	236422	✓
1595	1	O75340	O75340	Programmed cell death protein 6	PDCD6	Homo sapiens	21.87	3	3	43095.3	73078	2748115
1596	1	O75354	O75354	Ectonucleoside triphosphate diphosphohydrolase 6	ENTPD6	Homo sapiens	53.249	3	3	0	0	93497.9	✓
1597	1	O75594	O75594	Peptidoglycan recognition protein 1	PGLYRP1	Homo sapiens	21.728	3	3	0	301914	398460	✓
1598	1	O75608	O75608	Acyl-protein thioesterase 1	LYPLA1	Homo sapiens	24.67	3	3	10998	85902.6	244316
1599	1	O75629	O75629	Protein CREG1	CREG1	Homo sapiens	24.074	3	3	0	7236.41	232490	✓
1600	1	O75791	O75791	GRB2-related adapter protein 2	GRAP2	Homo sapiens	37.908	3	3	0	464333	17298.9
1601	1	O75954	O75954	Tetraspanin-9	TSPAN9	Homo sapiens	26.779	3	3	10251.5	33145.2	4046463	✓
1602	1	O94907	O94907	Dickkopf-related protein 1	DKK1	Homo sapiens	28.669	3	3	0	0	115175	✓
1603	1	O94919	O94919	Endonuclease domain-containing 1 protein	ENDOD1	Homo sapiens	55.015	3	3	0	336244	5486.31
1604	1	O95084	O95084	Serine protease 23	PRSS23	Homo sapiens	43.002	3	3	0	45352.3	431148	✓
1605	1	O95490	O95490	Adhesion G protein-coupled receptor L2	ADGRL2	Homo sapiens	163.351	3	3	0	10199.2	40489.1	✓
1606	1	O95502	O95502	Neuronal pentraxin receptor	NPTXR	Homo sapiens	52.846	3	3	0	0	182473	✓
1607	1	O95721	O95721	Synaptosomal-associated protein 29	SNAP29	Homo sapiens	28.971	3	3	0	0	190965
1608	1	O95861	O95861	3'(2'),5'-bisphosphate nucleotidase 1	BPNT1	Homo sapiens	33.392	3	3	0	11750.7	16361.9
1609	1	P00387	P00387	NADH-cytochrome b5 reductase 3	CYB5R3	Homo sapiens	34.236	3	3	0	0	158888
1610	1	P01602	P01602	Immunoglobulin kappa variable 1-5	IGKV1-5	Homo sapiens	12.782	3	3	3.02337e+07	2.12306e+06	2.18913e+07
1611	1	P01730	P01730	T-cell surface glycoprotein CD4	CD4	Homo sapiens	51.112	3	3	0	0	76115.1	✓
1612	1	P01903	P01903	HLA class II histocompatibility antigen, DR alpha chain	HLA-DRA	Homo sapiens	28.621	4	3	0	17951	488742	✓
1613	1	P02652	P02652	Apolipoprotein A-II	APOA2	Homo sapiens	11.173	3	3	1210390	7.10301e+06	242398	✓
1614	1	P02655	P02655	Apolipoprotein C-II	APOC2	Homo sapiens	11.283	3	3	9390370	13289020	3192707	✓
1615	1	P02686	P02686	Myelin basic protein	MBP	Homo sapiens	33.117	3	3	0	0	899997
1616	1	P02776	P02776	Platelet factor 4	PF4	Homo sapiens	10.846	7	3	2506690	1.96049e+07	5.05164e+08
1617	1	P04430	P04430	Immunoglobulin kappa variable 1-16	IGKV1-16	Homo sapiens	12.618	3	3	116918	82243.8	68442.9
1618	1	P04440	P04440	HLA class II histocompatibility antigen, DP beta 1 chain	HLA-DPB1	Homo sapiens	29.158	3	3	0	6696.04	85858.2	✓
1619	1	P04632	P04632	Calpain small subunit 1	CAPNS1	Homo sapiens	28.315	3	3	235679	249053	651552
1620	1	P04792	P04792	Heat shock protein beta-1	HSPB1	Homo sapiens	22.783	3	3	292352	166599	295925
1621	1	P05060	P05060	Secretogranin-1	CHGB	Homo sapiens	78.278	3	3	0	51700	0	✓
1622	1	P05198	P05198	Eukaryotic translation initiation factor 2 subunit 1	EIF2S1	Homo sapiens	36.114	3	3	0	0	69355.4
1623	1	P05387	P05387	60S acidic ribosomal protein P2	RPLP2	Homo sapiens	11.663	3	3	53957.9	33097.6	421098
1624	1	P05451	P05451	Lithostathine-1-alpha	REG1A	Homo sapiens	18.732	5	3	15096.1	212071	0	✓
1625	1	P06132	P06132	Uroporphyrinogen decarboxylase	UROD	Homo sapiens	40.788	3	3	21848.8	78165.4	0
1626	1	P07108	P07108	Acyl-CoA-binding protein	DBI	Homo sapiens	10.042	3	3	0	495347	0
1627	1	P07148	P07148	Fatty acid-binding protein, liver	FABP1	Homo sapiens	14.207	3	3	44199.6	147135	0
1628	1	P07197	P07197	Neurofilament medium polypeptide	NEFM	Homo sapiens	102.474	3	3	0	0	78322.9	✓
1629	1	P07306	P07306	Asialoglycoprotein receptor 1	ASGR1	Homo sapiens	33.185	3	3	0	0	91266.2	✓
1630	1	P07307	P07307	Asialoglycoprotein receptor 2	ASGR2	Homo sapiens	35.094	3	3	0	130434	472732	✓
1631	1	P07355	P07355	Annexin A2	ANXA2	Homo sapiens	38.605	15	3	50207.3	20203.3	182718
1632	1	P07437	P07437	Tubulin beta chain	TUBB	Homo sapiens	49.668	16	3	227159	91642.5	1.43946e+06
1633	1	P07947	P07947	Tyrosine-protein kinase Yes	YES1	Homo sapiens	60.8	3	3	0	0	393878
1634	1	P08183	P08183	ATP-dependent translocase ABCB1	ABCB1	Homo sapiens	141.479	4	3	0	0	52550.4	✓
1635	1	P08254	P08254	Stromelysin-1	MMP3	Homo sapiens	53.977	4	3	0	28287.5	28255.9
1636	1	P08294	P08294	Extracellular superoxide dismutase [Cu-Zn]	SOD3	Homo sapiens	25.851	3	3	157603	751286	155297	✓
1637	1	P08397	P08397	Porphobilinogen deaminase	HMBS	Homo sapiens	39.329	3	3	30999	14615.9	70529.2
1638	1	P08962	P08962	CD63 antigen	CD63	Homo sapiens	25.636	3	3	0	0	7.29012e+06	✓
1639	1	P09104	P09104	Gamma-enolase	ENO2	Homo sapiens	47.271	3	3	21464.6	37783.5	308687
1640	1	P09622	P09622	Dihydrolipoyl dehydrogenase, mitochondrial	DLD	Homo sapiens	54.177	3	3	0	37197.2	43707.3
1641	1	P09668	P09668	Pro-cathepsin H	CTSH	Homo sapiens	37.392	3	3	58621	120553	13767.9	✓
1642	1	P0C0L4	P0C0L4	Complement C4-A	C4A	Homo sapiens	192.788	3	3	8.01915e+06	1.12835e+07	3.54087e+06	✓
1643	2	P0C0S5;Q71UI9	P0C0S5	Histone H2A.Z	H2AZ1	Homo sapiens	13.552	3	3	47293.4	22851.4	263849
1644	1	P0DJI9	P0DJI9	Serum amyloid A-2 protein	SAA2	Homo sapiens	13.526	3	3	0	170250	13333.2
1645	1	P0DPA2	P0DPA2	V-set and immunoglobulin domain-containing protein 8	VSIG8	Homo sapiens	43.892	3	3	229248	96164.8	0
1646	1	P10153	P10153	Non-secretory ribonuclease	RNASE2	Homo sapiens	18.354	3	3	41186.3	63115.2	3165751	✓
1647	1	P10155	P10155	RNA-binding protein RO60	RO60	Homo sapiens	60.67	3	3	0	0	83329.2
1648	1	P10301	P10301	Ras-related protein R-Ras	RRAS	Homo sapiens	23.479	3	3	0	0	284413
1649	1	P10599	P10599	Thioredoxin	TXN	Homo sapiens	11.737	3	3	460853	815184	807119
1650	1	P11279	P11279	Lysosome-associated membrane glycoprotein 1	LAMP1	Homo sapiens	44.882	3	3	367562	671201	5.34634e+06	✓
1651	1	P13224	P13224	Platelet glycoprotein Ib beta chain	GP1BB	Homo sapiens	21.719	3	3	628192	151321	10261807	✓
1652	1	P13646	P13646	Keratin, type I cytoskeletal 13	KRT13	Homo sapiens	49.589	6	3	115846	51061	0	✓
1653	1	P13693	P13693	Translationally-controlled tumor protein	TPT1	Homo sapiens	19.597	4	3	10508.5	49603.7	23466.8
1654	1	P13987	P13987	CD59 glycoprotein	CD59	Homo sapiens	14.176	3	3	261322	810160	3698040	✓
1655	1	P14207	P14207	Folate receptor beta	FOLR2	Homo sapiens	29.276	4	3	0	117286	17684	✓
1656	1	P14324	P14324	Farnesyl pyrophosphate synthase	FDPS	Homo sapiens	48.275	3	3	0	28858.2	14590.4
1657	1	P14550	P14550	Aldo-keto reductase family 1 member A1	AKR1A1	Homo sapiens	36.573	3	3	0	46043.7	0
1658	1	P15121	P15121	Aldo-keto reductase family 1 member B1	AKR1B1	Homo sapiens	35.852	3	3	0	40302.3	51939.5
1659	1	P15153	P15153	Ras-related C3 botulinum toxin substrate 2	RAC2	Homo sapiens	21.427	4	3	120840	175354	3545385	✓
1660	1	P15289	P15289	Arylsulfatase A	ARSA	Homo sapiens	53.586	3	3	0	50802.1	0	✓
1661	1	P15291	P15291	Beta-1,4-galactosyltransferase 1	B4GALT1	Homo sapiens	43.921	3	3	40225.4	218562	1834654	✓
1662	1	P15814	P15814	Immunoglobulin lambda-like polypeptide 1	IGLL1	Homo sapiens	22.964	3	3	276334	0	1.74439e+06
1663	1	P16150	P16150	Leukosialin	SPN	Homo sapiens	40.323	3	3	0	21630.8	4665892	✓
1664	1	P17405	P17405	Sphingomyelin phosphodiesterase	SMPD1	Homo sapiens	69.935	3	3	0	9089.99	44904.2	✓
1665	1	P17655	P17655	Calpain-2 catalytic subunit	CAPN2	Homo sapiens	79.996	3	3	0	20615	74122.9
1666	1	P19438	P19438	Tumor necrosis factor receptor superfamily member 1A	TNFRSF1A	Homo sapiens	50.495	3	3	65418	11815.6	82502.9	✓
1667	1	P20062	P20062	Transcobalamin-2	TCN2	Homo sapiens	47.537	3	3	19242.2	71046.8	12155.5
1668	1	P20338	P20338	Ras-related protein Rab-4A	RAB4A	Homo sapiens	24.387	3	3	0	11291.8	153956
1669	1	P20339	P20339	Ras-related protein Rab-5A	RAB5A	Homo sapiens	23.659	3	3	0	0	197478	✓
1670	1	P20908	P20908	Collagen alpha-1(V) chain	COL5A1	Homo sapiens	183.562	3	3	0	52121.1	0
1671	1	P20963	P20963	T-cell surface glycoprotein CD3 zeta chain	CD247	Homo sapiens	18.696	3	3	0	27653.6	24350.6
1672	1	P21730	P21730	C5a anaphylatoxin chemotactic receptor 1	C5AR1	Homo sapiens	39.336	3	3	0	0	433320	✓
1673	1	P21757	P21757	Macrophage scavenger receptor types I and II	MSR1	Homo sapiens	49.764	3	3	0	0	192985	✓
1674	1	P21926	P21926	CD9 antigen	CD9	Homo sapiens	25.415	3	3	206193	170541	2.42352e+07	✓
1675	1	P22352	P22352	Glutathione peroxidase 3	GPX3	Homo sapiens	25.525	3	3	15508770	24568210	1195749
1676	1	P22694	P22694	cAMP-dependent protein kinase catalytic subunit beta	PRKACB	Homo sapiens	40.622	6	3	0	0	146608
1677	1	P22735	P22735	Protein-glutamine gamma-glutamyltransferase K	TGM1	Homo sapiens	89.786	3	3	0	18168.2	0
1678	1	P23280	P23280	Carbonic anhydrase 6	CA6	Homo sapiens	35.366	3	3	47206.5	50955.4	1152781	✓
1679	1	P24666	P24666	Low molecular weight phosphotyrosine protein phosphatase	ACP1	Homo sapiens	18.042	3	3	69743.2	141144	126875
1680	1	P24844	P24844	Myosin regulatory light polypeptide 9	MYL9	Homo sapiens	19.831	9	3	206259	24525.9	112417
1681	1	P25325	P25325	3-mercaptopyruvate sulfurtransferase	MPST	Homo sapiens	33.181	3	3	25458.7	44510.1	57752.4
1682	1	P25686	P25686	DnaJ homolog subfamily B member 2	DNAJB2	Homo sapiens	35.581	4	3	0	17678.7	57820.4
1683	1	P25774	P25774	Cathepsin S	CTSS	Homo sapiens	37.493	3	3	27770.9	313724	0	✓
1684	1	P26447	P26447	Protein S100-A4	S100A4	Homo sapiens	11.728	3	3	541466	333131	959267
1685	1	P27701	P27701	CD82 antigen	CD82	Homo sapiens	29.626	3	3	0	12015.2	2593515	✓
1686	1	P27816	P27816	Microtubule-associated protein 4	MAP4	Homo sapiens	121.007	3	3	0	3546.63	42574.3
1687	1	P28062	P28062	Proteasome subunit beta type-8	PSMB8	Homo sapiens	30.354	3	3	0	59531.9	0
1688	1	P28072	P28072	Proteasome subunit beta type-6	PSMB6	Homo sapiens	25.357	3	3	63769.4	107462	122832
1689	1	P29965	P29965	CD40 ligand	CD40LG	Homo sapiens	29.273	3	3	0	56028.2	412309	✓
1690	1	P29966	P29966	Myristoylated alanine-rich C-kinase substrate	MARCKS	Homo sapiens	31.554	3	3	32259.7	46790.2	89933.9
1691	1	P30040	P30040	Endoplasmic reticulum resident protein 29	ERP29	Homo sapiens	28.992	3	3	10140.7	73568.6	77984.9
1692	1	P30086	P30086	Phosphatidylethanolamine-binding protein 1	PEBP1	Homo sapiens	21.056	3	3	189500	353799	40394
1693	1	P30520	P30520	Adenylosuccinate synthetase isozyme 2	ADSS2	Homo sapiens	50.097	3	3	0	35068.7	73419.9
1694	1	P30613	P30613	Pyruvate kinase PKLR	PKLR	Homo sapiens	61.83	3	3	26476.2	0	10249.7
1695	1	P30825	P30825	High affinity cationic amino acid transporter 1	SLC7A1	Homo sapiens	67.638	4	3	0	0	473880	✓
1696	1	P31040	P31040	Succinate dehydrogenase [ubiquinone] flavoprotein subunit, mitochondrial	SDHA	Homo sapiens	72.69	3	3	0	0	48628.4
1697	1	P31942	P31942	Heterogeneous nuclear ribonucleoprotein H3	HNRNPH3	Homo sapiens	36.924	3	3	0	10688.9	41287.7
1698	1	P31949	P31949	Protein S100-A11	S100A11	Homo sapiens	11.742	3	3	19642.8	186201	815431
1699	1	P35080	P35080	Profilin-2	PFN2	Homo sapiens	15.046	3	3	0	0	101740
1700	1	P35221	P35221	Catenin alpha-1	CTNNA1	Homo sapiens	100.073	3	3	0	0	108747
1701	1	P35244	P35244	Replication protein A 14 kDa subunit	RPA3	Homo sapiens	13.569	3	3	0	0	78487.3
1702	1	P35612	P35612	Beta-adducin	ADD2	Homo sapiens	80.856	3	3	56745.9	0	83457.2
1703	1	P35998	P35998	26S proteasome regulatory subunit 7	PSMC2	Homo sapiens	48.634	3	3	35207.5	11353.8	145778
1704	1	P36551	P36551	Oxygen-dependent coproporphyrinogen-III oxidase, mitochondrial	CPOX	Homo sapiens	50.153	3	3	9083.08	0	34126.2
1705	1	P36776	P36776	Lon protease homolog, mitochondrial	LONP1	Homo sapiens	106.492	3	3	0	0	65412.2
1706	1	P36959	P36959	GMP reductase 1	GMPR	Homo sapiens	37.419	3	3	89129.6	20348.5	100346
1707	1	P36969	P36969	Phospholipid hydroperoxide glutathione peroxidase	GPX4	Homo sapiens	22.146	3	3	0	33538.3	194297
1708	1	P37840	P37840	Alpha-synuclein	SNCA	Homo sapiens	14.46	3	3	235521	110028	51310.9
1709	1	P39023	P39023	60S ribosomal protein L3	RPL3	Homo sapiens	46.112	3	3	0	5459.22	86879.7
1710	1	P40200	P40200	T-cell surface protein tactile	CD96	Homo sapiens	65.635	3	3	0	18024.8	1.05241e+06	✓
1711	1	P40763	P40763	Signal transducer and activator of transcription 3	STAT3	Homo sapiens	88.068	3	3	0	0	141022
1712	1	P42357	P42357	Histidine ammonia-lyase	HAL	Homo sapiens	72.699	3	3	0	19263.8	0
1713	1	P42702	P42702	Leukemia inhibitory factor receptor	LIFR	Homo sapiens	123.745	3	3	0	0	59673.6	✓
1714	1	P43243	P43243	Matrin-3	MATR3	Homo sapiens	94.624	3	3	0	0	57422.2
1715	1	P46379	P46379	Large proline-rich protein BAG6	BAG6	Homo sapiens	119.41	3	3	0	0	56894.9
1716	1	P46777	P46777	60S ribosomal protein L5	RPL5	Homo sapiens	34.361	3	3	0	0	90428.1
1717	1	P46781	P46781	40S ribosomal protein S9	RPS9	Homo sapiens	22.592	3	3	0	26585.6	174739
1718	1	P47897	P47897	Glutamine--tRNA ligase	QARS1	Homo sapiens	87.799	3	3	7250.69	13685	55962.5
1719	1	P47929	P47929	Galectin-7	LGALS7B	Homo sapiens	15.075	3	3	62313.6	4729.03	0
1720	1	P48723	P48723	Heat shock 70 kDa protein 13	HSPA13	Homo sapiens	51.925	3	3	15041.1	16216.7	169490
1721	1	P49189	P49189	4-trimethylaminobutyraldehyde dehydrogenase	ALDH9A1	Homo sapiens	53.801	3	3	91857.9	0	69315.6
1722	1	P49591	P49591	Serine--tRNA ligase, cytoplasmic	SARS1	Homo sapiens	58.778	3	3	0	0	128079
1723	1	P49736	P49736	DNA replication licensing factor MCM2	MCM2	Homo sapiens	101.897	3	3	0	3670.02	48167.3
1724	1	P50583	P50583	Bis(5'-nucleosyl)-tetraphosphatase [asymmetrical]	NUDT2	Homo sapiens	16.83	3	3	0	38940.4	0
1725	1	P50897	P50897	Palmitoyl-protein thioesterase 1	PPT1	Homo sapiens	34.193	3	3	0	0	111135	✓
1726	1	P51790	P51790	H(+)/Cl(-) exchange transporter 3	CLCN3	Homo sapiens	90.966	5	3	0	0	546464	✓
1727	1	P51828	P51828	Adenylate cyclase type 7	ADCY7	Homo sapiens	120.309	3	3	0	0	64885.7	✓
1728	1	P51858	P51858	Hepatoma-derived growth factor	HDGF	Homo sapiens	26.789	3	3	22089.2	27267.9	116966
1729	1	P51991	P51991	Heterogeneous nuclear ribonucleoprotein A3	HNRNPA3	Homo sapiens	39.595	3	3	13443.8	52104.9	68842.5
1730	1	P52306	P52306	Rap1 GTPase-GDP dissociation stimulator 1	RAP1GDS1	Homo sapiens	66.316	3	3	0	0	39119.8
1731	1	P52565	P52565	Rho GDP-dissociation inhibitor 1	ARHGDIA	Homo sapiens	23.208	3	3	93513.2	236462	68247.6
1732	1	P52849	P52849	Bifunctional heparan sulfate N-deacetylase/N-sulfotransferase 2	NDST2	Homo sapiens	100.878	3	3	0	0	44036	✓
1733	1	P52907	P52907	F-actin-capping protein subunit alpha-1	CAPZA1	Homo sapiens	32.924	3	3	63835.2	26525.3	249512
1734	1	P53992	P53992	Protein transport protein Sec24C	SEC24C	Homo sapiens	118.325	3	3	0	0	62111
1735	1	P54725	P54725	UV excision repair protein RAD23 homolog A	RAD23A	Homo sapiens	39.609	3	3	226810	145815	35524.5
1736	1	P54819	P54819	Adenylate kinase 2, mitochondrial	AK2	Homo sapiens	26.478	3	3	17743	0	134066
1737	1	P55011	P55011	Solute carrier family 12 member 2	SLC12A2	Homo sapiens	131.448	3	3	0	13392.5	140322
1738	1	P55056	P55056	Apolipoprotein C-IV	APOC4	Homo sapiens	14.552	3	3	2468923	1.84402e+06	5.71364e+06	✓
1739	1	P55209	P55209	Nucleosome assembly protein 1-like 1	NAP1L1	Homo sapiens	45.374	4	3	100426	45807.8	221401
1740	1	P57057	P57057	Glucose-6-phosphate exchanger SLC37A1	SLC37A1	Homo sapiens	57.651	3	3	0	0	153295	✓
1741	1	P57729	P57729	Ras-related protein Rab-38	RAB38	Homo sapiens	23.713	3	3	0	0	203787
1742	1	P58546	P58546	Myotrophin	MTPN	Homo sapiens	12.894	3	3	50130.2	157578	129071
1743	1	P60660	P60660	Myosin light polypeptide 6	MYL6	Homo sapiens	16.93	5	3	1176861	103009	1169740
1744	1	P61018	P61018	Ras-related protein Rab-4B	RAB4B	Homo sapiens	23.588	5	3	0	13801.7	155108
1745	1	P61026	P61026	Ras-related protein Rab-10	RAB10	Homo sapiens	22.542	3	3	129423	48312.1	2079806
1746	1	P61073	P61073	C-X-C chemokine receptor type 4	CXCR4	Homo sapiens	39.745	3	3	0	0	134273	✓
1747	1	P61221	P61221	ATP-binding cassette sub-family E member 1	ABCE1	Homo sapiens	67.315	3	3	0	0	132910
1748	1	P61247	P61247	40S ribosomal protein S3a	RPS3A	Homo sapiens	29.947	3	3	0	17265.6	146715
1749	1	P61626	P61626	Lysozyme C	LYZ	Homo sapiens	16.537	3	3	2001248	2207260	855215
1750	1	P61812	P61812	Transforming growth factor beta-2 proprotein	TGFB2	Homo sapiens	47.747	3	3	0	0	88180.4	✓
1751	1	P61916	P61916	NPC intracellular cholesterol transporter 2	NPC2	Homo sapiens	16.569	3	3	55883.8	181834	0	✓
1752	1	P62081	P62081	40S ribosomal protein S7	RPS7	Homo sapiens	22.126	3	3	78478.6	25741.9	443473
1753	1	P62140	P62140	Serine/threonine-protein phosphatase PP1-beta catalytic subunit	PPP1CB	Homo sapiens	37.184	3	3	0	10439.4	201641
1754	1	P62191	P62191	26S proteasome regulatory subunit 4	PSMC1	Homo sapiens	49.185	3	3	0	0	51723.2
1755	1	P62241	P62241	40S ribosomal protein S8	RPS8	Homo sapiens	24.208	3	3	0	43337.7	18275.7
1756	1	P62249	P62249	40S ribosomal protein S16	RPS16	Homo sapiens	16.444	3	3	106937	11316.8	383139
1757	1	P62266	P62266	40S ribosomal protein S23	RPS23	Homo sapiens	15.807	3	3	0	0	241675
1758	1	P62277	P62277	40S ribosomal protein S13	RPS13	Homo sapiens	17.221	3	3	48349.6	14297	289596
1759	1	P62318	P62318	Small nuclear ribonucleoprotein Sm D3	SNRPD3	Homo sapiens	13.915	3	3	0	17631.4	151473
1760	1	P62333	P62333	26S proteasome regulatory subunit 10B	PSMC6	Homo sapiens	44.172	3	3	0	0	139400
1761	1	P62701	P62701	40S ribosomal protein S4, X isoform	RPS4X	Homo sapiens	29.596	4	3	34711	0	309234
1762	1	P62857	P62857	40S ribosomal protein S28	RPS28	Homo sapiens	7.839	3	3	0	28506.8	104239
1763	1	P62942	P62942	Peptidyl-prolyl cis-trans isomerase FKBP1A	FKBP1A	Homo sapiens	11.95	3	3	0	1.07473e+06	157698
1764	1	P63098	P63098	Calcineurin subunit B type 1	PPP3R1	Homo sapiens	19.299	3	3	0	0	98257.9
1765	1	P63279	P63279	SUMO-conjugating enzyme UBC9	UBE2I	Homo sapiens	18.008	3	3	0	114589	35048
1766	2	P68104;Q5VTE0	P68104	Elongation factor 1-alpha 1	EEF1A1	Homo sapiens	50.139	7	3	130058	115648	423929
1767	1	P78552	P78552	Interleukin-13 receptor subunit alpha-1	IL13RA1	Homo sapiens	48.76	3	3	37528.7	69370.8	487199	✓
1768	1	P84095	P84095	Rho-related GTP-binding protein RhoG	RHOG	Homo sapiens	21.308	3	3	0	8149.91	287651	✓
1769	1	P98172	P98172	Ephrin-B1	EFNB1	Homo sapiens	38.006	3	3	0	154389	211971	✓
1770	1	P98196	P98196	Phospholipid-transporting ATPase IH	ATP11A	Homo sapiens	129.758	3	3	0	0	78058.8
1771	1	Q01469	Q01469	Fatty acid-binding protein 5	FABP5	Homo sapiens	15.163	3	3	0	73041.3	57394.3
1772	1	Q01973	Q01973	Inactive tyrosine-protein kinase transmembrane receptor ROR1	ROR1	Homo sapiens	104.282	4	3	0	51026.9	457397	✓
1773	1	Q02153	Q02153	Guanylate cyclase soluble subunit beta-1	GUCY1B1	Homo sapiens	70.514	3	3	0	0	53315.9
1774	1	Q03405	Q03405	Urokinase plasminogen activator surface receptor	PLAUR	Homo sapiens	36.979	3	3	0	20104	148606	✓
1775	1	Q03591	Q03591	Complement factor H-related protein 1	CFHR1	Homo sapiens	37.653	3	3	2704230	9.25036e+06	470724	✓
1776	1	Q04446	Q04446	1,4-alpha-glucan-branching enzyme	GBE1	Homo sapiens	80.474	3	3	0	37015.1	0
1777	1	Q06141	Q06141	Regenerating islet-derived protein 3-alpha	REG3A	Homo sapiens	19.397	3	3	0	53487.5	0
1778	1	Q08722	Q08722	Leukocyte surface antigen CD47	CD47	Homo sapiens	35.214	3	3	183478	0	4.40123e+06	✓
1779	1	Q08752	Q08752	Peptidyl-prolyl cis-trans isomerase D	PPID	Homo sapiens	40.761	3	3	0	6247.98	137734
1780	1	Q12794	Q12794	Hyaluronidase-1	HYAL1	Homo sapiens	48.371	3	3	150411	220964	288508	✓
1781	1	Q12905	Q12905	Interleukin enhancer-binding factor 2	ILF2	Homo sapiens	43.064	3	3	52207.8	48327.1	306290
1782	1	Q12906	Q12906	Interleukin enhancer-binding factor 3	ILF3	Homo sapiens	95.341	3	3	0	6255.59	226487
1783	1	Q13162	Q13162	Peroxiredoxin-4	PRDX4	Homo sapiens	30.538	3	3	59411	0	53208.6
1784	1	Q13336	Q13336	Urea transporter 1	SLC14A1	Homo sapiens	42.528	3	3	0	0	679184	✓
1785	1	Q13347	Q13347	Eukaryotic translation initiation factor 3 subunit I	EIF3I	Homo sapiens	36.503	3	3	15768.6	0	145936
1786	1	Q13530	Q13530	Serine incorporator 3	SERINC3	Homo sapiens	52.58	3	3	0	0	578198	✓
1787	1	Q13561	Q13561	Dynactin subunit 2	DCTN2	Homo sapiens	44.23	3	3	0	5542.55	68742.4
1788	1	Q13617	Q13617	Cullin-2	CUL2	Homo sapiens	86.982	3	3	26885	0	58889.1
1789	1	Q13641	Q13641	Trophoblast glycoprotein	TPBG	Homo sapiens	46.031	3	3	0	0	141482	✓
1790	1	Q13790	Q13790	Apolipoprotein F	APOF	Homo sapiens	35.399	3	3	21121260	20353040	1585571	✓
1791	1	Q14108	Q14108	Lysosome membrane protein 2	SCARB2	Homo sapiens	54.294	3	3	0	0	133960	✓
1792	1	Q14558	Q14558	Phosphoribosyl pyrophosphate synthase-associated protein 1	PRPSAP1	Homo sapiens	39.394	3	3	0	0	62732.9
1793	1	Q14566	Q14566	DNA replication licensing factor MCM6	MCM6	Homo sapiens	92.889	3	3	0	0	57535.5	✓
1794	1	Q14623	Q14623	Indian hedgehog protein	IHH	Homo sapiens	45.251	3	3	169514	179298	0	✓
1795	1	Q14699	Q14699	Raftlin	RFTN1	Homo sapiens	63.145	3	3	0	0	80064.2
1796	1	Q14761	Q14761	Protein tyrosine phosphatase receptor type C-associated protein	PTPRCAP	Homo sapiens	21.194	3	3	0	0	65609
1797	1	Q14978	Q14978	Nucleolar and coiled-body phosphoprotein 1	NOLC1	Homo sapiens	73.604	3	3	0	3108.84	121814
1798	1	Q14C86	Q14C86	GTPase-activating protein and VPS9 domain-containing protein 1	GAPVD1	Homo sapiens	164.979	3	3	8205.31	0	68927.5
1799	1	Q15036	Q15036	Sorting nexin-17	SNX17	Homo sapiens	52.9	3	3	0	0	74821.6
1800	1	Q15121	Q15121	Astrocytic phosphoprotein PEA-15	PEA15	Homo sapiens	15.037	3	3	0	23034.9	107113
1801	1	Q15185	Q15185	Prostaglandin E synthase 3	PTGES3	Homo sapiens	18.696	3	3	47996.4	244002	303506
1802	1	Q15366	Q15366	Poly(rC)-binding protein 2	PCBP2	Homo sapiens	38.579	4	3	14360.7	39781.9	275606
1803	1	Q15435	Q15435	Protein phosphatase 1 regulatory subunit 7	PPP1R7	Homo sapiens	41.564	3	3	0	15608.1	58001.6
1804	1	Q15555	Q15555	Microtubule-associated protein RP/EB family member 2	MAPRE2	Homo sapiens	37.032	4	3	55282.8	189205	844272
1805	1	Q16352	Q16352	Alpha-internexin	INA	Homo sapiens	55.392	3	3	0	0	150396	✓
1806	1	Q16658	Q16658	Fascin	FSCN1	Homo sapiens	54.531	3	3	10975	0	87114.5
1807	1	Q16881	Q16881	Thioredoxin reductase 1, cytoplasmic	TXNRD1	Homo sapiens	70.876	3	3	18230.4	65605	19164.9
1808	1	Q3ZCW2	Q3ZCW2	Galectin-related protein	LGALSL	Homo sapiens	18.987	3	3	71924.2	761610	246353
1809	1	Q495W5	Q495W5	Alpha-(1,3)-fucosyltransferase 11	FUT11	Homo sapiens	55.816	3	3	0	62855.6	0	✓
1810	1	Q4G148	Q4G148	Glucoside xylosyltransferase 1	GXYLT1	Homo sapiens	50.568	3	3	0	31412	0	✓
1811	1	Q504Y2	Q504Y2	Extracellular tyrosine-protein kinase PKDCC	PKDCC	Homo sapiens	54.13	3	3	0	0	300041	✓
1812	1	Q53H82	Q53H82	Endoribonuclease LACTB2	LACTB2	Homo sapiens	32.804	3	3	0	36061.2	13024.8
1813	1	Q53TN4	Q53TN4	Plasma membrane ascorbate-dependent reductase CYBRD1	CYBRD1	Homo sapiens	31.639	3	3	0	0	178923
1814	1	Q5JRA6	Q5JRA6	Transport and Golgi organization protein 1 homolog	MIA3	Homo sapiens	213.707	3	3	0	52795.9	0	✓
1815	1	Q5JU69	Q5JU69	Torsin-2A	TOR2A	Homo sapiens	35.711	3	3	0	0	94433.3	✓
1816	1	Q5SSJ5	Q5SSJ5	Heterochromatin protein 1-binding protein 3	HP1BP3	Homo sapiens	61.209	3	3	0	5653.63	80052.4
1817	1	Q5T0N5	Q5T0N5	Formin-binding protein 1-like	FNBP1L	Homo sapiens	70.066	3	3	0	7458.18	25163.4
1818	1	Q5T2D2	Q5T2D2	Trem-like transcript 2 protein	TREML2	Homo sapiens	35.125	3	3	0	67009.6	1.29455e+07	✓
1819	1	Q5T5C0	Q5T5C0	Syntaxin-binding protein 5	STXBP5	Homo sapiens	127.575	3	3	0	0	78302.7
1820	1	Q5VUB5	Q5VUB5	Protein FAM171A1	FAM171A1	Homo sapiens	97.855	3	3	0	13801	31156.6	✓
1821	1	Q5ZPR3	Q5ZPR3	CD276 antigen	CD276	Homo sapiens	57.238	3	3	0	13709.8	499210	✓
1822	1	Q6E0U4	Q6E0U4	Dermokine	DMKN	Homo sapiens	47.082	3	3	15189	68875.2	9266.75	✓
1823	1	Q6FHJ7	Q6FHJ7	Secreted frizzled-related protein 4	SFRP4	Homo sapiens	39.827	3	3	0	12085.6	60814.2	✓
1824	1	Q6IA69	Q6IA69	Glutamine-dependent NAD(+) synthetase	NADSYN1	Homo sapiens	79.284	3	3	0	0	46703.8
1825	1	Q6P589	Q6P589	Tumor necrosis factor alpha-induced protein 8-like protein 2	TNFAIP8L2	Homo sapiens	20.556	3	3	0	0	80840.4
1826	1	Q6P5S2	Q6P5S2	Protein LEG1 homolog	LEG1	Homo sapiens	37.927	3	3	0	0	451260	✓
1827	1	Q6P988	Q6P988	Palmitoleoyl-protein carboxylesterase NOTUM	NOTUM	Homo sapiens	55.7	3	3	0	18220.8	21752.7	✓
1828	1	Q6PI73	Q6PI73	Leukocyte immunoglobulin-like receptor subfamily A member 6	LILRA6	Homo sapiens	52.398	3	3	0	27242.1	676916	✓
1829	1	Q6QNK2	Q6QNK2	Adhesion G-protein coupled receptor D1	ADGRD1	Homo sapiens	96.531	3	3	0	16859.5	680959	✓
1830	1	Q6XQN6	Q6XQN6	Nicotinate phosphoribosyltransferase	NAPRT	Homo sapiens	57.578	3	3	19654.9	4893.6	74503.9
1831	2	Q7KYR7;Q8WVV5	Q7KYR7	Butyrophilin subfamily 2 member A1	BTN2A1	Homo sapiens	59.633	3	3	0	7109.34	435334	✓
1832	1	Q7L591	Q7L591	Docking protein 3	DOK3	Homo sapiens	53.29	3	3	0	20186	93990
1833	2	Q7L9L4;Q9H8S9	Q7L9L4	MOB kinase activator 1B	MOB1B	Homo sapiens	25.087	3	3	31525.3	51380.6	181784
1834	1	Q7Z5R6	Q7Z5R6	Amyloid beta A4 precursor protein-binding family B member 1-interacting protein	APBB1IP	Homo sapiens	73.18	3	3	0	0	46894.4
1835	1	Q7Z6M3	Q7Z6M3	Allergin-1	MILR1	Homo sapiens	38.737	3	3	0	0	431307	✓
1836	1	Q7Z6Z7	Q7Z6Z7	E3 ubiquitin-protein ligase HUWE1	HUWE1	Homo sapiens	481.899	3	3	0	0	62748
1837	1	Q86T03	Q86T03	Type 1 phosphatidylinositol 4,5-bisphosphate 4-phosphatase	PIP4P1	Homo sapiens	29.468	3	3	0	0	321477
1838	1	Q86TY3	Q86TY3	Armadillo-like helical domain-containing protein 4	ARMH4	Homo sapiens	84.173	3	3	0	16688.9	375965	✓
1839	1	Q86VZ4	Q86VZ4	Low-density lipoprotein receptor-related protein 11	LRP11	Homo sapiens	53.312	3	3	0	6931.42	44217.9	✓
1840	1	Q86X29	Q86X29	Lipolysis-stimulated lipoprotein receptor	LSR	Homo sapiens	71.439	3	3	0	10897.3	91162.4
1841	1	Q86Y38	Q86Y38	Xylosyltransferase 1	XYLT1	Homo sapiens	107.568	3	3	0	0	69660.6	✓
1842	1	Q86YD3	Q86YD3	Transmembrane protein 25	TMEM25	Homo sapiens	39.282	3	3	0	0	163850	✓
1843	1	Q86YW5	Q86YW5	Trem-like transcript 1 protein	TREML1	Homo sapiens	32.678	3	3	0	3.39832e+06	244782
1844	1	Q8IUX7	Q8IUX7	Adipocyte enhancer-binding protein 1	AEBP1	Homo sapiens	130.931	3	3	0	0	102828	✓
1845	1	Q8IVB4	Q8IVB4	Sodium/hydrogen exchanger 9	SLC9A9	Homo sapiens	72.565	3	3	0	0	154481	✓
1846	1	Q8IYS5	Q8IYS5	Osteoclast-associated immunoglobulin-like receptor	OSCAR	Homo sapiens	30.481	3	3	0	145709	1732477	✓
1847	1	Q8N128	Q8N128	Protein FAM177A1	FAM177A1	Homo sapiens	23.756	3	3	0	6751.58	217070
1848	1	Q8N1Q1	Q8N1Q1	Carbonic anhydrase 13	CA13	Homo sapiens	29.441	3	3	0	61934.3	0
1849	1	Q8N5J2	Q8N5J2	Ubiquitin carboxyl-terminal hydrolase MINDY-1	MINDY1	Homo sapiens	51.778	3	3	0	0	180968
1850	1	Q8N766	Q8N766	ER membrane protein complex subunit 1	EMC1	Homo sapiens	111.761	3	3	0	0	39574.6	✓
1851	1	Q8NBF2	Q8NBF2	NHL repeat-containing protein 2	NHLRC2	Homo sapiens	79.446	3	3	0	0	63695.4
1852	1	Q8NBJ7	Q8NBJ7	Inactive C-alpha-formylglycine-generating enzyme 2	SUMF2	Homo sapiens	33.842	3	3	0	24950.8	0	✓
1853	1	Q8NE00	Q8NE00	Transmembrane protein 104	TMEM104	Homo sapiens	55.68	3	3	0	0	362919	✓
1854	1	Q8NE71	Q8NE71	ATP-binding cassette sub-family F member 1	ABCF1	Homo sapiens	95.927	3	3	0	0	87050
1855	1	Q8TCG2	Q8TCG2	Phosphatidylinositol 4-kinase type 2-beta	PI4K2B	Homo sapiens	54.745	3	3	0	0	59944.3
1856	1	Q8TDQ1	Q8TDQ1	CMRF35-like molecule 1	CD300LF	Homo sapiens	32.336	3	3	0	0	158846	✓
1857	1	Q8TEM1	Q8TEM1	Nuclear pore membrane glycoprotein 210	NUP210	Homo sapiens	205.115	3	3	0	0	68872.7	✓
1858	1	Q8TEX9	Q8TEX9	Importin-4	IPO4	Homo sapiens	118.717	3	3	15023.9	5193.84	113524
1859	1	Q8WUW1	Q8WUW1	Protein BRICK1	BRK1	Homo sapiens	8.74	3	3	0	0	310358
1860	1	Q8WVQ1	Q8WVQ1	Soluble calcium-activated nucleotidase 1	CANT1	Homo sapiens	44.839	3	3	0	80474.8	52452.7	✓
1861	1	Q8WW22	Q8WW22	DnaJ homolog subfamily A member 4	DNAJA4	Homo sapiens	44.797	3	3	0	0	57383.7
1862	1	Q8WWA0	Q8WWA0	Intelectin-1	ITLN1	Homo sapiens	34.964	5	3	126556	24066.7	15934.1	✓
1863	1	Q8WXD2	Q8WXD2	Secretogranin-3	SCG3	Homo sapiens	53.005	3	3	0	49025.7	0	✓
1864	1	Q8WZ73	Q8WZ73	E3 ubiquitin-protein ligase rififylin	RFFL	Homo sapiens	40.512	3	3	0	0	108491
1865	1	Q92187	Q92187	CMP-N-acetylneuraminate-poly-alpha-2,8-sialyltransferase	ST8SIA4	Homo sapiens	41.295	3	3	0	17594	57885.1	✓
1866	1	Q92496	Q92496	Complement factor H-related protein 4	CFHR4	Homo sapiens	65.353	6	3	1263104	8.73506e+06	72332613	✓
1867	1	Q92544	Q92544	Transmembrane 9 superfamily member 4	TM9SF4	Homo sapiens	74.519	3	3	0	5526.83	158342
1868	1	Q92598	Q92598	Heat shock protein 105 kDa	HSPH1	Homo sapiens	96.865	4	3	0	11847.2	58924.3
1869	1	Q93091	Q93091	Ribonuclease K6	RNASE6	Homo sapiens	17.197	3	3	0	19233.7	120417	✓
1870	1	Q96AG4	Q96AG4	Leucine-rich repeat-containing protein 59	LRRC59	Homo sapiens	34.931	3	3	39409.9	56109.1	85106.5
1871	1	Q96AY3	Q96AY3	Peptidyl-prolyl cis-trans isomerase FKBP10	FKBP10	Homo sapiens	64.245	3	3	0	7385.63	72742.3	✓
1872	1	Q96CW1	Q96CW1	AP-2 complex subunit mu	AP2M1	Homo sapiens	49.657	3	3	0	0	89799.6
1873	1	Q96DA0	Q96DA0	Zymogen granule protein 16 homolog B	ZG16B	Homo sapiens	22.738	3	3	235027	142597	334411	✓
1874	1	Q96FE5	Q96FE5	Leucine-rich repeat and immunoglobulin-like domain-containing nogo receptor-interacting protein 1	LINGO1	Homo sapiens	69.876	4	3	0	0	348561	✓
1875	1	Q96H15	Q96H15	T-cell immunoglobulin and mucin domain-containing protein 4	TIMD4	Homo sapiens	41.576	3	3	0	6246.17	7.14975e+06	✓
1876	1	Q96HD1	Q96HD1	Protein disulfide isomerase CRELD1	CRELD1	Homo sapiens	45.439	3	3	16921	129008	0	✓
1877	1	Q96ID5	Q96ID5	Immunoglobulin superfamily member 21	IGSF21	Homo sapiens	51.832	3	3	0	0	94818.8	✓
1878	1	Q96K49	Q96K49	Transmembrane protein 87B	TMEM87B	Homo sapiens	63.536	3	3	0	0	90667.7	✓
1879	1	Q96KP4	Q96KP4	Cytosolic non-specific dipeptidase	CNDP2	Homo sapiens	52.877	3	3	38128.3	14787.5	111561
1880	1	Q96MK3	Q96MK3	Pseudokinase FAM20A	FAM20A	Homo sapiens	61.415	3	3	0	20099.2	70957.7	✓
1881	1	Q96MM6	Q96MM6	Heat shock 70 kDa protein 12B	HSPA12B	Homo sapiens	75.689	4	3	0	0	28674.5
1882	1	Q96PB7	Q96PB7	Noelin-3	OLFM3	Homo sapiens	54.931	3	3	0	0	728650	✓
1883	1	Q96QS1	Q96QS1	Tetraspanin-32	TSPAN32	Homo sapiens	34.629	3	3	0	0	339424
1884	1	Q96RI0	Q96RI0	Proteinase-activated receptor 4	F2RL3	Homo sapiens	41.132	3	3	0	0	378796	✓
1885	1	Q96S97	Q96S97	Myeloid-associated differentiation marker	MYADM	Homo sapiens	35.275	3	3	0	0	5034036
1886	1	Q96TA1	Q96TA1	Protein Niban 2	NIBAN2	Homo sapiens	84.137	3	3	0	4838.95	77416.5
1887	1	Q99598	Q99598	Translin-associated protein X	TSNAX	Homo sapiens	33.112	3	3	0	0	127470
1888	1	Q99653	Q99653	Calcineurin B homologous protein 1	CHP1	Homo sapiens	22.456	3	3	0	0	81667.7
1889	1	Q99714	Q99714	3-hydroxyacyl-CoA dehydrogenase type-2	HSD17B10	Homo sapiens	26.923	3	3	0	0	68726
1890	1	Q99969	Q99969	Retinoic acid receptor responder protein 2	RARRES2	Homo sapiens	18.618	3	3	263428	343335	324047
1891	1	Q9BQ51	Q9BQ51	Programmed cell death 1 ligand 2	PDCD1LG2	Homo sapiens	30.957	3	3	0	19177	1879279	✓
1892	1	Q9BQA1	Q9BQA1	Methylosome protein 50	WDR77	Homo sapiens	36.725	3	3	0	4590.02	56428.4
1893	1	Q9BR76	Q9BR76	Coronin-1B	CORO1B	Homo sapiens	54.239	3	3	19589.3	18446	94594.2
1894	1	Q9BRX8	Q9BRX8	Peroxiredoxin-like 2A	PRXL2A	Homo sapiens	25.764	3	3	0	10349.8	54207.7
1895	1	Q9BS40	Q9BS40	Latexin	LXN	Homo sapiens	25.749	3	3	86598.1	134082	11266
1896	1	Q9BSJ8	Q9BSJ8	Extended synaptotagmin-1	ESYT1	Homo sapiens	122.857	3	3	0	43659	82528.4
1897	1	Q9BUN1	Q9BUN1	Protein MENT	MENT	Homo sapiens	36.77	3	3	68181.4	140134	55411.5
1898	1	Q9BV40	Q9BV40	Vesicle-associated membrane protein 8	VAMP8	Homo sapiens	11.434	3	3	0	0	648494
1899	1	Q9BWP8	Q9BWP8	Collectin-11	COLEC11	Homo sapiens	28.664	3	3	1.34899e+06	1.40545e+06	813114
1900	1	Q9BXJ0	Q9BXJ0	Complement C1q tumor necrosis factor-related protein 5	C1QTNF5	Homo sapiens	25.297	3	3	0	67284	77074.6
1901	1	Q9BXJ4	Q9BXJ4	Complement C1q tumor necrosis factor-related protein 3	C1QTNF3	Homo sapiens	26.993	3	3	29281.3	21004.3	8880.71	✓
1902	1	Q9BY43	Q9BY43	Charged multivesicular body protein 4a	CHMP4A	Homo sapiens	25.097	3	3	0	7544.69	145659
1903	1	Q9BYG0	Q9BYG0	Lactosylceramide 1,3-N-acetyl-beta-D-glucosaminyltransferase	B3GNT5	Homo sapiens	44.052	3	3	0	0	114754	✓
1904	1	Q9GZT8	Q9GZT8	NIF3-like protein 1	NIF3L1	Homo sapiens	41.97	3	3	56267	102096	0
1905	1	Q9H115	Q9H115	Beta-soluble NSF attachment protein	NAPB	Homo sapiens	33.558	3	3	0	0	639098
1906	1	Q9H1A3	Q9H1A3	Protein-L-histidine N-pros-methyltransferase	METTL9	Homo sapiens	36.536	3	3	0	0	100457	✓
1907	1	Q9H299	Q9H299	SH3 domain-binding glutamic acid-rich-like protein 3	SH3BGRL3	Homo sapiens	10.436	3	3	297087	1.99314e+06	56815.2	✓
1908	1	Q9H2G2	Q9H2G2	STE20-like serine/threonine-protein kinase	SLK	Homo sapiens	142.697	3	3	0	0	56552.7
1909	1	Q9H2X0	Q9H2X0	Chordin	CHRD	Homo sapiens	102.033	3	3	0	16746.8	0	✓
1910	1	Q9H4E7	Q9H4E7	Differentially expressed in FDCP 6 homolog	DEF6	Homo sapiens	73.911	3	3	0	0	55223
1911	1	Q9H8M5	Q9H8M5	Metal transporter CNNM2	CNNM2	Homo sapiens	96.623	3	3	0	0	61966.5	✓
1912	1	Q9H8W4	Q9H8W4	Pleckstrin homology domain-containing family F member 2	PLEKHF2	Homo sapiens	27.799	3	3	0	21148.8	77299.3
1913	1	Q9H9H4	Q9H9H4	Vacuolar protein sorting-associated protein 37B	VPS37B	Homo sapiens	31.308	3	3	0	0	147399
1914	1	Q9HAV4	Q9HAV4	Exportin-5	XPO5	Homo sapiens	136.313	3	3	0	4230.88	70952.9
1915	1	Q9HB40	Q9HB40	Retinoid-inducible serine carboxypeptidase	SCPEP1	Homo sapiens	50.829	3	3	0	0	270110	✓
1916	1	Q9HB71	Q9HB71	Calcyclin-binding protein	CACYBP	Homo sapiens	26.21	3	3	0	72448	82070.1
1917	1	Q9HBH0	Q9HBH0	Rho-related GTP-binding protein RhoF	RHOF	Homo sapiens	23.625	3	3	0	0	622088
1918	1	Q9HD40	Q9HD40	O-phosphoseryl-tRNA(Sec) selenium transferase	SEPSECS	Homo sapiens	55.726	3	3	0	0	65999.6
1919	1	Q9HD89	Q9HD89	Resistin	RETN	Homo sapiens	11.419	3	3	34671.9	128885	185883
1920	1	Q9NPA0	Q9NPA0	ER membrane protein complex subunit 7	EMC7	Homo sapiens	26.471	3	3	0	0	95332
1921	1	Q9NPA2	Q9NPA2	Matrix metalloproteinase-25	MMP25	Homo sapiens	62.556	3	3	0	0	163864	✓
1922	1	Q9NPG4	Q9NPG4	Protocadherin-12	PCDH12	Homo sapiens	128.995	4	3	0	14316.8	149598	✓
1923	1	Q9NQ76	Q9NQ76	Matrix extracellular phosphoglycoprotein	MEPE	Homo sapiens	58.42	3	3	15481.9	18768.8	33526.8	✓
1924	1	Q9NR12	Q9NR12	PDZ and LIM domain protein 7	PDLIM7	Homo sapiens	49.847	3	3	60763.3	473074	83807
1925	1	Q9NR46	Q9NR46	Endophilin-B2	SH3GLB2	Homo sapiens	43.977	3	3	0	0	37096.6
1926	1	Q9NR97	Q9NR97	Toll-like receptor 8	TLR8	Homo sapiens	119.829	3	3	0	0	167818	✓
1927	1	Q9NRA1	Q9NRA1	Platelet-derived growth factor C	PDGFC	Homo sapiens	39.026	3	3	20434.1	20185.3	206304	✓
1928	1	Q9NRN5	Q9NRN5	Olfactomedin-like protein 3	OLFML3	Homo sapiens	46.011	3	3	0	7887.69	184520	✓
1929	1	Q9NRV9	Q9NRV9	Heme-binding protein 1	HEBP1	Homo sapiens	21.097	3	3	0	36463.1	41903
1930	1	Q9NTJ5	Q9NTJ5	Phosphatidylinositol-3-phosphatase SAC1	SACM1L	Homo sapiens	66.968	3	3	0	0	54589.7
1931	1	Q9NU53	Q9NU53	Glycoprotein integral membrane protein 1	GINM1	Homo sapiens	36.842	3	3	0	17443	105732	✓
1932	1	Q9NUG4	Q9NUG4	Cerebral cavernous malformations 2 protein-like	CCM2L	Homo sapiens	62.179	3	3	0	0	82612.6
1933	1	Q9NUM4	Q9NUM4	Transmembrane protein 106B	TMEM106B	Homo sapiens	31.13	3	3	0	0	653388	✓
1934	1	Q9NVA2	Q9NVA2	Septin-11	SEPTIN11	Homo sapiens	49.399	7	3	0	0	275654
1935	1	Q9NVI1	Q9NVI1	Fanconi anemia group I protein	FANCI	Homo sapiens	149.326	3	3	10447.4	0	65711.5
1936	1	Q9NVJ2	Q9NVJ2	ADP-ribosylation factor-like protein 8B	ARL8B	Homo sapiens	21.538	7	3	0	10064.5	726186
1937	1	Q9NWV4	Q9NWV4	CXXC motif containing zinc binding protein	CZIB	Homo sapiens	18.049	3	3	0	83997.7	0
1938	1	Q9NY65	Q9NY65	Tubulin alpha-8 chain	TUBA8	Homo sapiens	50.093	3	3	72044.5	13218	604605
1939	1	Q9P0L0	Q9P0L0	Vesicle-associated membrane protein-associated protein A	VAPA	Homo sapiens	27.893	4	3	26565.7	160445	41880
1940	1	Q9UBS4	Q9UBS4	DnaJ homolog subfamily B member 11	DNAJB11	Homo sapiens	40.511	3	3	10687.4	23853.1	149831	✓
1941	1	Q9UIG8	Q9UIG8	Solute carrier organic anion transporter family member 3A1	SLCO3A1	Homo sapiens	76.554	3	3	0	0	47274.9	✓
1942	1	Q9UJC5	Q9UJC5	SH3 domain-binding glutamic acid-rich-like protein 2	SH3BGRL2	Homo sapiens	12.326	3	3	29170.7	262681	0
1943	1	Q9UK05	Q9UK05	Growth/differentiation factor 2	GDF2	Homo sapiens	47.322	3	3	0	74068	21392.2	✓
1944	1	Q9ULP9	Q9ULP9	TBC1 domain family member 24	TBC1D24	Homo sapiens	62.922	3	3	0	0	74556.9
1945	1	Q9UN37	Q9UN37	Vacuolar protein sorting-associated protein 4A	VPS4A	Homo sapiens	48.899	3	3	0	0	154365
1946	1	Q9UN70	Q9UN70	Protocadherin gamma-C3	PCDHGC3	Homo sapiens	101.078	3	3	0	24942	40960	✓
1947	1	Q9UNE7	Q9UNE7	E3 ubiquitin-protein ligase CHIP	STUB1	Homo sapiens	34.854	3	3	0	0	48374
1948	1	Q9UNF0	Q9UNF0	Protein kinase C and casein kinase substrate in neurons protein 2	PACSIN2	Homo sapiens	55.736	3	3	0	35407.8	68179.9
1949	1	Q9UNM6	Q9UNM6	26S proteasome non-ATPase regulatory subunit 13	PSMD13	Homo sapiens	42.944	3	3	0	0	78638.2
1950	1	Q9UNN8	Q9UNN8	Endothelial protein C receptor	PROCR	Homo sapiens	26.669	3	3	867462	1681755	3632790	✓
1951	1	Q9UQM7	Q9UQM7	Calcium/calmodulin-dependent protein kinase type II subunit alpha	CAMK2A	Homo sapiens	54.089	5	3	0	0	214761
1952	1	Q9Y264	Q9Y264	Angiopoietin-4	ANGPT4	Homo sapiens	56.849	3	3	0	0	82416.4	✓
1953	1	Q9Y3C6	Q9Y3C6	Peptidyl-prolyl cis-trans isomerase-like 1	PPIL1	Homo sapiens	18.235	3	3	0	24553.7	0
1954	1	Q9Y3D6	Q9Y3D6	Mitochondrial fission 1 protein	FIS1	Homo sapiens	16.938	3	3	0	39355.6	43979.5
1955	1	Q9Y3E7	Q9Y3E7	Charged multivesicular body protein 3	CHMP3	Homo sapiens	25.071	3	3	0	0	162603
1956	1	Q9Y3F4	Q9Y3F4	Serine-threonine kinase receptor-associated protein	STRAP	Homo sapiens	38.438	3	3	0	13436.1	155529
1957	1	Q9Y3I1	Q9Y3I1	F-box only protein 7	FBXO7	Homo sapiens	58.502	3	3	61407.1	3135.67	54479.8
1958	1	Q9Y5S2	Q9Y5S2	Serine/threonine-protein kinase MRCK beta	CDC42BPB	Homo sapiens	194.317	4	3	0	0	62016.7
1959	1	Q9Y608	Q9Y608	Leucine-rich repeat flightless-interacting protein 2	LRRFIP2	Homo sapiens	82.173	4	3	0	8945.61	11067.1
1960	1	Q9Y617	Q9Y617	Phosphoserine aminotransferase	PSAT1	Homo sapiens	40.423	3	3	0	10208.4	111561
1961	1	A0A075B6J9	A0A075B6J9	Immunoglobulin lambda variable 2-18	IGLV2-18	Homo sapiens	12.41	2	2	1569284	197736	1178010
1962	1	A0A075B6K4	A0A075B6K4	Immunoglobulin lambda variable 3-10	IGLV3-10	Homo sapiens	12.438	3	2	4756620	274844	1.48276e+06
1963	1	A0A075B6K5	A0A075B6K5	Immunoglobulin lambda variable 3-9	IGLV3-9	Homo sapiens	12.331	4	2	78738.4	33746.8	21029.4
1964	2	A0A075B6R9;A0A0C4DH68	A0A075B6R9	Probable non-functional immunoglobulin kappa variable 2D-24	IGKV2D-24	Homo sapiens	13.076	2	2	7618370	933362	7210301
1965	1	A0A075B6S5	A0A075B6S5	Immunoglobulin kappa variable 1-27	IGKV1-27	Homo sapiens	12.71	4	2	38809.1	151164	0
1966	1	A0A075B7B8	A0A075B7B8	Immunoglobulin heavy variable 3/OR16-12 (non-functional) (Fragment)	IGHV3OR16-12	Homo sapiens	12.875	3	2	60530330	922340	14700008
1967	1	A0A075B7D8	A0A075B7D8	Immunoglobulin heavy variable 3/OR15-7 (pseudogene) (Fragment)	IGHV3OR15-7	Homo sapiens	13.078	2	2	0	477320	15318
1968	1	A0A0A0MRZ9	A0A0A0MRZ9	Immunoglobulin lambda variable 5-52	IGLV5-52	Homo sapiens	13.447	2	2	86074	0	16672.1
1969	1	A0A0A0MS14	A0A0A0MS14	Immunoglobulin heavy variable 1-45	IGHV1-45	Homo sapiens	13.505	2	2	3531490	94196.5	684148
1970	1	A0A0B4J1Y8	A0A0B4J1Y8	Immunoglobulin lambda variable 9-49	IGLV9-49	Homo sapiens	13.022	2	2	8885950	292149	46415.4
1971	1	A0A0B4J1Y9	A0A0B4J1Y9	Immunoglobulin heavy variable 3-72	IGHV3-72	Homo sapiens	13.202	3	2	19239300	466708	7624815
1972	1	A0A0C4DH29	A0A0C4DH29	Immunoglobulin heavy variable 1-3	IGHV1-3	Homo sapiens	13.004	2	2	160548	0	28200.7
1973	1	A0A0C4DH35	A0A0C4DH35	Probable non-functional immunoglobulin heavy variable 3-35	IGHV3-35	Homo sapiens	12.81	2	2	16371300	563960	6.3275e+06	✓
1974	1	A0A0C4DH36	A0A0C4DH36	Probable non-functional immunoglobulin heavy variable 3-38	IGHV3-38	Homo sapiens	12.761	2	2	13726320	433464	2282722
1975	1	A0A0G2JRQ6	A0A0G2JRQ6	Ig-like domain-containing protein (Fragment)	-	Homo sapiens	12.746	2	2	0	55737.7	0
1976	1	A0A0J9YW62	A0A0J9YW62	IGv domain-containing protein (Fragment)	-	Homo sapiens	13.249	2	2	191605	12473.6	107255
1977	1	A0A0J9YY99	A0A0J9YY99	Ig-like domain-containing protein (Fragment)	-	Homo sapiens	12.962	2	2	161046	195906	51514.4
1978	1	A5D8V6	A5D8V6	Vacuolar protein sorting-associated protein 37C	VPS37C	Homo sapiens	38.66	2	2	0	0	149820
1979	1	A6NFX1	A6NFX1	Sphingosine-1-phosphate transporter MFSD2B	MFSD2B	Homo sapiens	53.743	2	2	0	0	74628.3
1980	1	A8MVW5	A8MVW5	HEPACAM family member 2	HEPACAM2	Homo sapiens	51.406	2	2	0	8012.83	577837	✓
1981	2	B5ME19;Q99613	B5ME19	Eukaryotic translation initiation factor 3 subunit C-like protein	EIF3CL	Homo sapiens	105.475	2	2	0	0	30721.5
1982	2	B9A064;P0CG04	B9A064	Immunoglobulin lambda-like polypeptide 5	IGLL5	Homo sapiens	23.061	3	2	53350251	2.0243e+06	17689832
1983	1	O00203	O00203	AP-3 complex subunit beta-1	AP3B1	Homo sapiens	121.321	3	2	0	42964	0
1984	1	O00231	O00231	26S proteasome non-ATPase regulatory subunit 11	PSMD11	Homo sapiens	47.464	2	2	0	4198.81	136130
1985	1	O00244	O00244	Copper transport protein ATOX1	ATOX1	Homo sapiens	7.398	2	2	0	35939.5	0
1986	1	O00303	O00303	Eukaryotic translation initiation factor 3 subunit F	EIF3F	Homo sapiens	37.562	2	2	0	0	42220.2
1987	1	O00308	O00308	NEDD4-like E3 ubiquitin-protein ligase WWP2	WWP2	Homo sapiens	98.914	2	2	0	0	48120.4
1988	1	O00560	O00560	Syntenin-1	SDCBP	Homo sapiens	32.445	2	2	0	31873.5	6479042
1989	1	O00622	O00622	CCN family member 1	CCN1	Homo sapiens	42.026	2	2	0	0	50294.1
1990	1	O14576	O14576	Cytoplasmic dynein 1 intermediate chain 1	DYNC1I1	Homo sapiens	72.956	2	2	0	0	67173.9
1991	1	O14618	O14618	Copper chaperone for superoxide dismutase	CCS	Homo sapiens	29.037	2	2	29906.3	27792.4	75405.9
1992	1	O14654	O14654	Insulin receptor substrate 4	IRS4	Homo sapiens	133.77	2	2	7182.72	0	11340.9
1993	1	O14662	O14662	Syntaxin-16	STX16	Homo sapiens	37.031	2	2	0	0	36165.4
1994	1	O14744	O14744	Protein arginine N-methyltransferase 5	PRMT5	Homo sapiens	72.684	2	2	0	0	112474
1995	2	O14950;P19105	O14950	Myosin regulatory light chain 12B	MYL12B	Homo sapiens	19.779	2	2	355448	29405.8	546136
1996	1	O14974	O14974	Protein phosphatase 1 regulatory subunit 12A	PPP1R12A	Homo sapiens	115.284	2	2	0	30337.7	0
1997	1	O15162	O15162	Phospholipid scramblase 1	PLSCR1	Homo sapiens	35.049	2	2	0	0	476770
1998	1	O15371	O15371	Eukaryotic translation initiation factor 3 subunit D	EIF3D	Homo sapiens	63.974	2	2	0	0	58085.9
[truncated: 1,463 more rows]
