# Supplementary material for: Proteome Analysis of Serum Purified Using Solanum tuberosum and Lycopersicon esculentum Lectins
Source: Int J Mol Sci. 2024 Jan 21;25(2):1315. doi: 10.3390/ijms25021315 (PMC10816257; doi:10.3390/ijms25021315)
Supplement: Supplementary file 1 [file ijms-25-01315-s001.zip › Supplementary Table4.xlsx]

## Sheet: Supplementary Table4
Supplementary Table 4. Comparison of protein intensities obtained from sera of SLE model and control mice.
Number	# of Grouped proteins	Accession number	Master accession number	Master protein name	Master Gene Symbol	Species	MW(kDa)	Peptides	Unique peptides	TOP2D_Ctrl-1	TOP2D_Ctrl-2	TOP2D_Ctrl-3	TOP2D_Ctrl-4	TOP2D_SLE-1	TOP2D_SLE-2	TOP2D_SLE-3	TOP2D_SLE-4	STL/LEL_Ctrl-1	STL/LEL_Ctrl-2	STL/LEL_Ctrl-3	STL/LEL_Ctrl-4	STL/LEL_SLE-1	STL/LEL_SLE-2	STL/LEL_SLE-3	STL/LEL_SLE-4
1	1	A2ASS6	A2ASS6	Titin	Ttn	Mus musculus	3906.57	611	611	0	21056	140974	28375.2	1.32637e+08	9.81127e+07	3.90208e+06	7.89055e+07	0	15022.1	153868	19778.9	1.01707e+07	6.44169e+06	160004	3.75518e+06
2	1	E9Q414	E9Q414	Apolipoprotein B-100	Apob	Mus musculus	509.441	159	159	7.89129e+08	1.17357e+09	9.2944e+08	9.12769e+08	2.24185e+09	3.12061e+09	2.96065e+09	2.7524e+09	9.89528e+06	1.15878e+07	1.54502e+07	1.36157e+07	7.22328e+08	5.22093e+07	1.06725e+08	2.41805e+08
3	1	P01027	P01027	Complement C3	C3	Mus musculus	186.486	128	128	6.65105e+09	8.76066e+09	4.58612e+09	6.48729e+09	1.64785e+09	5.429e+09	6.24871e+09	4.23629e+09	8.5508e+09	1.05929e+10	1.04833e+09	7.26054e+09	3.43877e+08	1.21965e+09	1.0717e+09	8.35534e+08
4	1	P11276	P11276	Fibronectin	Fn1	Mus musculus	272.543	117	117	1.46146e+09	1.35668e+09	1.31613e+09	1.33651e+09	1.3824e+09	1.9738e+09	1.16281e+09	1.49537e+09	7.04995e+09	2.40003e+09	5.14071e+08	3.98997e+09	9.83346e+09	2377201815	1.08916e+10	7.40471e+09
5	1	Q9JHU4	Q9JHU4	Cytoplasmic dynein 1 heavy chain 1	Dync1h1	Mus musculus	532.056	113	113	0	24822.9	0	0	690294	169774	62639.7	248435	0	144755	176377	55884.1	1.96447e+07	773867	643092	6.04636e+06
6	1	A2AJ76	A2AJ76	Hemicentin-2	Hmcn2	Mus musculus	547.206	100	100	118598	343920	42082.5	220469	137939	126136	335151	291711	1.73177e+07	1.16656e+07	1.15513e+07	1.50011e+07	2.48845e+07	9.39414e+06	1.55972e+07	1.45311e+07
7	1	P08032	P08032	Spectrin alpha chain, erythrocytic 1	Spta1	Mus musculus	279.867	98	97	0	0	0	0	0	0	26559.1	0	28434.7	2.22036e+06	2.39444e+06	1.5837e+06	1.03141e+08	9.21555e+06	1.67888e+07	3.9183e+07
8	1	D3YXG0	D3YXG0	Hemicentin-1	Hmcn1	Mus musculus	611.572	93	93	0	289531	103213	102743	138825	319015	45032.2	142036	2.28827e+06	1.60919e+06	1.94484e+06	2.08441e+06	1.85678e+07	4.61272e+06	4.81164e+06	8.31964e+06
9	1	Q80ZA4	Q80ZA4	Fibrocystin-L	Pkhd1l1	Mus musculus	464.738	91	91	2.37315e+06	1.4903e+06	1.65632e+06	2.28725e+06	3.45555e+06	3.80556e+06	1.82977e+06	3.14671e+06	1.06617e+08	7.07925e+07	6.51606e+07	9.21129e+07	3.06609e+08	1.68445e+08	1.19726e+08	1.72762e+08
10	1	Q9QXS1	Q9QXS1	Plectin	Plec	Mus musculus	534.196	89	87	0	0	0	0	3.48779e+06	3.00693e+06	99056.9	2.06198e+06	0	0	5695.29	0	2.8671e+06	419955	151353	900387
11	1	P16546	P16546	Spectrin alpha chain, non-erythrocytic 1	Sptan1	Mus musculus	284.602	86	86	0	32262.8	128290	0	1.06988e+06	980661	537326	807150	3525.31	88822.9	120466	19309.2	2.67553e+07	184680	1.451e+06	8.58775e+06
12	1	Q91ZX7	Q91ZX7	Prolow-density lipoprotein receptor-related protein 1	Lrp1	Mus musculus	504.754	86	85	7.37654e+06	7.82481e+06	7.73731e+06	7.54789e+06	7.18577e+06	8.97635e+06	1.34702e+07	9.24596e+06	2.56229e+07	2.06743e+07	2.04828e+07	2.4986e+07	3.04778e+07	1.59097e+07	2.79926e+07	2.14415e+07
13	1	Q8CIZ8	Q8CIZ8	von Willebrand factor	Vwf	Mus musculus	309.276	83	83	3.38005e+06	1.15973e+07	6.74888e+06	7.74684e+06	1.17789e+07	6.60812e+06	6.10285e+06	8.23898e+06	3.48239e+07	8.06144e+07	9.38021e+07	8.324e+07	6.42504e+08	1.42823e+08	1.34928e+08	2.78621e+08
14	1	Q61838	Q61838	Pregnancy zone protein	Pzp	Mus musculus	165.857	82	82	1.66704e+10	1.58666e+10	1.5482e+10	1.5477e+10	3.02e+10	3.04786e+10	2.91008e+10	2.72468e+10	8.57549e+08	6.8565e+08	4.63751e+08	7.45993e+08	4.92607e+09	1.30452e+09	3.62003e+09	2.95574e+09
15	1	E9PWQ3	E9PWQ3	Collagen, type VI, alpha 3	Col6a3	Mus musculus	353.936	81	81	773526	851457	574537	783837	2.7343e+06	6.0068e+06	2.5124e+06	3.525e+06	1.84309e+06	1.64978e+06	2.35089e+06	2.25216e+06	5.28963e+07	2.64814e+07	2.47374e+07	2.97932e+07
16	1	P15508	P15508	Spectrin beta chain, erythrocytic	Sptb	Mus musculus	245.254	82	79	0	119196	121122	0	0	0	0	0	31641.8	1.76223e+06	2.05292e+06	1.35004e+06	7.99088e+07	7.60084e+06	1.40814e+07	2.73106e+07
17	1	Q8BTM8	Q8BTM8	Filamin-A	Flna	Mus musculus	281.225	84	77	791473	3.32139e+06	2.99549e+06	2.33599e+06	1.47387e+07	1.33825e+07	6.71446e+06	1.19561e+07	1.09959e+07	5.10677e+07	2.20252e+07	3.552e+07	2.54086e+08	2.66075e+07	2.95308e+07	8.69432e+07
18	1	Q05793	Q05793	Basement membrane-specific heparan sulfate proteoglycan core protein	Hspg2	Mus musculus	398.301	75	75	1.81748e+06	2.15784e+06	1.83337e+06	2.31307e+06	3.32063e+06	5.25465e+06	3.10608e+06	3.77346e+06	5.1711e+06	2.82066e+06	522242	3.06811e+06	2.03622e+07	2.9948e+06	3.46971e+06	8.05213e+06
19	1	A0A571BF69	A0A571BF69	Maltase-glucoamylase	Mgam	Mus musculus	413.028	79	74	2.17252e+08	2.17539e+08	1.93074e+08	1.99287e+08	1.66884e+08	2.16369e+08	3.51423e+08	2.55754e+08	929392	3.26171e+06	940991	2.0466e+06	7.56855e+06	1.11164e+06	944641	3.01044e+06
20	1	P35441	P35441	Thrombospondin-1	Thbs1	Mus musculus	129.65	73	72	5.36841e+07	267597445	1.78908e+08	1.67061e+08	2.17639e+08	8.26558e+07	8.07464e+07	1.16564e+08	2.38086e+09	5.04819e+09	4.29752e+09	4.87602e+09	5.35498e+09	2.16784e+09	3.71914e+09	3.25571e+09
21	1	Q9QXZ0	Q9QXZ0	Microtubule-actin cross-linking factor 1, isoforms 1/2/3/4	Macf1	Mus musculus	831.893	75	72	0	0	0	0	0	0	0	0	0	0	0	0	3.54849e+06	7537.46	0	717817
22	1	A2AVA0	A2AVA0	Sushi, von Willebrand factor type A, EGF and pentraxin domain-containing protein 1	Svep1	Mus musculus	387.464	69	69	172148	228090	124707	154261	3.42205e+06	3.79482e+06	2.35846e+06	2.83465e+06	5.28274e+07	5.16745e+07	4.30436e+07	6.27376e+07	3.26514e+08	2.76931e+08	2.33024e+08	2.50771e+08
23	1	Q8VDD5	Q8VDD5	Myosin-9	Myh9	Mus musculus	226.375	85	69	210151	1.45583e+06	1.21217e+06	938962	3.06445e+06	1.80615e+06	1.41451e+06	2.12087e+06	1.49443e+06	1.10695e+07	5.15111e+06	6.31108e+06	7.51093e+08	2.70876e+07	1.71008e+07	2.18333e+08
24	1	A0A5F8MPH8	A0A5F8MPH8	Tenascin XB	Tnxb	Mus musculus	474.069	67	67	2.56182e+06	2.2732e+06	2.66836e+06	2.91003e+06	488777	1.22599e+06	646107	737735	782607	354584	549163	612486	5.71273e+06	730426	1.72367e+06	2.25417e+06
25	1	Q60675	Q60675	Laminin subunit alpha-2	Lama2	Mus musculus	343.821	66	66	342703	546903	368774	382243	2.37151e+06	1.91244e+06	2.05149e+06	1.91768e+06	5.45697e+06	3.98556e+06	3.61721e+06	4.86693e+06	2.79547e+07	5.44714e+06	1.55332e+07	1.629e+07
26	1	Q60841	Q60841	Reelin	Reln	Mus musculus	387.503	64	64	962380	1.04302e+06	847140	954129	2.28303e+06	2.23514e+06	2.19194e+06	2.2992e+06	1.26518e+08	1.22772e+08	1.26146e+08	1.39111e+08	4.42679e+08	2.90937e+08	3.12237e+08	3.02484e+08
27	1	O88783	O88783	Coagulation factor V	F5	Mus musculus	247.236	63	63	1.14709e+08	1.30931e+08	1.13339e+08	1.1835e+08	3.36881e+08	2.8254e+08	2.57297e+08	2.91284e+08	3.3404e+08	5.26175e+08	5.00004e+08	4.85231e+08	1.04995e+09	3.97351e+08	7.23964e+08	6.36807e+08
28	1	P26039	P26039	Talin-1	Tln1	Mus musculus	269.825	71	63	422571	2.79967e+06	1.91914e+06	1.78877e+06	3.19848e+06	2.94379e+06	1.42989e+06	2.35439e+06	1.32427e+06	7.25294e+06	3.08376e+06	4.59539e+06	9.77019e+07	3.26962e+06	4.14703e+06	3.06617e+07
29	1	Q62261	Q62261	Spectrin beta chain, non-erythrocytic 1	Sptbn1	Mus musculus	274.231	67	63	0	0	15407.2	3848.86	98026.6	36854.3	38376.7	20110.7	0	24327.4	125599	20539.4	1.83683e+07	112890	790222	5.90859e+06
30	1	P01029	P01029	Complement C4-B	C4b	Mus musculus	192.919	62	62	2.97076e+08	3.43157e+08	2.78169e+08	2.95765e+08	2.80251e+08	6.76424e+08	6.71111e+08	5.60137e+08	3.82599e+08	8.17377e+07	3.40985e+07	1.92135e+08	1.68241e+08	1.15573e+08	1.59045e+08	1.20305e+08
31	1	B2RU80	B2RU80	Receptor-type tyrosine-protein phosphatase beta	Ptprb	Mus musculus	224.499	60	60	141198	214565	228241	242782	447447	612030	292808	639048	1.97666e+07	1.84659e+07	2.16284e+07	2.32445e+07	5.13561e+07	3.50772e+07	4.10111e+07	3.68943e+07
32	1	P06684	P06684	Complement C5	C5	Mus musculus	188.882	59	59	1.63338e+08	202938098	2.00575e+08	1.83533e+08	2.02032e+08	4.9594e+08	4.65932e+08	3.77459e+08	2.00476e+07	2.84484e+07	1.47177e+07	2.41345e+07	7.38695e+06	6.73894e+06	1.33893e+07	7.73668e+06
33	1	Q80YX1	Q80YX1	Tenascin	Tnc	Mus musculus	231.811	59	59	1.08227e+07	1.11515e+07	9.31441e+06	9.40254e+06	1.65525e+07	3.06385e+07	2.10145e+07	2.20228e+07	3.87023e+08	3.90922e+08	2.5518e+08	3.8005e+08	6.79462e+08	3.17376e+08	5.57097e+08	4.24039e+08
34	1	P19137	P19137	Laminin subunit alpha-1	Lama1	Mus musculus	338.155	56	56	125491	77950.4	125534	131096	346672	265042	888514	481619	2.25383e+06	1.4221e+06	2.05776e+06	1.98478e+06	1.00415e+07	1.21381e+06	7.6582e+06	5.99477e+06
35	1	Q14BI5	Q14BI5	Myomesin 2	Myom2	Mus musculus	164.74	56	56	0	0	763956	171818	6.56679e+07	3.9738e+07	2.07155e+06	3.54645e+07	0	0	6183	0	2.08286e+07	8.78949e+06	658762	8.98835e+06
36	1	E9Q616	E9Q616	AHNAK nucleoprotein (desmoyokin)	Ahnak	Mus musculus	604.263	55	55	20467.7	18598.7	0	0	791899	1.06469e+06	144330	859746	55225.1	206078	936658	392709	1.74028e+06	828339	998428	938096
37	1	O08710	O08710	Thyroglobulin	Tg	Mus musculus	304.478	55	55	1.09558e+06	578003	172377	587356	8.28026e+06	543330	4.7819e+07	1.78936e+07	766929	412197	95283.7	526502	5.83606e+06	88265.2	3.21561e+07	1.15373e+07
38	1	Q06194	Q06194	Coagulation factor VIII	F8	Mus musculus	266.202	54	54	323232	501176	419545	307138	1.31934e+06	3.14741e+06	1.81354e+06	1.25332e+06	8.105e+06	6.72921e+06	8.51508e+06	9.6057e+06	2.63117e+07	1.97319e+07	2.94911e+07	2.20398e+07
39	1	Q6GQT1	Q6GQT1	Alpha-2-macroglobulin-P	A2m	Mus musculus	164.355	54	54	1.68811e+07	2.68022e+07	3.81985e+07	2.7443e+07	6.27373e+08	2.15768e+07	4.98373e+06	2.22963e+08	1.62603e+06	2.15142e+06	2.1756e+06	2.40261e+06	3.22164e+07	804481	834029	1.04258e+07
40	1	E9Q557	E9Q557	Desmoplakin	Dsp	Mus musculus	332.918	52	52	641678	84901.4	7994.23	63063	1.09943e+07	0	6176.9	3.68071e+06	101122	40577.7	50782.7	63832.4	37885.6	445357	64272.6	15941.7
41	1	Q61147	Q61147	Ceruloplasmin	Cp	Mus musculus	121.153	52	52	1.34127e+09	1.41956e+09	1.54874e+09	1.38029e+09	2.32734e+09	3.4367e+09	2.12154e+09	2.64841e+09	9.3466e+06	7.50161e+06	6.83712e+06	9.13194e+06	6.70607e+07	5.24423e+07	2.76781e+07	4.33165e+07
42	1	Q8VHX6	Q8VHX6	Filamin-C	Flnc	Mus musculus	291.123	54	52	0	0	77072.6	8399.13	1.03778e+07	5.99649e+06	422900	5.67059e+06	0	0	5980.76	0	4.8086e+06	682460	0	1.71488e+06
43	1	Q921I1	Q921I1	Serotransferrin	Tf	Mus musculus	76.724	52	52	1.14204e+10	1.24092e+10	1.13386e+10	9.77355e+09	4.98496e+09	4.46866e+09	5.54729e+09	5.37879e+09	3.67328e+07	2.87149e+07	3.21379e+07	3.89514e+07	9.149e+07	2.37561e+07	4.10119e+07	4.19466e+07
44	1	Q02357	Q02357	Ankyrin-1	Ank1	Mus musculus	204.231	52	50	37970.1	0	0	0	41159.6	42778.7	37176	0	86414.2	2.1045e+06	1.84879e+06	1.48861e+06	5.32457e+07	5.51993e+06	1.55365e+07	2.08648e+07
45	1	Q68FD5	Q68FD5	Clathrin heavy chain 1	Cltc	Mus musculus	191.558	50	50	27810.9	117604	209646	139724	1.58103e+06	1.25112e+06	1.10428e+06	1.11344e+06	89462.6	376930	424633	264450	3.57876e+07	1.15069e+06	1.3038e+06	1.09082e+07
46	1	Q5SSH7	Q5SSH7	Zinc finger ZZ-type and EF-hand domain-containing protein 1	Zzef1	Mus musculus	328.318	49	49	0	0	0	0	0	0	0	0	166486	128340	432656	271628	3.51236e+06	234871	1.6942e+06	1.22825e+06
47	1	A2AN08	A2AN08	E3 ubiquitin-protein ligase UBR4	Ubr4	Mus musculus	572.301	48	48	0	0	0	0	0	0	0	0	0	23381.8	77937.1	25189.8	2.31459e+06	8712.02	573439	771219
48	1	Q8R4Y4	Q8R4Y4	Stabilin-1	Stab1	Mus musculus	276.262	48	48	449982	491385	382757	435446	102064	384847	547845	517045	1.95302e+07	1.57439e+07	1.50619e+07	1.89149e+07	1.25725e+07	1.44343e+07	2.51157e+07	1.48447e+07
49	1	B2RPV6	B2RPV6	Multimerin-1	Mmrn1	Mus musculus	136.107	46	46	501711	1.72128e+06	1.22455e+06	1.08922e+06	1.15676e+06	558891	1.34647e+06	1.04685e+06	2.84481e+08	5.04795e+08	5.09967e+08	4.56752e+08	5.66735e+08	4.02594e+08	9.24543e+08	5.79861e+08
50	1	Q60847	Q60847	Collagen alpha-1(XII) chain	Col12a1	Mus musculus	340.222	46	46	1.61383e+06	2.08904e+06	1.72109e+06	1.70782e+06	2.55123e+06	5.14114e+06	3.54228e+06	4.1196e+06	55193.5	0	0	24614.9	1.0659e+06	196557	205596	478097
51	1	Q8CG19	Q8CG19	Latent-transforming growth factor beta-binding protein 1	Ltbp1	Mus musculus	186.722	45	45	118840	912398	371776	658896	1.60199e+06	190183	205855	723383	4.15547e+07	8.99292e+07	5.95727e+07	8.22155e+07	2.18502e+08	6.54175e+07	9.86677e+07	1.10807e+08
52	1	Q8R4U0	Q8R4U0	Stabilin-2	Stab2	Mus musculus	277.537	45	45	0	15899.7	0	22064.7	0	0	0	0	1.22377e+07	1.13374e+07	1.16695e+07	1.23541e+07	1.78799e+07	2.00562e+07	1.48959e+07	1.55546e+07
53	1	Q8VHY0	Q8VHY0	Chondroitin sulfate proteoglycan 4	Cspg4	Mus musculus	252.312	45	45	31174.8	157073	52329.9	38318.5	764751	1.45353e+06	1.32837e+06	1.21276e+06	1.37798e+06	1.94865e+06	1.9154e+06	1.64055e+06	7.1879e+06	2.02012e+07	7.84233e+06	9.88391e+06
54	1	E9Q3L2	E9Q3L2	Phosphatidylinositol 4-kinase alpha	Pi4ka	Mus musculus	237.047	43	43	0	0	0	13458.1	0	0	0	0	130753	408809	246319	329331	2.11388e+06	410814	176682	675208
55	1	E9PV24	E9PV24	Fibrinogen alpha chain	Fga	Mus musculus	87.428	42	42	5.50849e+06	15407164	12438307	11111049	4.52937e+07	3.37676e+07	4.67575e+07	4.03878e+07	2.7768e+09	9.8143e+08	2.28332e+08	1.49289e+09	1.35922e+10	2.06582e+09	1.43256e+10	1.03737e+10
56	1	A6H584	A6H584	Collagen alpha-5(VI) chain	Col6a5	Mus musculus	289.578	44	41	27618.1	11589.8	0	11353.9	304457	128211	75365.2	167420	44801.7	68369.9	34893.6	55950.9	8.67147e+06	648648	975578	3.20842e+06
57	1	P11881	P11881	Inositol 1,4,5-trisphosphate receptor type 1	Itpr1	Mus musculus	313.173	49	41	0	0	0	0	0	0	0	0	0	13887.2	0	9695.38	5.08241e+06	7797.15	26293.5	1.56004e+06
58	1	P28665	P28665	Murinoglobulin-1	Mug1	Mus musculus	165.302	65	41	2.17829e+09	2.62419e+09	2.67614e+09	2303470630	7.86388e+08	9.73475e+08	1.42461e+09	1.06174e+09	4.83124e+07	4.10619e+07	2.58999e+07	3.91778e+07	6.02347e+07	3.31235e+07	6.19937e+07	45149912
59	1	Q07113	Q07113	Cation-independent mannose-6-phosphate receptor	Igf2r	Mus musculus	273.819	41	41	652360	755562	652918	818259	1.74762e+06	1.14622e+06	1.10226e+06	1.46192e+06	2.03032e+06	1.56643e+06	1.79896e+06	1.96655e+06	3.19374e+07	3167268	5.60667e+06	1.20224e+07
60	1	Q64727	Q64727	Vinculin	Vcl	Mus musculus	116.719	41	41	5.9323e+06	7.35661e+06	7.65079e+06	7.20725e+06	1.71415e+07	3.67418e+07	2.43794e+07	3.00767e+07	691391	2.39067e+06	1.68428e+06	1.98352e+06	4.5251e+07	3.33121e+06	5.2914e+06	1.56773e+07
61	1	A6X935	A6X935	Inter alpha-trypsin inhibitor, heavy chain 4	Itih4	Mus musculus	104.66	40	40	5.16409e+08	6.82018e+08	6.85739e+08	5.96821e+08	2.00776e+09	3.0543e+09	1.83066e+09	2.39853e+09	6.12672e+07	5.63603e+07	6.30405e+07	8.48937e+07	4.39646e+08	1.66993e+08	1.83749e+08	2.41624e+08
62	1	Q7TMY8	Q7TMY8	E3 ubiquitin-protein ligase HUWE1	Huwe1	Mus musculus	482.643	40	40	0	0	0	0	108162	15988.6	11415.5	29092.3	0	0	0	0	2.13057e+06	34808.8	26566.2	482509
63	1	P20918	P20918	Plasminogen	Plg	Mus musculus	90.808	39	39	1.08722e+09	1.31452e+09	1.02879e+09	1.07243e+09	3.04719e+08	9.94288e+08	5.50242e+08	5.4003e+08	2.4394e+07	7.31065e+06	3.15667e+06	1.53424e+07	3.18983e+07	2.00793e+07	4.5766e+07	3.41358e+07
64	1	Q5H8C4	Q5H8C4	Intermembrane lipid transfer protein VPS13A	Vps13a	Mus musculus	359.409	39	39	76055.9	0	0	0	38906	0	68072.4	0	0	0	0	0	2.04113e+06	21340.6	75180.7	428427
65	1	Q6ZQA0	Q6ZQA0	Neurobeachin-like protein 2	Nbeal2	Mus musculus	301.929	39	39	0	0	0	0	0	0	0	0	0	143203	76332.8	81953.7	2.6143e+06	37588	59239.4	521531
66	1	F8VPN4	F8VPN4	Glycogen debranching enzyme	Agl	Mus musculus	174.289	38	38	0	12248.4	96996.2	40635.3	3.85532e+06	1.84158e+06	256546	2.22633e+06	0	20639.2	258576	126072	2.54614e+06	1.12801e+06	263385	1.28361e+06
67	1	P06909	P06909	Complement factor H	Cfh	Mus musculus	139.141	45	38	3.47216e+08	5.36286e+08	3.62723e+08	4.02968e+08	3.29585e+08	7.95577e+08	4.92275e+08	5.40529e+08	8.59376e+07	6.37543e+07	2.22639e+07	7.03521e+07	1.3335e+08	1.86889e+08	1.12763e+08	118335309
68	1	P07724	P07724	Albumin	Alb	Mus musculus	68.692	38	38	3.16468e+08	3.26204e+08	2.5704e+08	2.81654e+08	2.06828e+07	6.49843e+07	3.60428e+07	3.92367e+07	1.83272e+08	2.58495e+08	8.80407e+07	1.74483e+08	6.02471e+08	1.78933e+08	2.41714e+08	3.50125e+08
69	1	Q3UQ28	Q3UQ28	Peroxidasin homolog	Pxdn	Mus musculus	165.107	38	38	189984	54840.7	217191	192600	198619	1.0249e+06	654004	524390	6.57689e+06	4.7296e+06	6.09316e+06	6.59079e+06	9.07464e+06	1.82574e+07	1.57222e+07	1.11989e+07
70	1	Q61292	Q61292	Laminin subunit beta-2	Lamb2	Mus musculus	196.583	38	38	0	0	0	0	116850	119747	137949	130863	1.16057e+06	787702	789659	1.08894e+06	4.48327e+06	1.04163e+06	2.7754e+06	2.40157e+06
71	1	Q80UG2	Q80UG2	Plexin-A4	Plxna4	Mus musculus	212.565	47	38	0	0	0	0	0	0	0	0	2.19377e+06	9.61864e+06	5.01582e+06	6.22811e+06	7.60617e+06	2.44804e+06	1.58523e+06	3.55966e+06
72	1	Q8K0E8	Q8K0E8	Fibrinogen beta chain	Fgb	Mus musculus	54.754	38	38	2.12294e+06	7.88096e+06	7137326	5.30446e+06	4.05231e+07	1.39202e+07	2.02003e+07	2.39133e+07	2907414073	2.0169e+09	2.45991e+08	2.3538e+09	1.36243e+10	1.71642e+09	1.02475e+10	9.6172e+09
73	1	Q9JLB4	Q9JLB4	Cubilin	Cubn	Mus musculus	399.105	38	38	0	0	0	0	0	0	0	0	661560	358006	422216	613250	751480	2.12128e+06	1.07417e+06	1.23002e+06
74	1	Q9Z329	Q9Z329	Inositol 1,4,5-trisphosphate receptor type 2	Itpr2	Mus musculus	307.483	38	38	0	0	0	0	0	0	0	0	0	0	0	0	1.61355e+06	0	0	500824
75	1	P19096	P19096	Fatty acid synthase	Fasn	Mus musculus	272.434	37	37	10066.5	85770.8	311153	95443.3	1.90053e+06	509127	626404	797586	0	41401.1	0	4444	2.21295e+06	145466	159043	893314
76	1	Q61702	Q61702	Inter-alpha-trypsin inhibitor heavy chain H1	Itih1	Mus musculus	101.066	37	37	4.73077e+08	5.76206e+08	5.64181e+08	5.02185e+08	2.68615e+08	7.85553e+08	1.10224e+09	7.30396e+08	2.4384e+06	1.73831e+06	1.84343e+06	2.06668e+06	4.6303e+06	3.78001e+06	8.16404e+06	4.94229e+06
77	1	P02469	P02469	Laminin subunit beta-1	Lamb1	Mus musculus	197.093	36	36	756599	668443	731326	538872	1.89561e+06	1.60894e+06	3.18382e+06	2.04715e+06	3.4137e+06	2.64127e+06	2.34843e+06	3.27341e+06	2.24976e+07	8.34665e+06	2.31705e+07	1.48159e+07
78	1	P42703	P42703	Leukemia inhibitory factor receptor	Lifr	Mus musculus	122.575	36	36	1.31701e+08	1.44209e+08	1.01329e+08	1.24945e+08	7.96298e+08	3.87551e+08	3.24388e+08	5.10419e+08	2.07817e+07	1.5107e+07	8.68305e+06	1.65344e+07	7.91999e+07	3.62517e+07	4.02146e+07	4.64566e+07
79	1	Q8VCM7	Q8VCM7	Fibrinogen gamma chain	Fgg	Mus musculus	49.391	36	36	1.72724e+06	4882893	4.31007e+06	3.51607e+06	2.94453e+07	1.0019e+07	1.26372e+07	1.51477e+07	1.78563e+09	8.77572e+08	1.61528e+08	1.16796e+09	9.85108e+09	1.77891e+09	9.39902e+09	7.08736e+09
80	1	E9PVA8	E9PVA8	eIF-2-alpha kinase activator GCN1	Gcn1	Mus musculus	293.027	35	35	0	0	0	0	0	0	0	0	0	0	0	0	1.08551e+06	4075.27	25346.8	145687
81	1	Q61830	Q61830	Macrophage mannose receptor 1	Mrc1	Mus musculus	164.985	35	35	3.21363e+06	2.84566e+06	2.9036e+06	3.05786e+06	4.985e+06	8.10192e+06	4.64611e+06	5.42889e+06	9.73128e+06	7.14065e+06	5.81379e+06	9.03258e+06	1.89837e+07	2.51839e+07	1.37488e+07	1.80404e+07
82	1	D4AFX7	D4AFX7	DnaJ heat shock protein family (Hsp40) member C13	Dnajc13	Mus musculus	255.072	34	34	0	0	0	0	0	0	0	24975.9	0	0	0	0	2.12009e+06	22115.4	18549.6	570964
83	1	O08852	O08852	Polycystin-1	Pkd1	Mus musculus	466.584	34	34	0	0	16088.7	0	0	0	0	0	1.14121e+07	8.7869e+06	9.31645e+06	11398205	7.64843e+06	1.18547e+07	1.23569e+07	1.03632e+07
84	1	P04186	P04186	Complement factor B	Cfb	Mus musculus	85.003	34	34	3.80399e+08	5.06175e+08	3.20253e+08	3.34811e+08	1.31453e+08	4.70115e+08	4.67977e+08	3.26081e+08	1.08896e+08	1.41423e+08	5.83881e+07	1.27413e+08	3.58383e+06	1.19288e+07	1.83234e+07	9.497e+06
85	1	P32261	P32261	Antithrombin-III	Serpinc1	Mus musculus	52.005	33	33	991303571	8.92184e+08	7.85131e+08	844382904	7.92618e+07	207745663	1.98001e+08	1.71803e+08	2.58333e+08	2.83141e+08	2.01714e+08	2.504e+08	179600262	1.64624e+08	1.64151e+08	1.46024e+08
86	1	Q00623	Q00623	Apolipoprotein A-I	Apoa1	Mus musculus	30.615	33	33	7.13135e+09	1.30544e+10	2.08917e+10	1.94984e+10	1.30829e+10	1.32751e+10	3.36227e+10	1.79885e+10	4.83108e+07	4.2629e+07	5.05493e+07	5.70144e+07	3.40893e+09	1.99287e+08	4.20771e+08	1.33056e+09
87	1	Q60790	Q60790	Ras GTPase-activating protein 3	Rasa3	Mus musculus	95.99	33	33	0	19564	0	0	6649.42	11881.8	0	0	2.80254e+06	1.52417e+07	4.51423e+06	8.91241e+06	1.61692e+07	3.97305e+06	2.81564e+06	7.03616e+06
88	1	Q62028	Q62028	Secretory phospholipase A2 receptor	Pla2r1	Mus musculus	170.514	33	33	83682.7	77789.8	66855.9	39624.1	18157.4	127169	45321.4	52021	2.57868e+06	1.9017e+06	1.34851e+06	2.30873e+06	3.68065e+06	6.45009e+06	5.1841e+06	4.50992e+06
89	1	Q8BH61	Q8BH61	Coagulation factor XIII A chain	F13a1	Mus musculus	83.209	33	33	2.09746e+07	1.53836e+07	1.27711e+07	1.50521e+07	2.80504e+06	5.45103e+06	3.79482e+06	5.51659e+06	6.80714e+08	2.24544e+08	5.15819e+07	3.7178e+08	2.89245e+08	7.60163e+07	1.77479e+08	1.71537e+08
90	1	A2ASQ1	A2ASQ1	Agrin	Agrn	Mus musculus	207.542	32	32	35865.1	61051	75762.2	67595	214754	308180	475233	404678	849824	995971	1.47427e+06	1.31962e+06	3.03124e+06	2.54977e+06	3.27231e+06	2.62597e+06
91	1	Q62234	Q62234	Myomesin-1	Myom1	Mus musculus	185.468	32	32	0	0	0	0	1.80054e+06	1.89204e+06	0	976025	0	0	0	0	795264	1.19273e+06	0	517257
92	1	Q6ZWR6	Q6ZWR6	Nesprin-1	Syne1	Mus musculus	1009.95	32	32	0	0	0	0	0	0	0	0	0	0	0	0	668537	0	0	52823
93	1	Q9JMH9	Q9JMH9	Unconventional myosin-XVIIIa	Myo18a	Mus musculus	232.761	32	32	0	0	0	0	0	0	0	0	0	0	0	0	1.9625e+06	6681.69	0	428559
94	1	O08677	O08677	Kininogen-1	Kng1	Mus musculus	73.104	34	31	1.47473e+09	8.47217e+08	6.81e+08	7.35262e+08	908390647	1.22272e+09	7.38366e+08	7.94648e+08	154402600	9.96996e+07	8.4895e+07	1.21268e+08	1.81107e+08	1.15908e+08	2.28322e+08	148572245
95	1	P10493	P10493	Nidogen-1	Nid1	Mus musculus	136.54	32	31	1.34106e+06	1.15462e+06	940999	1.11002e+06	5.32009e+07	2.52293e+07	15182243	2.95517e+07	4.00136e+06	2.06328e+06	1.69079e+06	3.1781e+06	9.84994e+07	9.94316e+06	2.64702e+07	41627635
96	1	Q62059	Q62059	Versican core protein	Vcan	Mus musculus	366.794	31	31	18738.5	21140.1	0	32221.6	141999	281311	99862.6	136417	413717	416676	926462	677005	9.89125e+06	2.02942e+07	7.34294e+06	1.18429e+07
97	1	Q80T14	Q80T14	Extracellular matrix organizing protein FRAS1	Fras1	Mus musculus	442.378	31	31	0	0	0	0	0	0	0	0	89337.2	60285.9	99487.6	88919.3	759159	873054	588518	587533
98	1	Q8CG03	Q8CG03	cGMP-specific 3',5'-cyclic phosphodiesterase	Pde5a	Mus musculus	98.41	31	31	7215.63	82522	51666.5	33066.2	1.10316e+06	846096	892411	967967	31154.9	592373	191284	269646	4.34834e+06	214206	467710	1.40339e+06
99	1	Q9WTI7	Q9WTI7	Unconventional myosin-Ic	Myo1c	Mus musculus	121.943	31	31	20801.9	33705.5	14351	0	64583.4	36070.4	0	0	579360	1.57392e+06	2.87956e+06	1.50323e+06	8.24411e+06	2.01784e+06	2.90732e+06	4.67443e+06
100	1	B1AY13	B1AY13	Ubiquitin carboxyl-terminal hydrolase 24	Usp24	Mus musculus	294.007	30	30	0	0	0	0	0	0	0	0	0	4780.98	0	0	1.26511e+06	0	0	175790
101	1	P70704	P70704	Phospholipid-transporting ATPase IA	Atp8a1	Mus musculus	131.415	32	30	0	0	0	0	0	0	0	0	461355	1.80714e+06	1.3973e+06	1.29199e+06	7.42055e+06	913323	409663	2.28958e+06
102	1	Q61704	Q61704	Inter-alpha-trypsin inhibitor heavy chain H3	Itih3	Mus musculus	99.356	30	30	1.24663e+08	2.09203e+08	2.03949e+08	1.86872e+08	6.07076e+08	1.04371e+09	7.89269e+08	8.34556e+08	1.15811e+06	1.22678e+06	1.6819e+06	1.43277e+06	1.98651e+07	1.2504e+07	1.1508e+07	1.34141e+07
103	1	O88307	O88307	Sortilin-related receptor	Sorl1	Mus musculus	247.088	29	29	0	0	0	0	0	0	0	0	89102.1	62756.1	186007	79535.9	1.62884e+06	1.16278e+06	915095	1.05746e+06
104	1	P09470	P09470	Angiotensin-converting enzyme	Ace	Mus musculus	150.92	30	29	1.11351e+07	1.05338e+07	1.42666e+07	1.30036e+07	9.44366e+06	2.38507e+07	1.48901e+07	1.6288e+07	1.1194e+07	8.96709e+06	1.02928e+07	1.11723e+07	1.61858e+07	3.4388e+07	1.64465e+07	2.02166e+07
105	1	P19221	P19221	Prothrombin	F2	Mus musculus	70.27	29	29	387454463	3.68147e+08	3.13313e+08	3.33796e+08	5.93348e+08	6.00168e+08	6.04037e+08	6.50347e+08	2.99119e+08	367843505	2.62024e+08	3.39529e+08	2.36855e+08	2.23179e+08	177447724	2.17841e+08
106	1	Q5XKE0	Q5XKE0	Myosin-binding protein C, fast-type	Mybpc2	Mus musculus	127.355	30	29	0	0	102723	0	1.24267e+07	10845817	448129	8.04244e+06	0	0	26793.4	0	2.73844e+06	2.82853e+06	101799	1.33175e+06
107	1	Q99K41	Q99K41	EMILIN-1	Emilin1	Mus musculus	107.585	29	29	32774.1	205737	209272	83740.7	137508	35471.5	93111.9	102262	1.97189e+07	2.30412e+07	1.95167e+07	2.37134e+07	5.97076e+07	1.51791e+07	2.91699e+07	3.12672e+07
108	1	Q9DBD0	Q9DBD0	Inhibitor of carbonic anhydrase	Ica	Mus musculus	76.765	29	29	4.70581e+08	6.0836e+08	4.80629e+08	5.03645e+08	1.88274e+08	4.0879e+08	3.64137e+08	3.18909e+08	4.29098e+06	4.51147e+06	4.48247e+06	5.1818e+06	3.97588e+06	4.79252e+06	5.50311e+06	4.42636e+06
109	1	Q9QUM0	Q9QUM0	Integrin alpha-IIb	Itga2b	Mus musculus	112.68	29	29	250479	966031	486858	500559	1.33961e+06	1.01383e+06	338615	897010	3.81205e+07	1.73294e+08	8.15122e+07	1.02038e+08	3.2984e+08	6.65439e+07	4.6573e+07	1.17556e+08
110	1	E9Q0B5	E9Q0B5	Fc fragment of IgG-binding protein	-	-	0.017	32	28	7.75411e+06	4.72656e+06	6.53018e+06	5.93055e+06	6.43018e+06	6.29606e+06	9.74553e+06	7.58611e+06	5.40836e+06	3.42308e+06	5.8536e+06	4.95161e+06	4862448	5.69774e+06	1.12241e+07	6.27227e+06
111	1	F8VQ05	F8VQ05	FRY-like transcription coactivator	Fryl	Mus musculus	337.826	28	28	0	0	0	0	0	0	0	0	0	45287.3	17697.9	0	1.46335e+06	23616.5	158473	413412
112	1	O35516	O35516	Neurogenic locus notch homolog protein 2	Notch2	Mus musculus	265.637	28	28	9599.11	34365.5	30949.2	41786.9	21371.5	51628.6	52227	10762.6	8.97456e+06	6.42361e+06	1.1021e+07	1.11663e+07	1.30615e+07	2.48049e+07	3.18238e+07	2.18975e+07
113	1	O88990	O88990	Alpha-actinin-3	Actn3	Mus musculus	103.043	29	28	0	198533	255906	0	1380173	4.39718e+06	911413	1.66875e+06	0	0	0	10567	1.8905e+06	478740	111132	407060
114	1	Q3UU35	Q3UU35	Ovostatin homolog	Ovos	Mus musculus	162.343	28	28	0	45046.3	27567.9	8012.28	0	82535.7	19267.5	92830.4	2.31728e+06	2.18189e+06	2.83668e+06	2.92412e+06	5.40288e+06	3.21974e+07	8.07006e+06	1.31586e+07
115	1	Q61508	Q61508	Extracellular matrix protein 1	Ecm1	Mus musculus	62.833	28	28	4.25686e+07	1.82273e+07	1.45078e+07	2.31165e+07	1.26966e+07	3.34823e+07	1.87043e+07	2.1895e+07	6.32039e+08	1.61067e+08	6.01727e+07	3.32155e+08	1.41228e+08	1.56372e+08	2.27871e+08	1.62414e+08
116	1	Q61703	Q61703	Inter-alpha-trypsin inhibitor heavy chain H2	Itih2	Mus musculus	105.93	28	28	3.18511e+08	4.15661e+08	3.93146e+08	3.47419e+08	5.57757e+08	6.46204e+08	6.3042e+08	4.99223e+08	1.16051e+06	962650	838827	1181565	7.76953e+06	3.65022e+06	4.92752e+06	4.50243e+06
117	1	Q6P9Q4	Q6P9Q4	FH1/FH2 domain-containing protein 1	Fhod1	Mus musculus	129.603	28	28	0	0	0	0	50241.2	0	0	0	352775	3.3094e+06	783228	1.64298e+06	5.57342e+06	250404	326395	1.68996e+06
118	1	Q9EQH2	Q9EQH2	Endoplasmic reticulum aminopeptidase 1	Erap1	Mus musculus	106.6	28	28	5.98643e+06	5.81445e+06	5.40268e+06	4.7387e+06	4.44946e+06	5.10625e+06	6.63742e+06	5.96425e+06	600638	556652	562903	563745	1.37601e+06	1.45875e+06	1.72463e+06	1.23805e+06
119	1	Q9WUB3	Q9WUB3	Glycogen phosphorylase, muscle form	Pygm	Mus musculus	97.286	36	28	376844	692887	2.5966e+06	1.10978e+06	1.45608e+08	70511657	6407974	68312052	35026.1	29361.4	426140	159672	3.73813e+07	1.21717e+07	1.53965e+06	1.33944e+07
120	1	B2RXS4	B2RXS4	Plexin-B2	Plxnb2	Mus musculus	206.233	27	27	2.05127e+06	1.80664e+06	1.77399e+06	1.66119e+06	632834	1.08163e+06	2.27455e+06	1.35407e+06	1.51947e+06	1.59194e+06	1.5709e+06	1.95555e+06	2.93151e+06	3.55512e+06	4.89772e+06	3.39893e+06
121	1	P26262	P26262	Plasma kallikrein	Klkb1	Mus musculus	71.384	27	27	1.85939e+08	1.85508e+08	1.65562e+08	160108171	9.04186e+07	1.23343e+08	1.13529e+08	9.68471e+07	2.11229e+08	1.7943e+08	1.86543e+08	1.9223e+08	1.8793e+08	1.29357e+08	182315198	1.21623e+08
122	1	P29533	P29533	Vascular cell adhesion protein 1	Vcam1	Mus musculus	81.319	27	27	1.02248e+07	9.13658e+06	1.13626e+07	9.97428e+06	1.40334e+07	4.46333e+07	3.24297e+07	2.91891e+07	9.12837e+06	7.41548e+06	1.2396e+07	1.04914e+07	4.98363e+07	2.20315e+08	9.59143e+07	9.48223e+07
123	1	P70232	P70232	Neural cell adhesion molecule L1-like protein	Chl1	Mus musculus	135.078	27	27	383089	291579	338182	395334	168587	550380	373544	390808	8.51479e+06	7.32102e+06	7.67419e+06	8.32836e+06	6.26333e+06	1.30817e+07	1.01118e+07	9.51647e+06
124	1	P70398	P70398	Probable ubiquitin carboxyl-terminal hydrolase FAF-X	Usp9x	Mus musculus	290.714	36	27	0	0	0	0	12527.2	0	0	0	0	99085.5	110768	80274.9	2.12007e+06	99754.9	666628	723608
125	1	Q03350	Q03350	Thrombospondin-2	Thbs2	Mus musculus	129.882	27	27	39707	236282	864595	150702	248283	133129	62511.6	192323	4.19264e+06	1.05706e+07	9.01148e+06	1.00825e+07	1.50496e+07	5.99632e+06	6.93118e+06	9.14754e+06
126	1	Q5SYD0	Q5SYD0	Unconventional myosin-Id	Myo1d	Mus musculus	116.085	27	27	0	0	0	0	0	0	0	0	211664	99926.5	309024	381488	1.5728e+06	110105	304860	568830
127	1	Q8BHN3	Q8BHN3	Neutral alpha-glucosidase AB	Ganab	Mus musculus	106.912	27	27	4.53065e+06	4.4273e+06	4.50612e+06	4.39541e+06	8.87291e+06	7.65806e+06	9.24693e+06	8.57375e+06	397166	278971	384483	402354	2.0201e+06	1.34164e+06	2.22998e+06	1.56009e+06
128	1	Q8BX70	Q8BX70	Intermembrane lipid transfer protein VPS13C	Vps13c	Mus musculus	420.095	27	27	0	0	0	0	0	0	0	0	0	0	0	0	854311	7557.5	248264	197001
129	1	A0A571BEN1	A0A571BEN1	Myosin-binding protein C, slow-type	Mybpc1	Mus musculus	128.028	26	26	0	0	0	0	1.42917e+06	1.95471e+06	0	1.10936e+06	0	0	0	0	395990	581976	0	216042
130	1	E9Q5I3	E9Q5I3	Mucin 5, subtype B, tracheobronchial	Muc5b	Mus musculus	515.451	26	26	0	0	0	0	0	0	0	0	284886	450614	27429.8	314408	1.04401e+06	690664	1.08526e+06	800506
131	1	O09159	O09159	Lysosomal alpha-mannosidase	Man2b1	Mus musculus	114.648	26	26	2.3004e+07	2.30903e+07	2.03543e+07	2.13373e+07	8.15039e+06	6.15457e+06	1.13485e+07	7.92969e+06	1.58972e+07	1.50194e+07	1.42787e+07	1.5806e+07	21554811	1.36786e+07	2.24687e+07	2.0809e+07
132	1	P08071	P08071	Lactotransferrin	Ltf	Mus musculus	77.837	26	26	3.80616e+06	4.25655e+06	7.75074e+06	5.32032e+06	9.30637e+06	1.89575e+07	7.96943e+06	1.40035e+07	317201	202053	644541	438063	1.84366e+06	2.75572e+06	785182	1.59846e+06
133	1	P08607	P08607	C4b-binding protein	C4bpa	Mus musculus	51.524	26	26	5.83179e+07	7.28199e+07	4.35078e+07	5.32695e+07	186595183	275386197	2.32502e+08	245296289	657848753	6.71428e+08	3.71242e+08	7.48266e+08	1.74399e+09	7.47149e+08	1.2975e+09	1.16499e+09
134	1	P28843	P28843	Dipeptidyl peptidase 4	Dpp4	Mus musculus	87.44	26	26	2.4422e+06	2.31409e+06	2.18519e+06	2.24901e+06	1.37743e+06	1.44963e+06	1.67813e+06	1.4634e+06	2.30897e+07	1.98954e+07	2.12587e+07	2.50334e+07	4.30366e+07	48103519	3.53059e+07	3.72276e+07
135	1	P58281	P58281	Dynamin-like 120 kDa protein, mitochondrial	Opa1	Mus musculus	111.34	26	26	0	0	0	0	0	0	0	0	0	32631.1	0	0	2.76923e+06	2147.35	9884.27	862961
136	1	P70194	P70194	C-type lectin domain family 4 member F	Clec4f	Mus musculus	61.269	26	26	1.25064e+06	1539260	2.21755e+06	1.7687e+06	3.41533e+06	9.5311e+06	9762591	8048302	9.65362e+07	1.14053e+08	1.96563e+08	1.41915e+08	4.41672e+08	1.40711e+09	1.08025e+09	8.55775e+08
137	1	Q01705	Q01705	Neurogenic locus notch homolog protein 1	Notch1	Mus musculus	270.84	26	26	0	75684.7	0	28225.4	60321.8	9637.96	50806.8	0	4.00265e+06	3.41623e+06	2.43748e+06	4.05004e+06	3.47843e+06	2.58251e+06	3.31006e+06	2.67081e+06
138	1	Q61543	Q61543	Golgi apparatus protein 1	Glg1	Mus musculus	133.735	26	26	13159.2	130377	80666.2	81045.2	189461	24535.8	79431.5	35301.4	207216	1.05403e+06	491302	661855	2.92442e+06	374264	1.18452e+06	1.38857e+06
139	1	Q61982	Q61982	Neurogenic locus notch homolog protein 3	Notch3	Mus musculus	244.253	26	26	20793.9	52391.2	15076.6	23071.5	16635	41770.5	44487.2	22559.1	7.79313e+06	6.19024e+06	4.35894e+06	8.9584e+06	6.14624e+06	9.88644e+06	1.27081e+07	8477671
140	1	Q69ZN7	Q69ZN7	Myoferlin	Myof	Mus musculus	233.327	26	26	0	0	0	0	0	0	0	0	0	0	361160	16899.3	426698	0	233946	157053
141	1	Q6GQT9	Q6GQT9	Nodal modulator 1	Nomo1	Mus musculus	133.422	26	26	0	25377.7	75094.8	60726.2	74810.6	84162.5	45034.3	70289	7262.4	79714	26893.8	60204.1	3.36379e+06	154532	277495	1.0419e+06
142	1	Q8BND5	Q8BND5	Sulfhydryl oxidase 1	Qsox1	Mus musculus	82.785	26	26	1.00625e+08	1.19376e+08	1.1602e+08	1.27071e+08	62274061	1.54612e+08	1.33972e+08	1.23386e+08	2.76207e+07	4.41896e+07	4.80439e+07	3.81624e+07	43964722	3.88147e+07	2.9715e+07	32058879
143	1	A2A8L5	A2A8L5	Receptor-type tyrosine-protein phosphatase F	Ptprf	Mus musculus	211.49	28	25	1.42575e+06	1.49036e+06	1.22834e+06	1.12286e+06	1.22573e+06	755379	2.42356e+06	1.31525e+06	2.11363e+06	1.6834e+06	1.47676e+06	2.10527e+06	3.54653e+06	1.219e+06	6.08936e+06	3.15117e+06
144	1	O08538	O08538	Angiopoietin-1	Angpt1	Mus musculus	57.518	25	25	288354	1.23248e+06	1.17708e+06	961195	1.32381e+06	485052	634441	756706	1.19753e+08	3.60107e+08	3.7329e+08	3.12183e+08	4.42719e+08	2.06089e+08	310411955	2.77634e+08
145	1	P01872	P01872	Immunoglobulin heavy constant mu	Ighm	Mus musculus	49.973	25	25	1.88788e+07	3.57455e+07	4.45273e+07	3.11581e+07	4.91573e+07	5.78293e+08	4.84313e+07	2.4237e+08	1.77847e+08	2.76109e+08	2.87843e+08	2.51391e+08	6.26845e+08	2.68103e+09	1.55396e+09	1.58507e+09
146	1	P21180	P21180	Complement C2	C2	Mus musculus	84.743	25	25	3.20277e+07	3.53192e+07	29521590	34990087	7.11286e+06	3.65694e+07	3.24607e+07	2.64785e+07	1.18089e+07	9.23251e+06	1.35778e+07	1.24772e+07	7.03365e+06	1.54128e+07	1.86303e+07	1.2738e+07
147	1	P98063	P98063	Bone morphogenetic protein 1	Bmp1	Mus musculus	111.668	25	25	785727	1.01979e+06	724843	928067	909063	1.16232e+06	1.13751e+06	1.0787e+06	2.5858e+06	1.42598e+06	594830	1.94615e+06	6.74716e+06	4.01673e+06	2.80917e+06	4.39791e+06
148	1	Q3V3R1	Q3V3R1	Monofunctional C1-tetrahydrofolate synthase, mitochondrial	Mthfd1l	Mus musculus	105.731	25	25	0	0	0	0	0	0	0	0	0	0	0	0	6.04397e+06	0	35555.9	1.78056e+06
149	1	Q64521	Q64521	Glycerol-3-phosphate dehydrogenase, mitochondrial	Gpd2	Mus musculus	80.956	25	25	0	0	0	0	0	0	0	0	4673.24	1.13214e+06	145340	355557	25573036	186458	545293	7.46526e+06
150	1	Q8BPM0	Q8BPM0	Disheveled-associated activator of morphogenesis 1	Daam1	Mus musculus	123.371	28	25	0	0	0	0	0	0	0	0	265500	1.6309e+06	662767	909611	5.80489e+06	864235	1.31796e+06	2.32812e+06
151	1	Q8C147	Q8C147	Dedicator of cytokinesis protein 8	Dock8	Mus musculus	238.981	25	25	0	0	0	0	0	0	0	0	0	85383.9	9620.42	20043.5	2.01397e+06	51291.7	25877.5	755487
152	1	Q8C3J5	Q8C3J5	Dedicator of cytokinesis protein 2	Dock2	Mus musculus	211.707	25	25	0	0	0	0	0	0	0	0	7231.69	83194.1	26489.3	20992.1	267890	610312	144229	143125
153	1	Q8CIE6	Q8CIE6	Coatomer subunit alpha	Copa	Mus musculus	138.435	25	25	0	0	0	0	111668	96985.8	0	54190.9	13338.6	52481.1	69416.8	35523.2	2.63409e+06	55695.2	292350	710779
154	1	Q91V24	Q91V24	ATP-binding cassette sub-family A member 7	Abca7	Mus musculus	236.886	26	25	0	0	0	0	0	0	0	0	122071	1.5126e+06	579581	726669	1.33717e+06	254563	105330	439293
155	1	Q9EPX2	Q9EPX2	Papilin	Papln	Mus musculus	138.908	25	25	627291	381017	412949	407130	1.56775e+06	1.6148e+06	1.16903e+06	1.34888e+06	1.0656e+06	137935	61608.8	592760	1.51148e+06	103725	700107	715454
156	1	Q9JLN9	Q9JLN9	Serine/threonine-protein kinase mTOR	Mtor	Mus musculus	288.792	25	25	0	0	0	0	0	0	0	0	0	11201.6	0	0	776304	39580.2	8552.33	139895
157	1	Q9Z1Q9	Q9Z1Q9	Valine--tRNA ligase	Vars1	Mus musculus	140.217	25	25	21437.7	0	30426.3	19640.1	996136	757551	1.3627e+06	1.16658e+06	0	41811.7	33415.8	25942.7	1.75004e+06	404166	569619	785288
158	1	B2RY04	B2RY04	Dedicator of cytokinesis protein 5	Dock5	Mus musculus	214.433	25	24	0	0	0	0	0	0	0	0	0	356603	0	96936.6	990454	29086.8	25977.3	185110
159	1	O08746	O08746	Matrilin-2	Matn2	Mus musculus	106.75	24	24	0	0	0	0	0	36350.1	0	31733.9	45080.4	23010.8	50752.9	23225.6	2.95016e+06	684522	850095	1.18459e+06
160	1	P02468	P02468	Laminin subunit gamma-1	Lamc1	Mus musculus	177.302	25	24	332290	306495	323009	270049	1.15932e+06	1.24418e+06	1.54636e+06	1.31058e+06	2.63158e+06	1.93538e+06	1.76209e+06	2.31682e+06	1.75057e+07	2.51512e+06	1.03682e+07	8900310
161	1	P05555	P05555	Integrin alpha-M	Itgam	Mus musculus	127.483	24	24	2.5423e+07	1.03127e+06	1.12167e+06	2.58642e+07	807180	2.42965e+06	1.37661e+06	1.73273e+06	2.25967e+06	1.86541e+06	2.88065e+06	2.32084e+06	9.20257e+06	20084744	6.41657e+06	1.07008e+07
162	1	P06728	P06728	Apolipoprotein A-IV	Apoa4	Mus musculus	45.03	24	24	2.31945e+09	1.88234e+09	1.8538e+09	1969059581	1.83424e+09	1.47495e+09	1.61433e+09	1.71418e+09	5.28562e+07	2.86729e+07	1.50254e+07	3.31393e+07	1.5186e+08	2.65234e+07	1.02168e+08	7.37823e+07
163	1	P06800	P06800	Receptor-type tyrosine-protein phosphatase C	Ptprc	Mus musculus	144.837	24	24	0	0	0	0	0	7556.62	0	0	1.29483e+06	3.0635e+06	1.83416e+06	2.49489e+06	2.71303e+06	6.08114e+06	3.58749e+06	3.49389e+06
164	1	P14824	P14824	Annexin A6	Anxa6	Mus musculus	75.885	24	24	0	21064.6	75968.4	0	13236.7	0	0	0	1.55006e+06	5.16054e+06	9.21924e+06	5.66354e+06	6.45182e+06	1.87074e+06	3.4417e+06	3.15045e+06
165	1	P24063	P24063	Integrin alpha-L	Itgal	Mus musculus	128.314	24	24	155843	171734	178872	55216.6	184941	249129	237196	240351	7.57711e+06	1.95823e+07	1.09252e+07	13246116	1.59087e+07	14933921	8.14456e+06	1.08705e+07
166	1	P28660	P28660	Nck-associated protein 1	Nckap1	Mus musculus	128.785	24	24	0	6639.37	0	0	5942.47	0	5524.76	0	274461	1.13609e+06	360497	774844	1.67803e+06	71505.3	55843.6	483219
167	1	P37889	P37889	Fibulin-2	Fbln2	Mus musculus	131.835	24	24	157315	11162.3	10819.4	13498.8	636726	591838	568289	629686	1.39068e+06	831169	627821	1.22618e+06	27647524	1.53446e+07	9.40125e+06	1.46599e+07
168	1	P58252	P58252	Elongation factor 2	Eef2	Mus musculus	95.317	24	24	369246	689662	813573	524801	6.55278e+06	3.03843e+06	3.51522e+06	5.05308e+06	114595	180124	332131	173118	2.52438e+06	960058	1.72946e+06	1.57412e+06
169	1	P97321	P97321	Prolyl endopeptidase FAP	Fap	Mus musculus	87.943	24	24	9.21375e+06	8.93684e+06	7.05607e+06	7.22796e+06	1.25704e+06	1.10016e+07	2.92876e+06	5.39606e+06	2.7205e+07	2.95766e+07	2.23613e+07	2.75528e+07	5918071	5.74414e+07	1.14697e+07	1.97336e+07
170	1	Q06890	Q06890	Clusterin	Clu	Mus musculus	51.657	24	24	1.9054e+08	2.16667e+08	1.93251e+08	1.88159e+08	1.11717e+08	194392646	179173561	160081880	1.4279e+09	1.4006e+09	9.95925e+08	1.48286e+09	1.39502e+09	2.1952e+09	1.30273e+09	1.81221e+09
171	1	Q11011	Q11011	Puromycin-sensitive aminopeptidase	Npepps	Mus musculus	103.327	24	24	148578	136527	287839	207951	2.51856e+06	1.57191e+06	606602	1.49004e+06	0	12380.9	0	0	771985	77259.7	191636	198810
172	1	Q3V1M1	Q3V1M1	Immunoglobulin superfamily member 10	Igsf10	Mus musculus	285.602	24	24	0	0	0	0	0	0	0	0	196575	92006.3	246499	228886	324203	1387235	653355	433410
173	1	Q5SUA5	Q5SUA5	Unconventional myosin-Ig	Myo1g	Mus musculus	117.229	26	24	0	0	0	0	33842.5	44912.2	96203.2	39484.2	109240	416032	823614	407878	781859	1.84948e+06	804640	915760
174	1	Q5SX39	Q5SX39	Myosin-4	Myh4	Mus musculus	222.862	92	24	0	0	0	0	1.52861e+07	26807688	1.90547e+06	1.37274e+07	0	0	0	0	3.45573e+06	6.53762e+07	51466	1.77741e+07
175	1	Q60767	Q60767	Lymphocyte antigen 75	Ly75	Mus musculus	197.354	24	24	33854	30672.2	11587.9	14443.9	10380.7	73321.9	212486	80779.9	1.23021e+06	982745	859869	1.21666e+06	1.19434e+06	1.81962e+06	2.17442e+06	1.53568e+06
176	1	Q61554	Q61554	Fibrillin-1	Fbn1	Mus musculus	312.305	25	24	32200.6	40524.7	0	13143.5	24803.5	86708.4	72718.6	24815.6	231407	94520.1	146453	195831	1.1133e+06	994615	799469	893699
177	1	Q61739	Q61739	Integrin alpha-6	Itga6	Mus musculus	122.159	24	24	59188.5	300183	76074.5	124876	24008.1	18347.2	20040.3	10644.8	1.25418e+07	5.48467e+07	2.6276e+07	3.77078e+07	2.57706e+07	8.81184e+06	6.08758e+06	1.34432e+07
178	1	Q62230	Q62230	Sialoadhesin	Siglec1	Mus musculus	182.981	24	24	34147.7	215083	45257	40581.1	123688	446930	226277	242219	508966	326432	501027	541339	1.79277e+06	3.40757e+06	2.08688e+06	2.22464e+06
179	1	Q66K08	Q66K08	Cartilage intermediate layer protein 1	Cilp	Mus musculus	132.336	24	24	359747	201573	168378	150299	121832	221608	197068	246252	3168508	1.24438e+06	350809	1.90393e+06	2.66385e+06	823309	871398	1.24766e+06
180	1	Q6ZPJ3	Q6ZPJ3	(E3-independent) E2 ubiquitin-conjugating enzyme UBE2O	Ube2o	Mus musculus	140.836	24	24	0	0	0	0	186089	15649.2	113011	54857.1	0	191086	43632.9	79156.1	2.24742e+06	143661	356987	788448
181	1	Q9JKF1	Q9JKF1	Ras GTPase-activating-like protein IQGAP1	Iqgap1	Mus musculus	188.746	27	24	0	0	0	0	459645	239407	49797	185943	15277.1	174329	129621	79694.5	1.67395e+06	295474	281587	603563
182	1	Q9WU78	Q9WU78	Programmed cell death 6-interacting protein	Pdcd6ip	Mus musculus	96.026	24	24	0	55164.7	41422.8	17990.5	327555	213167	231497	221291	624890	944774	1.09862e+06	886627	4.73245e+06	760043	1.5862e+06	2.05215e+06
183	1	E9PZ36	E9PZ36	Fibrocystin	Pkhd1	Mus musculus	444.888	23	23	0	0	0	0	0	0	0	0	0	40364	47772.1	40885.4	1.15386e+06	683647	1.5227e+06	993470
184	1	O35598	O35598	Disintegrin and metalloproteinase domain-containing protein 10	Adam10	Mus musculus	83.97	23	23	70004.9	215072	101045	178583	230950	68272	31695.3	141826	4186944	1.11641e+07	8.24715e+06	1.09865e+07	7.96664e+06	3.06208e+06	3.02555e+06	3.2965e+06
185	1	O54782	O54782	Epididymis-specific alpha-mannosidase	Man2b2	Mus musculus	115.611	23	23	5906800	5.68457e+06	4.9619e+06	4.91666e+06	1.12702e+06	1.74575e+06	4.84094e+06	2.08283e+06	1.11623e+06	1.74893e+06	1.63547e+06	1.60349e+06	3.0738e+06	2.11057e+06	2.17134e+06	2.3597e+06
186	1	P11835	P11835	Integrin beta-2	Itgb2	Mus musculus	85.026	23	23	475741	598896	660850	659673	515863	1.57817e+06	843430	1.01518e+06	5.74262e+06	1.18941e+07	8.36175e+06	9.92182e+06	1.18947e+07	2.06871e+07	8.78922e+06	1.2519e+07
187	1	P27046	P27046	Alpha-mannosidase 2	Man2a1	Mus musculus	131.632	24	23	2.23734e+06	1.95545e+06	2.27594e+06	2.25078e+06	3550685	2.75364e+06	4.71104e+06	3.48833e+06	659137	684927	509597	713902	2.57155e+06	747139	2.05975e+06	1.49379e+06
188	1	P35917	P35917	Vascular endothelial growth factor receptor 3	Flt4	Mus musculus	153.018	23	23	9.33287e+06	9.00207e+06	7.82657e+06	8.16732e+06	2.66903e+06	5.51938e+06	6.64668e+06	6.02438e+06	5.38172e+07	3.90771e+07	3.83464e+07	4.49402e+07	3.89324e+07	3.24104e+07	6.18435e+07	3.88548e+07
189	1	P43406	P43406	Integrin alpha-V	Itgav	Mus musculus	115.359	23	23	0	0	21562.7	0	0	0	0	0	1.72693e+06	1.64234e+06	1.72891e+06	2.09656e+06	3.7346e+06	1.96328e+06	2.93069e+06	2.73759e+06
190	1	P52332	P52332	Tyrosine-protein kinase JAK1	Jak1	Mus musculus	133.368	23	23	0	0	0	0	0	0	0	0	158426	399805	289693	334456	1.02056e+06	769451	481691	572698
191	1	Q3TL44	Q3TL44	NLR family member X1	Nlrx1	Mus musculus	107.832	23	23	0	0	0	0	0	0	0	0	0	584753	166223	312220	1.9585e+07	152115	409448	5.7764e+06
192	1	Q3URD3	Q3URD3	Sarcolemmal membrane-associated protein	Slmap	Mus musculus	96.932	23	23	0	0	0	0	0	0	0	0	0	0	0	0	2.59897e+06	0	17213.6	716174
193	1	Q61233	Q61233	Plastin-2	Lcp1	Mus musculus	70.149	28	23	2.71136e+06	2.90841e+06	4.50945e+06	3.48343e+06	3.68102e+06	5.94248e+06	5.32304e+06	4.76518e+06	29321.9	31855.3	23762.4	92888.7	665692	424434	539524	425251
194	1	Q62351	Q62351	Transferrin receptor protein 1	Tfrc	Mus musculus	85.733	23	23	2.25562e+07	1.77376e+07	1.77075e+07	1.98296e+07	3.90155e+07	4.85536e+07	2.24277e+07	2.90845e+07	4.89893e+06	1.81581e+06	3.00133e+06	3.83103e+06	7.07459e+07	1.03995e+07	5.38194e+06	2.2566e+07
195	1	Q64455	Q64455	Receptor-type tyrosine-protein phosphatase eta	Ptprj	Mus musculus	136.771	23	23	29069.8	31326.8	50843.7	0	16065	27438.2	36491.4	37559.8	3.28941e+06	1.60334e+07	5.39801e+06	8932780	9.73122e+06	5.35442e+06	3.3797e+06	4.95329e+06
196	1	Q6PDI5	Q6PDI5	Proteasome adapter and scaffold protein ECM29	Ecpas	Mus musculus	203.707	23	23	0	0	6252.51	0	31807.7	9535.43	0	10892	0	20386.6	0	7838.57	680125	54517.2	26160.6	214579
197	1	Q6ZQ38	Q6ZQ38	Cullin-associated NEDD8-dissociated protein 1	Cand1	Mus musculus	136.334	23	23	151996	163064	225786	172992	1.48916e+06	1224369	1.53231e+06	1.723e+06	8795.92	53954.8	71516.4	41743.2	6.34325e+06	145431	837999	1.84616e+06
198	1	Q8CIH5	Q8CIH5	1-phosphatidylinositol 4,5-bisphosphate phosphodiesterase gamma-2	Plcg2	Mus musculus	147.595	23	23	0	0	0	0	5888.77	65543	0	25396.7	182713	159175	11658.4	39313.7	1.73893e+06	60001.6	102259	533733
199	1	Q8K1B8	Q8K1B8	Fermitin family homolog 3	Fermt3	Mus musculus	75.638	24	23	195236	722199	483127	469377	1039768	1.07948e+06	1.23975e+06	829286	767524	4.24798e+06	2.40374e+06	3.11434e+06	3.28614e+07	2.96204e+06	4.03483e+06	1.17785e+07
200	1	Q8R422	Q8R422	CD109 antigen	Cd109	Mus musculus	161.661	23	23	924120	1.07803e+06	725855	775813	581946	1.28778e+06	981654	1.22929e+06	5375884	4540317	4.86626e+06	5.37784e+06	7.27284e+06	1.0684e+07	7.53117e+06	7.81971e+06
201	1	Q91X72	Q91X72	Hemopexin	Hpx	Mus musculus	51.319	23	23	1220026791	1.49223e+09	1.82312e+09	1.45057e+09	1.34012e+08	3.62654e+09	1.29918e+09	1.8952e+09	1.45648e+08	1.24967e+08	1.40257e+08	158392296	4.72116e+07	99134874	57304494	60253949
202	1	Q9JHR7	Q9JHR7	Insulin-degrading enzyme	Ide	Mus musculus	117.772	23	23	203812	172760	350566	237993	4304711	1.27129e+06	1.21112e+06	2163216	0	0	0	0	616963	0	12383.1	153066
203	1	Q9R0E2	Q9R0E2	Procollagen-lysine,2-oxoglutarate 5-dioxygenase 1	Plod1	Mus musculus	83.597	24	23	3.32929e+06	3.44558e+06	3.31001e+06	2.74689e+06	1.58671e+06	4.2662e+06	5.6746e+06	4.45128e+06	599995	949042	785276	795471	1.24468e+06	1.2084e+06	1.84844e+06	1.2468e+06
204	1	Q9Z110	Q9Z110	Delta-1-pyrroline-5-carboxylate synthase	Aldh18a1	Mus musculus	87.268	23	23	0	0	0	0	0	0	0	0	0	0	0	0	1.85696e+06	0	0	411956
205	1	O08688	O08688	Calpain-5	Capn5	Mus musculus	72.955	22	22	0	0	0	0	0	0	0	0	2.22188e+06	7730441	5.9939e+06	5.83889e+06	5.27258e+06	1.81338e+06	3.3047e+06	3.48799e+06
206	1	O08808	O08808	Protein diaphanous homolog 1	Diaph1	Mus musculus	139.348	22	22	0	0	0	0	25932.8	20635.4	7073.19	17481.1	8816.72	77008.2	49147.5	23480.7	2.92669e+06	32466.3	71664.9	670368
207	1	O35350	O35350	Calpain-1 catalytic subunit	Capn1	Mus musculus	82.106	22	22	49469	457382	628875	405040	3.818e+06	2.31668e+06	2.5022e+06	2.84351e+06	19337.4	180184	124165	99167.3	4.27017e+06	466954	1.16675e+06	1889173
208	1	P17710	P17710	Hexokinase-1	Hk1	Mus musculus	108.304	25	22	0	0	0	0	161710	11283.4	213108	22249.2	0	227666	6875.92	47414.7	14233085	87985.6	116194	3.71093e+06
209	1	P21614	P21614	Vitamin D-binding protein	Gc	Mus musculus	53.602	22	22	1.4322e+09	1.52972e+09	1.39023e+09	1.44321e+09	4.9445e+08	9.85061e+08	1.1147e+09	9.21234e+08	797527	759898	503124	720129	7.87303e+06	3.28884e+06	3.61321e+06	3.77425e+06
210	1	P35969	P35969	Vascular endothelial growth factor receptor 1	Flt1	Mus musculus	149.877	22	22	0	0	0	0	19029	0	0	9671.63	270290	2.04754e+06	2.39058e+06	1.79456e+06	2.07623e+07	5.19547e+06	4.01981e+06	8.20397e+06
211	1	P39655	P39655	Polyunsaturated fatty acid lipoxygenase ALOX12	Alox12	Mus musculus	75.39	22	22	0	75224.8	0	29143.5	2968492	1.22215e+06	1.98247e+06	2.10254e+06	92027.5	1.06436e+06	394247	602835	5.62019e+06	377591	210566	1.67324e+06
212	1	P42859	P42859	Huntingtin	Htt	Mus musculus	344.694	22	22	0	0	0	0	0	0	0	0	0	0	0	0	687236	0	4410.34	115031
213	1	P42932	P42932	T-complex protein 1 subunit theta	Cct8	Mus musculus	59.555	22	22	10327.3	45793.3	79230.2	31267	382261	26495.4	97042.5	219135	14096.9	371759	258933	231134	6.09084e+06	273266	271423	2.07969e+06
214	1	P51830	P51830	Adenylate cyclase type 9	Adcy9	Mus musculus	150.957	22	22	0	0	0	0	0	0	0	0	302446	2.14801e+06	720209	1.20403e+06	1.55092e+06	355375	264288	478804
215	1	P70663	P70663	SPARC-like protein 1	Sparcl1	Mus musculus	72.286	22	22	8.20874e+06	6957068	7.68323e+06	8.36269e+06	1.07212e+07	1.55149e+07	1.24552e+07	1.38287e+07	343506	338596	124576	244673	1.41809e+06	846359	786214	911277
216	1	P97290	P97290	Plasma protease C1 inhibitor	Serping1	Mus musculus	55.586	22	22	2.01915e+08	2.14088e+08	196357774	2.13991e+08	6.66667e+07	2.35167e+08	3.05509e+08	2.03271e+08	2.80929e+08	2.46436e+08	1.91891e+08	241654457	1.57745e+08	3.99912e+08	5.15416e+08	2.4728e+08
217	1	P98064	P98064	Mannan-binding lectin serine protease 1	Masp1	Mus musculus	79.967	22	22	2.25407e+07	3.79153e+07	2.63073e+07	2.88555e+07	1.6226e+07	2.37842e+07	1.44168e+07	1.71456e+07	6.78174e+07	2.05494e+07	2.17514e+07	5.28548e+07	3.98817e+07	2.36389e+07	4.01237e+07	2.81659e+07
218	1	Q00519	Q00519	Xanthine dehydrogenase/oxidase	Xdh	Mus musculus	146.564	23	22	3.85292e+06	3.14913e+06	3.83298e+06	3.284e+06	6235560	6.4098e+06	5.22786e+06	5.40439e+06	12334.1	0	15049.9	0	329449	125397	81636.1	95673.2
219	1	Q01853	Q01853	Transitional endoplasmic reticulum ATPase	Vcp	Mus musculus	89.322	22	22	197265	597538	873845	679792	5.27512e+06	1.54591e+06	2.39551e+06	2.02119e+06	118083	155461	269042	198276	1.30628e+07	343299	4.66274e+06	5.01466e+06
220	1	Q3U7R1	Q3U7R1	Extended synaptotagmin-1	Esyt1	Mus musculus	121.556	22	22	0	0	0	0	0	0	0	0	62358.3	31262.6	12813.9	0	2.51307e+06	92042.1	177968	771663
221	1	Q5F226	Q5F226	Protocadherin Fat 2	Fat2	Mus musculus	480.116	22	22	0	0	0	0	0	0	0	0	126139	155163	227394	235073	68184.2	82475.5	292118	65856
222	1	Q5SWU9	Q5SWU9	Acetyl-CoA carboxylase 1	Acaca	Mus musculus	265.261	28	22	0	0	0	0	0	14016.7	0	0	0	0	149860	20148.3	551791	11143.6	0	53294.1
223	1	Q61316	Q61316	Heat shock 70 kDa protein 4	Hspa4	Mus musculus	94.134	23	22	1466695	1.65927e+06	1.86528e+06	1.71466e+06	7.51704e+06	5.7003e+06	5.34262e+06	5.97014e+06	0	41785.6	23580.6	28960.9	974363	131400	218673	357004
224	1	Q62120	Q62120	Tyrosine-protein kinase JAK2	Jak2	Mus musculus	130.596	22	22	0	0	0	0	0	0	0	0	133192	895367	574568	592125	1.2831e+06	1.32078e+06	372949	540889
225	1	Q64324	Q64324	Syntaxin-binding protein 2	Stxbp2	Mus musculus	66.358	22	22	0	0	0	0	0	0	0	0	917739	4.94404e+06	1.98048e+06	2.88155e+06	8.29048e+06	1.42014e+06	717736	2.53022e+06
226	1	Q64331	Q64331	Unconventional myosin-VI	Myo6	Mus musculus	145.806	22	22	0	0	0	0	0	0	0	0	0	20623.4	32126.2	5636.79	2453481	26481	58458.2	888219
227	1	Q64449	Q64449	C-type mannose receptor 2	Mrc2	Mus musculus	167.077	22	22	39946.3	34270.6	41459.6	45588.3	18647.8	66550.8	39910	36786.1	1.23272e+06	963637	673757	1.18932e+06	1.80989e+06	2.59868e+06	2.33926e+06	1.85098e+06
228	1	Q64518	Q64518	Sarcoplasmic/endoplasmic reticulum calcium ATPase 3	Atp2a3	Mus musculus	109.531	29	22	0	0	0	0	97715.8	0	0	0	185301	4.8252e+06	1.80928e+06	2.67195e+06	6.50386e+07	2.64843e+06	1.78798e+06	1.94777e+07
229	1	Q6P5F9	Q6P5F9	Exportin-1	Xpo1	Mus musculus	123.094	22	22	0	0	4417.29	9167.24	324291	182645	87161.9	182015	0	4902.74	7372.15	5056.9	1.77518e+06	124754	150524	462915
230	1	Q6P9J9	Q6P9J9	Anoctamin-6	Ano6	Mus musculus	106.256	22	22	0	0	0	0	0	0	0	0	1.1109e+06	5.55516e+06	2.10414e+06	3.40652e+06	4.59593e+06	1.2298e+06	695122	2.06756e+06
231	1	Q6PAV2	Q6PAV2	Probable E3 ubiquitin-protein ligase HERC4	Herc4	Mus musculus	118.41	22	22	6381.88	4532.13	19485.4	0	288816	358199	274191	201679	0	0	0	11732.7	2.30762e+06	25873.3	96794.2	676860
232	1	Q7TMB8	Q7TMB8	Cytoplasmic FMR1-interacting protein 1	Cyfip1	Mus musculus	145.244	36	22	0	0	0	11516.8	35770.7	0	0	0	518794	1.94389e+06	616142	1.14309e+06	3.35924e+06	488923	315314	997412
233	1	Q8BRK9	Q8BRK9	Alpha-mannosidase 2x	Man2a2	Mus musculus	130.652	22	22	2.20405e+06	2.29233e+06	1.88422e+06	1.99417e+06	525955	1.14673e+06	1.63933e+06	945173	388340	379463	415164	414384	1.33697e+06	798946	612695	605720
234	1	Q8BU30	Q8BU30	Isoleucine--tRNA ligase, cytoplasmic	Iars1	Mus musculus	144.274	22	22	0	0	0	0	76892.5	0	0	0	0	3649.2	0	0	1.63901e+06	0	19724.7	425067
235	1	Q8CFX1	Q8CFX1	GDH/6PGL endoplasmic bifunctional protein	H6pd	Mus musculus	88.929	22	22	3.4411e+06	4.04315e+06	4.11055e+06	4.45343e+06	9.08997e+06	1.82923e+07	1.24041e+07	1.30211e+07	168473	91511.8	63917.1	138524	2.83929e+06	2.21583e+06	1.47421e+06	1.62929e+06
236	1	Q9EQK5	Q9EQK5	Major vault protein	Mvp	Mus musculus	95.923	22	22	0	0	0	0	0	0	0	0	0	6416.03	69126.9	12365.3	4.2668e+06	76248.8	11443.5	1.28956e+06
237	1	Q9JM99	Q9JM99	Proteoglycan 4	Prg4	Mus musculus	115.997	22	22	982417	1.39211e+06	1.14547e+06	1.01632e+06	4.05702e+06	8919466	4.36584e+06	5.42251e+06	5.76084e+06	5.98365e+06	5.61219e+06	7.18911e+06	4.78524e+07	1.60356e+08	5.60566e+07	6.58861e+07
238	1	A2AAJ9	A2AAJ9	Obscurin	Obscn	Mus musculus	966.608	21	21	0	0	0	0	267913	205156	0	104533	0	0	0	0	405091	325354	0	192574
239	1	E9Q2E4	E9Q2E4	HECT domain E3 ubiquitin protein ligase 4	Hectd4	Mus musculus	484.137	21	21	0	0	0	0	0	0	0	0	0	0	0	0	764646	0	0	68596.2
240	1	G5E8Q8	G5E8Q8	Adhesion G protein-coupled receptor F5	Adgrf5	Mus musculus	149.39	21	21	2.09198e+06	1.77404e+06	1.72763e+06	1.72828e+06	865681	1.39049e+06	1.42007e+06	1251639	4.27223e+07	4.23772e+07	4.12449e+07	5.74078e+07	2.53242e+07	3.10811e+07	3.49399e+07	2.71133e+07
241	1	O08532	O08532	Voltage-dependent calcium channel subunit alpha-2/delta-1	Cacna2d1	Mus musculus	124.633	21	21	164231	74320.5	157982	203652	72241.1	167033	189705	53768.8	2.48127e+06	1992874	2.1908e+06	2.68516e+06	1.99258e+06	3.02109e+06	3356386	3.14136e+06
242	1	O08638	O08638	Myosin-11	Myh11	Mus musculus	227.031	23	21	0	0	6850.36	0	141824	1.50976e+06	281662	556910	0	0	0	0	248272	785846	50738.3	286120
243	1	O08788	O08788	Dynactin subunit 1	Dctn1	Mus musculus	141.679	21	21	0	0	0	0	22089.9	0	0	0	0	0	4279.53	0	841718	33935.4	16515.8	214894
244	1	O70362	O70362	Phosphatidylinositol-glycan-specific phospholipase D	Gpld1	Mus musculus	93.257	21	21	505805724	4.86637e+08	4.57034e+08	4.27552e+08	4.88198e+08	5.87177e+08	7.1031e+08	5.81793e+08	2.0963e+07	2.50749e+07	2.22316e+07	2.43644e+07	7.13873e+07	7.72405e+07	5.54663e+07	5.73005e+07
245	1	O88572	O88572	Low-density lipoprotein receptor-related protein 6	Lrp6	Mus musculus	180.258	24	21	0	0	0	21873.7	0	25390.2	29466	16110.6	58501.9	349049	195582	102555	1.77512e+06	1.20216e+06	816604	1.04876e+06
246	1	P11688	P11688	Integrin alpha-5	Itga5	Mus musculus	115.044	21	21	173184	86508.8	66936.2	135913	152812	206226	322452	206221	1.80004e+06	3.20014e+06	1.96842e+06	2.5764e+06	8.95425e+06	8.30133e+06	7.73156e+06	6.96879e+06
247	1	P13597	P13597	Intercellular adhesion molecule 1	Icam1	Mus musculus	58.846	21	21	4.53464e+06	4362805	5.34554e+06	4.79244e+06	2.39415e+06	1.04868e+07	6.68591e+06	6.617e+06	4.11961e+08	2.81527e+08	3.44239e+08	4.17848e+08	1.90542e+08	8.01921e+08	5.22147e+08	3.34425e+08
248	1	P16406	P16406	Glutamyl aminopeptidase	Enpep	Mus musculus	107.958	21	21	2.14256e+06	1.92485e+06	1.68785e+06	1.81353e+06	305701	626062	793246	560165	1.81529e+06	1.5559e+06	1.68576e+06	2.04404e+06	815495	1.22965e+06	845582	762824
249	1	P20029	P20029	Endoplasmic reticulum chaperone BiP	Hspa5	Mus musculus	72.421	23	21	5.70187e+06	7.03587e+06	7.11303e+06	7.013e+06	2.44345e+07	1.78472e+07	1.03428e+07	1.84547e+07	949489	1.12595e+06	1.22938e+06	1.12195e+06	2.13429e+07	2.80363e+06	7.46905e+06	8.90044e+06
250	1	P39876	P39876	Metalloproteinase inhibitor 3	Timp3	Mus musculus	24.183	21	21	334116	4.0384e+06	2.60526e+06	2.45446e+06	4.46334e+06	1.39364e+06	1.44681e+06	993642	7.76524e+08	3.07195e+09	2.28208e+09	2.53528e+09	2.13517e+09	1.13514e+09	1219802517	1.43807e+09
251	1	P48678	P48678	Prelamin-A/C	Lmna	Mus musculus	74.24	21	21	11424.1	35307.7	14961.2	27334.4	5.81349e+06	1.88795e+06	622889	2.50497e+06	0	0	0	0	823144	137534	93312.8	237658
252	1	P51885	P51885	Lumican	Lum	Mus musculus	38.264	21	21	77932343	71534733	70850546	73211574	1.6388e+07	1.8229e+07	22709945	1.87296e+07	5460762595	4.83845e+09	4510832019	5.62548e+09	1.7522e+09	2.03813e+09	2.27747e+09	1.97285e+09
253	1	P52480	P52480	Pyruvate kinase PKM	Pkm	Mus musculus	57.848	22	21	7.06535e+06	6.07406e+06	1.12771e+07	9.11237e+06	1.71317e+08	6.88748e+07	1.12393e+07	8.22265e+07	449280	464170	624801	602727	6.62486e+06	1.5743e+06	1.278e+06	2.82429e+06
254	1	P55065	P55065	Phospholipid transfer protein	Pltp	Mus musculus	54.452	21	21	4.17723e+07	4.10948e+07	4.0539e+07	3.84989e+07	5.26708e+07	4.59923e+07	1.11778e+08	6.55628e+07	1.35244e+08	1.02736e+08	9.98998e+07	1.29842e+08	2.79689e+08	2.38021e+08	2.75798e+08	2.30029e+08
255	1	P97449	P97449	Aminopeptidase N	Anpep	Mus musculus	109.653	21	21	6.32014e+06	5.15853e+06	6.14369e+06	6.21039e+06	2499818	1.25676e+06	4545780	3.2717e+06	5.57043e+06	4.98947e+06	7.35538e+06	7.39888e+06	1.28955e+07	3.06763e+07	1.51523e+07	1.5606e+07
256	1	P97798	P97798	Neogenin	Neo1	Mus musculus	162.923	21	21	582405	560810	517633	459476	269272	529448	532802	368055	4.79899e+06	4.29309e+06	4.59137e+06	5.40165e+06	5.41429e+06	7.55362e+06	8.03707e+06	6.21603e+06
257	1	Q01279	Q01279	Epidermal growth factor receptor	Egfr	Mus musculus	134.853	21	21	3.68395e+07	57858509	34824935	4.23205e+07	8.62175e+07	58084186	5.14615e+07	60462143	7.96153e+07	6.37495e+07	5.99783e+07	8.16641e+07	5.68578e+07	1.17614e+08	7.83878e+07	7.04725e+07
258	1	Q02819	Q02819	Nucleobindin-1	Nucb1	Mus musculus	53.408	21	21	8.56597e+06	6.56324e+06	5.73289e+06	7.1371e+06	8.38807e+06	8.87015e+06	8.96121e+06	8.51709e+06	442801	530127	421813	564437	1.98184e+06	1.05545e+06	1.7173e+06	1.37764e+06
259	1	Q04857	Q04857	Collagen alpha-1(VI) chain	Col6a1	Mus musculus	108.491	21	21	240783	265104	215570	213287	1.37128e+06	1656794	680459	1.15177e+06	989935	622327	721287	1.08131e+06	2.12512e+07	8.14469e+06	9.36242e+06	1.05612e+07
260	1	Q3UH93	Q3UH93	Plexin-D1	Plxnd1	Mus musculus	211.612	21	21	556187	496651	440424	497018	164408	239880	306822	316240	2.33434e+06	2.04073e+06	1.72359e+06	2.06386e+06	2.76364e+06	3.19905e+06	2.96574e+06	2.63041e+06
261	1	Q3UTY6	Q3UTY6	Thrombospondin type-1 domain-containing protein 4	Thsd4	Mus musculus	113.243	21	21	0	0	0	0	0	0	0	0	80771.4	88951.7	59201.3	121971	1.64351e+06	447503	297633	696216
262	1	Q61143	Q61143	Short transient receptor potential channel 6	Trpc6	Mus musculus	106.683	25	21	0	0	0	0	0	0	0	0	1.23624e+06	8.03117e+06	2.90833e+06	4.25237e+06	4.54518e+06	1.1949e+06	979121	2.11957e+06
263	1	Q62009	Q62009	Periostin	Postn	Mus musculus	93.146	21	21	9.76581e+06	9.40916e+06	8.28459e+06	9.24013e+06	2.42062e+06	6.07075e+06	7.83923e+06	5.65977e+06	816140	981804	689007	916368	1.84289e+06	1.05526e+06	1.97095e+06	1.02443e+06
264	1	Q62469	Q62469	Integrin alpha-2	Itga2	Mus musculus	128.955	21	21	1.55557e+06	1.65419e+06	1.1834e+06	1.53046e+06	640290	823030	708770	728406	9.36741e+06	1.73314e+07	9.88794e+06	1.24198e+07	1.21916e+07	7.01323e+06	5.8201e+06	7.12338e+06
265	1	Q6V4S5	Q6V4S5	Protein sidekick-2	Sdk2	Mus musculus	239.904	21	21	0	0	0	0	0	4871.71	0	0	197025	140013	172253	197505	472417	1436979	378436	722483
266	1	Q70E20	Q70E20	Sushi, nidogen and EGF-like domain-containing protein 1	Sned1	Mus musculus	151.585	21	21	32435.2	35709.7	85658.5	39856.2	22938.2	235717	101249	96828.4	2.94832e+06	2.52553e+06	3.12241e+06	3077703	3.79801e+06	1.00916e+07	5.2697e+06	5.41835e+06
267	1	Q8C129	Q8C129	Leucyl-cystinyl aminopeptidase	Lnpep	Mus musculus	117.305	21	21	0	0	0	0	7695.93	7718.44	0	0	821731	1.50032e+06	1.62755e+06	1.3684e+06	4.97669e+06	2.9527e+06	1.69287e+06	3.24013e+06
268	1	Q99PL5	Q99PL5	Ribosome-binding protein 1	Rrbp1	Mus musculus	172.881	21	21	0	0	0	0	89452.2	0	0	7837.44	0	0	0	0	1.86882e+06	0	50277.6	380703
269	1	Q9JIF7	Q9JIF7	Coatomer subunit beta	Copb1	Mus musculus	107.068	21	21	0	0	0	0	48743.6	4426.75	0	10104.2	0	20720.4	44600.8	30995.4	3.35715e+06	41154.9	348095	948277
270	1	Q9JKR6	Q9JKR6	Hypoxia up-regulated protein 1	Hyou1	Mus musculus	111.181	21	21	901258	1.1137e+06	1.15956e+06	991929	2.9684e+06	1.88664e+06	1.79514e+06	2.33402e+06	534056	781625	776807	715502	3.10517e+06	1.87889e+06	2467549	2.14117e+06
271	1	B2RQC6	B2RQC6	CAD protein	Cad	Mus musculus	243.242	21	20	0	0	0	0	104238	127629	70410.6	69057.8	2995.01	63149.1	38643.1	18532.9	1.58246e+06	61553.8	182670	500805
272	1	B8JK39	B8JK39	Integrin alpha-9	Itga9	Mus musculus	114.417	20	20	29535.6	22891.2	14484.8	61405.2	44209.8	68883.3	82258	97411.6	8.22897e+06	5.87352e+06	6.60841e+06	6.83798e+06	1.11313e+07	2.02055e+07	2.07859e+07	1.49697e+07
273	1	O54890	O54890	Integrin beta-3	Itgb3	Mus musculus	86.739	20	20	251801	603675	361626	473132	1.09239e+06	655276	223758	650747	1.95814e+07	8.93372e+07	4.85418e+07	6.29011e+07	1.72827e+08	3.51876e+07	2.4297e+07	7.17219e+07
274	1	P09055	P09055	Integrin beta-1	Itgb1	Mus musculus	88.233	20	20	1.73652e+06	2.01187e+06	1.62508e+06	1.83728e+06	1.22227e+06	1.40929e+06	1.93641e+06	1.28203e+06	3.29169e+07	6.84389e+07	3.57276e+07	5.49571e+07	68178188	4.76559e+07	4.33858e+07	4.84271e+07
275	1	P09581	P09581	Macrophage colony-stimulating factor 1 receptor	Csf1r	Mus musculus	109.18	20	20	2.5332e+07	2.27543e+07	39942511	2.70386e+07	9.90448e+06	30203326	32973648	2.55039e+07	5.00103e+08	4.10198e+08	4.91291e+08	5.07324e+08	3.60257e+08	1.27489e+09	7.8596e+08	7.85349e+08
276	1	P11627	P11627	Neural cell adhesion molecule L1	L1cam	Mus musculus	140.971	20	20	2.22014e+06	2.08865e+06	2.16517e+06	1.97856e+06	1.21363e+06	1.71477e+06	1.8442e+06	1.51546e+06	7.23312e+06	5.96671e+06	6.33519e+06	8.09349e+06	1.30222e+07	1.12793e+07	9.0688e+06	1.02993e+07
277	1	P13020	P13020	Gelsolin	Gsn	Mus musculus	85.943	20	20	5.30498e+08	5.29009e+08	3.80438e+08	3.78772e+08	4.96666e+07	2.08109e+08	1.6337e+08	1.42641e+08	3.18576e+06	2.7926e+06	3.71786e+06	4.1891e+06	18725139	1.73952e+06	2.70789e+06	8.41172e+06
278	1	P24527	P24527	Leukotriene A-4 hydrolase	Lta4h	Mus musculus	69.052	20	20	739033	380304	1.37719e+06	810941	3.27168e+06	2250864	2565794	2.3873e+06	0	0	0	0	104361	0	0	4556.72
279	1	P35918	P35918	Vascular endothelial growth factor receptor 2	Kdr	Mus musculus	150.466	20	20	742890	570397	620798	585312	230362	620920	883338	545257	5.0185e+07	3.58719e+07	3.57288e+07	4.6949e+07	1.70811e+07	2.42974e+07	5.8593e+07	30373074
280	1	Q07797	Q07797	Galectin-3-binding protein	Lgals3bp	Mus musculus	64.493	20	20	626194	801438	1.04208e+06	765827	2.74279e+06	1.61337e+06	1.87745e+06	2193532	5.45877e+07	8.08116e+07	8.36182e+07	8.02488e+07	3.76308e+08	1.14538e+08	1.5753e+08	1.67759e+08
281	1	Q07968	Q07968	Coagulation factor XIII B chain	F13b	Mus musculus	76.197	20	20	5.28666e+07	60699354	4.51946e+07	5.0739e+07	2.45434e+07	5.10942e+07	4.70204e+07	4.26744e+07	5.16569e+06	3.75181e+06	2.64515e+06	5.14606e+06	5.04331e+06	2.92701e+06	8185807	5.14385e+06
282	1	Q08879	Q08879	Fibulin-1	Fbln1	Mus musculus	78.036	20	20	1.29546e+07	1.28634e+07	1.21458e+07	1.19053e+07	4.2408e+06	1.26265e+07	1.07341e+07	9.94466e+06	2.57817e+07	1.86903e+07	1.72398e+07	2.66065e+07	1.46678e+07	30162020	2.9761e+07	2.64027e+07
283	1	Q3U487	Q3U487	E3 ubiquitin-protein ligase HECTD3	Hectd3	Mus musculus	97.348	20	20	0	0	0	0	0	0	0	0	100056	162954	404352	212964	1.90477e+06	156779	835709	734809
284	1	Q60597	Q60597	2-oxoglutarate dehydrogenase complex component E1	Ogdh	Mus musculus	116.451	26	20	0	0	0	0	0	0	0	0	0	191692	12855.9	31491.3	8.65742e+06	27650.9	161951	2.75093e+06
285	1	Q61129	Q61129	Complement factor I	Cfi	Mus musculus	67.261	20	20	4.40954e+07	9.21991e+07	3.88249e+07	5.92636e+07	3.73604e+07	9.51536e+07	6.53188e+07	6.82788e+07	5.1977e+07	5.85882e+07	2.35138e+07	5.6798e+07	4.42081e+07	5.14727e+07	5.96882e+07	4.5188e+07
286	1	Q6PB66	Q6PB66	Leucine-rich PPR motif-containing protein, mitochondrial	Lrpprc	Mus musculus	156.616	20	20	0	0	0	0	0	0	0	0	0	0	0	0	941563	0	0	103347
287	1	Q6ZQ08	Q6ZQ08	CCR4-NOT transcription complex subunit 1	Cnot1	Mus musculus	266.814	20	20	0	0	0	0	112363	34598.6	14730.8	40111	0	0	4095.75	0	810587	6966.27	16594.6	135220
288	1	Q7TSK7	Q7TSK7	ADAMTS-like protein 2	Adamtsl2	Mus musculus	105.647	20	20	34179.5	37452.2	61333	74710	228802	542060	550649	405449	38978.9	102729	116581	124355	3.28781e+06	4.73233e+06	3.53094e+06	3823954
289	1	Q810U4	Q810U4	Neuronal cell adhesion molecule	Nrcam	Mus musculus	138.522	20	20	249814	170601	138902	179584	44352.4	274432	288985	270987	2.11797e+06	2.02194e+06	1.90773e+06	2.66651e+06	2.46076e+06	8924472	6.23366e+06	4.88496e+06
290	1	Q8BIJ6	Q8BIJ6	Isoleucine--tRNA ligase, mitochondrial	Iars2	Mus musculus	112.804	20	20	0	0	0	0	0	0	0	0	0	0	0	0	1.43434e+06	0	0	369856
291	1	Q8BJD1	Q8BJD1	Inter-alpha-trypsin inhibitor heavy chain H5	Itih5	Mus musculus	106.75	20	20	16007.3	342348	174416	183066	38149.3	0	0	34310.8	600380	1.41246e+06	1.16054e+06	1.34112e+06	689516	230469	472634	257842
292	1	Q8BMJ2	Q8BMJ2	Leucine--tRNA ligase, cytoplasmic	Lars1	Mus musculus	134.195	20	20	0	0	0	0	38465.9	0	0	0	0	0	0	0	992975	13977.9	20115	254657
293	1	Q8CAQ8	Q8CAQ8	MICOS complex subunit Mic60	Immt	Mus musculus	83.9	20	20	0	0	0	0	0	0	0	0	0	213018	80425.9	87920.6	8.26353e+06	48137.2	136603	2.21269e+06
294	1	Q8CC88	Q8CC88	von Willebrand factor A domain-containing protein 8	Vwa8	Mus musculus	213.425	20	20	0	0	0	0	0	0	0	0	0	0	0	0	934474	0	0	93083.4
295	1	Q8R0Y6	Q8R0Y6	Cytosolic 10-formyltetrahydrofolate dehydrogenase	Aldh1l1	Mus musculus	98.707	20	20	0	0	0	0	1.99205e+06	397470	75254.3	791018	0	0	0	0	1.04145e+06	109862	0	41826.2
296	1	Q9ES52	Q9ES52	Phosphatidylinositol 3,4,5-trisphosphate 5-phosphatase 1	Inpp5d	Mus musculus	133.545	20	20	0	0	0	0	0	0	0	0	0	333924	53805.9	23614.8	1.40771e+07	40636.3	51524.1	260921
297	1	Q9Z1T2	Q9Z1T2	Thrombospondin-4	Thbs4	Mus musculus	106.369	23	20	3.47782e+06	5.49683e+06	3.44958e+06	3.58325e+06	1.5784e+06	7.92681e+06	3.51692e+06	5.18965e+06	119909	18699.6	28480.5	63646.4	317506	324631	243542	290803
298	1	B9EKR1	B9EKR1	Receptor-type tyrosine-protein phosphatase zeta	Ptprz1	Mus musculus	254.409	19	19	705678	545033	601320	508088	30782	761150	527725	400038	1.66935e+07	1.69856e+07	11812340	2.31022e+07	5.16992e+06	4.68858e+07	1.6251e+07	2.04922e+07
299	1	D3YXF5	D3YXF5	Complement component 7	C7	Mus musculus	93.342	19	19	1.37887e+07	1.49224e+07	1.25804e+07	1.33381e+07	2.9585e+06	2.67213e+07	9.71297e+06	1.23385e+07	2.17994e+06	1.79572e+06	1.01011e+06	1.86576e+06	2.64141e+06	2.65525e+06	7.14976e+06	3.66514e+06
300	1	E9PZQ0	E9PZQ0	Ryanodine receptor 1	Ryr1	Mus musculus	565.047	19	19	0	0	0	0	554784	54721.8	0	254384	0	0	0	0	428832	55214.2	0	82932.5
301	1	E9Q6D8	E9Q6D8	Complement component C6	C6	Mus musculus	104.628	19	19	1.15976e+07	1.4875e+07	1.39281e+07	1.3329e+07	5.27212e+06	2.6393e+07	1.92064e+07	1.56114e+07	2.00072e+06	1.65063e+06	876950	1.7747e+06	2.19232e+06	1.46487e+06	6.88899e+06	3.46068e+06
302	1	O08999	O08999	Latent-transforming growth factor beta-binding protein 2	Ltbp2	Mus musculus	195.833	19	19	0	24613.6	9403.32	12705.1	63000.9	50874	58750.5	70022.6	643324	2.37509e+06	1.6339e+06	2.06055e+06	2.85631e+06	1.26961e+06	987033	1.52211e+06
303	1	O88322	O88322	Nidogen-2	Nid2	Mus musculus	153.916	19	19	132490	153524	36551	130871	253779	484778	557303	373012	446275	843358	578130	700455	2.09559e+06	284411	980395	1.24673e+06
304	1	P13595	P13595	Neural cell adhesion molecule 1	Ncam1	Mus musculus	119.429	19	19	7.92852e+06	7.81338e+06	6.73061e+06	6.44399e+06	3.01434e+06	4.89574e+06	3.85005e+06	4.4782e+06	1.1376e+07	8911524	7.19014e+06	1.02274e+07	3.81504e+06	9.20822e+06	8.31522e+06	6.33367e+06
305	1	P38647	P38647	Stress-70 protein, mitochondrial	Hspa9	Mus musculus	73.464	19	19	0	14631.4	0	0	97307.3	0	0	11769.5	0	82001.5	22499.2	24512.8	9.93178e+06	23712.1	103555	2.9383e+06
306	1	P61622	P61622	Integrin alpha-11	Itga11	Mus musculus	133.014	19	19	109520	89360.6	28967.9	79011.4	16172.1	0	0	7374.02	1.54873e+06	1.29519e+06	1.16645e+06	1.44647e+06	2.20308e+06	525797	1.45825e+06	964108
307	1	P70389	P70389	Insulin-like growth factor-binding protein complex acid labile subunit	Igfals	Mus musculus	66.959	19	19	2.28094e+08	2.27127e+08	2.09131e+08	2.5839e+08	1.27701e+07	8.83918e+07	8.47641e+07	5.12773e+07	3.4382e+07	3.55915e+07	2.32359e+07	3.06424e+07	4.41222e+06	8.78922e+06	2.3864e+07	9.10466e+06
308	1	P97927	P97927	Laminin subunit alpha-4	Lama4	Mus musculus	201.824	19	19	0	0	0	0	0	83469.4	59191.9	58022.3	70619.7	19911.2	127238	154448	808145	409533	493578	433179
309	1	Q06770	Q06770	Corticosteroid-binding globulin	Serpina6	Mus musculus	44.77	19	19	9.21959e+08	6.50927e+08	6.16877e+08	6.8027e+08	2.70447e+09	1.84756e+09	858030313	2.00515e+09	2.36753e+07	1.39867e+07	1.46832e+07	1.90781e+07	3.04955e+07	1.74366e+07	1.16844e+07	1.6389e+07
310	1	Q60770	Q60770	Syntaxin-binding protein 3	Stxbp3	Mus musculus	67.942	19	19	0	0	0	0	0	0	0	0	259493	1.35152e+06	1.03705e+06	848853	2.25671e+06	540052	376683	936821
311	1	Q6P5E4	Q6P5E4	UDP-glucose:glycoprotein glucosyltransferase 1	Uggt1	Mus musculus	176.437	20	19	20246.1	0	59472.4	38224.6	526707	340330	435686	555865	6110.32	24384	30502.4	29568.4	1.26687e+06	101524	155928	413723
312	1	Q70KF4	Q70KF4	Cardiomyopathy-associated protein 5	Cmya5	Mus musculus	413.048	19	19	0	0	0	0	529010	625123	0	246649	0	0	0	0	0	0	0	0
313	1	Q7TPH6	Q7TPH6	E3 ubiquitin-protein ligase MYCBP2	Mycbp2	Mus musculus	521.239	19	19	0	0	0	0	0	0	0	0	0	0	0	0	499177	0	0	44295.9
314	1	Q7TPR4	Q7TPR4	Alpha-actinin-1	Actn1	Mus musculus	103.071	31	19	13809.6	212231	95686.7	19195.7	201500	170921	78637.8	99361.9	9548.46	193487	94475.7	73303.6	5037788	64266	205025	1.58607e+06
315	1	Q80X90	Q80X90	Filamin-B	Flnb	Mus musculus	277.828	19	19	0	0	0	0	368084	294243	101706	252346	0	0	0	0	107525	0	7158.7	0
316	1	Q80YA8	Q80YA8	Protein crumbs homolog 2	Crb2	Mus musculus	134.762	19	19	0	0	0	0	0	19365.9	10998.5	13108.5	5.7156e+06	4.71166e+06	4.38481e+06	6.03094e+06	4.00615e+06	7.60702e+06	5.87255e+06	4.53152e+06
317	1	Q8BG67	Q8BG67	Protein EFR3 homolog A	Efr3a	Mus musculus	92.612	20	19	0	0	0	0	0	0	0	0	89143.2	855074	331456	372931	2.31169e+06	290980	305271	702884
318	1	Q8BNA6	Q8BNA6	Protocadherin Fat 3	Fat3	Mus musculus	502.02	19	19	0	0	0	0	0	0	0	0	0	4252.95	46138.9	0	0	386529	0	10638.4
319	1	Q8BUR4	Q8BUR4	Dedicator of cytokinesis protein 1	Dock1	Mus musculus	215.089	19	19	0	0	0	0	0	0	0	0	0	182218	0	38934	429562	0	0	24008.8
320	1	Q8K2B3	Q8K2B3	Succinate dehydrogenase [ubiquinone] flavoprotein subunit, mitochondrial	Sdha	Mus musculus	72.585	19	19	0	0	25937	11948	42179.7	0	0	14526	6554.87	183105	21340.2	110110	6.64958e+06	52282.7	75380.3	1.91526e+06
321	1	Q8R121	Q8R121	Protein Z-dependent protease inhibitor	Serpina10	Mus musculus	51.796	20	19	1.10056e+08	100150682	1.07865e+08	1.0096e+08	7.56207e+07	1.11033e+08	1.55285e+08	1.11358e+08	4.3393e+07	4.00555e+07	3.62314e+07	4.40348e+07	1.57878e+07	18761058	2.57697e+07	1.6765e+07
322	1	Q8VDM4	Q8VDM4	26S proteasome non-ATPase regulatory subunit 2	Psmd2	Mus musculus	100.203	19	19	0	0	9681.44	14548.8	479320	42620.8	108807	241386	0	55031.1	0	7748.99	2.15978e+06	131033	133827	629020
323	1	Q91YQ5	Q91YQ5	Dolichyl-diphosphooligosaccharide--protein glycosyltransferase subunit 1	Rpn1	Mus musculus	68.527	19	19	0	0	0	0	53942	0	0	0	0	621713	166450	376806	1.90832e+07	339256	314664	5.71791e+06
324	1	Q922D8	Q922D8	C-1-tetrahydrofolate synthase, cytoplasmic	Mthfd1	Mus musculus	101.201	19	19	239944	198047	333094	242234	3.32495e+06	3.57307e+06	4.52701e+06	3.97646e+06	0	34435.8	55080.3	24298.7	1.72764e+06	724094	911111	1013489
325	1	Q99KI0	Q99KI0	Aconitate hydratase, mitochondrial	Aco2	Mus musculus	85.464	19	19	0	167799	693888	285816	400560	114399	68214.5	162278	0	0	0	0	1.21784e+07	0	0	3391411
326	1	Q9ESE1	Q9ESE1	Lipopolysaccharide-responsive and beige-like anchor protein	Lrba	Mus musculus	317.069	23	19	0	0	0	0	0	0	0	0	0	0	0	0	692232	0	7113.17	79459
327	1	Q9JL26	Q9JL26	Formin-like protein 1	Fmnl1	Mus musculus	122.061	20	19	0	0	0	0	0	0	0	0	19179.2	99104.3	80911.5	50691.8	364723	904224	337934	428683
328	1	Q9WV91	Q9WV91	Prostaglandin F2 receptor negative regulator	Ptgfrn	Mus musculus	98.723	19	19	37788.9	22082.4	34935.5	43046.5	4442.46	58792.7	51876.1	7696.27	972445	751975	1.24869e+06	939550	1.7483e+06	2.28847e+06	3.20212e+06	2.36311e+06
329	1	Q9Z0Z4	Q9Z0Z4	Hephaestin	Heph	Mus musculus	129.668	19	19	1.82539e+06	2.06568e+06	1.79095e+06	1.76499e+06	153053	532935	486111	375656	321564	314254	335609	380363	366254	1.69023e+06	805514	688481
330	1	Q9Z1Z0	Q9Z1Z0	General vesicular transport factor p115	Uso1	Mus musculus	106.986	19	19	0	0	0	0	0	0	0	0	0	37862.9	61190.9	14603.8	1.77559e+06	12324.8	153281	494957
331	1	A0A1L1SQU7	A0A1L1SQU7	FAT atypical cadherin 1	-	-	0.017	18	18	0	16891	0	0	0	0	24112.2	17937.4	0	0	0	0	92930.4	80392.7	287046	89625.1
332	1	B2RUP2	B2RUP2	Protein unc-13 homolog D	Unc13d	Mus musculus	123.119	18	18	0	0	0	0	0	0	0	8389.75	39709.9	410780	219476	319108	2.11059e+06	129639	184844	726449
333	1	O35930	O35930	Platelet glycoprotein Ib alpha chain	Gp1ba	Mus musculus	80.054	18	18	3.31966e+07	3.96464e+07	31740521	3.1982e+07	25811552	33126301	3.21298e+07	3.08359e+07	3.06481e+09	3.17718e+09	2.42825e+09	3289553981	3.01415e+09	3.18139e+09	3.57173e+09	3.01203e+09
334	1	O88738	O88738	Baculoviral IAP repeat-containing protein 6	Birc6	Mus musculus	532.181	18	18	0	0	0	0	0	5388.28	0	0	0	0	0	0	521086	4195.66	9129.23	78673.8
335	1	P08113	P08113	Endoplasmin	Hsp90b1	Mus musculus	92.477	18	18	1.16029e+06	1.35284e+06	1.67917e+06	1.47015e+06	2.6563e+06	7.35509e+06	4.09646e+06	2.59616e+06	73444.9	125620	151513	113342	3.45036e+06	472230	660415	1.33729e+06
336	1	P0C5E4	P0C5E4	Phosphatidylinositol phosphatase PTPRQ	Ptprq	Mus musculus	256.788	18	18	0	0	0	0	0	0	0	0	0	6438.32	0	0	139134	648196	144127	240824
337	1	P11983	P11983	T-complex protein 1 subunit alpha	Tcp1	Mus musculus	60.449	18	18	0	15714.6	9866.71	8113.47	211437	9438.78	67465.1	190929	45807.8	255999	154879	139991	3574133	124675	338399	977610
338	1	P25911	P25911	Tyrosine-protein kinase Lyn	Lyn	Mus musculus	58.812	19	18	0	103851	0	0	199844	0	0	0	1.16722e+06	4.93279e+06	1.76502e+06	2.92984e+06	4.83156e+06	2.4264e+06	1.33012e+06	2.72053e+06
339	1	P35564	P35564	Calnexin	Canx	Mus musculus	67.278	18	18	33546.2	68468.3	64036.5	67882.4	115689	353979	53700.2	194191	0	388104	149606	199956	1.29201e+07	434650	400021	3.6758e+06
340	1	P47857	P47857	ATP-dependent 6-phosphofructokinase, muscle type	Pfkm	Mus musculus	85.269	21	18	0	83468.1	447205	158339	1.09103e+07	4.86819e+06	1.23658e+06	5.19557e+06	12053.5	371619	1.7187e+06	445545	1.87146e+07	3.77447e+06	8.29018e+06	10198412
341	1	P50544	P50544	Very long-chain specific acyl-CoA dehydrogenase, mitochondrial	Acadvl	Mus musculus	70.874	18	18	0	0	0	0	36347.6	0	0	0	0	0	0	0	4.90822e+06	92103.4	22222.9	1278065
342	1	P80318	P80318	T-complex protein 1 subunit gamma	Cct3	Mus musculus	60.629	18	18	0	22720.8	21595.2	13947.5	178510	60522.2	37531.2	112103	51420.5	236914	190149	198184	3.93706e+06	110741	338884	1.32566e+06
343	1	P97464	P97464	Exostosin-1	Ext1	Mus musculus	86.31	18	18	1.06413e+06	1.33232e+06	1.08299e+06	987309	1.03633e+06	2.36916e+06	1.70683e+06	1.48646e+06	154711	132574	87210.8	144810	49375.6	190135	296234	376078
344	1	Q01339	Q01339	Beta-2-glycoprotein 1	Apoh	Mus musculus	38.62	18	18	6.87568e+08	9.34651e+08	6.61144e+08	7.66288e+08	5.52152e+08	6.80207e+08	4.83413e+08	6.22593e+08	93691024	100279931	50936288	81087268	78451518	3.17932e+07	32284914	41881348
345	1	Q03265	Q03265	ATP synthase subunit alpha, mitochondrial	Atp5f1a	Mus musculus	59.753	18	18	9802.75	26103.2	92445	56179.1	84328.9	0	32614.8	33161.5	117554	1.71937e+06	1.71965e+06	969864	4.75282e+07	785834	1.60854e+06	2.40743e+07
346	1	Q3UW53	Q3UW53	Protein Niban 1	Niban1	Mus musculus	102.65	18	18	0	0	0	0	211157	228263	85638.5	149021	0	0	13694.7	0	2.72018e+06	68951.5	78138.4	1.12505e+06
347	1	Q61001	Q61001	Laminin subunit alpha-5	Lama5	Mus musculus	404.061	18	18	0	0	0	0	0	0	0	0	37135.2	0	37226.8	0	290239	160392	196305	192272
348	1	Q61207	Q61207	Prosaposin	Psap	Mus musculus	61.422	18	18	1.18643e+07	14533940	1.29114e+07	1.28034e+07	1.22942e+07	1.56922e+07	3.77116e+07	2.08149e+07	2.954e+06	2.38431e+06	1.47831e+06	2.67225e+06	1.05928e+07	1.78163e+07	3.09027e+07	1.65251e+07
349	1	Q64514	Q64514	Tripeptidyl-peptidase 2	Tpp2	Mus musculus	139.879	18	18	21583.7	30040.9	31350.5	0	94889.6	0	174595	58493.7	0	0	0	0	1.08142e+06	0	37175.7	273542
350	1	Q6DIB5	Q6DIB5	Multiple epidermal growth factor-like domains protein 10	Megf10	Mus musculus	122.975	18	18	0	0	0	0	0	0	0	0	7.33284e+06	7.33584e+06	4.3229e+06	8.75544e+06	5.76361e+06	2.8178e+07	9.50123e+06	1.24948e+07
351	1	Q8BH35	Q8BH35	Complement component C8 beta chain	C8b	Mus musculus	66.231	18	18	5.24828e+07	9.78583e+07	7.21873e+07	6.82839e+07	2.38318e+07	1.0196e+08	8.80303e+07	7.35695e+07	1.50205e+06	1.57295e+06	953161	1.58059e+06	3.03501e+06	2435258	6.90463e+06	3.435e+06
352	1	Q8BMS1	Q8BMS1	Trifunctional enzyme subunit alpha, mitochondrial	Hadha	Mus musculus	82.672	18	18	0	0	27193.8	0	0	0	0	0	7834.72	110830	415147	131657	8.53781e+06	29742.8	177761	3.51929e+06
353	1	Q8BPB5	Q8BPB5	EGF-containing fibulin-like extracellular matrix protein 1	Efemp1	Mus musculus	54.952	18	18	8.86704e+06	1.0139e+07	8.04502e+06	8.8019e+06	6.39857e+06	1.25275e+07	1.14712e+07	1.03154e+07	4.79132e+07	4.19807e+07	3.28571e+07	5.48598e+07	64128920	1.1746e+08	1.10198e+08	8.37743e+07
354	1	Q8CGC7	Q8CGC7	Bifunctional glutamate/proline--tRNA ligase	Eprs1	Mus musculus	170.084	18	18	0	0	0	5612.11	25094.1	0	20108.4	33672.4	0	27834.5	0	35098.9	887183	0	59512.6	166238
355	1	Q8CJH3	Q8CJH3	Plexin-B1	Plxnb1	Mus musculus	231.381	18	18	213816	167091	231396	234922	884480	621147	1.30153e+06	1.03572e+06	637169	594162	612441	684155	3.60678e+06	4.90475e+06	4.59499e+06	3.51196e+06
356	1	Q8K2I4	Q8K2I4	Beta-mannosidase	Manba	Mus musculus	100.831	18	18	808101	934364	647234	832510	174379	521259	986540	603596	538599	965194	838329	919367	1.069e+06	794974	703775	828728
357	1	Q8R0Z6	Q8R0Z6	Angiopoietin-related protein 6	Angptl6	Mus musculus	51.095	19	18	683253	291213	179002	267879	450460	401251	610885	525442	4.69189e+07	9.23933e+06	4.37615e+06	2.30642e+07	2.3521e+07	1.01055e+07	3.28882e+07	2.13138e+07
358	1	Q91Y47	Q91Y47	Coagulation factor XI	F11	Mus musculus	69.787	18	18	2.58439e+06	4.75658e+06	3.98514e+06	2.97919e+06	5.97216e+06	6.05417e+06	9.05127e+06	8.05688e+06	1.80376e+07	1.76248e+07	1.66383e+07	1.80286e+07	5.44714e+07	2.16196e+07	4.38139e+07	3.3152e+07
359	1	Q9EPE9	Q9EPE9	Endoplasmic reticulum transmembrane helix translocase	Atp13a1	Mus musculus	132.389	18	18	0	0	0	0	0	0	0	0	0	0	0	0	1.39148e+06	0	0	361518
360	1	Q9ESB3	Q9ESB3	Histidine-rich glycoprotein	Hrg	Mus musculus	59.165	18	18	3.97959e+08	4.72034e+08	3.95592e+08	3.82736e+08	7.1548e+07	5.3746e+08	2.52739e+08	2.67883e+08	1.74142e+08	1.60105e+08	1.11765e+08	1.62263e+08	7.17024e+07	1.36492e+08	8.339e+07	9.12457e+07
361	1	Q9ET01	Q9ET01	Glycogen phosphorylase, liver form	Pygl	Mus musculus	97.465	18	18	111080	42598.3	251295	88225.5	1.16305e+06	2.29441e+06	940594	1.4211e+06	0	0	0	0	182280	46084.5	17215.2	52839.4
362	1	Q9JJN5	Q9JJN5	Carboxypeptidase N catalytic chain	Cpn1	Mus musculus	51.846	18	18	1.6151e+08	1.69365e+08	1.53118e+08	155279092	1.01277e+08	1.29724e+08	2.00387e+08	137389218	1.16976e+07	1.23729e+07	9.205e+06	1.2715e+07	1.01981e+07	4.44485e+06	8714372	7.20636e+06
363	1	Q9Z2I4	Q9Z2I4	Roundabout homolog 3	Robo3	Mus musculus	146.055	18	18	0	0	0	0	7439.57	0	0	0	6.57083e+06	9.43907e+06	8.43023e+06	9.27106e+06	8.74876e+06	1.44321e+07	1.06619e+07	1.05747e+07
364	1	B1AVD1	B1AVD1	Xaa-Pro aminopeptidase 2	Xpnpep2	Mus musculus	76.434	17	17	328221	153152	174950	265236	88113	35713.9	56574.2	0	7.64521e+06	5.60234e+06	5.93458e+06	6.34984e+06	4.75889e+06	3.89347e+06	6.90334e+06	3.85574e+06
365	1	E9Q6R7	E9Q6R7	Utrophin	Utrn	Mus musculus	392.713	17	17	0	0	0	0	0	0	0	0	0	7050.56	7944.46	0	575556	12576.5	26391.8	52701
366	1	E9Q7X6	E9Q7X6	Protein HEG homolog 1	Heg1	Mus musculus	141.899	17	17	901529	810753	805216	767657	702240	2.72564e+06	1.58156e+06	1.93411e+06	1.41897e+07	1.12097e+07	1.127e+07	9.47655e+06	1.4976e+07	59681952	3.26428e+07	3.28446e+07
367	1	O35375	O35375	Neuropilin-2	Nrp2	Mus musculus	104.635	17	17	541274	684513	545455	621087	248448	1.52106e+06	529362	848519	205693	203758	180720	267123	549244	1.73445e+06	741621	743872
368	1	O35379	O35379	Multidrug resistance-associated protein 1	Abcc1	Mus musculus	171.186	18	17	0	0	0	0	0	0	0	0	13351.7	519370	206137	294807	1.19308e+06	192289	225077	339273
369	1	O55143	O55143	Sarcoplasmic/endoplasmic reticulum calcium ATPase 2	Atp2a2	Mus musculus	114.862	24	17	0	14406.8	86865.4	10365	33136.8	0	0	0	0	685059	281799	338924	1.39026e+07	727531	408307	3.92158e+06
370	1	P04919	P04919	Band 3 anion transport protein	Slc4a1	Mus musculus	103.137	17	17	0	13935.5	14962.9	20321.7	363794	146217	443870	342771	2.45291e+06	2.2718e+07	1.0299e+07	1.2109e+07	1.96696e+08	3.03998e+07	1.00144e+08	9.28908e+07
371	1	P06683	P06683	Complement component C9	C9	Mus musculus	62.003	17	17	5.59051e+07	9.62352e+07	6.50997e+07	7.5439e+07	1.29397e+06	1.24053e+07	2.8509e+07	1.37801e+07	1.28646e+06	1.08975e+06	1173198	1.68768e+06	1.75398e+06	1.1597e+06	4.15467e+06	1888550
372	1	P09103	P09103	Protein disulfide-isomerase	P4hb	Mus musculus	57.06	17	17	1.34507e+06	1.48118e+06	1.42673e+06	1.3802e+06	4.14326e+06	4.63529e+06	2.51106e+06	3.88964e+06	568028	182984	132865	309175	2.32484e+06	454972	1.50959e+06	1.34915e+06
373	1	P17427	P17427	AP-2 complex subunit alpha-2	Ap2a2	Mus musculus	104.018	22	17	0	0	0	0	77880	0	0	25035.3	6060.89	138775	85283.2	54392.8	1.80693e+06	52253.5	208975	500163
374	1	P21956	P21956	Lactadherin	Mfge8	Mus musculus	51.24	17	17	121074	120557	93500.5	97175.3	223230	127178	234739	246363	9.77445e+06	1.38117e+07	7.94932e+06	1.28811e+07	15756025	1.39531e+07	15232411	12231793
375	1	P26011	P26011	Integrin beta-7	Itgb7	Mus musculus	87.412	17	17	0	11246.4	14321.1	0	0	0	10790.6	0	1.88525e+06	1.40088e+06	1.64095e+06	2.1224e+06	207341	667418	1.67992e+06	870925
376	1	P54071	P54071	Isocitrate dehydrogenase [NADP], mitochondrial	Idh2	Mus musculus	50.908	17	17	0	123950	403908	168095	182635	17845.4	48235.9	89387.1	0	0	4920.39	0	5.80485e+06	0	0	1.31496e+06
377	1	P55284	P55284	Cadherin-5	Cdh5	Mus musculus	87.903	17	17	2.97298e+06	2.90125e+06	2714037	2.81221e+06	1873920	7.00546e+06	5.87203e+06	4.92249e+06	6.76778e+06	6.01475e+06	7.11995e+06	7.36138e+06	5.04436e+06	1.32737e+07	7.5372e+06	7.59512e+06
378	1	P56480	P56480	ATP synthase subunit beta, mitochondrial	Atp5f1b	Mus musculus	56.3	17	17	0	184660	384522	152866	480013	4764.75	55547	98348.8	146479	3.19907e+06	1.37354e+06	1.75158e+06	1.25444e+08	1.39768e+06	2510959	3.35601e+07
379	1	P70336	P70336	Rho-associated protein kinase 2	Rock2	Mus musculus	160.591	21	17	0	0	0	0	0	0	0	0	0	6391.83	3683.64	0	967530	0	23077.1	164252
380	1	P80314	P80314	T-complex protein 1 subunit beta	Cct2	Mus musculus	57.477	17	17	0	8533.87	0	0	51640.9	0	0	24657.2	24615.4	170350	144571	100554	4.02597e+06	100411	289632	1.17862e+06
381	1	P82198	P82198	Transforming growth factor-beta-induced protein ig-h3	Tgfbi	Mus musculus	74.596	17	17	1.41651e+06	1.48184e+06	1.52555e+06	1.60318e+06	2.05624e+06	3.14853e+06	3.34426e+06	3.10571e+06	1.51847e+06	740964	394123	941322	5.27211e+06	3.81231e+06	5.79836e+06	3.95902e+06
382	1	Q00651	Q00651	Integrin alpha-4	Itga4	Mus musculus	115.697	17	17	46494.4	45625	48984.9	52096.9	76561.3	63171.6	68693.9	81012.6	2.35095e+06	1.88826e+06	2.05806e+06	2317185	4.17004e+06	3.9528e+06	4.70877e+06	3.82337e+06
383	1	Q00PI9	Q00PI9	Heterogeneous nuclear ribonucleoprotein U-like protein 2	Hnrnpul2	Mus musculus	84.942	17	17	0	0	0	0	90395.2	33525.9	29652.8	46421.2	15470.3	130206	258707	159078	2.16219e+06	520012	985293	1.10615e+06
384	1	Q02053	Q02053	Ubiquitin-like modifier-activating enzyme 1	Uba1	Mus musculus	117.81	21	17	66827.9	205948	432416	170540	1.78078e+06	1.52585e+06	1.51815e+06	1.65049e+06	11179.6	21902.7	42302.4	75760.6	1.37499e+06	437717	528521	644939
385	1	Q02257	Q02257	Junction plakoglobin	Jup	Mus musculus	81.803	19	17	670239	0	0	68615.2	9.44483e+06	0	55257.7	2.93543e+06	15150.8	0	7102.98	12955.4	119904	242379	103571	117081
386	1	Q2PZL6	Q2PZL6	Protocadherin Fat 4	Fat4	Mus musculus	540.324	17	17	0	0	0	41302.2	0	0	0	0	81190.3	68894.5	47932.2	99218	388542	148002	80024.7	156183
387	1	Q3TXS7	Q3TXS7	26S proteasome non-ATPase regulatory subunit 1	Psmd1	Mus musculus	105.732	17	17	0	0	0	0	187922	0	7232.09	100238	0	38139.3	26370.3	0	2.02275e+06	129569	126536	626152
388	1	Q4PZA2	Q4PZA2	Endothelin-converting enzyme 1	Ece1	Mus musculus	87.072	17	17	63492.1	0	19914.8	16075.6	150632	38118.7	51866.4	36945	1.04464e+06	1.19153e+06	1.44442e+06	1.31172e+06	1.61449e+06	1.39327e+06	1.32372e+06	1.13559e+06
389	1	Q5I012	Q5I012	Putative sodium-coupled neutral amino acid transporter 10	Slc38a10	Mus musculus	117.195	17	17	390766	418317	304707	359493	215157	700077	580127	465020	3300.96	0	0	0	56817.1	0	12727.5	22281
390	1	Q6PB93	Q6PB93	Polypeptide N-acetylgalactosaminyltransferase 2	Galnt2	Mus musculus	64.516	18	17	493766	1.81876e+06	1.41836e+06	1.23529e+06	1.82469e+06	853488	897827	1.0832e+06	1.51404e+06	3.41581e+06	2417379	2.7945e+06	6.17253e+06	2.01688e+06	2.70868e+06	3.22984e+06
391	1	Q6X893	Q6X893	Choline transporter-like protein 1	Slc44a1	Mus musculus	73.067	17	17	17290.2	47680.1	11454	31733.2	7192.73	0	0	0	4.15918e+06	1.42722e+07	6.87028e+06	1.00709e+07	3.80676e+06	1.54494e+06	1.364e+06	2.05489e+06
392	1	Q7TT50	Q7TT50	Serine/threonine-protein kinase MRCK beta	Cdc42bpb	Mus musculus	194.755	19	17	0	0	0	0	0	0	0	0	0	31670.8	13575.2	9897.36	807849	16140.5	26652.4	241534
393	1	Q8BZF8	Q8BZF8	Phosphoglucomutase-like protein 5	Pgm5	Mus musculus	62.218	17	17	0	0	80641.7	13047.7	1.43638e+06	4.92916e+06	916828	2.17837e+06	0	0	0	0	9959.25	84748.9	7543.26	0
394	1	Q8C196	Q8C196	Carbamoyl-phosphate synthase [ammonia], mitochondrial	Cps1	Mus musculus	164.62	17	17	0	0	0	0	0	10937.6	0	0	0	0	0	0	1.19757e+06	0	0	190294
395	1	Q8CGK3	Q8CGK3	Lon protease homolog, mitochondrial	Lonp1	Mus musculus	105.843	17	17	0	0	0	0	0	0	0	0	0	0	0	0	1.64382e+06	0	0	456749
396	1	Q8CI94	Q8CI94	Glycogen phosphorylase, brain form	Pygb	Mus musculus	96.731	17	17	353084	428566	1.0067e+06	566198	1.15949e+06	8.75091e+06	2.06618e+06	8.62945e+06	37531.7	63271.2	137957	56836.9	5.74524e+06	849567	608852	1.39779e+06
397	1	Q8K093	Q8K093	Thyrotropin-releasing hormone-degrading ectoenzyme	Trhde	Mus musculus	117.461	17	17	190381	57539.2	52756.6	97327.5	0	0	0	0	548612	378181	288813	460910	10514.6	33909.8	186524	60343.9
398	1	Q8K182	Q8K182	Complement component C8 alpha chain	C8a	Mus musculus	66.079	17	17	2.7962e+07	6.68479e+07	4.52746e+07	3.91306e+07	1.41403e+07	5.90278e+07	5.04245e+07	39836591	1.27477e+06	947740	822193	1.29856e+06	2.07863e+06	2.08198e+06	6.33865e+06	2.73826e+06
399	1	Q8K1M6	Q8K1M6	Dynamin-1-like protein	Dnm1l	Mus musculus	82.658	17	17	0	0	0	0	25242.4	0	0	46276	0	4313.17	0	0	2.11905e+06	24617.4	72350.3	565893
400	1	Q8K411	Q8K411	Presequence protease, mitochondrial	Pitrm1	Mus musculus	117.373	17	17	0	0	0	0	0	0	0	0	0	0	0	0	1.23719e+06	0	0	290853
401	1	Q8K482	Q8K482	EMILIN-2	Emilin2	Mus musculus	117.309	17	17	0	0	0	0	38590.9	19889.2	34495.3	44206.8	318986	99449.2	189950	285589	4.18674e+06	5.25778e+06	2.18772e+06	3.35658e+06
402	1	Q91WP6	Q91WP6	Serine protease inhibitor A3N	Serpina3n	Mus musculus	46.717	25	17	9.18301e+07	106575815	1.28438e+08	9.70735e+07	1.18657e+08	3.61965e+08	2.43752e+08	2.25043e+08	4.76128e+06	4.04242e+06	6.83158e+06	4.93405e+06	1.30262e+07	1.07864e+08	1.72187e+07	4.40179e+07
403	1	Q91ZJ5	Q91ZJ5	UTP--glucose-1-phosphate uridylyltransferase	Ugp2	Mus musculus	56.981	17	17	75426.2	21175.3	157106	105932	6.01732e+06	3.65681e+06	238638	3.48312e+06	0	0	0	0	4.09998e+06	178432	0	1.20152e+06
404	1	Q921G7	Q921G7	Electron transfer flavoprotein-ubiquinone oxidoreductase, mitochondrial	Etfdh	Mus musculus	68.093	17	17	0	0	0	0	0	0	0	0	0	0	0	0	2.67315e+06	0	0	708013
405	1	Q922B2	Q922B2	Aspartate--tRNA ligase, cytoplasmic	Dars1	Mus musculus	57.147	17	17	68355.6	140807	233144	105737	571036	737208	942297	816873	0	123091	139409	78117.8	2.1816e+06	742876	792739	1133254
406	1	Q922D4	Q922D4	Serine/threonine-protein phosphatase 6 regulatory subunit 3	Ppp6r3	Mus musculus	94.654	17	17	914935	0	0	0	183685	0	0	79170.7	43825.6	145657	641025	269962	1.06054e+06	428867	2.13789e+06	1.19404e+06
407	1	Q922J3	Q922J3	CAP-Gly domain-containing linker protein 1	Clip1	Mus musculus	155.818	17	17	0	0	0	0	638435	157159	0	277269	0	0	0	0	0	0	0	0
408	1	Q99PF4	Q99PF4	Cadherin-23	Cdh23	Mus musculus	369.628	17	17	0	0	0	0	0	0	0	0	162322	218181	221833	214930	1.30327e+06	61921.3	9957.79	42080
409	1	Q9CPY7	Q9CPY7	Cytosol aminopeptidase	Lap3	Mus musculus	56.143	17	17	7.7554e+06	6.24677e+06	5.81973e+06	6.57575e+06	6.92501e+06	7.36688e+06	7.60354e+06	6.46177e+06	0	0	0	0	985080	3467.24	0	290884
410	1	Q9D0F9	Q9D0F9	Phosphoglucomutase-1	Pgm1	Mus musculus	61.419	17	17	267588	629160	1.17823e+06	717988	1.18933e+07	1.18431e+07	1.4108e+06	9.38976e+06	0	5958.8	9826.22	8563.79	504932	8398.21	0	109030
411	1	Q9EPK7	Q9EPK7	Exportin-7	Xpo7	Mus musculus	123.811	17	17	0	18284.3	12619.2	0	632124	176435	1.09812e+06	654856	3903.94	0	0	6204.43	707480	70626.1	410801	301095
412	1	Q9EPU0	Q9EPU0	Regulator of nonsense transcripts 1	Upf1	Mus musculus	123.968	17	17	0	0	0	0	43571.1	16364.2	17820	33142.8	21141.5	52844.8	41935.5	17562	590734	175496	442181	572151
413	1	Q9EQH3	Q9EQH3	Vacuolar protein sorting-associated protein 35	Vps35	Mus musculus	91.714	17	17	42077.9	36406.3	55087.1	106789	968966	256137	274498	395237	0	51937.9	73412.2	37591.4	2.62598e+06	184666	175607	825784
414	1	Q9QUG9	Q9QUG9	RAS guanyl-releasing protein 2	Rasgrp2	Mus musculus	69.446	17	17	0	0	0	0	220078	178813	339679	168336	192003	961219	433523	585328	2.41855e+06	795826	860008	1.37698e+06
415	1	Q9QYB8	Q9QYB8	Beta-adducin	Add2	Mus musculus	80.642	17	17	0	0	0	0	0	0	0	0	0	14527.9	42243.2	0	2.36505e+06	325342	417240	972558
416	1	Q9QZ25	Q9QZ25	Vascular non-inflammatory molecule 3	Vnn3	Mus musculus	56.307	17	17	6.23383e+07	6.18483e+07	6.09213e+07	5.37302e+07	1.98856e+07	6.85389e+07	3.10175e+07	4.41247e+07	77162.4	81120.7	107384	97638.7	75468.9	208786	45423.3	77984.2
417	1	Q9R045	Q9R045	Angiopoietin-related protein 2	Angptl2	Mus musculus	57.105	18	17	0	0	0	0	0	82541.6	32242.4	85831	1.0017e+06	283517	183848	616892	1.91245e+06	2.53932e+06	2.05132e+06	1.37813e+06
418	1	Q9R098	Q9R098	Hepatocyte growth factor activator	Hgfac	Mus musculus	70.569	17	17	6.33681e+07	8.09487e+07	6.35852e+07	62519122	4.17728e+07	5.47169e+07	7.21677e+07	4.97054e+07	7.9958e+06	6.64884e+06	5.54412e+06	7.95167e+06	7.26491e+06	5.11669e+06	1.03114e+07	6.93842e+06
419	1	Q9R1E6	Q9R1E6	Ectonucleotide pyrophosphatase/phosphodiesterase family member 2	Enpp2	Mus musculus	98.889	17	17	4.15486e+06	4.50885e+06	4.05048e+06	3.85391e+06	1.36224e+07	8.94453e+06	7.35854e+06	1.16156e+07	16206.3	8598.38	91931.3	54723.7	517000	362086	207583	368420
420	1	Q9WTX6	Q9WTX6	Cullin-1	Cul1	Mus musculus	89.691	17	17	0	0	9783.57	8182.4	249874	118604	129628	138114	0	0	0	0	871600	11161.6	119483	314387
421	1	Q9Z0J1	Q9Z0J1	Reversion-inducing cysteine-rich protein with Kazal motifs	Reck	Mus musculus	106.084	17	17	186073	135066	164077	147226	7430.62	32492.5	51741.6	17151.6	304488	323223	176288	317527	377966	1.42332e+06	709155	521940
422	1	V9GXG1	V9GXG1	Protein SLFN14	Slfn14	Mus musculus	101.691	17	17	0	0	0	0	0	0	0	0	0	246268	0	39380.4	1.22628e+06	0	26494.9	250329
423	1	A0A338P6S8	A0A338P6S8	ABI family member 3-binding protein	Abi3bp	Mus musculus	179.517	16	16	289781	246544	266172	207689	134922	466508	196324	241131	1.58307e+06	1.52325e+06	1.37687e+06	1.8538e+06	1.34736e+06	2.87947e+06	2.38962e+06	1.85546e+06
424	1	A6H6E2	A6H6E2	Multimerin-2	Mmrn2	Mus musculus	105.209	16	16	140473	96718.3	94193	112150	55527.7	157570	68885	109090	251733	237829	259968	313914	1.20648e+06	1.25355e+06	986436	955644
425	1	O55029	O55029	Coatomer subunit beta'	Copb2	Mus musculus	102.449	16	16	0	0	0	0	233626	0	0	40418.1	0	61167.4	25976.4	20184.8	1.40823e+06	55943.1	182002	440996
426	1	O70309	O70309	Integrin beta-5	Itgb5	Mus musculus	87.91	16	16	0	0	0	0	0	0	0	0	781175	612286	500158	684574	981376	560299	1.02975e+06	680650
427	1	O70458	O70458	Oncostatin-M-specific receptor subunit beta	Osmr	Mus musculus	110.228	16	16	273088	198928	284964	233339	279551	383045	339023	338533	2.36538e+06	1.8264e+06	1.66815e+06	1.95682e+06	3.75187e+06	3.56155e+06	2.54216e+06	2.99427e+06
428	1	O89020	O89020	Afamin	Afm	Mus musculus	69.38	16	16	4.24316e+07	41783682	32933954	3.87154e+07	1.85856e+06	5.23268e+06	8.59494e+06	6.10939e+06	8.38935e+06	7.9848e+06	5.96941e+06	9.22178e+06	2.7209e+06	1.6719e+06	3.1718e+06	2.46213e+06
429	1	P08226	P08226	Apolipoprotein E	Apoe	Mus musculus	35.867	16	16	2.29901e+09	2.28952e+09	1.76101e+09	2.24539e+09	2.51277e+09	1.78403e+09	3.14682e+09	2.53659e+09	9.16888e+07	8.889e+07	1.04504e+08	133308909	2.33469e+08	4.46071e+07	7.20983e+07	1.03189e+08
430	1	P11247	P11247	Myeloperoxidase	Mpo	Mus musculus	81.181	18	16	191781	316699	2.17279e+06	693600	3412747	3.84149e+06	563068	2.79668e+06	1.07957e+06	1.0209e+06	2.79023e+06	1.82816e+06	8.08572e+06	4.31206e+06	1.74954e+06	3.75838e+06
431	1	P23116	P23116	Eukaryotic translation initiation factor 3 subunit A	Eif3a	Mus musculus	161.938	16	16	0	0	0	0	24433.8	0	0	0	0	0	0	0	1.24012e+06	25858.1	0	413920
432	1	P33587	P33587	Vitamin K-dependent protein C	Proc	Mus musculus	51.821	16	16	1.16755e+07	1.67282e+07	1.39276e+07	1.34053e+07	1.25985e+07	2.23721e+07	2.29672e+07	1.90489e+07	993541	1.13803e+06	1.06136e+06	1.32513e+06	999946	880775	1.3035e+06	958000
433	1	P35546	P35546	Proto-oncogene tyrosine-protein kinase receptor Ret	Ret	Mus musculus	123.874	16	16	90285.9	80697.8	24332	93632.7	0	0	37643.2	31745.3	4.03527e+06	3.21297e+06	2.46279e+06	4.4996e+06	1.57967e+06	4.002e+06	3.20445e+06	2449771
434	1	P48025	P48025	Tyrosine-protein kinase SYK	Syk	Mus musculus	71.376	16	16	0	13638.2	0	0	297677	499672	567517	271036	82651.9	457460	247787	303863	1.3035e+06	926092	813948	1.00921e+06
435	1	P48356	P48356	Leptin receptor	Lepr	Mus musculus	130.792	16	16	179263	250224	201144	159348	404878	784508	373987	495654	13665188	1.12223e+07	9.41598e+06	1.22771e+07	2.25121e+07	2.41095e+07	1.66683e+07	1.87842e+07
436	1	P52850	P52850	Bifunctional heparan sulfate N-deacetylase/N-sulfotransferase 2	Ndst2	Mus musculus	101.204	17	16	91932.3	68933.1	59066.1	38457.7	86840.1	94026.4	144574	73753.8	198430	213198	281227	234154	576530	456151	434210	393138
437	1	P59383	P59383	Leucine-rich repeat neuronal protein 4	Lrrn4	Mus musculus	80.49	16	16	259362	241955	202097	230253	320708	348244	456463	259641	7.86836e+07	5.42893e+07	3.91848e+07	5.80797e+07	6.59322e+07	1.21229e+08	1.40425e+08	9.16767e+07
438	1	Q07076	Q07076	Annexin A7	Anxa7	Mus musculus	49.926	16	16	0	22549.9	18063.6	23266.3	67632.3	0	0	0	4.2067e+06	1.32226e+07	1.17025e+07	1.08037e+07	7.956e+06	2.72331e+06	2.35714e+06	3.30505e+06
439	1	Q08481	Q08481	Platelet endothelial cell adhesion molecule	Pecam1	Mus musculus	81.264	16	16	372112	357565	615820	317981	257440	689949	465270	504553	1.14813e+07	1.31676e+07	6.98421e+06	1.1944e+07	1.1801e+07	12995378	1.75641e+07	1.45416e+07
440	1	Q0GNC1	Q0GNC1	Inverted formin-2	Inf2	Mus musculus	138.561	16	16	0	0	0	0	15778.8	0	0	5412.93	0	14616.4	16515.5	0	2.7559e+06	14567.3	141724	843651
441	1	Q5SSE9	Q5SSE9	ATP-binding cassette sub-family A member 13	Abca13	Mus musculus	568.907	16	16	0	0	0	0	0	0	0	0	0	0	0	0	382359	75496.1	254501	80483.1
442	1	Q5SUR0	Q5SUR0	Phosphoribosylformylglycinamidine synthase	Pfas	Mus musculus	144.63	16	16	69378.8	65143.7	109661	107324	547112	724160	1.23559e+06	885140	0	0	0	0	148367	49164.3	173795	98083.4
443	1	Q60751	Q60751	Insulin-like growth factor 1 receptor	Igf1r	Mus musculus	155.793	17	16	0	8918.38	0	0	0	0	0	0	419805	503548	393734	599256	1.17221e+06	1.5765e+06	1.11763e+06	1.24837e+06
444	1	Q61646	Q61646	Haptoglobin	Hp	Mus musculus	38.753	16	16	1.72442e+06	9840131	1.40865e+08	54562493	784083	452465	288985	458988	3.34391e+07	8.8006e+07	1.97946e+08	1.36886e+08	43749491	3.07132e+07	1.1453e+07	2.43285e+07
445	1	Q62165	Q62165	Dystroglycan 1	Dag1	Mus musculus	96.906	16	16	190544	421850	188294	233152	691417	898770	681153	696756	377580	1.41755e+06	1.42299e+06	1.18236e+06	2.69869e+06	1.20206e+06	1.03959e+06	1.37357e+06
446	1	Q64487	Q64487	Receptor-type tyrosine-protein phosphatase delta	Ptprd	Mus musculus	214.414	16	16	725461	786141	856417	781621	367181	768119	906755	608464	12759.9	3321.99	0	11239.7	0	0	25751.9	0
447	1	Q6PDN3	Q6PDN3	Myosin light chain kinase, smooth muscle	Mylk	Mus musculus	212.93	16	16	10564.4	29105.2	52532	60859.6	181650	271595	76220	188362	66083.7	52411.9	15858.5	53215.2	506326	47581.8	24297.2	111260
448	1	Q6YGZ1	Q6YGZ1	Heparanase	Hpse	Mus musculus	60.066	16	16	149040	2248085	1087030	888320	428096	67769	166462	281913	1.74641e+06	8.54412e+06	9.67514e+06	7.05444e+06	6.78595e+06	2.1289e+06	2.1156e+06	2.53254e+06
449	1	Q78PY7	Q78PY7	Staphylococcal nuclease domain-containing protein 1	Snd1	Mus musculus	102.09	16	16	0	0	12519.7	0	229329	90195.2	122165	148308	0	50038.2	10470.6	12776.3	774206	27103.3	33748.2	193313
450	1	Q80T21	Q80T21	ADAMTS-like protein 4	Adamtsl4	Mus musculus	113.228	16	16	63728.7	56112.1	40902.8	44770.7	72069.7	35667.6	15980.6	22072.4	817848	529420	479918	753171	2.8361e+06	2.18437e+06	895822	1.87603e+06
451	1	Q80U95	Q80U95	Ubiquitin-protein ligase E3C	Ube3c	Mus musculus	123.976	16	16	0	0	7030.45	0	551021	150448	340838	353994	0	0	0	0	141204	17414.6	51799.8	36978.1
452	1	Q80Z71	Q80Z71	Tenascin-N	Tnn	Mus musculus	173.095	16	16	0	0	0	0	39619.1	23327.7	8442.45	33926.5	21741.9	16351.5	70956.6	40581.1	697515	855322	368582	516352
453	1	Q8BJQ9	Q8BJQ9	Chondroitin sulfate N-acetylgalactosaminyltransferase 1	Csgalnact1	Mus musculus	60.916	17	16	0	0	0	0	0	0	0	0	440439	1.41393e+06	1129210	1.18668e+06	2.59897e+06	914144	1.43693e+06	1.35445e+06
454	1	Q8C255	Q8C255	Dipeptidase 2	Dpep2	Mus musculus	52.664	16	16	2483265	2.3511e+06	2775370	2328114	1.71835e+06	5.83404e+06	1893682	3043949	2.70777e+07	2.18345e+07	3.05557e+07	2.4349e+07	3.91056e+07	2.03932e+08	3.61293e+07	4.90374e+07
455	1	Q8C547	Q8C547	HEAT repeat-containing protein 5B	Heatr5b	Mus musculus	224.323	16	16	5683.28	0	0	0	0	0	0	0	0	0	0	0	385105	0	5423.89	37609.7
456	1	Q8R1W8	Q8R1W8	Interphotoreceptor matrix proteoglycan 1	Impg1	Mus musculus	89.474	16	16	0	0	0	0	0	0	0	0	945573	828150	225314	900981	880967	2.29227e+06	2.15144e+06	1.30355e+06
457	1	Q8R2Y2	Q8R2Y2	Cell surface glycoprotein MUC18	Mcam	Mus musculus	71.547	16	16	2.36212e+06	2.09382e+06	2.36258e+06	2316537	2.59769e+06	3.41877e+06	2.466e+06	2.93013e+06	1.14308e+07	8.48534e+06	8.87134e+06	1.03346e+07	1.85244e+07	2.09199e+07	1.7547e+07	1.7553e+07
458	1	Q8R4G6	Q8R4G6	Alpha-1,6-mannosylglycoprotein 6-beta-N-acetylglucosaminyltransferase A	Mgat5	Mus musculus	84.551	16	16	400501	344786	204815	234017	377800	516223	580085	512845	1.19924e+07	1.1231e+07	9.17944e+06	1.15849e+07	1.76827e+07	1.68301e+07	1.79449e+07	1.36006e+07
459	1	Q8R502	Q8R502	Volume-regulated anion channel subunit LRRC8C	Lrrc8c	Mus musculus	92.373	19	16	0	0	0	0	0	0	0	0	0	313267	174171	169962	2.51542e+06	114765	179899	876459
460	1	Q8VHE0	Q8VHE0	Translocation protein SEC63 homolog	Sec63	Mus musculus	87.87	16	16	0	0	0	0	0	17971.1	0	0	0	8678.43	0	0	2.1781e+06	0	0	609027
461	1	Q8VI75	Q8VI75	Importin-4	Ipo4	Mus musculus	119.277	16	16	0	0	0	0	0	0	0	0	4060.21	122482	329020	124167	373409	90647.2	617494	324832
462	1	Q91V92	Q91V92	ATP-citrate synthase	Acly	Mus musculus	119.729	16	16	43627.7	54289.6	77897.6	80854.3	478954	336718	303376	365040	0	0	5088.1	0	229361	31168.1	28763.5	66769.7
463	1	Q91VD9	Q91VD9	NADH-ubiquinone oxidoreductase 75 kDa subunit, mitochondrial	Ndufs1	Mus musculus	79.777	16	16	0	0	0	0	0	0	0	0	0	131414	22416.2	28159.5	7149385	9531.79	75417.8	1.8133e+06
464	1	Q9CWJ9	Q9CWJ9	Bifunctional purine biosynthesis protein ATIC	Atic	Mus musculus	64.216	16	16	371143	556241	879380	471994	2.601e+06	2.08033e+06	3.23114e+06	2.80159e+06	0	0	0	0	1.26069e+06	219357	498194	639104
465	1	Q9CZR2	Q9CZR2	N-acetylated-alpha-linked acidic dipeptidase 2	Naalad2	Mus musculus	82.801	16	16	34457.8	47328.7	22099.1	18082.2	0	13150.5	29938.8	45544.4	3.90127e+06	2.98004e+06	3.9351e+06	3.77031e+06	3.61785e+06	4.67206e+06	5.18536e+06	3.76072e+06
466	1	Q9EPS3	Q9EPS3	D-glucuronyl C5-epimerase	Glce	Mus musculus	70.089	16	16	50119	150479	90386.5	66324.3	101387	71200.7	127660	100355	379503	1.35296e+06	1.01992e+06	1.08705e+06	2483972	1.08681e+06	1.06145e+06	1.18894e+06
467	1	Q9ERK4	Q9ERK4	Exportin-2	Cse1l	Mus musculus	110.457	16	16	0	0	9671.45	0	538182	293442	139428	384547	0	9153.53	7649.98	0	1.10781e+06	216398	205677	444855
468	1	Q9ERL9	Q9ERL9	Guanylate cyclase soluble subunit alpha-1	Gucy1a1	Mus musculus	77.587	16	16	8186.96	13486.4	5893.68	7182.17	21396.8	33000.5	19985.4	34593.3	0	104560	35736.5	50194.2	715802	27846.7	36506.7	215220
469	1	Q9QZE5	Q9QZE5	Coatomer subunit gamma-1	Copg1	Mus musculus	97.515	17	16	0	0	0	0	31492.3	0	0	0	0	0	17196	0	1.16332e+06	50495.6	157550	269497
470	1	Q9R0E1	Q9R0E1	Multifunctional procollagen lysine hydroxylase and glycosyltransferase LH3	Plod3	Mus musculus	84.924	16	16	135561	363893	261456	142996	277431	875648	874755	698153	150208	455197	496846	330365	1.64317e+06	926799	1.84269e+06	1.29646e+06
471	1	Q9Z175	Q9Z175	Lysyl oxidase homolog 3	Loxl3	Mus musculus	83.741	16	16	0	0	0	0	0	0	0	0	46804.7	583311	156100	349986	848200	575354	188574	448982
472	1	A2AGT5	A2AGT5	Cytoskeleton-associated protein 5	Ckap5	Mus musculus	225.639	15	15	0	0	0	0	0	0	0	0	0	0	0	9020.89	532115	0	0	77035.6
473	1	B2RX70	B2RX70	Cadherin-like and PC-esterase domain-containing 1	Cped1	Mus musculus	116.838	15	15	0	0	0	0	180108	29794.2	7605.17	114946	134204	136956	368338	210869	646627	881884	526447	691903
474	1	B9EKK6	B9EKK6	Family with sequence similarity 55, member C	Nxpe3	Mus musculus	63.959	15	15	0	0	0	0	0	0	0	0	139090	722922	619010	574001	489973	167108	224362	201237
475	1	E9Q411	E9Q411	Neuroblastoma-amplified sequence	Nbas	Mus musculus	265.778	15	15	0	0	13008.1	0	0	0	0	0	0	3064.72	0	0	870060	0	0	43157.9
476	1	O35608	O35608	Angiopoietin-2	Angpt2	Mus musculus	56.573	15	15	141379	126423	188419	168264	128293	355752	243200	312200	2.07191e+06	2.60945e+06	2.8772e+06	4.17536e+06	4.49794e+06	5.42771e+06	3.96533e+06	4.12484e+06
477	1	O88544	O88544	COP9 signalosome complex subunit 4	Cops4	Mus musculus	46.286	15	15	0	22976	103979	0	914419	626067	325936	659096	0	0	0	0	630801	67630.9	80732.9	174287
478	1	P06151	P06151	L-lactate dehydrogenase A chain	Ldha	Mus musculus	36.499	16	15	1.5195e+06	2.55611e+06	4512787	3.0678e+06	3.51348e+07	1.86481e+07	1.32271e+07	2.18749e+07	147953	847324	169889	496108	9.22177e+06	666514	529433	2483727
479	1	P06802	P06802	Ectonucleotide pyrophosphatase/phosphodiesterase family member 1	Enpp1	Mus musculus	103.179	15	15	258103	371443	310011	159764	83474.3	174000	482159	359677	182046	3.24633e+06	304972	3.84969e+06	780334	308252	236973	294842
480	1	P15208	P15208	Insulin receptor	Insr	Mus musculus	155.613	16	15	0	0	0	0	0	19897.7	0	10517.7	174615	262835	173514	320427	883075	1.56545e+06	778382	822896
481	1	P19070	P19070	Complement receptor type 2	Cr2	Mus musculus	112.997	15	15	42902.5	53012.8	44359.4	45579.7	0	355424	0	59539.8	927352	939456	98326.2	714593	0	902617	100067	175114
482	1	P22777	P22777	Plasminogen activator inhibitor 1	Serpine1	Mus musculus	45.17	15	15	0	6725.96	15359.9	0	3.81802e+06	226412	217308	1.58713e+06	120512	203056	174388	163657	1.60981e+07	1.39899e+06	938819	4.69541e+06
483	1	P27773	P27773	Protein disulfide-isomerase A3	Pdia3	Mus musculus	56.678	15	15	776101	1.08315e+06	1.62798e+06	1.23792e+06	2.12223e+06	2.05737e+06	2.59209e+06	1881454	303269	386755	129165	420387	4.21817e+06	334227	1.34346e+06	1.81804e+06
484	1	P27870	P27870	Proto-oncogene vav	Vav1	Mus musculus	98.138	16	15	0	0	0	0	24283.2	55766.6	36762.9	80706.7	6369.62	208210	58347.1	38779.5	835991	231582	189702	319058
485	1	P33434	P33434	72 kDa type IV collagenase	Mmp2	Mus musculus	74.102	15	15	3.61009e+06	3.23178e+06	3.65943e+06	3.45204e+06	5.63976e+06	7.97794e+06	5.12785e+06	6.04712e+06	89140.4	154081	101306	152992	153429	137522	84622.1	109646
486	1	P35951	P35951	Low-density lipoprotein receptor	Ldlr	Mus musculus	94.949	15	15	222950	164402	113926	150193	489917	467338	649956	464265	74583.6	181525	93891.5	107873	224472	483101	251434	263475
487	1	P37040	P37040	NADPH--cytochrome P450 reductase	Por	Mus musculus	77.043	15	15	0	0	0	0	26400.3	43592.4	0	34397.2	0	111169	19298	0	3.18667e+06	38729.1	28376.8	1.00637e+06
488	1	P40124	P40124	Adenylyl cyclase-associated protein 1	Cap1	Mus musculus	51.565	15	15	37679.9	253830	205414	145502	711425	560027	314424	587661	34279.4	114162	96273.9	141101	1.25828e+07	102520	217180	4.35171e+06
489	1	P45700	P45700	Mannosyl-oligosaccharide 1,2-alpha-mannosidase IA	Man1a1	Mus musculus	73.277	15	15	20184149	1.08721e+07	1.89578e+07	1.04185e+07	1.18695e+07	2.25577e+07	23598318	18580616	4.19523e+06	4.78479e+06	3974998	4.81638e+06	5.97116e+06	5.27162e+06	7.23915e+06	4.89259e+06
490	1	P48193	P48193	Protein 4.1	Epb41	Mus musculus	95.911	19	15	0	0	0	0	77934.7	35301	234933	156989	920679	3.81142e+06	2.78801e+06	3.05799e+06	1.02587e+07	2.433e+06	5.92464e+06	6.44685e+06
491	1	P48759	P48759	Pentraxin-related protein PTX3	Ptx3	Mus musculus	41.813	15	15	406769	458523	841505	588439	4474448	7.50717e+06	2.22933e+06	4.72408e+06	0	0	19711.1	0	221245	204919	91488.1	102151
492	1	P49222	P49222	Protein 4.2	Epb42	Mus musculus	76.755	15	15	0	0	0	0	15149.4	9311.82	20087.1	15430.6	60789.9	744191	534119	478394	1.33088e+07	1.56006e+06	4.41877e+06	5.9076e+06
493	1	P50247	P50247	Adenosylhomocysteinase	Ahcy	Mus musculus	47.686	15	15	538046	496857	1.01636e+06	650414	5.15757e+06	2.77301e+06	2.28206e+06	3.58957e+06	37676.2	32285.3	15281.9	42635.2	593654	112774	115538	196641
494	1	P57780	P57780	Alpha-actinin-4	Actn4	Mus musculus	104.978	16	15	136110	99719.9	101362	99550.9	1.05431e+06	32741.9	25946.2	355465	0	12415.6	26674.2	0	2.58676e+06	0	13850.9	325956
495	1	P63038	P63038	60 kDa heat shock protein, mitochondrial	Hspd1	Mus musculus	60.955	15	15	0	0	11129.5	0	185065	231996	0	92262.4	24723.6	30999.7	30981.8	22735.1	7.04136e+06	134661	175608	2.39571e+06
496	1	P70207	P70207	Plexin-A2	Plxna2	Mus musculus	211.538	15	15	0	152897	6234.46	0	0	12253.7	35319.4	13007	212971	146261	145245	195540	284513	504575	320647	328170
497	1	P70290	P70290	55 kDa erythrocyte membrane protein	Mpp1	Mus musculus	52.225	15	15	0	0	0	0	0	0	0	24671	209996	1461411	527520	785764	7.8244e+06	1.31581e+06	4.12182e+06	2.99941e+06
498	1	P97494	P97494	Glutamate--cysteine ligase catalytic subunit	Gclc	Mus musculus	72.572	15	15	230356	220573	367222	245571	757612	929375	1.76141e+06	1.22282e+06	0	0	0	0	118018	20180.8	195234	35216.7
499	1	Q05909	Q05909	Receptor-type tyrosine-protein phosphatase gamma	Ptprg	Mus musculus	161.245	15	15	4046369	3.86019e+06	3.72282e+06	3.60713e+06	3.72183e+06	4.44315e+06	4.59365e+06	3.95986e+06	8.94402e+06	7.96583e+06	7.17345e+06	7.4807e+06	9.89326e+06	2.74331e+07	1.62704e+07	1.56925e+07
500	1	Q06806	Q06806	Tyrosine-protein kinase receptor Tie-1	Tie1	Mus musculus	124.584	16	15	71802.2	137871	160082	182694	122997	223634	137648	174345	2.26621e+06	3.93021e+06	2.89291e+06	3.93441e+06	2.95205e+06	3.30385e+06	1.54605e+06	3.3554e+06
501	1	Q07235	Q07235	Glia-derived nexin	Serpine2	Mus musculus	44.206	16	15	2.98884e+06	1.44824e+07	9823987	9.53906e+06	8.52021e+06	3.91061e+06	3.93753e+06	5.72494e+06	26205662	1.25956e+08	1.3528e+08	1.17132e+08	9.21896e+07	3.95719e+07	2.90429e+07	4.59998e+07
502	1	Q07456	Q07456	Protein AMBP	Ambp	Mus musculus	39.03	15	15	1.85218e+08	220240689	210274853	2.28997e+08	3.23301e+08	698016706	6.29047e+08	5.88544e+08	1.97344e+07	1.85625e+07	3.66966e+06	21216560	5.62408e+07	7.94903e+07	7.5944e+07	6.06533e+07
503	1	Q08048	Q08048	Hepatocyte growth factor	Hgf	Mus musculus	82.947	15	15	0	0	0	0	0	0	0	0	31002.4	922459	527173	470193	1.56138e+06	306883	321860	353872
504	1	Q08761	Q08761	Vitamin K-dependent protein S	Pros1	Mus musculus	74.935	15	15	5.60606e+06	9.72536e+06	7.68246e+06	6228459	1.38423e+07	1.50278e+07	1.04197e+07	1.05644e+07	1.23737e+06	2.45029e+06	2.17562e+06	2.18913e+06	4.4559e+06	3.68818e+06	3.75181e+06	3.5675e+06
505	1	Q19LI2	Q19LI2	Alpha-1B-glycoprotein	A1bg	Mus musculus	56.555	15	15	1.63125e+09	1.86855e+09	1.17703e+09	1.39427e+09	1.46413e+09	6.79785e+08	4.68843e+08	8.14353e+08	78466520	7.22504e+07	4.25099e+07	83187150	130149350	5.86742e+07	56435640	66288870
506	1	Q3U1J4	Q3U1J4	DNA damage-binding protein 1	Ddb1	Mus musculus	126.854	15	15	0	0	7324.2	6496.92	648630	71809.6	83512.5	252122	0	95738.4	15740.6	0	726962	36314.5	158879	284068
507	1	Q3UDE2	Q3UDE2	Tubulin--tyrosine ligase-like protein 12	Ttll12	Mus musculus	74.045	15	15	11604.6	16777.9	16366.9	26322.6	388466	259567	568297	478755	0	0	0	0	219597	59727.9	175014	72687.1
508	1	Q3UH53	Q3UH53	Protein sidekick-1	Sdk1	Mus musculus	240.307	15	15	20964.5	85132.1	53029.3	24093.8	4142.56	40252.9	62963.9	23008	201973	133066	317275	265755	139875	685044	320404	526708
509	1	Q3UV74	Q3UV74	Integrin beta-2-like protein	Itgb2l	Mus musculus	81.545	15	15	0	0	0	0	0	0	0	0	14344.4	10508.1	144165	53801.3	516281	161314	0	217906
510	1	Q5DTK1	Q5DTK1	Chondroitin sulfate synthase 3	Chsy3	Mus musculus	100.1	16	15	0	0	0	0	15392	12942.1	0	0	63520.6	208662	193119	159316	767538	254661	301457	490734
511	1	Q60634	Q60634	Flotillin-2	Flot2	Mus musculus	47.038	15	15	0	0	0	0	0	0	0	0	55834	74700.4	375976	207930	1.06798e+06	293853	1.23992e+06	748993
512	1	Q60677	Q60677	Integrin alpha-E	Itgae	Mus musculus	128.908	15	15	14761.1	0	11485.8	9318.65	0	0	0	0	1.01023e+06	873099	959395	1.16966e+06	37494.4	131267	647075	283868
513	1	Q61490	Q61490	CD166 antigen	Alcam	Mus musculus	65.095	15	15	592788	417022	487116	520234	336351	782411	855578	626411	6.15186e+06	4.86414e+06	5.29162e+06	6.02936e+06	3534671	11875947	5.06839e+06	5.97889e+06
514	1	Q61730	Q61730	Interleukin-1 receptor accessory protein	Il1rap	Mus musculus	65.74	15	15	1.58966e+08	1.8486e+08	149097963	159142402	8.86633e+06	81637736	60824727	5.51721e+07	1.88746e+06	2.06672e+06	1.56326e+06	2.06026e+06	1.58642e+06	2.45696e+06	1.79864e+06	1.59969e+06
515	1	Q61941	Q61941	NAD(P) transhydrogenase, mitochondrial	Nnt	Mus musculus	113.841	15	15	91355.9	0	0	0	0	0	278572	0	0	25077.1	47751.1	17736.4	4.51698e+06	0	35907.9	1.07979e+06
516	1	Q62381	Q62381	Tolloid-like protein 1	Tll1	Mus musculus	114.531	15	15	0	0	0	0	0	0	0	0	47401.7	29988.5	17430.2	22052.5	324323	866534	230761	500539
517	1	Q6NZJ6	Q6NZJ6	Eukaryotic translation initiation factor 4 gamma 1	Eif4g1	Mus musculus	176.079	16	15	0	8198.6	0	0	86315.8	20425.4	27177.8	12836.1	0	0	0	0	1.2462e+06	53259.9	230743	390230
518	1	Q6PAR5	Q6PAR5	GTPase-activating protein and VPS9 domain-containing protein 1	Gapvd1	Mus musculus	162.405	15	15	0	0	0	0	0	0	0	0	0	7186.54	77836.9	0	1.13136e+06	67071.8	357463	420012
519	1	Q80UM7	Q80UM7	Mannosyl-oligosaccharide glucosidase	Mogs	Mus musculus	91.831	15	15	419785	502502	466725	399471	274131	712111	1.25658e+06	799158	0	60031.3	68313.7	42577	1.42716e+06	101494	246384	407473
520	1	Q8BFR5	Q8BFR5	Elongation factor Tu, mitochondrial	Tufm	Mus musculus	49.507	15	15	0	0	0	0	0	0	17526.9	0	0	163295	36126.3	93629.8	7.87804e+06	64221.5	148891	2.50254e+06
521	1	Q8BL66	Q8BL66	Early endosome antigen 1	Eea1	Mus musculus	160.918	15	15	0	0	0	0	431534	58446.2	9139.23	185372	0	0	0	0	173074	0	0	18078.1
522	1	Q8BLI0	Q8BLI0	ADAMTS-like protein 1	Adamtsl1	Mus musculus	192.012	15	15	0	0	0	0	0	0	0	0	6627.57	100457	248425	107107	1.07588e+06	181131	240020	460788
523	1	Q8C0I1	Q8C0I1	Alkyldihydroxyacetonephosphate synthase, peroxisomal	Agps	Mus musculus	71.686	15	15	0	0	0	0	0	0	0	0	0	0	0	0	1.385e+06	0	0	384454
524	1	Q8C102	Q8C102	Polypeptide N-acetylgalactosaminyltransferase 5	Galnt5	Mus musculus	105.781	15	15	59893.3	57427.9	98562.3	120416	41715.1	18958.4	30326.5	13959.1	2477081	2.36655e+06	1.69605e+06	2.47326e+06	1.28528e+06	2.46207e+06	2.21729e+06	1.91543e+06
525	1	Q8C6K9	Q8C6K9	Collagen alpha-6(VI) chain	Col6a6	Mus musculus	246.327	15	15	0	0	0	0	58925	56073.5	0	76561.9	0	12198.4	10537.3	0	1.66165e+06	229400	335399	497175
526	1	Q8CI59	Q8CI59	Metalloreductase STEAP3	Steap3	Mus musculus	54.749	15	15	0	0	0	0	0	0	0	0	978744	650744	1.34784e+06	1.59762e+06	3.51404e+06	2.24249e+06	1.44524e+06	1947748
527	1	Q91VC4	Q91VC4	Plasmalemma vesicle-associated protein	Plvap	Mus musculus	49.934	15	15	58671.5	33466.9	34599.6	58170.1	66830.8	95632.1	81224.3	67580.6	6.76586e+06	7.09055e+06	4.87628e+06	6.65205e+06	8.91724e+06	9.24991e+06	1.03688e+07	7.74529e+06
528	1	Q91YI0	Q91YI0	Argininosuccinate lyase	Asl	Mus musculus	51.74	15	15	1.19763e+06	987411	1.24834e+06	1.10335e+06	1.52026e+06	2.40289e+06	1.26536e+06	1.84299e+06	0	0	0	0	357831	186120	0	151610
529	1	Q921G8	Q921G8	Gamma-tubulin complex component 2	Tubgcp2	Mus musculus	103.224	15	15	0	0	0	0	0	0	0	0	0	0	0	0	476498	0	0	106048
530	1	Q99JI4	Q99JI4	26S proteasome non-ATPase regulatory subunit 6	Psmd6	Mus musculus	45.538	15	15	0	0	0	0	185028	58833.5	74552.8	101337	0	13536.5	7596.55	7994.85	833023	30018.5	68427	351946
531	1	Q9EP69	Q9EP69	Phosphatidylinositol-3-phosphatase SAC1	Sacm1l	Mus musculus	66.945	15	15	0	0	0	0	0	0	0	0	3783.27	118183	32011.8	61191.8	2.75062e+06	60763	57694.3	1.28592e+06
532	1	Q9EPL2	Q9EPL2	Calsyntenin-1	Clstn1	Mus musculus	108.901	15	15	127982	213158	279945	180026	306744	282310	421221	318339	1.48084e+06	2.67309e+06	2.08651e+06	2.3336e+06	3.45694e+06	2.70068e+06	2.88868e+06	2.60782e+06
533	1	Q9JJ28	Q9JJ28	Protein flightless-1 homolog	Flii	Mus musculus	144.806	15	15	0	0	0	0	3992.1	0	6336.97	0	0	0	0	0	2.38954e+06	29757.2	48084.2	759683
534	1	Q9QWK4	Q9QWK4	CD5 antigen-like	Cd5l	Mus musculus	38.863	15	15	1.78073e+06	5.82248e+06	7.95781e+06	5.1631e+06	5.78488e+06	68005101	8.50167e+06	27056941	1.51558e+07	2.74759e+07	3.60451e+07	31795729	90067940	3.56488e+08	3.94678e+08	2.4878e+08
535	1	Q9QXH4	Q9QXH4	Integrin alpha-X	Itgax	Mus musculus	129.153	20	15	23728.4	27294.5	67467.3	59288.4	30769	85706.6	71584.5	22416.4	86027.4	69990.7	133254	136691	163185	942428	374838	370497
536	1	Q9R0Q1	Q9R0Q1	Synaptotagmin-like protein 4	Sytl4	Mus musculus	76.02	15	15	0	0	0	0	0	0	0	0	445818	1.89751e+06	898384	1.08847e+06	3025433	315626	221301	911383
537	1	Q9WVK4	Q9WVK4	EH domain-containing protein 1	Ehd1	Mus musculus	60.602	24	15	0	0	32367.2	0	493271	196836	243816	285620	25456.7	364238	505488	293979	6.04633e+06	299870	1.07805e+06	2.35979e+06
538	1	Q9Z1G4	Q9Z1G4	V-type proton ATPase 116 kDa subunit a 1	Atp6v0a1	Mus musculus	96.469	16	15	0	0	0	0	0	0	0	7963.67	622961	755914	891516	809628	3.98465e+06	1.69353e+06	565012	1.66332e+06
539	1	A0A0A6YY83	A0A0A6YY83	Protocadherin 7	-	-	0.017	14	14	0	0	0	0	0	28349.1	13747	16609.8	311641	596011	431142	481610	697369	892472	622526	576577
540	1	A2AUC9	A2AUC9	Kelch-like protein 41	Klhl41	Mus musculus	68.191	14	14	0	0	0	0	152819	60477	0	47366.2	0	103730	491558	99610.4	717274	1.09564e+06	416010	663704
541	1	A3KGS3	A3KGS3	Ral GTPase-activating protein subunit alpha-2	Ralgapa2	Mus musculus	210.292	14	14	0	0	0	0	0	0	0	0	0	0	0	0	354408	0	0	50043.4
542	1	D3YUP5	D3YUP5	Exocyst complex component 3-like 2	Exoc3l2	Mus musculus	87.191	14	14	0	0	0	0	0	0	0	0	175444	504428	627352	516908	479690	151315	227613	243478
543	1	E9Q2M9	E9Q2M9	WD repeat- and FYVE domain-containing protein 4	Wdfy4	Mus musculus	354.337	14	14	0	0	0	0	0	0	0	0	0	0	0	0	188209	0	5355.14	46503.8
544	1	E9Q9B7	E9Q9B7	Kinase D-interacting substrate 220	Kidins220	Mus musculus	199.187	14	14	0	0	0	0	0	0	0	0	5773.27	40161.8	49770.3	17348.7	452500	34575.1	5891.38	122863
545	1	O08529	O08529	Calpain-2 catalytic subunit	Capn2	Mus musculus	79.874	14	14	151519	227691	230787	250301	1.94997e+06	1.44718e+06	1.10796e+06	1.50612e+06	229527	749195	316752	456372	6.16777e+06	449489	731351	2.49472e+06
546	1	O70468	O70468	Myosin-binding protein C, cardiac-type	Mybpc3	Mus musculus	140.633	14	14	0	0	16668.6	0	40108.2	0	0	0	0	21697	240163	57586.7	250996	42703.4	33871	71246.2
547	1	O88325	O88325	Alpha-N-acetylglucosaminidase	Naglu	Mus musculus	82.599	14	14	2.69617e+06	3.15071e+06	2.47291e+06	2.4922e+06	3085039	3.84162e+06	4.50342e+06	3.849e+06	1.14227e+06	1542606	1.41356e+06	1.48596e+06	2.39475e+06	1.53558e+06	1.88739e+06	1.77651e+06
548	1	O88342	O88342	WD repeat-containing protein 1	Wdr1	Mus musculus	66.407	14	14	811518	1.09372e+06	1.61386e+06	1.1859e+06	2.50086e+06	3.13028e+06	2.04371e+06	2.07799e+06	21426.2	77287.5	28613.4	52767.6	4.36577e+06	156315	266380	1.26363e+06
549	1	O88947	O88947	Coagulation factor X	F10	Mus musculus	54.02	14	14	140988613	1.57059e+08	118880866	148819940	1.87456e+08	126145172	149461676	1.66114e+08	8.81976e+07	1.84892e+08	1.16827e+08	1.59439e+08	1.15383e+08	9.16937e+07	9.06974e+07	8.53485e+07
550	1	O88968	O88968	Transcobalamin-2	Tcn2	Mus musculus	47.585	14	14	1.55271e+07	15159637	1.27407e+07	1.46086e+07	5.12997e+06	2.433e+07	2.44397e+07	1.47056e+07	523514	352077	473158	497899	665992	1.1845e+06	1.07789e+06	582714
551	1	P07356	P07356	Annexin A2	Anxa2	Mus musculus	38.678	14	14	124777	51990.6	58196.7	65440.8	3.10206e+06	63169.4	59114.3	934457	121597	560632	1.37809e+06	750245	4.70797e+06	456240	1.68923e+06	1.82145e+06
552	1	P09242	P09242	Alkaline phosphatase, tissue-nonspecific isozyme	Alpl	Mus musculus	57.513	14	14	254522	335531	291789	272980	31409	898786	73509.4	348104	2.38032e+06	2.68764e+06	1.26311e+06	2.17968e+06	1.11856e+06	3.94302e+06	1.40215e+06	1.66723e+06
553	1	P16015	P16015	Carbonic anhydrase 3	Ca3	Mus musculus	29.369	14	14	95450.1	232495	1.98854e+06	780750	9.33465e+07	108128365	9880596	68247944	0	0	0	0	2.45942e+06	1.41167e+06	185528	1.01743e+06
554	1	P16056	P16056	Hepatocyte growth factor receptor	Met	Mus musculus	153.551	14	14	1.11326e+06	1105329	907310	1.10587e+06	559997	538184	1.16468e+06	946142	1.31454e+06	1.13514e+06	1.02538e+06	1.40309e+06	1.49142e+06	2.31789e+06	2.38837e+06	1.61049e+06
555	1	P16301	P16301	Phosphatidylcholine-sterol acyltransferase	Lcat	Mus musculus	49.749	14	14	9.48149e+07	1.14735e+08	1.03203e+08	1.01259e+08	1.59108e+08	102273562	1.82311e+08	1.30479e+08	1.8533e+07	16323428	1.39483e+07	1.96659e+07	1.73447e+07	9.24803e+06	1.91246e+07	1.33607e+07
556	1	P20060	P20060	Beta-hexosaminidase subunit beta	Hexb	Mus musculus	61.116	14	14	4.8177e+06	4.38597e+06	3.82793e+06	4.68043e+06	1618730	1.89016e+06	4211792	2.8024e+06	2.48753e+06	2.65596e+06	2.94226e+06	2.89872e+06	4.15694e+06	2.92026e+06	4.19017e+06	3.91373e+06
557	1	P21981	P21981	Protein-glutamine gamma-glutamyltransferase 2	Tgm2	Mus musculus	77.062	14	14	0	0	0	0	32162.3	81829.5	43165.6	32369.6	318874	209425	293061	295814	3.48264e+06	429872	1.88747e+06	1.47769e+06
558	1	P24270	P24270	Catalase	Cat	Mus musculus	59.796	14	14	679617	430299	806290	526525	1.93344e+06	2.09649e+06	5.37333e+06	2.90947e+06	74120.2	139584	104223	113642	3.04305e+06	335255	1.07269e+06	1.21586e+06
559	1	P26443	P26443	Glutamate dehydrogenase 1, mitochondrial	Glud1	Mus musculus	61.338	14	14	93205.2	47454.5	162862	145755	807523	669061	214240	495901	0	0	0	0	2.95337e+06	66362.5	6594.38	895964
560	1	P26618	P26618	Platelet-derived growth factor receptor alpha	Pdgfra	Mus musculus	122.686	14	14	1.47207e+06	1.66429e+06	1.3835e+06	1.73632e+06	1.26995e+06	2.72692e+06	1.22732e+06	1.85302e+06	2.03505e+07	1.75965e+07	1.84471e+07	2.14091e+07	1.99884e+07	4.0819e+07	1.94439e+07	2.30101e+07
561	1	P26928	P26928	Hepatocyte growth factor-like protein	Mst1	Mus musculus	80.62	14	14	1.88232e+07	2.26424e+07	1.93037e+07	1.98608e+07	1.08775e+07	3.43346e+07	2.09818e+07	2.23051e+07	680602	418484	193593	520392	484599	898895	685973	671123
562	1	P39054	P39054	Dynamin-2	Dnm2	Mus musculus	98.146	22	14	0	0	0	0	66449.7	0	0	6532.85	6855.51	37487.7	37248.4	39100	2.10715e+06	69183.2	233750	879091
563	1	P41245	P41245	Matrix metalloproteinase-9	Mmp9	Mus musculus	80.536	14	14	0	0	20325.1	8550.5	41101.8	128015	30344.9	88060.7	714228	624766	1.16475e+06	876961	1.19986e+06	1.5596e+06	2.54782e+06	1.49444e+06
564	1	P42227	P42227	Signal transducer and activator of transcription 3	Stat3	Mus musculus	88.054	14	14	0	0	0	0	24786.2	57216.2	93545.7	121734	0	21325.4	10300.1	14796.2	819115	31919.2	74299.9	333187
565	1	P46460	P46460	Vesicle-fusing ATPase	Nsf	Mus musculus	82.616	14	14	0	0	0	0	14162.6	0	0	11797.7	68083.8	387007	305066	232902	2.44668e+06	343709	592773	1.12116e+06
566	1	P46935	P46935	E3 ubiquitin-protein ligase NEDD4	Nedd4	Mus musculus	102.708	14	14	0	0	0	0	28596.2	0	0	5018.35	23004.5	138707	118703	101120	999289	55497.4	115956	322431
567	1	P48722	P48722	Heat shock 70 kDa protein 4L	Hspa4l	Mus musculus	94.382	14	14	0	7404.87	8986.87	9186.71	533256	325248	123977	371604	0	16790.4	4159.48	9033.38	425854	6959.35	0	114336
568	1	P50516	P50516	V-type proton ATPase catalytic subunit A	Atp6v1a	Mus musculus	68.323	14	14	0	23235.5	14016.3	0	1.16592e+06	798255	730343	731811	0	48963.7	42489.1	30883.9	1.04666e+06	202905	68500.8	383037
569	1	P51660	P51660	Peroxisomal multifunctional enzyme type 2	Hsd17b4	Mus musculus	79.481	14	14	0	0	0	0	105881	0	0	31173.9	57197.8	0	0	0	3.1468e+06	0	10854.8	513594
570	1	P52825	P52825	Carnitine O-palmitoyltransferase 2, mitochondrial	Cpt2	Mus musculus	73.981	14	14	0	0	0	0	0	0	0	0	0	0	0	0	2.13244e+06	0	0	614207
571	1	P56399	P56399	Ubiquitin carboxyl-terminal hydrolase 5	Usp5	Mus musculus	95.834	14	14	0	20112.5	101733	27979.8	409334	109284	98033.1	180368	7935.71	8740.28	19636.1	12725	674305	6424.41	59524.5	139228
572	1	P62196	P62196	26S proteasome regulatory subunit 8	Psmc5	Mus musculus	45.624	14	14	0	0	0	0	192394	8359.84	0	72072.1	0	35021.9	39205.2	35461	1.35152e+06	56078.4	164697	373363
573	1	P70206	P70206	Plexin-A1	Plxna1	Mus musculus	211.102	16	14	57773	41002.3	26003.9	33349.8	0	61037.2	7425.99	0	412664	307478	186627	279921	595506	720827	657930	557326
574	1	P97333	P97333	Neuropilin-1	Nrp1	Mus musculus	103.002	14	14	1.20006e+06	1.9797e+06	2.56206e+06	1.81447e+06	876133	5.25908e+06	2.57154e+06	2.42037e+06	9644.9	53862.4	94479.5	79033.1	146228	1.02209e+06	395796	387202
575	1	P97384	P97384	Annexin A11	Anxa11	Mus musculus	54.081	14	14	0	15011.6	16830	16344.1	32432.3	0	0	0	3.18819e+06	11009650	9369283	9.72318e+06	4.59403e+06	1620378	1.59667e+06	2.31377e+06
576	1	P97429	P97429	Annexin A4	Anxa4	Mus musculus	35.915	14	14	0	0	0	0	60095	0	0	19437	1.38969e+06	2.79565e+06	1.80972e+06	2527845	2.76525e+06	300305	462154	1.61755e+06
577	1	Q01102	Q01102	P-selectin	Selp	Mus musculus	83.1	14	14	283358	1.68908e+06	293357	1499807	938844	1.19652e+06	523490	722047	41191809	6.03147e+07	3.78365e+07	5.71001e+07	1.49274e+08	2.02518e+08	132990133	1.4688e+08
578	1	Q01405	Q01405	Protein transport protein Sec23A	Sec23a	Mus musculus	86.161	17	14	60292.6	60289.1	47688.2	41360.9	669475	469865	321039	436471	27800.4	24072.2	18022.3	19383.6	3.33922e+06	105725	254851	1.01344e+06
579	1	Q02111	Q02111	Protein kinase C theta type	Prkcq	Mus musculus	81.573	15	14	0	0	0	0	58206.1	0	120470	0	56331.1	447369	183550	213843	907590	199478	227229	417180
580	1	Q02788	Q02788	Collagen alpha-2(VI) chain	Col6a2	Mus musculus	110.335	14	14	193709	258202	151410	165800	782497	875462	518082	687426	385400	322957	412666	428237	1.17476e+07	4.61218e+06	4.24342e+06	7.99526e+06
581	1	Q09200	Q09200	Beta-1,4 N-acetylgalactosaminyltransferase 1	B4galnt1	Mus musculus	59.212	14	14	984946	1.15344e+06	1.09854e+06	946092	739369	1.55674e+06	1.34288e+06	1.4238e+06	232317	218021	269217	223347	653050	390385	516175	512085
582	1	Q3TBD2	Q3TBD2	Rho GTPase-activating protein 45	Arhgap45	Mus musculus	122.903	14	14	0	0	0	0	0	0	0	0	0	123529	13413.6	30547.7	695650	61211.7	62097.9	233545
583	1	Q3TMX7	Q3TMX7	Sulfhydryl oxidase 2	Qsox2	Mus musculus	77.777	14	14	137320	154080	135204	129215	59165.3	134235	106325	103642	829050	1.25116e+06	947025	1.38234e+06	2.28765e+06	1.71238e+06	1.66054e+06	1.65815e+06
584	1	Q3UQ44	Q3UQ44	Ras GTPase-activating-like protein IQGAP2	Iqgap2	Mus musculus	180.531	14	14	0	0	0	0	0	0	0	0	5131.95	35593.9	0	0	469161	13060.3	31865.4	86331.8
585	1	Q3V3R4	Q3V3R4	Integrin alpha-1	Itga1	Mus musculus	130.812	14	14	10315.5	0	0	0	9654.35	0	0	0	814814	379312	362003	540931	788861	452367	620186	287872
586	1	Q61503	Q61503	5'-nucleotidase	Nt5e	Mus musculus	63.863	14	14	825268	921258	786690	865330	497086	155513	510169	253066	419766	557479	1569632	735798	757717	968878	901472	818082
587	1	Q61527	Q61527	Receptor tyrosine-protein kinase erbB-4	Erbb4	Mus musculus	146.861	14	14	0	0	0	0	0	0	0	0	470717	399156	487615	472351	1.40026e+06	2.10561e+06	2.35951e+06	1.49345e+06
588	1	Q61592	Q61592	Growth arrest-specific protein 6	Gas6	Mus musculus	74.609	14	14	448798	453977	469416	397487	961220	399617	620094	330547	498470	497362	535292	650258	1.32197e+06	2.60387e+06	2.00585e+06	1.96192e+06
589	1	Q61598	Q61598	Rab GDP dissociation inhibitor beta	Gdi2	Mus musculus	50.54	18	14	293475	584082	1.0799e+06	851672	2.27922e+06	1.24329e+06	2150958	1.66778e+06	0	0	0	11649.7	823393	35516.4	9201.13	212931
590	1	Q61635	Q61635	GTP-binding protein	Ifi47	Mus musculus	46.785	14	14	0	11285.7	5650.63	15262.3	184700	86968.6	63059.7	133715	53205.1	510381	176737	262537	3263491	235938	599275	1.07913e+06
591	1	Q61789	Q61789	Laminin subunit alpha-3	Lama3	Mus musculus	366.233	14	14	490844	314580	223353	327959	69505.6	214058	205326	232194	0	0	0	3740.83	97356.9	13329.1	5059.71	0
592	1	Q62010	Q62010	Oviduct-specific glycoprotein	Ovgp1	Mus musculus	78.808	14	14	0	29005.2	120688	33217.7	17865.7	0	422799	54825.8	6.73348e+06	7.75738e+06	1.16414e+07	9.77148e+06	3.5934e+06	2.59996e+06	4.23211e+07	13786311
593	1	Q640N1	Q640N1	Adipocyte enhancer-binding protein 1	Aebp1	Mus musculus	128.366	14	14	0	0	0	0	34860.7	36150.4	6152.07	27907.7	91200.5	39075.3	59488.5	43764.5	1.95934e+06	358535	736451	905432
594	1	Q6PHU5	Q6PHU5	Sortilin	Sort1	Mus musculus	91.203	14	14	0	115327	92293.8	73555	144640	153464	87489.9	49635.5	1.06147e+06	3.84475e+06	3.44301e+06	3.47319e+06	4.42823e+06	2949755	2.12318e+06	3.56308e+06
595	1	Q80TA9	Q80TA9	Ectopic P granules protein 5 homolog	Epg5	Mus musculus	290.805	14	14	0	0	17883.7	0	0	0	0	0	0	9186.19	0	0	373591	0	0	18393.5
596	1	Q80WG5	Q80WG5	Volume-regulated anion channel subunit LRRC8A	Lrrc8a	Mus musculus	94.119	14	14	0	0	0	0	0	0	0	0	0	159812	127171	63336.6	1.2038e+06	50034	44092	179540
597	1	Q80XR2	Q80XR2	Calcium-transporting ATPase type 2C member 1	Atp2c1	Mus musculus	100.301	15	14	0	0	0	0	0	0	0	0	73940.1	487738	383422	436098	4.09117e+06	236008	332372	1.32033e+06
598	1	Q8BH04	Q8BH04	Phosphoenolpyruvate carboxykinase [GTP], mitochondrial	Pck2	Mus musculus	70.528	15	14	0	0	0	0	0	0	0	0	0	0	0	0	3.53663e+06	0	0	969299
599	1	Q8BJ71	Q8BJ71	Nuclear pore complex protein Nup93	Nup93	Mus musculus	93.281	14	14	0	0	0	0	0	0	0	0	0	0	0	0	822973	0	21758.8	193081
600	1	Q8BKC5	Q8BKC5	Importin-5	Ipo5	Mus musculus	123.594	15	14	10605.1	27893.7	18261.1	0	125762	38053.2	86910	133415	0	63541.3	106229	9867.12	984242	49877.1	98157	187359
601	1	Q8BY89	Q8BY89	Choline transporter-like protein 2	Slc44a2	Mus musculus	80.11	14	14	0	0	12397.4	14001.5	0	0	0	0	4.88837e+06	1.40459e+07	7531203	9.99044e+06	4.99869e+06	3.30561e+06	2.8415e+06	3.4347e+06
602	1	Q8CIT9	Q8CIT9	Suprabasin	Sbsn	Mus musculus	72.333	14	14	209615	114446	70713.9	160388	307219	642344	632785	527150	37301.9	0	0	0	6744.94	2797.46	20396.8	11080
603	1	Q8JZR0	Q8JZR0	Long-chain-fatty-acid--CoA ligase 5	Acsl5	Mus musculus	76.207	14	14	0	0	0	0	0	0	14582.1	0	0	22091.3	5965.12	11881.4	1.74946e+06	18895.8	13708.7	502337
604	1	Q8K0D2	Q8K0D2	Hyaluronan-binding protein 2	Habp2	Mus musculus	62.357	14	14	7.22924e+06	1.0556e+07	9.02322e+06	8.32585e+06	3.29654e+06	5882198	7.77819e+06	5.53241e+06	849488	804338	541302	893580	3.02011e+06	1.54937e+06	1.5802e+06	1.87373e+06
605	1	Q8R2G6	Q8R2G6	Coiled-coil domain-containing protein 80	Ccdc80	Mus musculus	107.613	14	14	0	0	0	0	5320.63	0	0	0	0	0	0	0	694802	327845	51207.4	350434
606	1	Q8VCT3	Q8VCT3	Aminopeptidase B	Rnpep	Mus musculus	72.418	14	14	158534	184776	198601	174998	452231	750953	411637	629104	0	0	0	0	4013.26	60974.7	7332.46	0
607	1	Q91VR5	Q91VR5	ATP-dependent RNA helicase DDX1	Ddx1	Mus musculus	82.503	14	14	0	0	0	0	22384.9	0	5442.68	0	0	16815.3	0	12290.1	875125	0	78238.1	209043
608	1	Q91ZA3	Q91ZA3	Propionyl-CoA carboxylase alpha chain, mitochondrial	Pcca	Mus musculus	79.923	14	14	0	0	0	0	33476.3	0	0	0	0	0	24343	0	1.17965e+06	93325.2	0	281056
609	1	Q99KE1	Q99KE1	NAD-dependent malic enzyme, mitochondrial	Me2	Mus musculus	65.798	14	14	0	0	0	0	0	0	0	0	0	0	0	0	2.05259e+06	0	16332.5	494344
610	1	Q99KQ4	Q99KQ4	Nicotinamide phosphoribosyltransferase	Nampt	Mus musculus	55.448	14	14	0	43338.3	136477	11558.1	210991	165295	273576	296955	0	0	0	0	1.23245e+06	0	0	386898
611	1	Q9CQF9	Q9CQF9	Prenylcysteine oxidase 1	Pcyox1	Mus musculus	56.494	14	14	1.12028e+07	9.96364e+06	9.7259e+06	1.33604e+07	2.60984e+07	9427647	1.99705e+07	1.85622e+07	249390	239859	177758	240985	1.00184e+06	562335	794726	788060
612	1	Q9D0E1	Q9D0E1	Heterogeneous nuclear ribonucleoprotein M	Hnrnpm	Mus musculus	77.648	14	14	0	0	0	0	121422	0	0	0	18583.2	21836.4	103334	8454.08	736660	98235.5	868315	523181
613	1	Q9D662	Q9D662	Protein transport protein Sec23B	Sec23b	Mus musculus	86.435	14	14	0	0	0	0	324176	298846	283697	303114	0	0	0	0	813016	18988.1	46195.3	133219
614	1	Q9D7Z6	Q9D7Z6	Calcium-activated chloride channel regulator 1	Clca1	Mus musculus	100.071	14	14	74081.3	37029.6	0	16818.8	0	0	25175.4	0	796460	318125	333440	544780	56207.2	115027	329872	190244
615	1	Q9DC11	Q9DC11	Plexin domain-containing protein 2	Plxdc2	Mus musculus	59.617	14	14	3.0016e+06	1.99086e+06	2.36587e+06	1.90916e+06	2417563	4.09508e+06	3.18647e+06	2.70721e+06	2.25509e+07	1.6627e+07	1.758e+07	2.34142e+07	2.26999e+07	2.53593e+07	2.29668e+07	1.9118e+07
616	1	Q9EQP2	Q9EQP2	EH domain-containing protein 4	Ehd4	Mus musculus	61.482	16	14	0	14982.3	9073.73	0	144099	78083.1	20585.7	45805.9	123508	737674	618237	637178	6.47136e+06	559121	810763	2.34319e+06
617	1	Q9JHI0	Q9JHI0	Matrix metalloproteinase-19	Mmp19	Mus musculus	59.125	14	14	1.73363e+06	2.0788e+06	1.54892e+06	1.6838e+06	833347	1.51884e+06	2.18647e+06	1597006	1.19962e+07	3.20293e+07	33764277	2.54292e+07	2.11357e+07	2.64489e+07	2.41154e+07	22329424
618	1	Q9JKX3	Q9JKX3	Transferrin receptor protein 2	Tfr2	Mus musculus	88.403	14	14	417209	409482	478045	466344	1.78962e+06	1.56041e+06	1.39302e+06	1.52277e+06	42866.1	13314.3	0	11337.1	242881	85665	115195	142401
619	1	Q9QUR6	Q9QUR6	Prolyl endopeptidase	Prep	Mus musculus	80.754	14	14	129380	141015	173268	162507	713704	944669	429164	580959	0	0	0	0	154527	46048.7	18122.3	52589
620	1	Q9WTM5	Q9WTM5	RuvB-like 2	Ruvbl2	Mus musculus	51.111	14	14	0	0	0	0	12984.8	0	0	0	0	40779	32826.7	35346.5	1.22129e+06	15217.8	41773.5	376686
621	1	Q9WTR5	Q9WTR5	Cadherin-13	Cdh13	Mus musculus	78.186	14	14	656218	509320	599586	549147	412613	869556	760536	700498	1.24035e+06	1.04295e+06	1612941	1.34614e+06	1111200	2.10597e+06	2.38075e+06	1.54244e+06
622	1	Q9Z1R2	Q9Z1R2	Large proline-rich protein BAG6	Bag6	Mus musculus	121.038	14	14	0	0	0	0	360284	17643.5	78222.3	182030	24419.5	10492	20797.1	15926.9	2.52152e+06	173092	793328	1.08432e+06
623	1	A0A286YCX6	A0A286YCX6	Trafficking protein particle complex 8	Trappc8	Mus musculus	160.911	13	13	0	0	0	0	0	0	0	0	0	0	0	0	281259	0	0	111340
624	1	A2ABU4	A2ABU4	Myomesin-3	Myom3	Mus musculus	161.779	13	13	0	0	0	0	1.32316e+06	4.41438e+06	0	2.79328e+06	0	0	0	0	0	4797.92	0	0
625	1	A2AX52	A2AX52	Collagen alpha-4(VI) chain	Col6a4	Mus musculus	250.803	13	13	48014.5	0	0	0	0	0	39525.7	0	8457.84	0	8845.58	13595	258272	2598.71	94177.8	90788.1
626	1	A2CG49	A2CG49	Kalirin	Kalrn	Mus musculus	337.003	13	13	0	5413.35	0	0	41042.1	17802.6	0	71528.2	66855.1	254712	104684	139137	1.70468e+06	223495	248787	549719
627	1	E9Q236	E9Q236	ATP-binding cassette sub-family C member 4	Abcc4	Mus musculus	148.887	13	13	0	0	0	0	0	0	0	0	13135.4	227667	46295.6	123376	726221	180504	31307.5	207308
628	1	E9Q6R1	E9Q6R1	Integrin, alpha 10	Itga10	Mus musculus	127.894	13	13	0	8417.12	0	6457.61	0	0	0	0	500412	581031	510122	707107	447502	238431	361328	361864
629	1	O08917	O08917	Flotillin-1	Flot1	Mus musculus	47.516	13	13	0	0	0	0	0	0	0	0	16390.8	83497.6	311456	113369	794497	236086	655172	407648
630	1	O35286	O35286	ATP-dependent RNA helicase DHX15	Dhx15	Mus musculus	91.008	13	13	0	0	0	0	237177	304034	376226	262602	0	0	0	0	82436.8	100552	111237	37319.7
631	1	O35382	O35382	Exocyst complex component 4	Exoc4	Mus musculus	110.546	13	13	0	0	0	0	0	0	0	0	0	6564.33	5736.95	0	479955	0	9714.78	62554.1
632	1	O54950	O54950	5'-AMP-activated protein kinase subunit gamma-1	Prkag1	Mus musculus	37.519	14	13	0	0	0	0	33534.1	0	0	47485	29334	299181	102094	169583	972838	98551.4	104216	260032
633	1	O55111	O55111	Desmoglein-2	Dsg2	Mus musculus	122.385	13	13	1.94346e+06	1.61631e+06	1.57575e+06	1.68418e+06	588491	2.20499e+06	2.42535e+06	1.80903e+06	40757.4	22352	37570.9	37925.4	0	166065	43831	60552.2
634	1	O70443	O70443	Guanine nucleotide-binding protein G(z) subunit alpha	Gnaz	Mus musculus	40.85	13	13	0	17731.6	0	0	0	0	0	0	1.16022e+06	4.87432e+06	2.24273e+06	2.87868e+06	5.27628e+06	1.61263e+06	1.40452e+06	2346481
635	1	P05622	P05622	Platelet-derived growth factor receptor beta	Pdgfrb	Mus musculus	122.79	13	13	76726.8	79342.1	101697	115793	0	97875.8	141496	41136.6	7.32891e+06	6357806	6683681	7.83573e+06	7.04809e+06	1.28025e+07	1.28909e+07	8.40102e+06
636	1	P06869	P06869	Urokinase-type plasminogen activator	Plau	Mus musculus	48.27	13	13	0	42827.6	38721.2	0	98345.1	97377	62406.7	113633	207090	183640	239460	172949	288237	964430	501804	471682
637	1	P10404	P10404	MLV-related proviral Env polyprotein	-	Mus musculus	69.612	13	13	1.04112e+07	12372615	10902096	1.14516e+07	13846164	10102804	16811014	14388297	9.40307e+07	89033537	1.05075e+08	1.18714e+08	1.22329e+08	3.30882e+08	2.16396e+08	1.95735e+08
638	1	P11499	P11499	Heat shock protein HSP 90-beta	Hsp90ab1	Mus musculus	83.285	22	13	252209	497563	710488	340453	2.07882e+06	1.61433e+06	1.86259e+06	1.91747e+06	299364	365193	367030	317073	5.06096e+06	1.48822e+06	1.22934e+06	1.9223e+06
639	1	P11859	P11859	Angiotensinogen	Agt	Mus musculus	51.991	13	13	1.40829e+08	1.62557e+08	1.5166e+08	1.49775e+08	1.6286e+08	351442504	3.48618e+08	2.84542e+08	1.49128e+06	1.54701e+06	1.2858e+06	1.60555e+06	4.47753e+06	6.82158e+06	6.60994e+06	2.88782e+06
640	1	P12382	P12382	ATP-dependent 6-phosphofructokinase, liver type	Pfkl	Mus musculus	85.357	14	13	337676	181941	206376	259082	2.16856e+06	1.72979e+06	2.06442e+06	1.87812e+06	73969.2	129829	133214	103435	1.56612e+06	601760	806292	948040
641	1	P14211	P14211	Calreticulin	Calr	Mus musculus	47.994	13	13	1.52651e+06	1.25094e+06	1.50437e+06	1148974	5.58309e+06	7.95066e+06	8.44741e+06	7.8008e+06	48261.4	140609	54814.6	69377.7	2.3291e+06	48233.2	347053	755626
642	1	P16014	P16014	Secretogranin-1	Chgb	Mus musculus	77.97	13	13	129943	129013	94756.2	66714.7	259771	430577	681305	441750	15979.3	0	0	3322.6	24680.1	0	41995.7	13185.1
643	1	P17426	P17426	AP-2 complex subunit alpha-1	Ap2a1	Mus musculus	107.665	13	13	0	0	0	0	46881.4	11498	0	17243.7	0	75488.6	39027.8	48391.3	895077	61231.6	87635.1	226203
644	1	P27601	P27601	Guanine nucleotide-binding protein subunit alpha-13	Gna13	Mus musculus	44.056	14	13	0	0	0	0	0	0	0	0	157466	1.42791e+06	447892	762083	2.14354e+06	644553	344877	528273
645	1	P30999	P30999	Catenin delta-1	Ctnnd1	Mus musculus	104.925	13	13	8172.63	0	0	0	0	0	0	0	0	60163.3	146511	8312.31	344534	9627.78	81306	51646.5
646	1	P31695	P31695	Neurogenic locus notch homolog protein 4	Notch4	Mus musculus	206.705	13	13	0	0	0	0	0	0	0	0	670809	543709	384230	691799	1.6994e+06	1.95433e+06	909200	1.35167e+06
647	1	P35235	P35235	Tyrosine-protein phosphatase non-receptor type 11	Ptpn11	Mus musculus	68.035	13	13	0	16338.5	12237	8656.58	47798.2	97070.2	36351.5	28732	0	143446	41775.1	38554.8	1.52085e+06	74788	71013.8	442481
648	1	P39098	P39098	Mannosyl-oligosaccharide 1,2-alpha-mannosidase IB	Man1a2	Mus musculus	72.873	13	13	0	26417.4	0	0	80428.2	66719.6	78927.4	59292.8	61261.4	447940	316942	401994	950494	437876	441369	619255
649	1	P41216	P41216	Long-chain-fatty-acid--CoA ligase 1	Acsl1	Mus musculus	77.953	15	13	0	0	0	0	127475	0	8771.66	44463.6	0	0	0	0	1.029e+06	31813.2	66093.3	467600
650	1	P49429	P49429	4-hydroxyphenylpyruvate dioxygenase	Hpd	Mus musculus	45.055	13	13	212163	58217.2	368571	211842	1.39726e+06	593300	149239	614505	0	0	0	0	7830.89	0	0	0
651	1	P49718	P49718	DNA replication licensing factor MCM5	Mcm5	Mus musculus	82.405	13	13	0	0	0	0	117087	116516	142492	101676	0	38242.3	9690.69	4199.32	550046	117266	263722	244813
652	1	P51150	P51150	Ras-related protein Rab-7a	Rab7a	Mus musculus	23.488	13	13	13422.4	23054.8	50592.7	41349.2	543060	382608	320569	381478	468467	2.23934e+06	1.28082e+06	2.04236e+06	4.81144e+06	1.78177e+06	1.13407e+06	2.3326e+06
653	1	P52430	P52430	Serum paraoxonase/arylesterase 1	Pon1	Mus musculus	39.567	13	13	1.758e+08	1.36669e+08	1.86831e+08	1.65772e+08	1.96613e+08	1.7302e+08	4.35924e+08	2.83059e+08	990218	1.26264e+06	1.47483e+06	1.2724e+06	3.07843e+06	1.18237e+06	3593134	1.7563e+06
654	1	P54822	P54822	Adenylosuccinate lyase	Adsl	Mus musculus	54.867	13	13	41599.1	60020.5	121160	152080	1401438	1.50039e+06	1.24059e+06	1.39713e+06	12931.9	23938.6	43675.4	27141	966426	345977	458650	392277
655	1	P70375	P70375	Coagulation factor VII	F7	Mus musculus	50.277	13	13	24070007	3.10356e+07	2.55198e+07	2.71903e+07	126135488	5.46638e+07	6.2951e+07	9.42162e+07	3.47108e+06	3.77276e+06	2.77766e+06	3.82579e+06	1.42751e+07	3.55156e+06	4.01249e+06	6545074
656	1	P70428	P70428	Exostosin-2	Ext2	Mus musculus	82.064	13	13	2.03082e+06	2.10512e+06	1.74208e+06	1.78352e+06	1.48712e+06	3.32462e+06	2.61503e+06	2.46343e+06	250758	182271	252179	234496	99803.8	309587	167676	134781
657	1	Q148V7	Q148V7	RAB11-binding protein RELCH	Relch	Mus musculus	134.589	13	13	0	0	0	0	0	0	0	0	0	1912.06	4451.51	0	460265	20623.3	14795.5	62082.2
658	1	Q2VLH6	Q2VLH6	Scavenger receptor cysteine-rich type 1 protein M130	Cd163	Mus musculus	120.924	13	13	321939	698041	371079	401407	882602	1.42814e+06	878339	1.13082e+06	1.26344e+06	1.01166e+06	638733	1.26145e+06	4.37658e+06	6.66619e+06	4.30813e+06	3.98074e+06
659	1	Q3UHN9	Q3UHN9	Bifunctional heparan sulfate N-deacetylase/N-sulfotransferase 1	Ndst1	Mus musculus	100.727	14	13	243804	249543	287483	246789	69575.8	177714	109221	127780	67308	25443.3	76001.5	83129.3	0	233826	72341.2	89938.9
660	1	Q52KR2	Q52KR2	Leucine-rich repeats and immunoglobulin-like domains protein 2	Lrig2	Mus musculus	117.863	14	13	0	0	0	0	0	0	0	0	168812	135736	181767	212443	547048	952403	526253	566845
661	1	Q5FWI3	Q5FWI3	Cell surface hyaluronidase	Cemip2	Mus musculus	153.802	13	13	0	0	0	0	0	0	0	0	6737.25	42154.9	121969	89727.1	524776	169907	74543.8	205722
662	1	Q5SX40	Q5SX40	Myosin-1	Myh1	Mus musculus	223.347	27	13	0	0	17270.6	12253.5	2.59987e+06	2.4844e+06	20101.3	1.77568e+06	0	0	0	0	576287	6.27167e+06	0	1.76981e+06
663	1	Q5XJY5	Q5XJY5	Coatomer subunit delta	Arcn1	Mus musculus	57.23	13	13	0	0	0	0	178260	0	0	15947.2	0	0	22029.1	9711.52	953582	24046.9	194813	249973
664	1	Q61247	Q61247	Alpha-2-antiplasmin	Serpinf2	Mus musculus	54.972	13	13	3.0126e+08	252584922	2.38092e+08	2.47284e+08	6.52201e+07	1.85599e+08	1.89166e+08	1.42577e+08	1.25617e+08	3.08812e+07	1.11037e+07	7.42596e+07	8.25165e+07	2.77774e+07	1.78459e+08	9.53261e+07
665	1	Q62179	Q62179	Semaphorin-4B	Sema4b	Mus musculus	91.394	13	13	341023	1.14552e+06	877219	892237	607871	195820	715767	413542	5.45581e+06	1.78266e+07	1.6439e+07	1.77683e+07	7.98078e+06	5.10983e+06	8.46549e+06	6.17008e+06
666	1	Q64726	Q64726	Zinc-alpha-2-glycoprotein	Azgp1	Mus musculus	35.333	13	13	1.98801e+08	212510561	2.08183e+08	2.01208e+08	4.76909e+07	2.14287e+08	1.69177e+08	1.37876e+08	1.2989e+06	1.19394e+06	973116	1.28514e+06	853857	1.63525e+06	1110337	407237
667	1	Q69ZR2	Q69ZR2	E3 ubiquitin-protein ligase HECTD1	Hectd1	Mus musculus	290.09	13	13	0	0	0	0	75378.5	0	19542.3	0	0	0	0	0	347154	0	3736.17	31618
668	1	Q6DIA2	Q6DIA2	Exocyst complex component 3-like protein 4	Exoc3l4	Mus musculus	81.037	13	13	0	0	0	0	0	0	0	0	67588	598546	198067	500192	1.22618e+06	279212	134033	382402
669	1	Q6DYE8	Q6DYE8	Ectonucleotide pyrophosphatase/phosphodiesterase family member 3	Enpp3	Mus musculus	98.665	13	13	21510.9	26416.8	19025.7	0	0	9940.05	0	0	177444	29683.4	392230	122404	47321.1	12456.1	94074.9	115747
670	1	Q71KU9	Q71KU9	Fibrinogen-like protein 1	Fgl1	Mus musculus	36.438	13	13	223414	227458	354570	269746	2.01411e+06	2.88711e+06	3.40766e+06	2.66559e+06	5.61302e+06	1.0525e+06	545652	2.2916e+06	3.95245e+07	5.93404e+06	7.35592e+07	3.08433e+07
671	1	Q76MZ3	Q76MZ3	Serine/threonine-protein phosphatase 2A 65 kDa regulatory subunit A alpha isoform	Ppp2r1a	Mus musculus	65.324	17	13	72944.7	131588	178676	141049	933903	640863	492656	744189	0	157830	125796	85406	1.87481e+06	89559.5	165121	657179
672	1	Q80W65	Q80W65	Proprotein convertase subtilisin/kexin type 9	Pcsk9	Mus musculus	74.823	13	13	1514753	1.85327e+06	2.49185e+06	2.33691e+06	1.08674e+07	7.69535e+06	1.23619e+07	1.09378e+07	118610	92498.5	96085.4	209208	1061158	804267	1.27782e+06	1.03744e+06
673	1	Q8BH59	Q8BH59	Electrogenic aspartate/glutamate antiporter SLC25A12, mitochondrial	Slc25a12	Mus musculus	74.57	15	13	0	0	0	0	0	0	0	0	0	28429.5	12738	6908.44	2.73189e+06	12341.8	23221.3	822235
674	1	Q8BMA6	Q8BMA6	Signal recognition particle subunit SRP68	Srp68	Mus musculus	70.576	13	13	0	0	0	0	0	0	0	0	0	7400.2	17140.1	7179.63	600808	74408.7	153741	265283
675	1	Q8BYC6	Q8BYC6	Serine/threonine-protein kinase TAO3	Taok3	Mus musculus	105.338	15	13	0	0	0	0	0	0	0	0	0	141848	26398.3	43112.5	1.01723e+06	76893.5	203971	348848
676	1	Q8C165	Q8C165	N-fatty-acyl-amino acid synthase/hydrolase PM20D1	Pm20d1	Mus musculus	55.662	13	13	4.13183e+06	2.82611e+06	1.84375e+06	3.2112e+06	2.75988e+06	2.54888e+06	4114365	2.45508e+06	0	3689.86	0	5557.68	6975.15	16630.7	0	9199.9
677	1	Q8C7X2	Q8C7X2	ER membrane protein complex subunit 1	Emc1	Mus musculus	111.606	13	13	0	0	0	0	0	0	0	0	0	17083.6	11152.3	5963.05	2.11677e+06	6187.95	12808.1	603710
678	1	Q8CG14	Q8CG14	Complement C1s-1 subcomponent	C1s1	Mus musculus	76.858	22	13	2.44257e+07	2.11281e+07	2.36336e+07	2.18268e+07	1.41308e+07	2.1165e+07	2.56154e+07	1.4648e+07	1.78449e+07	7247571	3.09849e+06	1.1159e+07	1.09262e+07	4.38071e+07	23121395	2.40759e+07
679	1	Q8CG85	Q8CG85	MAM domain-containing protein 2	Mamdc2	Mus musculus	77.325	13	13	0	0	0	0	138207	222545	40800.4	171009	17179.6	11808.6	53272.3	18494.4	1.09988e+06	427376	461158	559042
680	1	Q8K135	Q8K135	Dyslexia-associated protein KIAA0319-like protein	Kiaa0319l	Mus musculus	115.313	13	13	155372	66769.5	115554	166302	0	76654.3	236093	6325.31	1578703	1.28883e+06	1.2573e+06	1.36472e+06	1.16763e+06	3.16884e+06	2.72238e+06	2.12558e+06
681	1	Q8K4Q8	Q8K4Q8	Collectin-12	Colec12	Mus musculus	81.305	13	13	0	18210.1	0	0	42390.4	98836.4	137154	73313.6	471495	448618	986113	783910	1.75407e+06	1306496	1.45441e+06	1.29856e+06
682	1	Q8VBT6	Q8VBT6	Apolipoprotein B receptor	Apobr	Mus musculus	102.707	13	13	13684.3	0	17491.6	20612.2	295483	186006	288632	366366	0	0	0	0	0	0	0	5996.19
683	1	Q8VDN2	Q8VDN2	Sodium/potassium-transporting ATPase subunit alpha-1	Atp1a1	Mus musculus	112.983	21	13	0	0	0	0	2964.26	0	0	0	1.94942e+06	7.06481e+06	5.40448e+06	5.64058e+06	8.01376e+06	3.29743e+06	2.32438e+06	4.2246e+06
684	1	Q91WP0	Q91WP0	Mannan-binding lectin serine protease 2	Masp2	Mus musculus	75.516	13	13	19566592	2.22706e+07	1.97364e+07	1.97535e+07	1.46138e+07	3.06308e+07	3.45943e+07	2.8677e+07	2.96712e+06	2.415e+06	5.32209e+06	3.50453e+06	4.50217e+06	6.10093e+06	8.66125e+06	5863138
685	1	Q91WV7	Q91WV7	Neutral and basic amino acid transport protein rBAT	Slc3a1	Mus musculus	78.12	13	13	0	0	0	0	39941.1	109740	125581	118385	0	0	28755.6	0	135517	412627	478698	295224
686	1	Q91YH5	Q91YH5	Atlastin-3	Atl3	Mus musculus	60.573	13	13	0	0	0	0	0	0	0	411989	0	16821.1	6191.38	9062.51	2.28115e+06	11850.4	23738.9	563413
687	1	Q99JH7	Q99JH7	Calsyntenin-3	Clstn3	Mus musculus	105.876	13	13	0	16865.7	16940.2	13539.8	13285.2	4199.3	12416	11538.3	716340	2.52152e+06	2.67113e+06	2.38932e+06	3.27541e+06	2.32019e+06	1.83588e+06	2.00762e+06
688	1	Q99LL3	Q99LL3	Carbohydrate sulfotransferase 12	Chst12	Mus musculus	49.399	13	13	85596.4	40369.6	158270	147654	157944	264867	202884	104462	2.48384e+06	2955546	2.92332e+06	2.84291e+06	2.80912e+06	4518381	4.99759e+06	4.58205e+06
689	1	Q99MN9	Q99MN9	Propionyl-CoA carboxylase beta chain, mitochondrial	Pccb	Mus musculus	58.408	13	13	0	0	0	37739.5	0	0	0	0	0	0	0	0	893307	123786	11920.2	274444
690	1	Q9CVB6	Q9CVB6	Actin-related protein 2/3 complex subunit 2	Arpc2	Mus musculus	34.356	13	13	629716	476322	1.05041e+06	587013	2.99089e+06	2.62117e+06	2.30081e+06	2.5442e+06	107177	684076	191470	397570	8.37937e+06	78627.4	93150.8	1.93431e+06
691	1	Q9CZN7	Q9CZN7	Serine hydroxymethyltransferase, mitochondrial	Shmt2	Mus musculus	55.758	13	13	0	0	0	0	0	0	0	0	0	0	0	0	1.90025e+06	0	0	536527
692	1	Q9D0I9	Q9D0I9	Arginine--tRNA ligase, cytoplasmic	Rars1	Mus musculus	75.674	13	13	0	0	23080.2	0	190550	99561.2	20707	108840	0	6954.84	0	0	807480	7751.49	49117.5	193746
693	1	Q9D0K2	Q9D0K2	Succinyl-CoA:3-ketoacid coenzyme A transferase 1, mitochondrial	Oxct1	Mus musculus	55.987	13	13	0	0	10340.3	0	0	0	0	0	0	0	0	0	3.18918e+06	0	0	914693
694	1	Q9DBG3	Q9DBG3	AP-2 complex subunit beta	Ap2b1	Mus musculus	104.581	13	13	0	0	0	0	225501	128136	36370.7	106778	0	74611.8	28962.6	22100.9	857118	32281.8	106552	321672
695	1	Q9DBH5	Q9DBH5	Vesicular integral-membrane protein VIP36	Lman2	Mus musculus	40.431	13	13	978148	1.06449e+06	957494	936202	2.45623e+06	3.0621e+06	5.07495e+06	3.40398e+06	1.13754e+06	2.72119e+06	2.04079e+06	2.17319e+06	6.45282e+06	3.93786e+06	2.74767e+06	3.51287e+06
696	1	Q9EQS9	Q9EQS9	Immunoglobulin superfamily DCC subclass member 4	Igdcc4	Mus musculus	134.767	13	13	42493.6	65068.4	57226.3	55903.4	8511.17	67230.6	13412.9	47399	329600	672064	438028	744451	91938.2	435684	437814	202821
697	1	Q9JLJ2	Q9JLJ2	4-trimethylaminobutyraldehyde dehydrogenase	Aldh9a1	Mus musculus	53.515	13	13	199351	233680	343358	365134	1.51728e+06	1.96256e+06	1.97891e+06	1.9909e+06	35416.1	38554.2	77120.3	42815.8	1.92223e+06	749699	706394	1.01331e+06
698	1	Q9JLV5	Q9JLV5	Cullin-3	Cul3	Mus musculus	88.949	13	13	0	0	0	0	52950.7	0	0	25156.7	0	0	0	0	776311	0	19080.7	146353
699	1	Q9QUP5	Q9QUP5	Hyaluronan and proteoglycan link protein 1	Hapln1	Mus musculus	40.479	13	13	12738.9	0	10247.3	0	0	7178.72	5943.15	8295.55	8070.14	6506.85	55416.4	56928.1	584609	863471	640669	628674
700	1	Q9QZC2	Q9QZC2	Plexin-C1	Plxnc1	Mus musculus	176.479	13	13	0	0	0	0	0	0	29038.1	0	110824	153675	127195	164858	209148	110427	210464	94123.6
701	1	Q9R111	Q9R111	Guanine deaminase	Gda	Mus musculus	51.014	13	13	1.66965e+06	1.27308e+06	2.22489e+06	1.69273e+06	3.42295e+06	4.17581e+06	4.09191e+06	3.75887e+06	7133.87	13737.8	0	19944.3	912722	152235	309154	439160
702	1	Q9R117	Q9R117	Non-receptor tyrosine-protein kinase TYK2	Tyk2	Mus musculus	133.317	13	13	0	0	0	0	0	0	0	0	0	184970	157662	125988	150330	121103	96421.6	110552
703	1	Q9WTR1	Q9WTR1	Transient receptor potential cation channel subfamily V member 2	Trpv2	Mus musculus	85.967	13	13	0	0	0	0	0	0	0	0	151415	734495	281016	421699	858894	471467	273815	475332
704	1	Q9WU60	Q9WU60	Attractin	Atrn	Mus musculus	158.06	13	13	67983	80448	54572.4	54776	5849.67	25657.7	9426.51	19417.2	758658	612701	376827	820853	899595	766464	740297	752688
705	1	Q9Z0M6	Q9Z0M6	Adhesion G protein-coupled receptor E5	Adgre5	Mus musculus	90.415	13	13	2.34995e+06	1.74595e+06	2.67979e+06	2087805	1298561	3.34674e+06	3.18204e+06	1.7446e+06	1.99963e+07	1.32503e+07	1.83509e+07	15743890	1.72431e+07	3.97818e+07	4.06812e+07	2.57282e+07
706	1	Q9Z222	Q9Z222	N-acetyllactosaminide beta-1,3-N-acetylglucosaminyltransferase 2	B3GNT2	Mus musculus	45.883	13	13	345297	353644	371532	355784	252363	497854	321254	293209	2.32623e+07	3.71685e+07	2.64952e+07	2.90813e+07	4.75615e+07	41932596	4.06011e+07	3.10991e+07
707	1	Q9Z2L6	Q9Z2L6	Multiple inositol polyphosphate phosphatase 1	Minpp1	Mus musculus	54.54	13	13	3.68906e+06	3.88256e+06	3.91413e+06	3.56587e+06	1.13443e+06	3.64819e+06	2680553	2.91081e+06	1.89996e+06	1.96197e+06	1.8867e+06	1.9517e+06	1.22789e+06	3.98216e+06	2.99916e+06	2453491
708	1	A2AQ07	A2AQ07	Tubulin beta-1 chain	Tubb1	Mus musculus	50.442	13	12	64824.4	300238	229716	194797	2.0022e+06	1479124	1.39865e+06	1.67393e+06	1.55965e+06	16787878	4.26974e+06	8.34732e+06	3.99445e+07	3.02842e+06	3.21902e+06	1.16272e+07
709	1	D3Z7P3	D3Z7P3	Glutaminase kidney isoform, mitochondrial	Gls	Mus musculus	73.964	12	12	0	0	0	0	0	0	0	0	0	0	0	0	945632	0	0	252399
710	1	E9QA15	E9QA15	Caldesmon 1	Cald1	Mus musculus	89.274	12	12	32945.1	59955.7	78334.7	47844.1	81028.2	83788.2	31922.2	16214.8	0	0	0	0	1.25596e+06	4884.04	14301.8	390540
711	1	F8VQC1	F8VQC1	Signal recognition particle subunit SRP72	Srp72	Mus musculus	74.657	12	12	0	0	0	0	0	0	0	0	0	0	28503.8	19109.5	611275	23526.8	246201	334981
712	1	G3X972	G3X972	Sec24-related gene family, member C (S. cerevisiae)	Sec24c	Mus musculus	118.582	12	12	0	0	0	9941.17	112757	110910	50149.8	130864	0	0	0	0	1.3358e+06	24511.7	275947	456479
713	1	O08599	O08599	Syntaxin-binding protein 1	Stxbp1	Mus musculus	67.569	12	12	0	0	0	0	0	0	0	0	21395	139169	99530.3	93376.5	357503	36521.8	77116.7	158422
714	1	O09126	O09126	Semaphorin-4D	Sema4d	Mus musculus	95.641	12	12	40254.7	126408	124626	90154.8	0	33749.2	91589.9	26389.9	1.60416e+06	2.24302e+06	1.77641e+06	2.25985e+06	957693	1.32695e+06	1.32537e+06	1.36368e+06
715	1	O35643	O35643	AP-1 complex subunit beta-1	Ap1b1	Mus musculus	103.934	21	12	0	0	7145.19	0	336957	448688	88973.8	323315	0	19464.4	29140.6	7832.98	1.2695e+06	7494.85	75580.9	333645
716	1	O35887	O35887	Calumenin	Calu	Mus musculus	37.061	12	12	584764	1.87472e+06	1.72995e+06	1.25119e+06	1.23786e+06	627040	1.28941e+06	737072	833021	2.25958e+06	1.92836e+06	1.91047e+06	2.0987e+06	1.08292e+06	1.1494e+06	1.19274e+06
717	1	O55222	O55222	Integrin-linked protein kinase	Ilk	Mus musculus	51.373	12	12	9839.27	148379	103357	99459.7	225137	158129	94612.3	196021	953217	4.69848e+06	1.83292e+06	2.61946e+06	9.34955e+06	1.91489e+06	1.64999e+06	4.36488e+06
718	1	O70318	O70318	Band 4.1-like protein 2	Epb41l2	Mus musculus	109.942	14	12	0	0	10057.2	13023.5	39112.9	32895.7	52518.7	56880.7	33932.9	315696	157883	183103	511860	193790	453258	309449
719	1	O88879	O88879	Apoptotic protease-activating factor 1	Apaf1	Mus musculus	141.005	12	12	0	0	0	0	52025	52992.1	69858.3	36866.9	0	26546.3	7865.86	0	236599	35632.1	14838.3	60703
720	1	O88998	O88998	Noelin	Olfm1	Mus musculus	55.398	12	12	2.74001e+06	2.38367e+06	2.37912e+06	2.30818e+06	458736	1.27536e+06	1.24539e+06	959038	9.66375e+07	6.96217e+07	1.04252e+08	9.26525e+07	45560112	8.00338e+07	87011749	5.79496e+07
721	1	O89001	O89001	Carboxypeptidase D	Cpd	Mus musculus	152.406	12	12	134298	97463.1	220217	75213.6	330331	202035	124975	173734	176051	332324	441765	312187	1.18389e+06	568846	437304	679598
722	1	P01869	P01869	Ig gamma-1 chain C region, membrane-bound form	Ighg1	Mus musculus	43.387	12	12	1.82477e+06	1.32439e+06	4.04235e+06	2.40003e+06	1.68653e+06	3892060	1770882	2.08804e+06	8158701	38730704	1.9642e+07	2.8132e+07	7.26471e+07	1.05459e+08	5.68635e+07	7.27357e+07
723	1	P04202	P04202	Transforming growth factor beta-1 proprotein	Tgfb1	Mus musculus	44.314	12	12	479413	1.77595e+06	1.34738e+06	1.14521e+06	1.45483e+06	736967	638112	867578	2.59021e+07	5.02238e+07	4.50975e+07	3.64746e+07	8.3659e+07	29692962	3.77038e+07	52810084
724	1	P05532	P05532	Mast/stem cell growth factor receptor Kit	Kit	Mus musculus	109.345	12	12	685234	336499	594582	710888	75319.2	54480.9	136844	152460	4.22415e+06	5.34333e+06	3.32526e+06	5.08465e+06	6295874	1.97247e+06	2.57556e+06	3.4552e+06
725	1	P06801	P06801	NADP-dependent malic enzyme	Me1	Mus musculus	63.957	12	12	1.49882e+06	1.05363e+06	1.24e+06	1.13562e+06	3.24414e+06	2.03454e+06	905056	2.05265e+06	0	0	0	0	18361.6	0	0	0
726	1	P07310	P07310	Creatine kinase M-type	Ckm	Mus musculus	43.046	12	12	0	2.42926e+06	6.03726e+06	3.14686e+06	5.1112e+07	4.87654e+07	2.03113e+06	33620418	0	0	28091.3	0	4.68413e+06	2.24158e+06	217679	2283041
727	1	P07901	P07901	Heat shock protein HSP 90-alpha	Hsp90aa1	Mus musculus	84.79	12	12	284286	391436	416213	380964	3.04195e+06	2.05096e+06	3.22633e+06	2.61925e+06	97148.3	98529.4	128105	156485	2.10151e+06	551506	802524	1.01914e+06
728	1	P08103	P08103	Tyrosine-protein kinase HCK	Hck	Mus musculus	59.127	12	12	0	0	0	0	24296.5	26858	0	0	89475.2	205495	162982	203289	456714	991040	417642	492440
729	1	P10605	P10605	Cathepsin B	Ctsb	Mus musculus	37.279	12	12	8.22594e+06	9.34689e+06	6.65133e+06	7977561	5.11556e+06	1.02816e+07	1.60299e+07	1.06914e+07	2.26309e+06	2.41229e+06	3.1798e+06	3.01902e+06	3.28257e+06	16031903	1.0294e+07	7.52343e+06
730	1	P10852	P10852	4F2 cell-surface antigen heavy chain	Slc3a2	Mus musculus	58.336	12	12	1.75416e+06	1.35484e+06	1.38448e+06	1.33407e+06	314580	713127	697844	525352	3.64957e+06	3.60499e+06	3.77941e+06	3.88882e+06	7.616e+06	4.74859e+06	3144073	4.16215e+06
731	1	P12023	P12023	Amyloid-beta precursor protein	App	Mus musculus	86.723	12	12	370956	926403	735860	665356	793208	627464	760187	688109	407116	514000	456463	532077	799493	668453	921624	743039
732	1	P12960	P12960	Contactin-1	Cntn1	Mus musculus	113.39	12	12	666574	692725	847527	602321	60581.3	183387	485216	246832	444147	349911	411709	474145	155698	468969	315090	346118
733	1	P14685	P14685	26S proteasome non-ATPase regulatory subunit 3	Psmd3	Mus musculus	60.72	12	12	0	0	6414.79	0	248509	137969	121505	183876	0	22199.1	14825.8	20252.3	1.6007e+06	76411.9	84532.1	388223
734	1	P18052	P18052	Receptor-type tyrosine-protein phosphatase alpha	Ptpra	Mus musculus	93.698	12	12	0	0	0	0	0	0	0	0	162790	494911	278842	411109	916527	390551	312868	411441
735	1	P20152	P20152	Vimentin	Vim	Mus musculus	53.688	16	12	0	81991.6	528057	16408.4	1.6972e+06	1578791	1.35675e+06	1.56474e+06	6772.64	22891.5	102952	59009.1	363322	123863	155006	151374
736	1	P21440	P21440	Phosphatidylcholine translocator ABCB4	Abcb4	Mus musculus	140.379	17	12	0	0	0	0	0	0	0	0	0	46591.7	28111.5	7822.85	739448	172490	154769	303370
737	1	P26041	P26041	Moesin	Msn	Mus musculus	67.769	17	12	494594	487698	893521	530676	2.13187e+06	2.54903e+06	3.14385e+06	2.63335e+06	103668	247111	230315	163706	1.5955e+06	362886	239334	764200
738	1	P27656	P27656	Hepatic triacylglycerol lipase	Lipc	Mus musculus	57.39	12	12	2.68817e+06	2.78915e+06	1.93539e+06	2.33709e+06	86259.2	536786	2.10033e+06	938787	4.99686e+06	3.71185e+06	4.79096e+06	4.8289e+06	368878	1.63188e+06	6.55572e+06	3.01261e+06
739	1	P28798	P28798	Progranulin	Grn	Mus musculus	63.458	12	12	1784219	2.62206e+06	1697000	1911987	2.67272e+06	4.85314e+06	3.46874e+06	3.84364e+06	402372	318458	19845.4	367535	780291	978417	991739	955597
740	1	P35991	P35991	Tyrosine-protein kinase BTK	Btk	Mus musculus	76.437	12	12	0	0	0	0	14151.9	0	53523.9	0	0	35539.5	15458.8	20723.2	832737	109294	53953.4	389511
741	1	P47878	P47878	Insulin-like growth factor-binding protein 3	Igfbp3	Mus musculus	31.687	12	12	7.40206e+06	9.76249e+06	6.34207e+06	8.01284e+06	1.63834e+06	9.08204e+06	5.426e+06	5.41885e+06	2.01427e+06	1.87731e+06	1368454	2.78099e+06	1.49721e+06	3.29524e+06	2.12138e+06	2.38756e+06
742	1	P49446	P49446	Receptor-type tyrosine-protein phosphatase epsilon	Ptpre	Mus musculus	80.689	12	12	0	0	0	0	0	0	0	0	50860	193673	96275.7	117872	724592	331624	152532	335772
743	1	P60122	P60122	RuvB-like 1	Ruvbl1	Mus musculus	50.212	12	12	0	0	0	0	9839.88	0	0	0	0	49465	16580.8	33538.2	1.30401e+06	76210.8	22657.9	380917
744	1	P60229	P60229	Eukaryotic translation initiation factor 3 subunit E	Eif3e	Mus musculus	52.223	12	12	0	0	0	0	162662	7314.74	14661.5	29604.8	0	19850.8	34244.3	0	845874	6878.98	11167.7	224631
745	1	P63017	P63017	Heat shock cognate 71 kDa protein	Hspa8	Mus musculus	70.872	15	12	629304	804214	1.14381e+06	774922	9.15635e+06	6962981	4.90598e+06	6.51493e+06	605489	998001	875432	868557	4.40961e+06	1703574	1.51673e+06	2.36376e+06
746	1	P70168	P70168	Importin subunit beta-1	Kpnb1	Mus musculus	97.186	12	12	0	58323.8	69796.2	18487.5	312469	61573.8	124448	171748	13551.9	11796.5	37967.8	19212.6	584712	46940	87306.6	302507
747	1	P80313	P80313	T-complex protein 1 subunit eta	Cct7	Mus musculus	59.654	12	12	8911.78	15735.4	0	0	55402.3	0	0	48673.6	13543.5	188797	50090.5	43073.7	2.11405e+06	58661.5	145390	547788
748	1	P80316	P80316	T-complex protein 1 subunit epsilon	Cct5	Mus musculus	59.625	12	12	0	0	13121.5	0	30184.2	0	14022.7	0	0	105045	60893.4	36390.3	1.75377e+06	52267.2	95681.6	505110
749	1	P97298	P97298	Pigment epithelium-derived factor	Serpinf1	Mus musculus	46.233	12	12	2.66309e+07	3.55304e+07	2.94044e+07	2.7455e+07	13501360	5.73596e+07	4.07046e+07	4.69159e+07	259533	234347	271474	260032	656377	1.31899e+06	516887	507608
750	1	P97873	P97873	Lysyl oxidase homolog 1	Loxl1	Mus musculus	66.506	12	12	3.18254e+06	2.67e+06	1.80942e+06	2.40135e+06	4.8918e+06	1.20697e+07	9.78514e+06	8.81764e+06	8.20078e+06	2.87067e+06	1.08578e+06	5.15276e+06	1.2035e+07	5.71457e+06	8944048	8.24639e+06
751	1	P98156	P98156	Very low-density lipoprotein receptor	Vldlr	Mus musculus	96.374	12	12	0	0	0	0	158280	10710.4	0	38144.7	0	0	3969.56	0	388421	231246	77253.4	91549.1
752	1	Q02858	Q02858	Angiopoietin-1 receptor	Tek	Mus musculus	125.702	12	12	61998.8	28556.9	47531.5	8933.52	0	31644.7	8048.75	9848.34	225419	288542	253721	323447	204072	170412	165160	121091
753	1	Q07409	Q07409	Contactin-3	Cntn3	Mus musculus	113.232	13	12	0	0	0	0	0	0	0	0	21017.1	26219.4	32353.5	8739.48	448584	144420	145519	216671
754	1	Q11204	Q11204	CMP-N-acetylneuraminate-beta-galactosamide-alpha-2,3-sialyltransferase 2	St3gal2	Mus musculus	40.131	12	12	0	0	0	0	23622.9	0	0	0	374132	1.73676e+06	1.29059e+06	1.5318e+06	1.94047e+06	823359	1.41108e+06	1.05165e+06
755	1	Q3TLI0	Q3TLI0	Trafficking protein particle complex subunit 10	Trappc10	Mus musculus	141.496	12	12	0	0	0	0	0	0	0	0	0	0	0	0	293722	0	0	39973.6
756	1	Q3ULD5	Q3ULD5	Methylcrotonoyl-CoA carboxylase beta chain, mitochondrial	Mccc2	Mus musculus	61.382	12	12	0	0	0	0	0	0	0	0	0	0	0	0	811277	0	0	197908
757	1	Q3V1L4	Q3V1L4	Cytosolic purine 5'-nucleotidase	Nt5c2	Mus musculus	64.81	12	12	0	0	0	0	183387	103648	92815.7	122854	0	32728.6	0	0	798510	13199.1	13769.3	97812.4
758	1	Q5MJS3	Q5MJS3	Extracellular serine/threonine protein kinase FAM20C	Fam20c	Mus musculus	65.766	13	12	1.13031e+06	1.26332e+06	943195	899484	561860	826849	622650	453010	447385	346640	415560	401620	258557	1.01107e+06	1.16888e+06	754490
759	1	Q5XPI3	Q5XPI3	E3 ubiquitin-protein ligase RNF123	Rnf123	Mus musculus	148.653	12	12	0	0	0	0	108701	0	0	0	0	0	0	0	797778	5865.25	61024.4	277338
760	1	Q60963	Q60963	Platelet-activating factor acetylhydrolase	Pla2g7	Mus musculus	49.26	12	12	5473665	5222380	5088885	5055976	51983488	37532441	29370315	3.77501e+07	18056880	13934310	14097067	18054790	4.80722e+07	7.78398e+07	40647902	5.68074e+07
761	1	Q61072	Q61072	Disintegrin and metalloproteinase domain-containing protein 9	Adam9	Mus musculus	92.082	12	12	0	0	0	0	0	13584.1	0	0	0	93842.1	45763.1	55234.4	594886	149559	109152	277270
762	1	Q61112	Q61112	45 kDa calcium-binding protein	Sdf4	Mus musculus	42.063	12	12	33755.2	50480.6	106895	178429	496048	372365	345330	384182	140812	505476	440112	473468	1.06942e+06	288991	458633	529682
763	1	Q61805	Q61805	Lipopolysaccharide-binding protein	Lbp	Mus musculus	53.054	12	12	2.49227e+06	2.40277e+06	2034515	2.52506e+06	3.78121e+06	4.48493e+06	9.90047e+06	6.57309e+06	5.85805e+06	4.33879e+06	7.4024e+06	5915522	1.46256e+08	2.57622e+07	2.63166e+07	6.17295e+07
764	1	Q62190	Q62190	Macrophage-stimulating protein receptor	Mst1r	Mus musculus	150.521	12	12	0	10269.5	0	0	0	61090.9	0	14019	162936	134348	201333	208160	183848	853977	272905	331518
765	1	Q6AZB0	Q6AZB0	Brother of CDO	Boc	Mus musculus	121.332	12	12	0	20810.7	27405.5	5292.95	9933.18	9588.28	0	8162.69	183322	140500	187828	254272	1.08032e+06	1.32106e+06	663153	822642
766	1	Q6DFW5	Q6DFW5	Phospholipid-transporting ATPase IF	Atp11b	Mus musculus	133.539	12	12	0	0	0	0	0	0	0	0	0	37212	17184.4	5030.94	342247	96359.6	0	62544
767	1	Q6KAR6	Q6KAR6	Exocyst complex component 3	Exoc3	Mus musculus	86.455	12	12	0	0	0	0	0	0	0	0	0	0	0	0	529838	0	12225	131438
768	1	Q6PDJ1	Q6PDJ1	VWFA and cache domain-containing protein 1	Cachd1	Mus musculus	143.813	12	12	20595.2	9577.97	15366.7	11036.3	0	8174.47	24721.4	14476.2	52850.4	90850.5	115128	69403.3	44630.9	240905	146368	64475.8
769	1	Q7TMK9	Q7TMK9	Heterogeneous nuclear ribonucleoprotein Q	Syncrip	Mus musculus	69.635	15	12	0	0	0	0	22540.9	0	0	17787.8	50558.6	33021.7	31332.9	51372.3	3.84496e+06	296733	532706	1.51637e+06
770	1	Q7TQ48	Q7TQ48	Sarcalumenin	Srl	Mus musculus	54.286	12	12	0	0	0	0	19744.7	0	0	0	0	11964.8	64997.7	48191.5	1.4187e+06	605681	809396	791260
771	1	Q80TH2	Q80TH2	Erbin	Erbin	Mus musculus	157.251	13	12	0	0	0	0	0	0	0	0	249235	2.35537e+06	773782	1.36452e+06	3.16247e+06	585144	383663	1.19298e+06
772	1	Q80UJ7	Q80UJ7	Rab3 GTPase-activating protein catalytic subunit	Rab3gap1	Mus musculus	110.199	12	12	0	0	0	0	0	0	0	0	0	0	0	0	467242	0	0	125879
773	1	Q80VA0	Q80VA0	N-acetylgalactosaminyltransferase 7	Galnt7	Mus musculus	75.421	12	12	293035	342344	256448	240822	0	79213.3	143409	184364	0	31908.3	44550.8	8007.06	451322	186041	53597	181784
774	1	Q80YC5	Q80YC5	Coagulation factor XII	F12	Mus musculus	65.702	12	12	9.36665e+07	1.0307e+08	8.12261e+07	8.28929e+07	2.13981e+07	4.84189e+07	3.64942e+07	3.29687e+07	5.72045e+06	5.81473e+06	5.34415e+06	6.10484e+06	2.05837e+06	2.7528e+06	2.71363e+06	2.23507e+06
775	1	Q8BKG3	Q8BKG3	Inactive tyrosine-protein kinase 7	Ptk7	Mus musculus	117.534	12	12	297560	244197	251948	241165	216257	525014	336453	394855	418298	371171	442910	454340	603567	2.43691e+06	755944	1.20141e+06
776	1	Q8BLY1	Q8BLY1	SPARC-related modular calcium-binding protein 1	Smoc1	Mus musculus	51.077	12	12	0	0	0	0	0	0	0	0	1.15935e+06	3.58956e+06	1.61124e+06	3.1909e+06	737657	4.25363e+06	2.49118e+06	1.84543e+06
777	1	Q8BMG7	Q8BMG7	Rab3 GTPase-activating protein non-catalytic subunit	Rab3gap2	Mus musculus	152.535	12	12	0	0	0	0	0	0	0	0	0	0	0	0	539609	0	0	77942.6
778	1	Q8BML9	Q8BML9	Glutamine--tRNA ligase	Qars1	Mus musculus	87.676	12	12	0	0	0	0	53757.9	70351	70330.7	41930.8	0	0	0	0	1.95728e+06	48116.4	6517.22	88685.5
779	1	Q8BP47	Q8BP47	Asparagine--tRNA ligase, cytoplasmic	NARS1	Mus musculus	64.277	12	12	0	0	10000.1	0	86885.5	27244.3	132504	97298.5	0	106767	0	19023.8	883910	103594	43299.5	248042
780	1	Q8BPU7	Q8BPU7	Engulfment and cell motility protein 1	Elmo1	Mus musculus	83.937	12	12	0	0	0	0	0	0	0	0	8319.04	239810	40098.1	103010	560631	170503	37414.1	181286
781	1	Q8C7G5	Q8C7G5	Apolipoprotein A-V	Apoa5	Mus musculus	41.259	12	12	709428	491584	310117	379910	2.40834e+06	1.71157e+06	1.31442e+06	1.76277e+06	473878	569609	1.06812e+06	826321	8.51409e+06	6.70948e+06	973388	4.17752e+06
782	1	Q8CIF4	Q8CIF4	Biotinidase	Btd	Mus musculus	58.155	12	12	1.31112e+07	1.58289e+07	1.30167e+07	1.30556e+07	2.17658e+06	1.40676e+07	8.99459e+06	7.34315e+06	10148244	8.30201e+06	6.51916e+06	9.55041e+06	2.15059e+06	7.15355e+06	8.33063e+06	4.20638e+06
783	1	Q8JZQ2	Q8JZQ2	AFG3-like protein 2	Afg3l2	Mus musculus	89.519	14	12	0	0	0	0	0	0	0	0	0	6175.63	9136.16	0	1.14509e+06	0	0	359035
784	1	Q8JZQ9	Q8JZQ9	Eukaryotic translation initiation factor 3 subunit B	Eif3b	Mus musculus	91.372	12	12	0	16444.2	12734.1	0	381841	86399.5	37539.8	255038	0	9165.76	42644.4	13526.5	562227	0	35626.7	199084
785	1	Q8K209	Q8K209	Adhesion G-protein coupled receptor G1	Adgrg1	Mus musculus	77.254	12	12	0	7799.83	11996.4	10118.4	20009.7	10078.7	9371.54	18015.2	4.51478e+06	8.50333e+06	8.36525e+06	7979715	1.19479e+07	7.29086e+06	6.71504e+06	8.20254e+06
786	1	Q8K400	Q8K400	Syntaxin-binding protein 5	Stxbp5	Mus musculus	127.652	13	12	0	0	0	0	0	0	0	0	12842.9	157165	57273.1	78156.6	949946	15168.9	14641.4	249583
787	1	Q8QZS1	Q8QZS1	3-hydroxyisobutyryl-CoA hydrolase, mitochondrial	Hibch	Mus musculus	43.039	12	12	0	0	0	0	0	0	0	7231.27	0	0	0	0	1.49995e+06	0	0	326455
788	1	Q8R3I9	Q8R3I9	UDP-GlcNAc:betaGal beta-1,3-N-acetylglucosaminyltransferase 8	B3gnt8	Mus musculus	43.371	12	12	0	0	0	0	0	0	0	0	1.32357e+06	2.45059e+06	1.52661e+06	2.00252e+06	4.29169e+06	2.50487e+06	2.15512e+06	2.79477e+06
789	1	Q8R4H2	Q8R4H2	Rho guanine nucleotide exchange factor 12	Arhgef12	Mus musculus	172.353	12	12	0	0	0	0	0	0	0	0	0	0	11048.7	0	350272	0	0	55520.3
790	1	Q8VCF1	Q8VCF1	Soluble calcium-activated nucleotidase 1	Cant1	Mus musculus	45.654	12	12	75481.5	281619	194209	186865	257738	227063	314888	243148	222162	651839	732896	535386	586482	179881	535755	238205
791	1	Q8VCS0	Q8VCS0	N-acetylmuramoyl-L-alanine amidase	Pglyrp2	Mus musculus	57.705	12	12	58638969	6.11746e+07	52978656	5.89444e+07	22617411	5.67242e+07	4.11912e+07	3.74699e+07	2.78093e+07	1.9368e+07	1.69375e+07	2.37528e+07	4.00173e+06	5.90232e+06	6.45862e+06	5.1581e+06
792	1	Q8VDC1	Q8VDC1	FYVE and coiled-coil domain-containing protein 1	Fyco1	Mus musculus	162.338	12	12	0	0	0	0	0	0	0	0	0	0	0	0	406510	0	0	67758.7
793	1	Q91VE0	Q91VE0	Long-chain fatty acid transport protein 4	Slc27a4	Mus musculus	72.319	12	12	0	0	0	0	0	0	0	0	0	5912.41	0	0	538158	0	0	116817
794	1	Q91W89	Q91W89	Alpha-mannosidase 2C1	Man2c1	Mus musculus	115.689	12	12	21104	0	44310.5	23549.2	297835	210891	193157	251946	0	12824.4	0	0	381928	66571.1	127577	218267
795	1	Q91X17	Q91X17	Uromodulin	Umod	Mus musculus	70.845	12	12	1.29807e+06	1.47245e+06	1.17717e+06	1.27163e+06	1.52177e+06	2.06665e+06	1.87828e+06	1.7022e+06	7.93851e+07	5.44113e+07	5.72227e+07	83093945	1.75276e+08	2.39292e+08	2.96162e+08	2.28751e+08
796	1	Q91XQ5	Q91XQ5	Carbohydrate sulfotransferase 15	Chst15	Mus musculus	64.986	12	12	55120.8	59454.7	35980.7	35356.4	24108.6	124342	66250.9	67366.7	1.13282e+06	911650	1.22452e+06	991391	2.6478e+06	3.75975e+06	5.2004e+06	3287441
797	1	Q99MS7	Q99MS7	EH domain-binding protein 1-like protein 1	Ehbp1l1	Mus musculus	184.837	12	12	0	0	0	0	45539.5	14720.6	23329.6	17661.1	42175.6	327867	115045	179346	576005	183876	240574	332678
798	1	Q9CZP5	Q9CZP5	Mitochondrial chaperone BCS1	Bcs1l	Mus musculus	47.404	12	12	0	0	0	0	0	0	0	0	0	0	0	0	474255	0	0	144947
799	1	Q9D154	Q9D154	Leukocyte elastase inhibitor A	Serpinb1a	Mus musculus	42.577	15	12	236672	321385	549660	455069	1.56509e+06	612625	1.05432e+06	910785	291281	781323	442726	532541	1.94879e+06	962060	600622	1.19678e+06
800	1	Q9D1A2	Q9D1A2	Cytosolic non-specific dipeptidase	Cndp2	Mus musculus	52.767	12	12	277423	290079	430431	365112	1.62257e+06	803028	1.27879e+06	948242	0	0	0	0	401100	0	16302.1	116771
801	1	Q9DB05	Q9DB05	Alpha-soluble NSF attachment protein	Napa	Mus musculus	33.19	14	12	0	0	0	0	136161	42933.6	26252.3	90517.8	36118.7	479126	323365	340164	2.04262e+06	344263	206995	745555
802	1	Q9DBE8	Q9DBE8	Alpha-1,3/1,6-mannosyltransferase ALG2	Alg2	Mus musculus	47.404	12	12	0	0	0	0	0	0	0	0	0	8426.3	0	0	721489	0	0	128808
803	1	Q9DBI0	Q9DBI0	Transmembrane protease serine 6	Tmprss6	Mus musculus	90.977	12	12	0	0	0	0	0	0	0	0	151791	703144	222746	221376	235921	89624.3	209711	243982
804	1	Q9DC29	Q9DC29	ATP-binding cassette sub-family B member 6	Abcb6	Mus musculus	93.77	12	12	0	0	0	0	0	0	0	0	109896	342171	133655	228474	1.80114e+06	367904	134142	681268
805	1	Q9DC69	Q9DC69	NADH dehydrogenase [ubiquinone] 1 alpha subcomplex subunit 9, mitochondrial	Ndufa9	Mus musculus	42.526	12	12	0	0	0	0	0	0	0	0	0	9255.79	0	0	1.86836e+06	0	15626.5	340541
806	1	Q9EPL0	Q9EPL0	Xylosyltransferase 2	Xylt2	Mus musculus	96.814	12	12	265244	274399	247358	299433	992438	814822	1.11627e+06	1.06409e+06	71416.6	245425	153271	196084	203657	153569	91478.7	127317
807	1	Q9EPU5	Q9EPU5	Tumor necrosis factor receptor superfamily member 21	Tnfrsf21	Mus musculus	71.985	12	12	36756.1	39954.3	20056.4	36497.9	0	86007.8	195677	66538.6	5.59703e+06	5.33611e+06	5.23605e+06	6.81045e+06	1.02482e+07	17214757	1.30982e+07	12616530
808	1	Q9JK53	Q9JK53	Prolargin	Prelp	Mus musculus	43.291	12	12	0	0	10760.5	0	13697.3	42012.8	89681.9	67091.8	3.11298e+06	3223851	6.44388e+06	4.56657e+06	7814176	6.73816e+06	1.01285e+07	7099815
809	1	Q9QUR8	Q9QUR8	Semaphorin-7A	Sema7a	Mus musculus	74.993	12	12	77673.3	35853.2	62061.3	46219.4	12995.1	209165	160409	63835.1	176795	110148	144202	130982	208876	392527	270697	261570
810	1	Q9QXY6	Q9QXY6	EH domain-containing protein 3	Ehd3	Mus musculus	60.821	12	12	0	0	0	0	7080.93	0	0	32298.3	15936.4	98648.5	237396	274978	3.77276e+06	74917.1	278275	1185120
811	1	Q9R0M3	Q9R0M3	Sushi-repeat-containing protein SRPX	Srpx	Mus musculus	51.574	12	12	0	0	0	0	0	0	0	0	430210	279346	317120	403570	477320	1.14348e+06	976609	659102
812	1	Q9R118	Q9R118	Serine protease HTRA1	Htra1	Mus musculus	51.212	12	12	8104.89	0	8780.86	0	69538.8	63905.5	79037.7	75020.4	2.46083e+06	2.71779e+06	3.37959e+06	3.13153e+06	5.94778e+06	2.33253e+06	3.21118e+06	2.79667e+06
813	1	Q9R182	Q9R182	Angiopoietin-related protein 3	Angptl3	Mus musculus	52.543	12	12	4.28632e+06	4.09598e+06	3.48044e+06	3.5057e+06	1.24675e+07	4.87075e+06	1.15085e+07	8.76695e+06	120292	53560.6	59141.9	73532.8	719667	59049.7	377792	393859
814	1	Q9R1S3	Q9R1S3	GPI ethanolamine phosphate transferase 1	Pign	Mus musculus	105.046	12	12	0	0	0	0	0	0	0	0	0	54269.7	0	0	1.69667e+06	41888.1	11453.5	453299
815	1	Q9R1X5	Q9R1X5	ATP-binding cassette sub-family C member 5	Abcc5	Mus musculus	161.125	12	12	0	0	0	0	0	0	0	0	0	52188.3	32848.7	18551.4	713976	65452.1	0	182633
816	1	Q9WUA3	Q9WUA3	ATP-dependent 6-phosphofructokinase, platelet type	Pfkp	Mus musculus	85.458	12	12	14224.8	76363.4	20004.9	48996.6	499601	420287	655547	563785	30759.2	417779	180656	193244	1.17294e+06	324240	344174	544258
817	1	Q9WVJ9	Q9WVJ9	EGF-containing fibulin-like extracellular matrix protein 2	Efemp2	Mus musculus	49.425	12	12	284114	216000	161962	198133	488391	842001	504018	843050	2.18828e+06	1.97838e+06	1.35865e+06	2.53346e+06	3.65654e+06	5.72181e+06	5.53016e+06	4.20406e+06
818	1	Q9Z0F8	Q9Z0F8	Disintegrin and metalloproteinase domain-containing protein 17	Adam17	Mus musculus	93.058	12	12	0	0	0	21954.8	80595.4	58341.3	143602	112214	66548.6	290628	199402	231172	404895	366061	299346	364949
819	1	Q9Z1E4	Q9Z1E4	Glycogen [starch] synthase, muscle	Gys1	Mus musculus	83.928	13	12	0	0	0	0	1.09399e+06	33896.1	0	311704	0	0	16302	0	451325	50740.3	38279.9	102339
820	1	B0V2N1	B0V2N1	Receptor-type tyrosine-protein phosphatase S	Ptprs	Mus musculus	211.906	11	11	10440.5	36263.5	9333.19	38165.3	0	184054	58088.6	66373.3	5020.1	25250.1	41289.3	21151.2	81260.8	280118	153324	152497
821	1	E9Q287	E9Q287	A disintegrin-like and metallopeptidase (reprolysin type) with thrombospondin type 1 motif, 3	Adamts3	Mus musculus	135.185	13	11	0	0	0	0	0	0	0	0	50771.5	284180	131176	273717	814342	193826	342012	402994
822	1	E9Q8I9	E9Q8I9	Protein furry homolog	Fry	Mus musculus	339.099	13	11	0	0	0	0	0	0	0	0	0	40868.6	85673.9	18235.7	224612	33016.5	186522	69524.3
823	1	F8VQ07	F8VQ07	Albumin superfamily member 1	Albfm1	Mus musculus	70.175	11	11	5.81035e+06	6.8569e+06	5.30328e+06	5.51763e+06	1.55124e+06	2.48371e+06	1.11142e+06	2.07017e+06	29048.6	16296.4	4565.08	14454.6	0	0	0	0
824	1	O08553	O08553	Dihydropyrimidinase-related protein 2	Dpysl2	Mus musculus	62.278	12	11	174081	169064	244566	199994	555994	326820	346187	377867	31668.2	118095	197897	130446	1.18089e+06	90913.8	363640	519336
825	1	O08832	O08832	Polypeptide N-acetylgalactosaminyltransferase 4	Galnt4	Mus musculus	66.557	12	11	126375	304670	324516	271320	314635	235074	387615	367593	51922.2	298622	353958	247380	595805	208756	288622	366625
826	1	O35250	O35250	Exocyst complex component 7	Exoc7	Mus musculus	79.96	11	11	0	0	0	0	0	0	0	0	0	0	9567.14	0	441032	0	6773.4	114886
827	1	O88844	O88844	Isocitrate dehydrogenase [NADP] cytoplasmic	Idh1	Mus musculus	46.673	11	11	368618	376051	615937	420384	2.13761e+06	1065797	1.3545e+06	1.43471e+06	0	0	0	0	210942	0	0	55892.1
828	1	P00920	P00920	Carbonic anhydrase 2	Ca2	Mus musculus	29.034	11	11	17731012	2.36366e+07	3.06114e+07	21519937	50281195	96852154	1.52561e+08	97216715	41902.4	171293	220362	194024	1.37025e+06	624402	1.29797e+06	874512
829	1	P06240	P06240	Proto-oncogene tyrosine-protein kinase LCK	Lck	Mus musculus	57.943	11	11	0	0	0	0	0	0	0	0	42377.9	120911	35504.6	87343.7	66827.7	353828	197954	249311
830	1	P06745	P06745	Glucose-6-phosphate isomerase	Gpi	Mus musculus	62.767	11	11	444706	533439	1.8306e+06	944660	3.453e+06	5.08401e+06	2.1961e+06	4.23348e+06	0	0	0	0	303584	0	0	66314.7
831	1	P07742	P07742	Ribonucleoside-diphosphate reductase large subunit	Rrm1	Mus musculus	90.21	11	11	0	0	0	0	525156	135128	540152	280939	0	0	0	0	146486	49798.8	152805	115011
832	1	P09411	P09411	Phosphoglycerate kinase 1	Pgk1	Mus musculus	44.551	13	11	360771	1.13848e+06	2.16544e+06	718851	1.17828e+07	8.50646e+06	2854828	9.66301e+06	0	20522	36266.2	0	1.35655e+06	161437	89503.4	425873
833	1	P10810	P10810	Monocyte differentiation antigen CD14	Cd14	Mus musculus	39.204	11	11	446669	522989	1.37381e+06	810599	616195	2.05207e+06	1.67531e+06	1.34101e+06	228009	297229	520647	359529	886329	5.1497e+06	1.41066e+06	2.47482e+06
834	1	P11531	P11531	Dystrophin	Dmd	Mus musculus	425.84	11	11	0	0	0	0	87800.8	79868.2	0	32920.6	0	0	0	0	268092	8204.38	0	50780.1
835	1	P15116	P15116	Cadherin-2	Cdh2	Mus musculus	99.797	11	11	601230	732398	382923	603446	1.2548e+06	2253869	1.76e+06	1.76792e+06	152727	126120	168473	156920	56000.3	481270	164050	215549
836	1	P16330	P16330	2',3'-cyclic-nucleotide 3'-phosphodiesterase	Cnp	Mus musculus	47.122	11	11	0	0	0	0	0	0	0	0	264094	1.49177e+06	510603	799070	1.75302e+06	313468	254680	574786
837	1	P16675	P16675	Lysosomal protective protein	Ctsa	Mus musculus	53.845	11	11	4.79497e+06	4.52276e+06	4.02937e+06	4.41759e+06	2.61319e+06	2.87298e+06	4676992	2.96455e+06	136395	192969	168214	187847	534471	551371	674122	519414
838	1	P18293	P18293	Atrial natriuretic peptide receptor 1	Npr1	Mus musculus	119.109	11	11	0	0	0	0	0	0	0	0	8503.99	4130.49	144516	44032.4	131077	27836.1	75029.2	47260.5
839	1	P18406	P18406	CCN family member 1	Ccn1	Mus musculus	41.709	11	11	0	0	0	0	0	0	0	0	43989.2	548298	181027	384817	792867	294611	409061	491027
840	1	P21836	P21836	Acetylcholinesterase	Ache	Mus musculus	68.169	11	11	758552	1.44159e+06	1.17346e+06	1.06564e+06	1.31849e+06	1.08869e+06	1.23715e+06	1.15873e+06	3482815	8.37141e+06	1.14339e+07	8.23495e+06	9.41053e+06	6.11468e+06	7.97679e+06	7.28147e+06
841	1	P25688	P25688	Uricase	Uox	Mus musculus	35.039	11	11	0	0	0	0	48128.2	0	0	15924.6	0	0	0	0	4.12591e+06	0	0	1.16572e+06
842	1	P26339	P26339	Chromogranin-A	Chga	Mus musculus	51.789	11	11	2.19101e+06	1.93911e+06	2.13559e+06	1.86978e+06	2.73874e+06	5.7995e+06	8.28176e+06	6.32848e+06	587309	403197	386754	541360	1.97703e+06	2.24577e+06	3.40173e+06	2.2414e+06
843	1	P28828	P28828	Receptor-type tyrosine-protein phosphatase mu	Ptprm	Mus musculus	163.657	11	11	1.31126e+06	1.45413e+06	1.51434e+06	1.48062e+06	634647	1.46208e+06	1271444	913397	5.0592e+06	3.71618e+06	4.62261e+06	4.71133e+06	4.9374e+06	7.29847e+06	7521938	5.84854e+06
844	1	P29351	P29351	Tyrosine-protein phosphatase non-receptor type 6	Ptpn6	Mus musculus	67.559	11	11	0	18154	28961.5	0	137285	221630	107030	215327	0	0	8421.33	8128.23	274806	222442	94079.3	158714
845	1	P29788	P29788	Vitronectin	Vtn	Mus musculus	54.85	11	11	2.29179e+08	2.65141e+08	2.34938e+08	5.60351e+07	1.63989e+08	2.77609e+08	2.41778e+08	2.56115e+08	1.19558e+08	1.41199e+08	4.98326e+07	1.19008e+08	335037906	1.62335e+08	6.58414e+07	2.05227e+08
846	1	P35505	P35505	Fumarylacetoacetase	Fah	Mus musculus	46.177	11	11	1.4143e+06	1.18657e+06	1.3268e+06	1.42449e+06	1.6595e+06	1.87542e+06	694169	1.52347e+06	78750.2	95884.6	73842.5	86445.2	83358.9	74408.7	71102.3	59594.1
847	1	P35822	P35822	Receptor-type tyrosine-protein phosphatase kappa	Ptprk	Mus musculus	164.186	11	11	508786	665208	601653	551998	125951	181922	275039	207450	484071	441776	320569	484373	1010772	1.22114e+06	1.13494e+06	1.04083e+06
848	1	P36371	P36371	Antigen peptide transporter 2	Tap2	Mus musculus	77.444	11	11	0	0	0	0	0	0	0	0	0	46516.3	0	0	1239008	17784.6	0	360820
849	1	P36423	P36423	Thromboxane-A synthase	Tbxas1	Mus musculus	60.392	11	11	0	0	0	0	0	0	0	0	14661.1	852225	298736	439383	17777906	645822	495777	4.24863e+06
850	1	P41241	P41241	Tyrosine-protein kinase CSK	Csk	Mus musculus	50.718	12	11	9232.43	9548.52	16835.7	19811.2	36293.3	67844.6	35425.7	47722	7308.75	132184	89329.4	80381.1	709296	298280	209273	348349
851	1	P46471	P46471	26S proteasome regulatory subunit 7	Psmc2	Mus musculus	48.648	11	11	0	11748.5	0	0	197863	80159.8	55392.1	40458.7	0	74856.6	25713.7	17795.9	1.60096e+06	58955.3	101020	489134
852	1	P48036	P48036	Annexin A5	Anxa5	Mus musculus	35.753	11	11	73211.5	183925	207768	122647	342686	12829.4	79865.5	141849	2.48184e+06	9.77743e+06	5.1864e+06	7.05608e+06	1.48681e+07	1.6054e+06	1.49265e+06	4.66205e+06
853	1	P48999	P48999	Polyunsaturated fatty acid 5-lipoxygenase	Alox5	Mus musculus	77.968	11	11	0	0	0	0	13041.8	0	0	0	0	78476.3	0	7041.97	557117	4709.37	14185.6	183791
854	1	P49182	P49182	Heparin cofactor 2	Serpind1	Mus musculus	54.498	11	11	111955491	1.03602e+08	1.06546e+08	1.12959e+08	5.24451e+07	8.49514e+07	8.1415e+07	8.01458e+07	1.18e+07	9.454e+06	8.98482e+06	1.22782e+07	11959487	8490558	1.30736e+07	9.41574e+06
855	1	P51174	P51174	Long-chain specific acyl-CoA dehydrogenase, mitochondrial	Acadl	Mus musculus	47.906	11	11	0	54176.7	164429	8247.48	371822	68062.4	98282.4	184183	0	0	0	0	4.31193e+06	31385.8	0	1.26239e+06
856	1	P53657	P53657	Pyruvate kinase PKLR	Pklr	Mus musculus	62.309	11	11	8203	11615.7	10374.2	20036.8	188440	7075.63	93999.7	89246.3	71179.4	116771	317045	207872	395125	24438.9	782284	317194
857	1	P55012	P55012	Solute carrier family 12 member 2	Slc12a2	Mus musculus	131.035	12	11	0	0	0	0	10461.1	0	0	0	16383.1	213265	95658.2	132773	177727	224722	129639	731007
858	1	P61202	P61202	COP9 signalosome complex subunit 2	Cops2	Mus musculus	51.597	11	11	0	0	0	0	570651	272104	233824	413086	0	0	0	0	700433	23109.8	66724.8	268194
859	1	P62259	P62259	14-3-3 protein epsilon	Ywhae	Mus musculus	29.172	11	11	368238	547285	780863	593956	2.52454e+06	1.34228e+06	1.12509e+06	2.7797e+06	739154	4585437	1.78869e+06	2.941e+06	8.13488e+06	965869	736136	2.85226e+06
860	1	P62334	P62334	26S proteasome regulatory subunit 10B	Psmc6	Mus musculus	44.172	11	11	0	0	0	0	147794	35850	0	36219.7	0	39466.1	4381.31	6040.96	1.2807e+06	83838.7	87990.6	312448
861	1	P67778	P67778	Prohibitin 1	Phb1	Mus musculus	29.817	11	11	0	0	0	0	43103.7	0	0	0	0	267908	60286.8	113422	8.6975e+06	133134	151811	2.65639e+06
862	1	P70302	P70302	Stromal interaction molecule 1	Stim1	Mus musculus	77.571	12	11	0	0	0	0	0	0	0	0	0	112979	12474.1	49611.1	2.83375e+06	164152	165735	912969
863	1	P80315	P80315	T-complex protein 1 subunit delta	Cct4	Mus musculus	58.066	11	11	0	0	39288.2	0	93253.4	0	21758.7	27961.2	24872.5	154133	125502	64768.4	2.38636e+06	116888	207527	822993
864	1	Q03311	Q03311	Cholinesterase	Bche	Mus musculus	68.463	11	11	2.25197e+07	8.50393e+06	1.48812e+07	13217475	1.74468e+07	1.37169e+07	17546846	1.35145e+07	1.67135e+07	1.13935e+07	1.11099e+07	1.90352e+07	2.00735e+07	8055261	1.51168e+07	1.29155e+07
865	1	Q08EC4	Q08EC4	Cas scaffolding protein family member 4	Cass4	Mus musculus	88.619	11	11	0	0	0	0	0	0	0	0	0	12343.5	0	0	375890	5821.43	26923.4	128972
866	1	Q3U128	Q3U128	Protein APCDD1	Apcdd1	Mus musculus	58.639	11	11	0	0	0	0	22320.7	0	0	0	359373	1.35303e+06	1.137e+06	1.07928e+06	3.83006e+06	1.30094e+06	1.12229e+06	2.0165e+06
867	1	Q3UHQ6	Q3UHQ6	Protein dopey-2	Dop1b	Mus musculus	257.486	12	11	0	0	0	0	0	0	0	0	0	17615.3	9322.16	8518.48	344426	8909.69	13300.7	79325.1
868	1	Q3UMR5	Q3UMR5	Calcium uniporter protein, mitochondrial	Mcu	Mus musculus	39.681	11	11	0	0	0	0	0	0	0	0	0	172319	52179.2	82062.4	4.49212e+06	64095.6	104066	1.56299e+06
869	1	Q3UND0	Q3UND0	Src kinase-associated phosphoprotein 2	Skap2	Mus musculus	40.713	11	11	0	29122.3	14272.5	12608.9	104905	0	0	12877.7	14052.3	205962	54048.7	88453.5	1.0346e+06	136299	66514.5	365045
870	1	Q3V0K9	Q3V0K9	Plastin-1	Pls1	Mus musculus	70.41	13	11	0	31163.2	25871.3	10433.9	94919.7	57948.5	98328.8	76259.8	0	0	0	5360.58	783152	0	41681.1	208868
871	1	Q3V0T4	Q3V0T4	Integrin alpha-D	Itgad	Mus musculus	127.83	11	11	0	0	0	0	0	0	0	38289.8	0	0	0	0	0	245690	0	75729.7
872	1	Q4U2R1	Q4U2R1	E3 ubiquitin-protein ligase HERC2	Herc2	Mus musculus	527.466	11	11	0	0	0	0	0	0	0	0	0	0	0	0	146108	0	22431	0
873	1	Q505D1	Q505D1	Serine/threonine-protein phosphatase 6 regulatory ankyrin repeat subunit A	Ankrd28	Mus musculus	112.902	11	11	0	0	0	0	0	0	0	0	14285.8	37924.5	100941	44894.2	299078	13978.1	243344	148327
874	1	Q5ND28	Q5ND28	Scavenger receptor class F member 1	Scarf1	Mus musculus	87.468	11	11	0	0	0	0	0	0	0	0	412643	528558	286230	451224	283907	436261	182024	308753
875	1	Q61092	Q61092	Laminin subunit gamma-2	Lamc2	Mus musculus	130.162	11	11	0	0	0	0	0	0	0	0	5745.73	0	0	0	110410	103647	99271.3	40974.2
876	1	Q61176	Q61176	Arginase-1	Arg1	Mus musculus	34.808	11	11	282801	138502	269065	222290	4.26486e+06	1.05188e+06	651178	1.75827e+06	157131	124907	56960.4	83887.1	2845713	352707	455748	960590
877	1	Q61210	Q61210	Rho guanine nucleotide exchange factor 1	Arhgef1	Mus musculus	102.808	11	11	0	0	0	0	0	0	0	0	0	0	21447.8	14272.3	664015	58306.4	19889.1	183114
878	1	Q61468	Q61468	Mesothelin	Msln	Mus musculus	69.423	11	11	429284	455840	382100	421680	212063	1.28751e+06	381736	691247	9.95948e+06	8.19257e+06	8.72679e+06	10271084	6.57726e+06	3.48398e+07	1.08903e+07	1.4037e+07
879	1	Q61810	Q61810	Latent-transforming growth factor beta-binding protein 3	Ltbp3	Mus musculus	134.367	11	11	0	0	0	0	0	0	0	0	44296.2	83716.9	18888.7	43138.9	167287	179387	126685	105149
880	1	Q62356	Q62356	Follistatin-related protein 1	Fstl1	Mus musculus	34.555	11	11	372068	476327	346104	529854	231174	1120332	310596	738356	2.36212e+06	1.89042e+06	1.77935e+06	2593529	2.00359e+06	4.99918e+06	3.5282e+06	3.09202e+06
881	1	Q64737	Q64737	Trifunctional purine biosynthetic protein adenosine-3	Gart	Mus musculus	107.505	11	11	0	12045.7	29846.2	41745	194727	192322	213991	235454	0	0	0	0	143593	47826.5	62859.7	94601.3
882	1	Q69ZF3	Q69ZF3	Non-lysosomal glucosylceramidase	Gba2	Mus musculus	103.296	11	11	0	0	0	0	0	0	0	12573.6	0	0	0	0	705933	0	0	176706
883	1	Q6A009	Q6A009	E3 ubiquitin-protein ligase listerin	Ltn1	Mus musculus	198.922	11	11	0	0	24729.6	0	13109.5	86526.9	0	0	0	0	0	0	210337	0	0	18473
884	1	Q6DFZ1	Q6DFZ1	Golgi-specific brefeldin A-resistance factor 1	Gbf1	Mus musculus	206.784	11	11	0	0	0	0	0	0	0	0	0	0	0	0	165982	271797	0	39974.3
885	1	Q6P1B1	Q6P1B1	Xaa-Pro aminopeptidase 1	Xpnpep1	Mus musculus	69.591	11	11	0	6289.43	51035.7	37378.5	425852	176815	142296	251143	0	0	0	0	297566	0	0	42614.9
886	1	Q6PD26	Q6PD26	GPI transamidase component PIG-S	Pigs	Mus musculus	61.71	11	11	0	0	0	0	0	0	0	0	0	0	0	0	653614	0	0	199173
887	1	Q6Q477	Q6Q477	Plasma membrane calcium-transporting ATPase 4	Atp2b4	Mus musculus	133.071	11	11	0	0	0	0	0	0	0	0	92883.7	315236	437025	333543	2.28486e+06	1.2827e+06	873820	1.21824e+06
888	1	Q769J6	Q769J6	A disintegrin and metalloproteinase with thrombospondin motifs 13	Adamts13	Mus musculus	155.361	11	11	257969	211565	267571	268896	14463.3	129591	266618	158368	82813.2	79467.8	39872.4	75123.6	0	90599.6	250982	106677
889	1	Q7TNG5	Q7TNG5	Echinoderm microtubule-associated protein-like 2	Eml2	Mus musculus	70.735	11	11	0	24183.3	96250.1	28424.7	178730	186973	206681	170589	0	0	0	0	369594	0	0	69045.8
890	1	Q7TSI3	Q7TSI3	Serine/threonine-protein phosphatase 6 regulatory subunit 1	Ppp6r1	Mus musculus	94.529	11	11	0	0	0	0	0	0	0	0	26107.3	55404	82461.8	64135.1	789771	36243.1	269523	351291
891	1	Q80X19	Q80X19	Collagen alpha-1(XIV) chain	Col14a1	Mus musculus	193.014	11	11	6425.59	0	0	13732.9	24611.5	7896.3	64372.9	14208.9	0	0	5730.31	5518.09	184717	48094.6	92100.3	74047.2
892	1	Q8BG32	Q8BG32	26S proteasome non-ATPase regulatory subunit 11	Psmd11	Mus musculus	47.438	11	11	0	0	0	0	152645	20992.6	24971.4	76557.1	0	0	24691.4	0	1.34257e+06	46201.4	566322	804040
893	1	Q8BGR2	Q8BGR2	Volume-regulated anion channel subunit LRRC8D	Lrrc8d	Mus musculus	98.114	11	11	0	0	0	0	0	0	0	0	0	58949	0	0	294234	0	0	133418
894	1	Q8BH64	Q8BH64	EH domain-containing protein 2	Ehd2	Mus musculus	61.174	11	11	0	0	0	0	109414	107660	12549.2	75508	12035.1	62105.8	607454	239183	1.58785e+06	302844	817549	721112
895	1	Q8BHG1	Q8BHG1	Nardilysin	Nrdc	Mus musculus	132.892	11	11	0	0	0	24831.8	331988	30529	20978.9	174240	0	0	0	0	49042.3	0	0	0
896	1	Q8BMD8	Q8BMD8	Calcium-binding mitochondrial carrier protein SCaMC-1	Slc25a24	Mus musculus	52.904	11	11	0	14192.3	0	0	9643.24	0	0	0	0	5018.3	0	0	5.27006e+06	0	83035.9	1.53183e+06
897	1	Q8BRH0	Q8BRH0	Protein O-mannosyl-transferase TMTC3	Tmtc3	Mus musculus	104.2	11	11	0	0	0	0	0	0	0	0	0	0	0	0	880032	0	0	142786
898	1	Q8CGY8	Q8CGY8	UDP-N-acetylglucosamine--peptide N-acetylglucosaminyltransferase 110 kDa subunit	Ogt	Mus musculus	116.952	11	11	0	0	0	0	860208	327371	1.07305e+06	328660	0	0	0	0	112799	22787.7	86331	13721.7
899	1	Q8CIM7	Q8CIM7	Cytochrome P450 2D26	Cyp2d26	Mus musculus	56.976	15	11	0	0	0	0	0	0	0	0	0	0	0	0	911134	0	0	264333
900	1	Q8QZY1	Q8QZY1	Eukaryotic translation initiation factor 3 subunit L	Eif3l	Mus musculus	66.613	11	11	0	0	0	0	10052.3	0	0	4547.02	0	0	6747.75	0	561890	0	0	302966
901	1	Q8R016	Q8R016	Bleomycin hydrolase	Blmh	Mus musculus	52.511	11	11	3.69063e+06	2.98913e+06	2.7757e+06	3.60666e+06	1.0338e+07	5.59932e+06	9367028	7894722	8571.16	0	0	0	358188	7243.93	17001.3	50554.2
902	1	Q8R242	Q8R242	Di-N-acetylchitobiase	Ctbs	Mus musculus	41.296	11	11	4.3788e+06	4.60924e+06	4.39464e+06	4.23278e+06	775221	3.42943e+06	2.75278e+06	2.22337e+06	2.33525e+06	2.58372e+06	2.16746e+06	2.84019e+06	1.40105e+06	3.68071e+06	1.6163e+06	1889244
903	1	Q8R2S8	Q8R2S8	CD177 antigen	Cd177	Mus musculus	87.092	11	11	95482.1	112976	198116	144615	165602	286874	122938	199742	1.71562e+06	1.17493e+06	3.1989e+06	2.02486e+06	7587815	8765658	2.3574e+06	5552483
904	1	Q8R313	Q8R313	Exocyst complex component 6	Exoc6	Mus musculus	93.074	11	11	0	0	0	0	0	0	0	0	0	18100.5	0	4611.35	302138	0	8804.83	35869.6
905	1	Q8R420	Q8R420	Phospholipid-transporting ATPase ABCA3	Abca3	Mus musculus	191.972	15	11	0	0	0	0	0	0	0	0	0	0	34440.8	0	377888	0	0	86117.2
906	1	Q8R4V5	Q8R4V5	Oncoprotein-induced transcript 3 protein	Oit3	Mus musculus	60.318	11	11	356155	126801	204993	164803	1.02272e+06	1.61991e+06	1316930	1.35392e+06	3.47747e+07	596932	718125	1.33429e+07	5.1213e+07	11180435	8.69605e+06	2.06649e+07
907	1	Q8VC30	Q8VC30	Triokinase/FMN cyclase	Tkfc	Mus musculus	59.692	11	11	9536.24	7600.06	78210.4	15218.5	322648	158424	62031.3	201430	0	0	0	0	550188	41252.1	61893.8	168493
908	1	Q8VCC9	Q8VCC9	Spondin-1	Spon1	Mus musculus	90.823	11	11	350501	448098	444755	377313	430515	934958	555673	605706	189870	476310	312104	381753	400021	636139	942987	783678
909	1	Q8VIK5	Q8VIK5	Platelet endothelial aggregation receptor 1	Pear1	Mus musculus	110.583	11	11	0	0	0	0	0	0	0	0	761240	1.67362e+06	707296	1.49066e+06	1.0871e+06	1.04742e+06	717996	835874
910	1	Q91V88	Q91V88	Nephronectin	Npnt	Mus musculus	61.492	11	11	24976	0	0	0	0	238978	8146.43	0	340494	79474.4	22803.6	202706	1.27398e+06	131065	971327	786364
911	1	Q91VI7	Q91VI7	Ribonuclease inhibitor	Rnh1	Mus musculus	49.815	11	11	71385.4	30276.4	316214	240368	887267	1.29185e+06	683319	664057	0	57241.8	24045.3	52214.7	384533	230978	12872.7	185345
912	1	Q91YT8	Q91YT8	CSC1-like protein 1	Tmem63a	Mus musculus	91.861	11	11	0	0	0	0	0	0	0	0	33427.6	250167	98054.5	174273	1.35525e+06	177503	56000.6	357138
913	1	Q91ZE5	Q91ZE5	Adhesion G protein-coupled receptor E4	Adgre4	Mus musculus	77.047	11	11	0	0	49966.3	0	142114	49559.1	272807	243700	1858859	1.34609e+06	2.14462e+06	2.00974e+06	5.12361e+06	1.22614e+07	8.46909e+06	7.56178e+06
914	1	Q99L04	Q99L04	Dehydrogenase/reductase SDR family member 1	Dhrs1	Mus musculus	34.004	11	11	0	3809.03	9240.19	5274.52	41470.3	14852.5	9727.12	17237.4	0	13682.2	94653.4	72571.2	1.15857e+06	281658	20896	420223
915	1	Q99MQ4	Q99MQ4	Asporin	Aspn	Mus musculus	42.574	11	11	278742	200727	186305	169742	141679	0	36560.2	34587.3	1.9477e+06	1.83959e+06	2.07197e+06	1.87e+06	1.51944e+06	1.34049e+06	805551	839164
916	1	Q99MR8	Q99MR8	Methylcrotonoyl-CoA carboxylase subunit alpha, mitochondrial	Mccc1	Mus musculus	79.344	11	11	0	47328.7	0	0	96677.3	0	70303.1	102375	0	0	4546.21	0	668977	0	6376.19	247433
917	1	Q9CQN1	Q9CQN1	Heat shock protein 75 kDa, mitochondrial	Trap1	Mus musculus	80.21	11	11	0	0	0	0	0	0	0	0	0	0	0	0	622084	0	0	161379
918	1	Q9D024	Q9D024	PAT complex subunit CCDC47	Ccdc47	Mus musculus	55.846	11	11	0	0	0	0	0	0	0	0	0	6703.72	0	0	1.12022e+06	13312.2	8996.08	254849
919	1	Q9D4H8	Q9D4H8	Cullin-2	Cul2	Mus musculus	86.876	11	11	0	0	0	0	11525	0	19502.6	0	600440	0	0	0	290497	24893.6	14797.8	40049
920	1	Q9D783	Q9D783	Kelch-like protein 40	Klhl40	Mus musculus	69.591	11	11	0	0	0	0	14279.4	0	0	0	0	0	253877	26397.5	244853	331164	0	160401
921	1	Q9D906	Q9D906	Ubiquitin-like modifier-activating enzyme ATG7	Atg7	Mus musculus	77.52	11	11	120340	66028.4	171652	89802.9	625080	741241	802290	912427	0	0	0	0	109024	35762.5	28147.8	51246.4
922	1	Q9DBB9	Q9DBB9	Carboxypeptidase N subunit 2	Cpn2	Mus musculus	60.481	11	11	3.39393e+08	3.66198e+08	3.44838e+08	3.13965e+08	225943104	2.91848e+08	3.98404e+08	3.91664e+08	2.06355e+07	18393427	1.21035e+07	17845080	6.8741e+06	5.07556e+06	1.41167e+07	6.97878e+06
923	1	Q9DC61	Q9DC61	Mitochondrial-processing peptidase subunit alpha	Pmpca	Mus musculus	58.279	11	11	0	0	0	0	0	0	0	0	0	0	0	0	1.09306e+06	0	0	194045
924	1	Q9DCD0	Q9DCD0	6-phosphogluconate dehydrogenase, decarboxylating	Pgd	Mus musculus	53.246	11	11	618320	558073	1.55241e+06	1.1257e+06	2.30185e+06	2.59959e+06	2.93573e+06	2685851	6027.63	6089.46	13141.2	0	107853	31204.7	20431.1	140132
925	1	Q9DCL9	Q9DCL9	Bifunctional phosphoribosylaminoimidazole carboxylase/phosphoribosylaminoimidazole succinocarboxamide synthetase	Paics	Mus musculus	47.007	11	11	0	0	0	0	503520	186596	53642	314554	0	45687.3	33290.9	22328.1	2.10459e+06	225873	317389	686510
926	1	Q9EQF2	Q9EQF2	Kell blood group glycoprotein homolog	Kel	Mus musculus	80.867	11	11	29824.7	21630.3	33474	21094.7	5162.19	28181	24718.6	31626.2	162316	264337	226453	333726	664226	651931	497155	599789
927	1	Q9ER38	Q9ER38	Torsin-3A	Tor3a	Mus musculus	43.814	11	11	37286.7	148693	78851.9	89152.1	51124.1	197384	160743	212290	164319	134365	91901.8	206315	231880	781702	360699	287002
928	1	Q9JMB8	Q9JMB8	Contactin-6	Cntn6	Mus musculus	113.762	11	11	0	0	0	0	0	0	0	0	58917.6	65827.9	124641	77362.7	71152.5	198926	368470	92382.5
929	1	Q9QUJ7	Q9QUJ7	Long-chain-fatty-acid--CoA ligase 4	Acsl4	Mus musculus	79.078	12	11	0	0	0	0	0	0	0	0	0	73777	35617.3	35527	1.48674e+06	164772	139415	450449
930	1	Q9QWR8	Q9QWR8	Alpha-N-acetylgalactosaminidase	Naga	Mus musculus	47.236	11	11	260735	538469	390708	386080	1.05316e+06	569654	527327	579304	52407.3	323125	248329	262794	1.05128e+06	371081	231399	662058
931	1	Q9QXX4	Q9QXX4	Electrogenic aspartate/glutamate antiporter SLC25A13, mitochondrial	Slc25a13	Mus musculus	74.469	11	11	0	0	0	0	0	0	0	0	0	9233.7	0	0	1103115	0	0	284610
932	1	Q9R0B9	Q9R0B9	Procollagen-lysine,2-oxoglutarate 5-dioxygenase 2	Plod2	Mus musculus	84.489	11	11	85517.3	97073.9	102783	89086.3	20653.1	193909	118284	91502.7	103051	100965	133332	139321	169100	289885	266286	216079
933	1	Q9WV54	Q9WV54	Acid ceramidase	Asah1	Mus musculus	44.668	11	11	24063.1	63617.1	81004.1	61670.9	248898	129530	189748	232541	366430	524182	645526	515782	902453	543142	504323	602814
934	1	Q9WVJ3	Q9WVJ3	Carboxypeptidase Q	Cpq	Mus musculus	51.812	11	11	2.30627e+07	2.10575e+07	3.44514e+07	20041557	4.65877e+06	1.04495e+07	1.31498e+07	9.4861e+06	2.90798e+06	3.03957e+06	4.21114e+06	3.82332e+06	2.43818e+06	4.43408e+06	5.93773e+06	3.51461e+06
935	1	Q9Z2G6	Q9Z2G6	Protein sel-1 homolog 1	Sel1l	Mus musculus	88.341	11	11	0	0	0	0	5484.67	0	0	0	0	0	0	0	867808	20309.8	0	228831
936	1	Q9Z2I0	Q9Z2I0	Mitochondrial proton/calcium exchanger protein	Letm1	Mus musculus	82.989	11	11	0	0	0	0	0	0	0	0	0	0	0	0	2.4789e+06	0	0	497199
937	1	A2A432	A2A432	Cullin-4B	Cul4b	Mus musculus	110.699	16	10	12753.7	0	0	0	0	0	0	0	0	0	0	0	263657	0	0	61058.3
938	1	A2AJ15	A2AJ15	Endoplasmic reticulum mannosyl-oligosaccharide 1,2-alpha-mannosidase	Man1b1	Mus musculus	75.152	10	10	0	0	0	0	0	0	0	0	19108.1	71951	32285.3	31268.1	279646	0	147206	23754.6
939	1	B2RXC1	B2RXC1	Trafficking protein particle complex subunit 11	Trappc11	Mus musculus	128.397	10	10	0	0	0	0	0	0	0	0	0	0	0	0	348526	0	0	50904.3
940	1	D3Z5G7	D3Z5G7	Carboxylic ester hydrolase	Ces1b	Mus musculus	62.196	11	10	5.9904e+08	5.8226e+08	5.85924e+08	5.66057e+08	5.75205e+07	2.02352e+08	2.74065e+08	1.8099e+08	6.08635e+06	5.23935e+06	3.7871e+06	6.72628e+06	392422	621942	913157	589811
941	1	E9PYK3	E9PYK3	Protein mono-ADP-ribosyltransferase PARP4	Parp4	Mus musculus	216.136	10	10	0	0	0	0	0	0	0	0	0	0	0	0	495307	0	0	10924.8
942	1	E9Q3H4	E9Q3H4	Sushi domain-containing 1	Susd1	Mus musculus	83.187	10	10	0	0	0	0	0	0	0	0	3.75083e+06	3.6019e+06	2.96126e+06	4.43119e+06	3.75844e+06	4.18677e+06	2853988	3.36992e+06
943	1	O08709	O08709	Peroxiredoxin-6	Prdx6	Mus musculus	24.871	12	10	426904	632007	1.16752e+06	727554	3.33982e+06	2.18611e+06	2.22869e+06	2.23408e+06	0	30369	3170.79	11773.2	731216	25706.6	31588	235389
944	1	O08742	O08742	Platelet glycoprotein V	Gp5	Mus musculus	63.467	10	10	2986236	9.24739e+06	9.62797e+06	6.8842e+06	6986060	2652286	3381520	4603170	7.77361e+07	1.7742e+08	1.27772e+08	1.67958e+08	1.66153e+08	1.3571e+08	1.25802e+08	1.06793e+08
945	1	O09061	O09061	Proteasome subunit beta type-1	Psmb1	Mus musculus	26.372	10	10	4.00842e+06	2.18809e+06	4.41925e+06	4.11816e+06	2.18493e+07	8.30494e+06	1.39972e+07	1.83416e+07	23713.1	37587	58315.7	17603.3	1.27957e+06	176390	346082	445195
946	1	O35490	O35490	Betaine--homocysteine S-methyltransferase 1	Bhmt	Mus musculus	45.02	12	10	315849	93522.1	521017	304172	3.91258e+06	1.88051e+06	357423	2.28129e+06	69679	201203	52278	144156	997775	144628	82453.8	402904
947	1	O35639	O35639	Annexin A3	Anxa3	Mus musculus	36.384	10	10	0	13293.5	10589.5	11951.6	13877	6162.7	0	10717.8	641319	2.03753e+06	1.50928e+06	1.36592e+06	1.62279e+06	344526	481046	855713
948	1	O35857	O35857	Mitochondrial import inner membrane translocase subunit TIM44	Timm44	Mus musculus	51.09	10	10	0	0	0	0	0	0	0	0	0	35116	16597.9	29885.8	762906	20616.9	29935.8	222303
949	1	O54865	O54865	Guanylate cyclase soluble subunit beta-1	Gucy1b1	Mus musculus	70.597	10	10	0	23112.6	0	0	24666.1	33806.9	8684.47	8230.1	6227.81	52696.5	41165.6	56719.5	842847	7112.34	33629	146589
950	1	O55098	O55098	Serine/threonine-protein kinase 10	Stk10	Mus musculus	111.907	11	10	0	0	0	0	16893.5	0	0	0	26753.8	100291	67161.6	57624.2	487678	381137	120156	202731
951	1	O70570	O70570	Polymeric immunoglobulin receptor	Pigr	Mus musculus	85	10	10	22984.6	30016.6	19323.7	16343.6	79495.8	437158	26081.5	267153	507576	1.01868e+06	186037	721834	1.15629e+06	2.96205e+06	1.37531e+06	1.81884e+06
952	1	O70624	O70624	Myocilin	Myoc	Mus musculus	55.315	10	10	227677	189253	181448	237639	392440	597105	590753	436576	15346.4	0	0	0	84033.2	0	42953.7	23474.4
953	1	O88685	O88685	26S proteasome regulatory subunit 6A	Psmc3	Mus musculus	49.549	10	10	5661.06	0	13859.3	0	48912.8	15038	32097.8	23974.8	0	50403.6	14888.3	28371.9	1009493	100417	81393.1	249725
954	1	P01132	P01132	Pro-epidermal growth factor	Egf	Mus musculus	133.072	10	10	0	0	0	0	0	0	0	0	5678.46	0	0	23146.9	209355	0	335738	161225
955	1	P02089	P02089	Hemoglobin subunit beta-2	Hbb-b2	Mus musculus	15.879	19	10	100304372	59884445	111932002	83601707	1.63627e+08	83850374	7.44042e+08	4.10166e+08	9386964	11985102	3.32359e+07	22334292	1.07555e+08	27538538	4.07625e+07	5.3745e+07
956	1	P05201	P05201	Aspartate aminotransferase, cytoplasmic	Got1	Mus musculus	46.248	10	10	866128	1.32737e+06	3.04727e+06	1.64296e+06	4.07392e+06	3432400	1319662	2681088	0	0	0	0	89705.1	0	0	0
957	1	P08249	P08249	Malate dehydrogenase, mitochondrial	Mdh2	Mus musculus	35.61	10	10	48698.5	309179	782238	369654	563648	99695.7	255505	322505	16024.8	29830.2	24712.3	12433	2.54064e+07	34600.8	53858.5	6.27264e+06
958	1	P10107	P10107	Annexin A1	Anxa1	Mus musculus	38.734	10	10	0	0	5859.05	0	310271	156706	180340	350153	9383.75	196878	319253	210126	3.49441e+06	464158	860449	1.45336e+06
959	1	P13634	P13634	Carbonic anhydrase 1	Ca1	Mus musculus	28.329	10	10	3.17175e+06	4.12178e+06	7955852	5.81433e+06	8.03696e+06	3.46385e+06	20151006	8.91558e+06	5932.71	3380.24	4676.79	11058.1	227592	84055.2	90187.1	119186
960	1	P14733	P14733	Lamin-B1	Lmnb1	Mus musculus	66.786	11	10	50309	0	45874.7	40941.9	621329	306124	138412	497483	0	0	0	0	61369.1	0	0	0
961	1	P15327	P15327	Bisphosphoglycerate mutase	Bpgm	Mus musculus	29.977	10	10	275366	375999	1.08943e+06	701412	1.02517e+06	1.22797e+06	3.79741e+06	2214803	0	42221.6	0	15218.1	293040	22204.3	356956	226946
962	1	P16092	P16092	Fibroblast growth factor receptor 1	Fgfr1	Mus musculus	91.982	10	10	555685	469125	509214	493910	57400.8	518399	378426	287679	1.99203e+07	1.61702e+07	1.69691e+07	1.83454e+07	7.76568e+06	21452140	1.83473e+07	14108086
963	1	P20444	P20444	Protein kinase C alpha type	Prkca	Mus musculus	76.854	15	10	0	0	0	0	0	0	0	0	70062.4	488306	227469	303264	2.16565e+06	150317	46698.5	606736
964	1	P22437	P22437	Prostaglandin G/H synthase 1	Ptgs1	Mus musculus	69.043	10	10	0	0	0	0	12369.5	0	0	0	0	23830.9	8312.48	8444.35	3.56665e+06	0	0	535673
965	1	P22599	P22599	Alpha-1-antitrypsin 1-2	Serpina1b	Mus musculus	45.975	11	10	4.5051e+08	4.32297e+08	4.35944e+08	3.77383e+08	1.25365e+08	2.04243e+08	6.48179e+07	1.41753e+08	5.57617e+06	3.90868e+06	2.51486e+06	4.54225e+06	9.08882e+06	5.0093e+06	3.84415e+06	4.96722e+06
966	1	P26043	P26043	Radixin	Rdx	Mus musculus	68.545	10	10	38634.2	0	145718	44065.8	161454	211251	171278	188270	17556.3	113579	112851	72067.6	370723	26282.1	57665.7	117644
967	1	P28271	P28271	Cytoplasmic aconitate hydratase	Aco1	Mus musculus	98.13	10	10	25558.8	22549	84803.9	48173.4	507636	138826	696562	314970	0	0	0	0	110528	0	22967	40966.8
968	1	P29268	P29268	CCN family member 2	Ccn2	Mus musculus	37.823	10	10	0	0	0	0	476458	943792	346904	646167	0	0	0	25544	114134	116603	106305	120454
969	1	P29621	P29621	Serine protease inhibitor A3C	Serpina3c	Mus musculus	46.765	11	10	3.96741e+06	4.09111e+06	3.43619e+06	3.60611e+06	1.09664e+06	3.00831e+06	913706	1.08935e+06	3.20465e+06	2.52766e+06	2.90316e+06	2.94193e+06	2.17613e+06	7098242	3.0434e+06	3.51899e+06
970	1	P31428	P31428	Dipeptidase 1	Dpep1	Mus musculus	45.723	10	10	616910	686220	874948	454537	136353	172680	204967	192636	5.93749e+06	4.59833e+06	5.9443e+06	6.31055e+06	9.16444e+06	9.33417e+06	6.87041e+06	4.92018e+06
971	1	P35821	P35821	Tyrosine-protein phosphatase non-receptor type 1	Ptpn1	Mus musculus	49.593	10	10	0	0	0	0	0	0	0	0	0	52111	77665.8	7744.99	1010395	245537	163572	406645
972	1	P36552	P36552	Oxygen-dependent coproporphyrinogen-III oxidase, mitochondrial	Cpox	Mus musculus	49.715	10	10	0	0	0	0	10824	0	0	0	0	0	0	0	645908	8645.79	0	177345
973	1	P37804	P37804	Transgelin	Tagln	Mus musculus	22.575	10	10	112420	98261.7	139808	116494	469382	1.94936e+06	635487	942868	0	0	0	0	10527.7	57887.1	9897.17	14748.1
974	1	P39061	P39061	Collagen alpha-1(XVIII) chain	Col18a1	Mus musculus	182.17	10	10	592491	839265	729474	645168	3.52478e+06	5.43566e+06	5.41737e+06	4.98739e+06	1.23112e+06	714729	640005	891282	3.00198e+06	2.3792e+06	2514485	2.74783e+06
975	1	P40142	P40142	Transketolase	Tkt	Mus musculus	67.63	10	10	896810	645151	1.29281e+06	944567	3.58599e+06	2233820	3.05152e+06	2.72497e+06	0	10136.2	0	13951.1	413557	39807.7	43434.5	118653
976	1	P46978	P46978	Dolichyl-diphosphooligosaccharide--protein glycosyltransferase subunit STT3A	Stt3a	Mus musculus	80.599	10	10	0	0	0	0	0	0	0	0	0	60701.1	7685.73	23404.6	3.35119e+06	42486.6	64790.9	1.05259e+06
977	1	P48410	P48410	ATP-binding cassette sub-family D member 1	Abcd1	Mus musculus	81.859	11	10	0	0	0	0	0	0	28440.7	40371	0	0	0	0	987400	9651.56	4708.91	236006
978	1	P54751	P54751	CMP-N-acetylneuraminate-beta-galactosamide-alpha-2,3-sialyltransferase 1	St3gal1	Mus musculus	39.073	10	10	0	24795.3	0	0	249016	197596	13039.7	137196	3.57646e+06	7.61468e+06	5292025	6230847	1.13327e+07	7123777	6.79727e+06	7.89325e+06
979	1	P59222	P59222	Scavenger receptor class F member 2	Scarf2	Mus musculus	87.875	10	10	0	0	0	0	0	0	0	0	615467	719042	428794	818137	1.13526e+06	2.97588e+06	938246	1.64412e+06
980	1	P61939	P61939	Thyroxine-binding globulin	Serpina7	Mus musculus	47.053	10	10	2.82654e+06	3180966	5.04218e+06	3.52738e+06	1.69673e+06	1.01077e+07	4.12883e+06	5.61025e+06	142395	138484	104146	174307	203244	334488	267946	262854
981	1	P68040	P68040	Receptor of activated protein C kinase 1	Rack1	Mus musculus	35.075	10	10	0	47178.5	51490.8	15984.3	1.08907e+06	283064	349242	594368	730750	69418.8	34006.9	72119	955081	555150	649592	439920
982	1	P70274	P70274	Selenoprotein P	Selenop	Mus musculus	42.417	10	10	1.32303e+08	1.20935e+08	1.18266e+08	1.26601e+08	2.61969e+07	2.69186e+07	2.16837e+07	2.9184e+07	6.70108e+07	3.83627e+07	3.08214e+07	5.05921e+07	2.61391e+07	4.08352e+07	3.07038e+07	2.92878e+07
983	1	P70335	P70335	Rho-associated protein kinase 1	Rock1	Mus musculus	158.173	10	10	0	0	0	0	0	0	0	0	0	0	0	0	259014	0	0	35805.4
984	1	P97371	P97371	Proteasome activator complex subunit 1	Psme1	Mus musculus	28.671	10	10	230470	254731	279779	248595	1.02438e+06	590902	990284	863182	12341.8	21167.8	56561.4	21746.3	2.77466e+06	107206	378045	861231
985	1	P97412	P97412	Lysosomal-trafficking regulator	Lyst	Mus musculus	425.294	10	10	0	0	0	0	0	0	0	0	0	0	0	0	141538	0	0	7350.04
986	1	P97467	P97467	Peptidyl-glycine alpha-amidating monooxygenase	Pam	Mus musculus	108.964	10	10	547290	707564	651871	635999	538616	629375	1.09104e+06	821681	9647.72	27315.3	95322.3	31153.6	188711	50193	59324.3	76665.9
987	1	P97872	P97872	Flavin-containing monooxygenase 5	Fmo5	Mus musculus	60	10	10	0	0	29502.6	0	0	0	0	0	0	58489.5	57930.8	30690.8	1.41816e+06	25827.7	55093.2	397518
988	1	P98086	P98086	Complement C1q subcomponent subunit A	C1qa	Mus musculus	25.974	10	10	2.33635e+06	1148355	362487	1.1135e+06	1.28455e+06	1.14808e+06	830627	939166	6.20972e+06	3.72661e+06	1.25722e+06	4.84072e+06	4.21329e+06	2.3526e+07	1.20281e+07	1.41485e+07
989	1	Q00560	Q00560	Interleukin-6 receptor subunit beta	Il6st	Mus musculus	102.455	10	10	980639	841198	816924	764285	163019	477492	550758	358484	2.08975e+06	1.63166e+06	1.41095e+06	1.84549e+06	840539	2.12071e+06	2.25852e+06	1.38924e+06
990	1	Q00612	Q00612	Glucose-6-phosphate 1-dehydrogenase X	G6pdx	Mus musculus	59.265	14	10	75213.2	97683.1	84763.5	98632.8	877755	706544	633856	900917	0	5218.57	0	0	486457	62937	207341	287411
991	1	Q01341	Q01341	Adenylate cyclase type 6	Adcy6	Mus musculus	130.321	14	10	0	0	0	0	0	0	0	0	51641.8	477084	74828.4	247246	442411	107112	92863.5	174399
992	1	Q3TPX4	Q3TPX4	Exocyst complex component 5	Exoc5	Mus musculus	81.736	10	10	0	0	0	0	0	0	0	0	0	7214.21	4253.01	0	382379	13211.1	0	90713.6
993	1	Q3U2P1	Q3U2P1	Protein transport protein Sec24A	Sec24a	Mus musculus	118.783	10	10	0	0	0	0	8143.69	11039.2	0	16582.1	0	0	0	0	557795	0	10282.2	103954
994	1	Q3UU43	Q3UU43	Hexosyltransferase	Chpf2	Mus musculus	85.656	10	10	15377	14139.4	0	14519.6	26460.4	167458	115754	185790	25544.3	101738	148424	94738	847241	304300	305698	412973
995	1	Q3UZZ4	Q3UZZ4	Olfactomedin-4	Olfm4	Mus musculus	57.3	10	10	60534.2	0	139814	69737.2	9961.75	17620	0	0	5.98689e+06	4.79044e+06	2.20317e+07	1.20705e+07	1.94744e+06	8.69951e+06	2.10357e+06	3.95046e+06
996	1	Q5F2E8	Q5F2E8	Serine/threonine-protein kinase TAO1	Taok1	Mus musculus	116.052	10	10	0	0	0	0	0	0	0	0	0	69297	15353.5	25224	71459.1	70551.2	0	32996.6
997	1	Q60932	Q60932	Voltage-dependent anion-selective channel protein 1	Vdac1	Mus musculus	32.352	10	10	0	9837.42	14844.9	0	388350	0	0	60217.9	48747.2	1.06993e+06	403763	716311	18694919	356135	792730	4.99747e+06
998	1	Q61102	Q61102	Iron-sulfur clusters transporter ABCB7, mitochondrial	Abcb7	Mus musculus	82.581	10	10	0	0	0	0	0	0	0	0	0	0	0	0	888038	0	0	214132
999	1	Q61330	Q61330	Contactin-2	Cntn2	Mus musculus	113.219	10	10	0	0	0	0	0	0	6454.49	0	185487	106156	201235	180169	79636.3	212261	157273	155257
1000	1	Q61699	Q61699	Heat shock protein 105 kDa	Hsph1	Mus musculus	96.409	10	10	0	0	0	0	504783	223241	170254	234755	0	8034.81	0	0	101555	0	0	10999.2
1001	1	Q61790	Q61790	Lymphocyte activation gene 3 protein	Lag3	Mus musculus	56.978	10	10	23563.4	36095.9	0	101704	0	50612.2	25230.4	33371.7	4.45843e+06	3.35701e+06	2.98417e+06	4.14907e+06	880761	2.28037e+06	3.85921e+06	2.14416e+06
1002	1	Q62470	Q62470	Integrin alpha-3	Itga3	Mus musculus	116.745	10	10	0	0	0	0	0	0	0	0	56979	79289.3	291671	156598	384123	228950	297110	191746
1003	1	Q64430	Q64430	Copper-transporting ATPase 1	Atp7a	Mus musculus	161.961	10	10	0	0	0	0	0	0	0	0	0	107771	41705	26264.1	281940	14505.8	12713.7	46265.6
1004	1	Q6F3F9	Q6F3F9	Adhesion G-protein coupled receptor G6	Adgrg6	Mus musculus	129.725	10	10	117077	95817.8	77676.4	62470.2	48431.8	154869	140582	155400	4.34303e+06	2.88047e+06	3241960	4.0056e+06	3.83351e+06	6.09846e+06	6.20742e+06	4.15858e+06
1005	1	Q6P8J7	Q6P8J7	Creatine kinase S-type, mitochondrial	Ckmt2	Mus musculus	47.476	11	10	0	155586	98806.9	20771.7	934417	81820.7	97423.3	274261	0	0	0	0	293903	191143	0	125506
1006	1	Q6S9I3	Q6S9I3	HMW kininogen-II	Kng2	Mus musculus	71.274	10	10	5.23868e+07	5.93194e+07	5.97452e+07	6.1909e+07	26636713	121344036	6.15758e+07	54626398	2.34248e+06	1.66495e+06	965372	1.65018e+06	2763766	4.52558e+06	5.01379e+06	3.77071e+06
1007	1	Q7TMS5	Q7TMS5	Broad substrate specificity ATP-binding cassette transporter ABCG2	Abcg2	Mus musculus	72.978	10	10	0	0	0	0	0	0	0	0	150016	501161	418546	399906	3869381	1018369	1.10808e+06	1.86531e+06
1008	1	Q80TL7	Q80TL7	Protein MON2 homolog	Mon2	Mus musculus	189.082	10	10	0	0	0	0	0	0	0	0	0	3254.1	0	0	403436	13080.5	8368.35	105270
1009	1	Q80U28	Q80U28	MAP kinase-activating death domain protein	Madd	Mus musculus	175.182	10	10	0	0	0	0	0	0	0	0	0	66162.1	6590.84	36653.7	339017	12920.4	6171.47	58461.5
1010	1	Q80UG5	Q80UG5	Septin-9	Septin9	Mus musculus	65.574	10	10	0	12103	8770.66	0	70391.1	32304	30822.8	25557.3	0	47868.9	14825.5	0	1.6941e+06	28417.6	14791.9	360757
1011	1	Q80V70	Q80V70	Multiple epidermal growth factor-like domains protein 6	Megf6	Mus musculus	164.725	10	10	0	0	0	0	0	13693.3	0	0	17130.4	9046.97	6297.15	16545.6	46814.7	61973.5	117730	49641.7
1012	1	Q80WM4	Q80WM4	Hyaluronan and proteoglycan link protein 4	Hapln4	Mus musculus	42.812	10	10	0	0	0	0	201794	0	0	80422.6	0	23320.7	11055.5	29168.2	203965	41699.1	5567.74	153481
1013	1	Q80ZX0	Q80ZX0	Sec24-related gene family, member B (S. cerevisiae)	Sec24b	Mus musculus	135.552	10	10	0	0	0	0	14898	19754.6	0	0	0	0	0	0	629895	24202	110909	284708
1014	1	Q8BG07	Q8BG07	5'-3' exonuclease PLD4	Pld4	Mus musculus	56.155	10	10	188486	134540	191272	162863	33017.2	69485.3	51870.6	41055	5.15359e+06	4.16222e+06	5.76227e+06	5.34285e+06	5.6245e+06	5428734	5.88004e+06	4.59416e+06
1015	1	Q8BGH2	Q8BGH2	Sorting and assembly machinery component 50 homolog	Samm50	Mus musculus	51.865	10	10	0	0	0	0	0	0	0	0	0	80608.1	22709.4	6065.7	2.85506e+06	62959.2	14118.6	1.06069e+06
1016	1	Q8BGQ7	Q8BGQ7	Alanine--tRNA ligase, cytoplasmic	Aars1	Mus musculus	106.909	10	10	0	0	0	0	52814.7	34440.6	50056.6	75743.3	0	0	8740.73	8750.44	385339	123114	103918	166545
1017	1	Q8BGT1	Q8BGT1	Leucine-rich repeat transmembrane protein FLRT3	Flrt3	Mus musculus	72.879	10	10	0	0	0	0	0	5451.15	0	0	5855.44	0	6154.23	6638.8	4567.43	314059	8092.73	69320.7
1018	1	Q8BI84	Q8BI84	Transport and Golgi organization protein 1 homolog	Mia3	Mus musculus	213.677	10	10	0	0	0	0	59075.7	54626.7	39137.3	18994.3	0	0	0	0	153316	0	0	29784.5
1019	1	Q8BLN5	Q8BLN5	Lanosterol synthase	Lss	Mus musculus	83.142	10	10	0	0	0	0	0	0	0	0	0	0	0	0	457119	0	0	155829
1020	1	Q8BLU0	Q8BLU0	Leucine-rich repeat transmembrane protein FLRT2	Flrt2	Mus musculus	73.949	10	10	0	0	0	0	0	0	0	0	219434	108972	329874	168544	1.48742e+06	1120787	1.22253e+06	1.31128e+06
1021	1	Q8BM72	Q8BM72	Heat shock 70 kDa protein 13	Hspa13	Mus musculus	51.708	10	10	182960	245096	265152	247452	731764	373815	635564	485215	247784	261052	278529	284176	850892	663707	881597	646320
1022	1	Q8BWQ6	Q8BWQ6	VPS35 endosomal protein-sorting factor-like	Vps35l	Mus musculus	109.08	10	10	0	0	0	0	0	0	0	0	0	0	0	0	249735	7152.6	0	9173.51
1023	1	Q8BWT1	Q8BWT1	3-ketoacyl-CoA thiolase, mitochondrial	Acaa2	Mus musculus	41.828	10	10	0	35708.3	223840	164200	107898	89144.8	8414.63	88207.9	0	26423.6	118079	34072.3	4.46301e+06	82318.8	56150.6	1.23702e+06
1024	1	Q8BYI9	Q8BYI9	Tenascin-R	Tnr	Mus musculus	149.59	10	10	0	0	0	0	0	0	0	0	0	0	7192.07	7368.36	355310	183889	231066	171104
1025	1	Q8C310	Q8C310	Roundabout homolog 4	Robo4	Mus musculus	108.498	10	10	126968	152102	127532	155695	60450.1	194180	104491	162700	4.77359e+06	3.31087e+06	3.00707e+06	4.65417e+06	2764335	6.90613e+06	2.83375e+06	3.50299e+06
1026	1	Q8K1X4	Q8K1X4	Nck-associated protein 1-like	Nckap1l	Mus musculus	128.907	10	10	0	0	0	0	0	0	0	0	0	35124.4	24050.1	0	417330	104199	70337.8	191253
1027	1	Q8QZY6	Q8QZY6	Tetraspanin-14	Tspan14	Mus musculus	30.675	10	10	0	42858.4	21974.4	33282.9	0	0	0	0	4.34667e+06	1.15328e+07	1.08563e+07	8.96639e+06	6770317	1.80251e+06	2.64141e+06	3.13061e+06
1028	1	Q8R1B4	Q8R1B4	Eukaryotic translation initiation factor 3 subunit C	Eif3c	Mus musculus	105.533	10	10	0	0	0	0	22045	0	0	18871.3	0	6758.21	27825.6	15469.8	976186	29470.9	17921.8	239662
1029	1	Q8R1Q8	Q8R1Q8	Cytoplasmic dynein 1 light intermediate chain 1	Dync1li1	Mus musculus	56.615	11	10	0	0	0	28549.5	0	5548.76	0	0	0	0	7992.04	0	910811	20034	28603	228530
1030	1	Q8VC12	Q8VC12	Urocanate hydratase	Uroc1	Mus musculus	74.59	10	10	89917.1	68367.8	37813.1	15720	484828	558983	273446	421609	0	0	0	0	0	37275.4	0	0
1031	1	Q8VCG4	Q8VCG4	Complement component C8 gamma chain	C8g	Mus musculus	22.508	10	10	1.60865e+07	3.1383e+07	2.27901e+07	2.42698e+07	9.17206e+06	31555455	2.80741e+07	2.50423e+07	1.96772e+06	1.53116e+06	687614	1.81924e+06	3.18281e+06	3.09874e+06	5.6445e+06	3.93983e+06
1032	1	Q8VDJ3	Q8VDJ3	Vigilin	Hdlbp	Mus musculus	141.743	10	10	0	0	0	0	8072.65	0	0	0	0	0	0	0	233711	0	20907.8	24369.4
1033	1	Q8VI78	Q8VI78	Phospholipase A1 member A	Pla1a	Mus musculus	49.984	10	10	263638	376370	238866	274697	565094	1.3705e+06	821564	902589	2.88012e+06	2.85415e+06	2.42608e+06	3.03734e+06	4.07415e+06	5.92258e+06	3.62085e+06	3.63848e+06
1034	1	Q8VIB3	Q8VIB3	Type 2 lactosamine alpha-2,3-sialyltransferase	St3gal6	Mus musculus	37.851	10	10	102358	46171.5	50691.4	45330.1	33611.4	31373.4	39816.3	35531.7	1.12747e+06	1.92252e+06	1.90131e+06	2.18572e+06	5.88748e+06	3234814	2.53468e+06	3.92567e+06
1035	1	Q91V98	Q91V98	Endosialin	Cd248	Mus musculus	81.815	10	10	373101	417716	320674	331327	75422.1	384175	497556	441851	2.49777e+06	2.14732e+06	1.66635e+06	2.63508e+06	2.61076e+06	9.68062e+06	3.69251e+06	5.13275e+06
1036	1	Q91VA7	Q91VA7	Isocitrate dehydrogenase [NAD] subunit, mitochondrial	Idh3b	Mus musculus	42.193	10	10	0	0	0	0	0	0	0	0	0	9525.53	155926	38048.1	2.04659e+06	0	21231.8	695441
1037	1	Q91WD5	Q91WD5	NADH dehydrogenase [ubiquinone] iron-sulfur protein 2, mitochondrial	Ndufs2	Mus musculus	52.626	10	10	0	0	0	0	0	0	0	0	0	24616.5	0	12392.5	3.57061e+06	7150.78	21015.6	912236
1038	1	Q91YI4	Q91YI4	Beta-arrestin-2	Arrb2	Mus musculus	46.314	10	10	0	0	0	0	0	0	0	0	65186.3	762152	169204	321407	515080	61142.6	0	154011
1039	1	Q91ZV0	Q91ZV0	Melanoma inhibitory activity protein 2	Mia2	Mus musculus	156.465	10	10	326937	0	0	0	0	0	0	0	0	0	0	0	319644	0	0	5700.84
1040	1	Q99JY0	Q99JY0	Trifunctional enzyme subunit beta, mitochondrial	Hadhb	Mus musculus	51.387	10	10	0	0	16929.2	0	0	0	0	0	0	64492.7	332139	71612.1	6.92895e+06	47910.7	44639.8	2.34208e+06
1041	1	Q99KD5	Q99KD5	Protein unc-45 homolog A	Unc45a	Mus musculus	103.449	10	10	0	0	0	0	0	0	0	0	0	0	14075.6	0	246988	0	0	65539
1042	1	Q99LC5	Q99LC5	Electron transfer flavoprotein subunit alpha, mitochondrial	Etfa	Mus musculus	35.011	10	10	0	0	0	16198.5	0	0	0	0	0	107238	182272	104747	8.7302e+06	89388.9	199442	2.50124e+06
1043	1	Q99LD4	Q99LD4	COP9 signalosome complex subunit 1	Gps1	Mus musculus	53.443	10	10	0	8149.74	24800.9	0	636177	358367	384003	449265	0	6192.87	0	4652.59	1.53223e+06	74877.4	148324	449032
1044	1	Q99LR1	Q99LR1	Lysophosphatidylserine lipase ABHD12	Abhd12	Mus musculus	45.268	10	10	0	0	0	0	23088.1	0	0	0	0	0	8409.68	0	1212160	10123.2	0	407864
1045	1	Q9CY58	Q9CY58	Plasminogen activator inhibitor 1 RNA-binding protein	Serbp1	Mus musculus	44.715	10	10	0	0	0	0	0	0	0	0	17376.4	31161.9	16732.1	27944.6	753691	65861.1	116673	232487
1046	1	Q9CZ13	Q9CZ13	Cytochrome b-c1 complex subunit 1, mitochondrial	Uqcrc1	Mus musculus	52.852	10	10	0	0	0	0	9221.61	0	0	0	0	221442	152414	126598	1.23356e+07	133068	317573	4271381
1047	1	Q9D020	Q9D020	Cytosolic 5'-nucleotidase 3A	Nt5c3a	Mus musculus	37.252	10	10	0	0	0	0	145820	47536.5	33826.5	71160.8	0	18442.4	0	7799.8	478771	20396.5	9050.94	91257.5
1048	1	Q9D7N9	Q9D7N9	Adipocyte plasma membrane-associated protein	Apmap	Mus musculus	46.435	10	10	33749.8	55134.8	42150.3	140148	133224	53643.2	211418	234700	0	0	0	0	958196	0	0	224636
1049	1	Q9D7Q1	Q9D7Q1	Chitotriosidase-1	Chit1	Mus musculus	51.111	10	10	1.65778e+06	1.37761e+06	1.30353e+06	1.51282e+06	1.25751e+06	2.47658e+06	1.56177e+06	1.8218e+06	0	0	0	0	0	0	0	0
1050	1	Q9DB77	Q9DB77	Cytochrome b-c1 complex subunit 2, mitochondrial	Uqcrc2	Mus musculus	48.235	10	10	0	0	0	0	0	0	0	0	0	176030	144615	82245.1	9778641	50650.3	208752	2.55985e+06
1051	1	Q9DBK7	Q9DBK7	E1 ubiquitin-activating enzyme	Uba7	Mus musculus	108.679	10	10	0	0	9752.98	8202.85	136294	177175	244601	156134	0	0	13591.7	0	98470.3	28460	17281	17189.1
1052	1	Q9DBV4	Q9DBV4	Matrix remodeling-associated protein 8	Mxra8	Mus musculus	49.751	10	10	23158.1	65426.5	24177.5	35980.5	227765	712434	443246	465965	61624.3	60299.5	140128	96744.1	458342	1.75367e+06	754882	835437
1053	1	Q9EPL8	Q9EPL8	Importin-7	Ipo7	Mus musculus	119.487	10	10	66100.8	0	0	67648.4	98891.5	101682	0	82992.2	0	14146.1	55878.1	32058.1	367143	19565.7	323071	139033
1054	1	Q9EQ20	Q9EQ20	Methylmalonate-semialdehyde dehydrogenase [acylating], mitochondrial	Aldh6a1	Mus musculus	57.917	10	10	0	0	0	0	0	0	0	0	0	0	0	0	939995	0	0	239748
1055	1	Q9ET30	Q9ET30	Transmembrane 9 superfamily member 3	Tm9sf3	Mus musculus	67.547	10	10	0	0	0	0	0	0	0	0	35143.7	230681	46898.2	163924	2.58286e+06	64916.1	121540	754950
1056	1	Q9JHH6	Q9JHH6	Carboxypeptidase B2	Cpb2	Mus musculus	48.87	10	10	38359705	3.503e+07	1.98797e+07	2.83634e+07	8.99281e+06	1.75293e+07	2.24061e+07	1.58489e+07	132094171	9.68202e+07	1.14285e+08	129616737	59092933	1.2624e+08	1.94587e+08	1.28537e+08
1057	1	Q9JHJ0	Q9JHJ0	Tropomodulin-3	Tmod3	Mus musculus	39.502	10	10	0	0	24435.5	0	9149.82	0	0	0	0	13801.5	0	0	4.6493e+06	14231	174058	1.41494e+06
1058	1	Q9JLF6	Q9JLF6	Protein-glutamine gamma-glutamyltransferase K	Tgm1	Mus musculus	89.827	10	10	45388.8	0	0	0	1.48502e+06	0	0	810201	0	30940.8	9032.78	12223.2	87970.4	0	0	12894.3
1059	1	Q9JM95	Q9JM95	Alpha-N-acetylgalactosaminide alpha-2,6-sialyltransferase 6	St6galnac6	Mus musculus	38.168	10	10	0	0	0	0	0	0	0	0	76783.7	803657	517704	515192	324804	124996	133775	265523
1060	1	Q9QUM9	Q9QUM9	Proteasome subunit alpha type-6	Psma6	Mus musculus	27.37	10	10	5.36093e+06	3.49491e+06	5.24077e+06	4.2854e+06	20815019	18324852	11852026	1.21268e+07	27908.3	21868	36141.5	17122.7	1.23067e+06	160166	321120	579420
1061	1	Q9QXX0	Q9QXX0	Protein jagged-1	Jag1	Mus musculus	134.166	10	10	0	0	9330.02	0	0	0	11898.7	0	311565	206794	182540	231974	484575	594267	892099	624647
1062	1	Q9QYC0	Q9QYC0	Alpha-adducin	Add1	Mus musculus	80.648	10	10	0	0	0	0	61836.5	32017.2	87154.1	65479.6	12303.1	75703.6	46683.9	55734.8	1.71206e+06	219386	399428	769417
1063	1	Q9QZW0	Q9QZW0	Phospholipid-transporting ATPase 11C	Atp11c	Mus musculus	129.244	10	10	0	0	0	0	0	0	0	0	51109.9	221652	133738	215064	709439	116630	95353.7	178686
1064	1	Q9R069	Q9R069	Basal cell adhesion molecule	Bcam	Mus musculus	67.669	10	10	61952.4	40208.8	75187.5	77653.5	319701	408534	476035	225916	170998	252428	350409	346840	445762	691927	672079	500352
1065	1	Q9R0G6	Q9R0G6	Cartilage oligomeric matrix protein	Comp	Mus musculus	82.346	10	10	2.05148e+06	1.92886e+06	1.75006e+06	1.42821e+06	321119	849794	1.1838e+06	754658	123343	63409.5	11688.8	94206.4	996349	0	157425	34023.5
1066	1	Q9R0H0	Q9R0H0	Peroxisomal acyl-coenzyme A oxidase 1	Acox1	Mus musculus	74.649	10	10	0	0	35204.6	0	56810.1	118068	120812	93425.3	0	0	0	0	407258	14537.5	69751.3	97067.3
1067	1	Q9R0X2	Q9R0X2	ADAM DEC1	Adamdec1	Mus musculus	52.958	10	10	15714.9	32994.4	40255.4	66271.5	251958	157176	275093	257851	172171	179853	198056	263702	1.2779e+06	683263	821509	817629
1068	1	Q9R112	Q9R112	Sulfide:quinone oxidoreductase, mitochondrial	Sqor	Mus musculus	50.282	10	10	0	0	0	0	0	0	0	0	0	0	0	0	879341	0	0	243226
1069	1	Q9WTS2	Q9WTS2	Alpha-(1,6)-fucosyltransferase	Fut8	Mus musculus	66.557	10	10	0	28666.2	0	0	31033.6	14071.3	0	0	0	4904.88	0	0	485630	0	41138.2	129604
1070	1	Q9WVH6	Q9WVH6	Angiopoietin-4	Angpt4	Mus musculus	57.806	10	10	0	0	0	0	0	0	0	0	128985	185350	210831	183444	143503	245145	273155	182740
1071	1	Q9WVH9	Q9WVH9	Fibulin-5	Fbln5	Mus musculus	50.195	10	10	225897	102948	109534	117151	823113	961105	572599	760294	505160	224036	203896	320043	8.91702e+06	1.24965e+06	3.25563e+06	4.11192e+06
1072	1	Q9WVJ2	Q9WVJ2	26S proteasome non-ATPase regulatory subunit 13	Psmd13	Mus musculus	42.807	10	10	9808.42	8299.02	0	0	167928	34609.5	51500.9	11824.1	0	0	5125.02	0	913684	80818.5	88628.8	341309
1073	1	Q9Z0U1	Q9Z0U1	Tight junction protein ZO-2	Tjp2	Mus musculus	131.282	10	10	0	0	0	0	13648	13437.4	0	19416.1	0	34842.6	0	6286.8	442701	0	7047.9	84768.6
1074	1	Q9Z1Q2	Q9Z1Q2	Phosphatidylserine lipase ABHD16A	Abhd16a	Mus musculus	63.086	10	10	0	0	0	0	0	0	0	0	0	57838.7	31361.9	15835.5	2.93317e+06	18256.7	32917.7	781931
1075	1	A0A1L1SSC7	A0A1L1SSC7	Tetratricopeptide repeat domain 13	Ttc13	Mus musculus	95.09	9	9	0	0	0	0	22705.8	21520.3	37536.6	20057.6	0	0	0	0	279211	6860.66	34571.9	46937.3
1076	1	A0A571BF58	A0A571BF58	Nebulin	Neb	Mus musculus	871.25	9	9	0	0	0	0	24920.3	147819	119579	41320.4	0	0	0	24624.3	142556	0	10353.3	45782.2
1077	1	A0A6I8MWX0	A0A6I8MWX0	Fibronectin type III domain-containing 1	Fndc1	Mus musculus	199.816	9	9	0	0	0	0	0	8758.89	0	0	0	0	16676.3	5090.19	230390	33252	53337.2	86492.7
1078	1	A1L3T7	A1L3T7	RIPOR family member 3	Ripor3	Mus musculus	104.161	9	9	0	0	0	0	0	0	0	0	0	237368	95243.7	119626	732244	104531	41815.8	200969
1079	1	A2AS37	A2AS37	Expressed sequence AI182371	AI182371	Mus musculus	40.431	9	9	39774966	4.64412e+07	3.8153e+07	3.8883e+07	9.74658e+06	3.08905e+07	3.36855e+07	2.27729e+07	2.09171e+06	2.1607e+06	1904820	2.6931e+06	804984	712594	1.57458e+06	923944
1080	1	D7PDD4	D7PDD4	Megakaryocyte and platelet inhibitory receptor G6b	Mpig6b	Mus musculus	26.01	9	9	0	92324.1	0	16247.5	13230.1	0	0	0	1.86875e+06	1.29352e+07	8.51877e+06	8.3404e+06	8.45203e+06	2.99129e+06	2.50083e+06	4.29254e+06
1081	1	E9PZJ8	E9PZJ8	Activating signal cointegrator 1 complex subunit 3	Ascc3	Mus musculus	250.559	9	9	0	0	0	0	0	0	0	0	0	0	0	0	147851	0	0	0
1082	1	E9PZP8	E9PZP8	HECT and RLD domain-containing E3 ubiquitin protein ligase family member 1	Herc1	Mus musculus	532.669	9	9	0	0	0	0	0	0	0	0	0	0	0	0	205550	0	3471.84	4703.96
1083	1	E9Q555	E9Q555	E3 ubiquitin-protein ligase RNF213	Rnf213	Mus musculus	584.27	9	9	0	0	0	0	0	0	0	0	0	0	0	0	160436	0	27781.5	0
1084	1	F7BAB2	F7BAB2	Transmembrane protein 132B	Tmem132b	Mus musculus	119.328	9	9	0	0	0	0	0	0	0	0	132800	241388	189426	263503	368115	324608	62761.3	213348
1085	1	G3X9D6	G3X9D6	Apolipoprotein N	Apon	Mus musculus	27.963	9	9	2.36173e+06	2.69373e+06	2.08708e+06	2792060	1.83494e+06	2.83737e+06	3.51082e+06	4.22066e+06	297173	274607	199103	421284	1.11615e+06	1.30054e+06	2.06048e+06	1.17551e+06
1086	1	G5E829	G5E829	Plasma membrane calcium-transporting ATPase 1	Atp2b1	Mus musculus	134.75	13	9	0	0	0	0	0	0	0	0	88842.3	468592	400357	433298	910659	614239	478333	574694
1087	1	O08912	O08912	Polypeptide N-acetylgalactosaminyltransferase 1	Galnt1	Mus musculus	64.255	11	9	112635	319608	233354	166291	232250	164041	128330	151811	233670	552616	409743	468708	1897655	601211	680350	1.04274e+06
1088	1	O35129	O35129	Prohibitin-2	Phb2	Mus musculus	33.294	9	9	0	0	0	0	83061.1	0	0	0	0	336587	81859	144899	8.00797e+06	168583	197365	2.35276e+06
1089	1	O35136	O35136	Neural cell adhesion molecule 2	Ncam2	Mus musculus	93.206	9	9	339060	322589	308443	284918	0	20459	0	0	129304	249496	184026	168073	167442	140749	27243.9	69971
1090	1	O35864	O35864	COP9 signalosome complex subunit 5	Cops5	Mus musculus	37.549	9	9	0	0	17852.3	7304.79	581667	498819	369868	394332	0	0	0	0	506853	40549.6	92183.9	201599
1091	1	O54774	O54774	AP-3 complex subunit delta-1	Ap3d1	Mus musculus	135.082	9	9	0	0	0	0	0	0	0	0	0	0	0	0	280426	14652.5	3328.97	80365.1
1092	1	O55134	O55134	Protocadherin-12	Pcdh12	Mus musculus	128.675	9	9	284089	184757	0	205123	25432.4	94843.4	126941	80577.6	681771	457562	442950	674998	372160	1.32438e+06	1.27816e+06	891273
1093	1	O70250	O70250	Phosphoglycerate mutase 2	Pgam2	Mus musculus	28.828	11	9	239394	672149	2.0777e+06	1.05386e+06	26103536	3.49178e+07	2.30901e+06	2.17353e+07	0	0	0	0	160556	66544.4	0	18562.5
1094	1	O70340	O70340	Neuronal pentraxin-2	Nptx2	Mus musculus	47.137	9	9	0	0	0	0	0	0	0	0	174337	126683	119128	133354	4.01942e+06	3.99208e+06	1.019e+06	2.10119e+06
1095	1	O70400	O70400	PDZ and LIM domain protein 1	Pdlim1	Mus musculus	35.772	9	9	0	0	0	0	191130	160271	78034.4	156764	0	5031.4	4908.82	5835.46	663338	8005.39	93730.1	176635
1096	1	O88632	O88632	Semaphorin-3F	Sema3f	Mus musculus	88.549	9	9	428810	255455	387362	297722	117233	655398	335012	365277	4252.34	12487.6	6963.9	6284.53	28986.3	67416.5	83590.9	29125.6
1097	1	O89103	O89103	Complement component C1q receptor	Cd93	Mus musculus	69.354	9	9	540635	835526	727913	601424	725235	2.4876e+06	1078876	1.58988e+06	1.7064e+06	6.55517e+06	5433964	4.79607e+06	4.88483e+06	5.57939e+06	3.20437e+06	3.75745e+06
1098	1	P01898	P01898	H-2 class I histocompatibility antigen, Q10 alpha chain	H2-Q10	Mus musculus	37.25	17	9	4.73556e+08	4.58828e+08	4.31746e+08	4.40716e+08	4.28081e+08	1.44189e+08	400934706	3.38856e+08	18980514	19909022	1.61303e+07	23893561	42533758	22019073	35004193	30942944
1099	1	P01942	P01942	Hemoglobin subunit alpha	Hba	Mus musculus	15.085	9	9	205259830	148191920	241308120	196317950	303472460	136590850	1.33611e+09	6.52301e+08	20030608	43184990	8.59078e+07	6.22161e+07	2.10638e+08	54684610	90278580	145945240
1100	1	P04627	P04627	Serine/threonine-protein kinase A-Raf	Araf	Mus musculus	67.582	11	9	0	0	0	0	19696.8	17685.3	17543.7	36764.9	0	27729.3	20788.8	33007.8	229306	16410.4	53999.5	71614.6
1101	1	P05480	P05480	Proto-oncogene tyrosine-protein kinase Src	Src	Mus musculus	59.891	10	9	0	0	0	0	12450.3	0	0	0	45402.6	329724	43936.6	164982	920649	130952	94621.2	388721
1102	1	P06336	P06336	Ig epsilon chain C region	-	Mus musculus	47.324	9	9	0	0	0	0	0	0	0	0	0	94030.2	0	0	40461.7	36921.3	627376	270714
1103	1	P07759	P07759	Serine protease inhibitor A3K	Serpina3k	Mus musculus	46.879	14	9	2017192019	2349321589	1971196827	2.02261e+09	8.13673e+08	1.11706e+09	7.45678e+08	1159370373	2.71692e+07	2.90454e+07	2.4702e+07	2.6071e+07	3.21192e+07	1.84735e+07	1.78676e+07	1.47528e+07
1104	1	P08003	P08003	Protein disulfide-isomerase A4	Pdia4	Mus musculus	71.983	9	9	123434	107707	157983	134355	347875	264951	332219	451332	30306.1	20295.9	0	0	265577	29052	76558.7	44688.4
1105	1	P09405	P09405	Nucleolin	Ncl	Mus musculus	76.722	9	9	0	0	0	0	51197.3	22210.3	13938.7	38962.8	0	7500.9	18398.3	22422.1	1.22775e+06	74940.1	50406.9	406377
1106	1	P09803	P09803	Cadherin-1	Cdh1	Mus musculus	98.256	9	9	2251571	2.36635e+06	1.88807e+06	2.05963e+06	1.71271e+06	2.72003e+06	2.71805e+06	2.36706e+06	1083125	871920	655308	1.0828e+06	1.45597e+06	2.13932e+06	1028192	1.36821e+06
1107	1	P10518	P10518	Delta-aminolevulinic acid dehydratase	Alad	Mus musculus	36.024	9	9	293719	213176	563722	491892	3892240	1.23314e+06	4.12387e+06	3.21039e+06	0	0	21491.2	0	315372	7396.19	82830.9	107440
1108	1	P11087	P11087	Collagen alpha-1(I) chain	Col1a1	Mus musculus	138.032	9	9	7.58785e+06	7.17261e+06	4.88185e+06	6.16488e+06	1.29425e+06	1.87093e+07	4.62377e+06	7.40109e+06	318380	10696.2	0	186518	39895.4	101667	36140.7	35025.1
1109	1	P11152	P11152	Lipoprotein lipase	Lpl	Mus musculus	53.108	9	9	1.32525e+06	1.51065e+06	1149991	1.14008e+06	2.6649e+06	1.60298e+06	2.65559e+06	2.18078e+06	1.88461e+06	1.98982e+06	1885965	1.8936e+06	5.65498e+06	2.80009e+06	4731649	3834372
1110	1	P11352	P11352	Glutathione peroxidase 1	Gpx1	Mus musculus	22.3	9	9	2.44262e+06	2.93869e+06	3789650	3210464	2.35159e+06	1.96248e+06	5.57139e+06	3.28368e+06	305206	811311	662899	546803	1.7478e+06	551813	2.64303e+06	1.34102e+06
1111	1	P12265	P12265	Beta-glucuronidase	Gusb	Mus musculus	74.194	9	9	0	45978.8	27369.4	23930.5	76107.8	66390.4	62042.7	33193.7	22442.3	0	0	0	391690	21841.7	9322.97	78368.5
1112	1	P12388	P12388	Plasminogen activator inhibitor 2, macrophage	Serpinb2	Mus musculus	46.291	9	9	54549.8	130836	101736	89320.3	575598	73904.1	85136.4	93132.6	763651	1.78632e+06	1.31418e+06	1.45306e+06	2.65155e+06	1.83226e+06	1.4749e+06	2.02151e+06
1113	1	P13707	P13707	Glycerol-3-phosphate dehydrogenase [NAD(+)], cytoplasmic	Gpd1	Mus musculus	37.573	10	9	39107.4	22785.3	73283.2	32122.5	2.15416e+06	2.1487e+06	187235	1.4501e+06	0	0	0	0	403445	109980	0	108536
1114	1	P15920	P15920	V-type proton ATPase 116 kDa subunit a 2	Atp6v0a2	Mus musculus	98.149	9	9	0	0	0	0	0	0	0	0	14818.5	89321.8	38903.5	7869.09	758155	99857.4	31975.6	218079
1115	1	P16294	P16294	Coagulation factor IX	F9	Mus musculus	52.978	9	9	1.51008e+07	19991980	1.68007e+07	1.62979e+07	1.14063e+07	22340368	2.21367e+07	1.96094e+07	1214556	1.1753e+06	974991	1.45682e+06	1263109	2.12968e+06	2.06794e+06	1.51357e+06
1116	1	P17182	P17182	Alpha-enolase	Eno1	Mus musculus	47.14	12	9	428310	978327	1.25211e+06	837311	4674905	2.61489e+06	3690482	3555658	19514.4	26433.6	40354.1	28624.8	1.25163e+06	109238	189043	419066
1117	1	P17439	P17439	Lysosomal acid glucosylceramidase	Gba1	Mus musculus	57.622	9	9	84438.8	142045	81905.9	150305	390349	197854	261460	285688	2.44095e+06	6.57919e+06	6.60632e+06	4.99101e+06	7.07413e+06	4934813	5.62977e+06	4804925
1118	1	P17751	P17751	Triosephosphate isomerase	Tpi1	Mus musculus	26.713	9	9	219964	538995	1.22459e+06	699832	6.47347e+06	5.63279e+06	1.31737e+06	4.48011e+06	18853.1	195007	88259.4	156462	1.32539e+06	442105	209712	631835
1119	1	P18337	P18337	L-selectin	Sell	Mus musculus	42.288	9	9	3261390	2.48527e+06	3555257	2.8897e+06	1.23899e+06	2.86854e+06	2.67957e+06	2.28767e+06	1.53752e+08	119449814	1.513e+08	149882285	126043000	2.37352e+08	1.87585e+08	173837441
1120	1	P18760	P18760	Cofilin-1	Cfl1	Mus musculus	18.559	10	9	47607.8	325335	261728	277605	290790	121504	238789	245451	90075.3	713694	157422	551912	7.76811e+06	473390	131749	3.7028e+06
1121	1	P20239	P20239	Zona pellucida sperm-binding protein 2	Zp2	Mus musculus	80.212	9	9	0	0	0	0	0	0	0	0	230905	216121	230356	301852	0	365734	242440	182385
1122	1	P26516	P26516	26S proteasome non-ATPase regulatory subunit 7	Psmd7	Mus musculus	36.54	9	9	0	96410.7	52994.2	67681.8	240098	131180	148534	144016	0	9066.37	29263.8	102781	767210	45934.7	28563.1	223467
1123	1	P28293	P28293	Cathepsin G	Ctsg	Mus musculus	29.097	9	9	0	0	0	0	16058.7	29049.8	0	27132.5	196622	428818	772801	465873	1.18981e+06	697059	361064	648104
1124	1	P28650	P28650	Adenylosuccinate synthetase isozyme 1	Adss1	Mus musculus	50.256	10	9	0	0	7001.05	1.05655e+07	4.49254e+07	3.20507e+07	4.50239e+07	4.99887e+07	0	0	0	0	3.52698e+06	1.39758e+06	0	138484
1125	1	P28740	P28740	Kinesin-like protein KIF2A	Kif2a	Mus musculus	79.757	9	9	0	0	0	0	0	0	0	0	72729.1	728819	285758	413663	955185	212149	86874.1	377207
1126	1	P29416	P29416	Beta-hexosaminidase subunit alpha	Hexa	Mus musculus	60.615	9	9	765083	2.09583e+06	1.53757e+06	1.46314e+06	726560	1.16279e+06	1.20155e+06	721569	386604	1.18313e+06	849672	1.04154e+06	1214599	397219	592828	572734
1127	1	P29699	P29699	Alpha-2-HS-glycoprotein	Ahsg	Mus musculus	37.325	9	9	7.45343e+08	8.6593e+08	695162501	7.25638e+08	1.79542e+08	4.30652e+08	2.27503e+08	267325323	5.61819e+06	5.21415e+06	7.76043e+06	5.66776e+06	1.04283e+07	5.94104e+06	6.52639e+06	7.36663e+06
1128	1	P29812	P29812	L-dopachrome tautomerase	Dct	Mus musculus	58.511	9	9	0	0	0	0	0	0	0	0	249047	116658	180025	216166	39850.8	25111.3	102161	31434.3
1129	1	P39654	P39654	Polyunsaturated fatty acid lipoxygenase ALOX15	Alox15	Mus musculus	75.445	9	9	0	0	0	57123.1	144848	87396.8	0	57982	0	0	0	0	279579	78624.5	7069.54	93382.1
1130	1	P41317	P41317	Mannose-binding protein C	Mbl2	Mus musculus	25.957	9	9	1.05326e+08	1.17872e+08	1.01534e+08	1.04064e+08	8.72204e+07	6.54971e+07	130977434	9.26247e+07	1.91219e+07	20686302	7.41119e+07	4.78503e+07	3.87682e+07	2.80222e+07	2.82303e+07	3.17888e+07
1131	1	P42225	P42225	Signal transducer and activator of transcription 1	Stat1	Mus musculus	87.197	9	9	0	0	0	0	0	0	0	0	0	0	4025.8	0	293694	3329.93	206741	135639
1132	1	P45952	P45952	Medium-chain specific acyl-CoA dehydrogenase, mitochondrial	Acadm	Mus musculus	46.48	9	9	0	18688.2	55531.3	21522.4	10884.8	0	0	0	0	44333.5	148855	42671.6	5.43687e+06	26124.6	13743.4	1.55094e+06
1133	1	P46061	P46061	Ran GTPase-activating protein 1	Rangap1	Mus musculus	63.53	9	9	0	0	0	0	22504.2	0	28137.7	15696.5	0	0	0	0	427440	6738.84	16401.7	104697
1134	1	P46735	P46735	Unconventional myosin-Ib	Myo1b	Mus musculus	128.567	11	9	0	0	0	0	0	0	0	0	179589	58135.4	37798.5	50325.2	130166	0	0	26195.5
1135	1	P47713	P47713	Cytosolic phospholipase A2	Pla2g4a	Mus musculus	85.224	9	9	0	0	0	0	59581.4	0	13421.9	28217.9	0	0	0	0	536415	0	34860.2	161580
1136	1	P47791	P47791	Glutathione reductase, mitochondrial	Gsr	Mus musculus	53.663	9	9	1.31657e+06	1.01524e+06	1.67422e+06	1.43787e+06	1.8234e+06	3.39822e+06	1.47901e+06	2.00788e+06	0	36674.2	8288.95	0	500245	123907	35212.4	214718
1137	1	P47877	P47877	Insulin-like growth factor-binding protein 2	Igfbp2	Mus musculus	32.848	9	9	178538	495876	319218	406963	5.42295e+06	6.81884e+06	7517193	6513918	43357.1	36001.9	0	32870.2	972182	414128	1188987	832092
1138	1	P50396	P50396	Rab GDP dissociation inhibitor alpha	Gdi1	Mus musculus	50.522	9	9	198762	246754	424647	332423	1.64712e+06	587944	472172	369364	0	0	4932.02	0	331359	0	0	118530
1139	1	P53395	P53395	Lipoamide acyltransferase component of branched-chain alpha-keto acid dehydrogenase complex, mitochondrial	Dbt	Mus musculus	53.245	9	9	0	0	0	0	0	0	0	0	0	0	0	0	699598	0	0	96460.3
1140	1	P54763	P54763	Ephrin type-B receptor 2	Ephb2	Mus musculus	109.902	9	9	0	0	0	0	0	0	0	0	76011.4	68957.6	67238.4	114421	109196	433060	271758	269435
1141	1	P54775	P54775	26S proteasome regulatory subunit 6B	Psmc4	Mus musculus	47.409	9	9	0	0	0	0	28379.8	0	0	0	0	0	0	0	449827	14800	28989	132801
1142	1	P54818	P54818	Galactocerebrosidase	Galc	Mus musculus	77.257	9	9	60897.3	91859.4	74135.2	75131.1	409700	617925	421972	478363	236489	295588	352494	332886	634320	550115	415469	454263
1143	1	P54823	P54823	Probable ATP-dependent RNA helicase DDX6	Ddx6	Mus musculus	54.192	9	9	0	0	0	0	6126.62	0	0	0	0	0	0	0	451775	0	23428.5	58780.9
1144	1	P55288	P55288	Cadherin-11	Cdh11	Mus musculus	88.114	9	9	82016.7	118112	67240.7	86290.9	41804.3	479290	324638	165261	0	0	7728.26	0	0	13722.6	0	0
1145	1	P55772	P55772	Ectonucleoside triphosphate diphosphohydrolase 1	Entpd1	Mus musculus	57.206	9	9	20536.8	0	22434	0	0	0	0	0	675588	674248	913493	917482	988805	1056540	802120	801493
1146	1	P57716	P57716	Nicastrin	Ncstn	Mus musculus	78.494	9	9	0	0	24889.7	0	0	0	0	0	475870	894601	595191	755843	2.05987e+06	1.22753e+06	889021	1.03969e+06
1147	1	P58854	P58854	Gamma-tubulin complex component 3	Tubgcp3	Mus musculus	103.469	9	9	13314.6	12529.9	0	0	0	0	0	0	0	0	0	0	172620	0	0	32412.8
1148	1	P60843	P60843	Eukaryotic initiation factor 4A-I	Eif4a1	Mus musculus	46.156	14	9	9838.27	39708	42039.6	24440.6	284336	64860.9	41389.1	227911	0	12825.2	33077.2	19558.1	1.12502e+06	51573.1	79486.6	331208
1149	1	P61161	P61161	Actin-related protein 2	Actr2	Mus musculus	44.762	9	9	558129	593828	855397	797705	2639178	2.89992e+06	2.02355e+06	2.67496e+06	191867	1.14924e+06	272164	724195	1.02356e+07	299425	275224	3519510
1150	1	P63101	P63101	14-3-3 protein zeta/delta	Ywhaz	Mus musculus	27.772	13	9	756027	1.07872e+06	1.36725e+06	970021	4.53576e+06	4.00141e+06	3.38944e+06	3796744	2.91136e+06	1.72027e+07	7.511e+06	1.28365e+07	2.21498e+07	3.10234e+06	2436810	8.37582e+06
1151	1	P70699	P70699	Lysosomal alpha-glucosidase	Gaa	Mus musculus	106.248	9	9	56114.7	68486	55949.9	74617	130762	223964	100779	143275	123731	214030	159784	279575	226952	152342	301987	226623
1152	1	P80317	P80317	T-complex protein 1 subunit zeta	Cct6a	Mus musculus	58.003	9	9	0	0	0	0	0	0	0	9307.15	0	96176.1	50916.8	51705.3	2.23538e+06	36354.4	78679.6	460462
1153	1	P97315	P97315	Cysteine and glycine-rich protein 1	Csrp1	Mus musculus	20.582	9	9	280463	242071	317274	185974	119502	266838	173233	159321	14877.6	29394.6	11251	44379.3	760185	11726.3	16219.6	209635
1154	1	P97363	P97363	Serine palmitoyltransferase 2	Sptlc2	Mus musculus	62.983	9	9	0	0	166630	0	0	0	257101	0	0	0	0	0	267179	0	0	22364
1155	1	P97497	P97497	Sex hormone-binding globulin	Shbg	Mus musculus	44.817	9	9	11520.7	0	83207.3	39274.7	324275	702426	279893	513492	0	0	20376.4	0	68183.2	83192.8	55790.1	54337.4
1156	1	Q00342	Q00342	Receptor-type tyrosine-protein kinase FLT3	Flt3	Mus musculus	113.499	9	9	28403.7	35219.7	63870.4	74314.6	0	0	0	0	2.82796e+06	2.06812e+06	1.54877e+06	2.5668e+06	484164	1.01049e+06	1.60195e+06	700164
1157	1	Q00690	Q00690	E-selectin	Sele	Mus musculus	66.753	9	9	327004	327461	273516	303376	324495	481003	477577	535058	12889130	9.87326e+06	14948833	19987630	27698676	4.58866e+07	2.64109e+07	30126111
1158	1	Q00897	Q00897	Alpha-1-antitrypsin 1-4	Serpina1d	Mus musculus	45.997	23	9	4.60752e+08	7.07311e+08	6.47736e+08	6.82041e+08	1.59015e+08	218804446	7.16998e+07	136908034	1.81855e+07	1.60946e+07	6.13668e+06	1.60921e+07	2.98226e+07	1.11595e+07	1.34535e+07	1.49514e+07
1159	1	Q01149	Q01149	Collagen alpha-2(I) chain	Col1a2	Mus musculus	129.557	9	9	2.24814e+06	2348943	1.42374e+06	2.04341e+06	550973	6300465	2.49014e+06	3.8401e+06	1.00671e+06	408426	35285.2	654576	558213	143386	98560.7	219726
1160	1	Q05920	Q05920	Pyruvate carboxylase, mitochondrial	Pc	Mus musculus	129.687	9	9	0	0	0	0	0	0	0	0	0	0	35868.6	0	228080	10513.6	0	37186.5
1161	1	Q05D44	Q05D44	Eukaryotic translation initiation factor 5B	Eif5b	Mus musculus	137.62	9	9	0	0	0	0	22514.6	0	0	0	0	0	0	0	368987	0	10020.8	53122
1162	1	Q07079	Q07079	Insulin-like growth factor-binding protein 5	Igfbp5	Mus musculus	30.37	9	9	2.18097e+06	3.4701e+06	1.86245e+06	2.274e+06	100017	627691	733113	556389	5.62495e+06	6.14701e+06	1.92376e+06	6.09808e+06	368741	1.49443e+06	1.71682e+06	1.05986e+06
1163	1	Q07417	Q07417	Short-chain specific acyl-CoA dehydrogenase, mitochondrial	Acads	Mus musculus	44.889	9	9	0	0	0	0	0	0	0	0	0	0	0	0	4.79167e+06	49036.3	39684.4	1.10441e+06
1164	1	Q11136	Q11136	Xaa-Pro dipeptidase	Pepd	Mus musculus	55.03	9	9	2560506	2.22557e+06	2315436	2.33769e+06	899816	1.84035e+06	1.21577e+06	1.24472e+06	5438.04	0	0	4526.96	39138.6	17845.5	0	10978.5
1165	1	Q14C51	Q14C51	Pentatricopeptide repeat domain-containing protein 3, mitochondrial	Ptcd3	Mus musculus	77.797	9	9	0	0	0	0	0	0	0	0	0	0	0	0	283810	0	0	21361.4
1166	1	Q3TDQ1	Q3TDQ1	Dolichyl-diphosphooligosaccharide--protein glycosyltransferase subunit STT3B	Stt3b	Mus musculus	93.247	9	9	0	0	0	0	0	0	0	0	0	6050.47	0	7347.17	1.39826e+06	0	0	430309
1167	1	Q3U0P5	Q3U0P5	Ectonucleoside triphosphate diphosphohydrolase 6	Entpd6	Mus musculus	49.801	9	9	0	31306.6	0	23833	0	51717.9	62860.1	74047	178645	225530	125155	159796	521802	450358	651191	480556
1168	1	Q3U515	Q3U515	von Willebrand factor C and EGF domain-containing protein	Vwce	Mus musculus	97.669	9	9	86717.7	115880	110012	0	351037	561573	420472	474536	178325	100429	0	166195	932440	390076	454309	484621
1169	1	Q3UHH8	Q3UHH8	Glucoside xylosyltransferase 1	Gxylt1	Mus musculus	46.49	9	9	0	0	0	0	12640.2	36527.9	87561.7	102851	204868	425274	555228	484338	353608	309858	311284	247111
1170	1	Q3UPL0	Q3UPL0	Protein transport protein Sec31A	Sec31a	Mus musculus	133.571	9	9	0	0	0	0	0	0	0	0	0	0	5089.8	0	757983	0	70559.7	193820
1171	1	Q3UZV7	Q3UZV7	Endosome/lysosome-associated apoptosis and autophagy regulator family member 2	Elapor2	Mus musculus	113.663	9	9	0	0	0	0	0	0	0	0	0	5672.41	11928.7	0	362594	3522.9	0	39411.1
1172	1	Q571I9	Q571I9	Aldehyde dehydrogenase family 16 member A1	Aldh16a1	Mus musculus	84.756	9	9	47210.2	27118.4	47179	24417.3	399104	285790	189988	287212	0	5571.31	0	0	366241	29833.5	4318.92	101392
1173	1	Q5BKQ4	Q5BKQ4	Inactive pancreatic lipase-related protein 1	Pnliprp1	Mus musculus	52.695	10	9	449332	401622	433790	328284	130255	57402.2	86555.8	125767	47531.6	75859.8	54872.1	93852.8	12597.9	45177.6	0	14705.2
1174	1	Q5PRF0	Q5PRF0	HEAT repeat-containing protein 5A	Heatr5a	Mus musculus	219.896	9	9	0	0	0	0	0	0	0	0	0	0	0	0	208953	0	0	15125.9
1175	1	Q5U462	Q5U462	CUB domain-containing protein 1	Cdcp1	Mus musculus	92.726	9	9	0	0	0	0	0	0	0	0	13350.9	314795	56416.8	192845	142368	9137.69	0	31214.5
1176	1	Q60805	Q60805	Tyrosine-protein kinase Mer	Mertk	Mus musculus	110.159	10	9	1.34912e+06	1.81296e+06	523086	1.01023e+06	476117	769448	2.02763e+06	2.14263e+06	4.04734e+06	3.52456e+06	3.30302e+06	5.73425e+06	1.0304e+07	1.86366e+07	1.44991e+07	1.25182e+07
1177	1	Q60864	Q60864	Stress-induced-phosphoprotein 1	Stip1	Mus musculus	62.581	9	9	36781.3	122708	222736	60500.3	317202	88462.4	345268	325298	0	19142.2	9131.26	7953.56	517637	45371.1	75284.5	164420
1178	1	Q60997	Q60997	Deleted in malignant brain tumors 1 protein	Dmbt1	Mus musculus	226.817	9	9	0	0	0	0	0	0	0	0	6021.41	0	0	0	28004.8	749095	178817	314449
1179	1	Q61093	Q61093	Cytochrome b-245 heavy chain	Cybb	Mus musculus	65.305	9	9	0	0	0	0	0	0	0	0	99355.4	156910	315912	254355	724504	1.39271e+06	634870	950031
1180	1	Q61098	Q61098	Interleukin-18 receptor 1	Il18r1	Mus musculus	61.601	9	9	0	0	0	0	0	0	0	0	28537.1	22021.9	37327.5	26905.1	33484.1	1.30298e+06	43033.8	423122
1181	1	Q61187	Q61187	Tumor susceptibility gene 101 protein	Tsg101	Mus musculus	44.125	9	9	0	0	0	0	21824.9	0	0	0	117470	292444	290816	336636	448575	607046	270574	265196
1182	1	Q61398	Q61398	Procollagen C-endopeptidase enhancer 1	Pcolce	Mus musculus	50.168	9	9	57431.4	64964.3	25373.3	48417.1	203418	266006	197219	250018	170474	142423	183268	224070	629087	1.09899e+06	691616	652122
1183	1	Q61809	Q61809	Leucine-rich repeat neuronal protein 1	Lrrn1	Mus musculus	80.55	9	9	94976.8	0	50730.1	13800.6	9564.74	0	23374.6	19492.4	872581	661672	819857	879729	554416	1.14037e+06	1.0453e+06	885982
1184	1	Q61879	Q61879	Myosin-10	Myh10	Mus musculus	228.998	9	9	0	0	0	0	0	0	0	0	0	9395.39	0	0	412537	11437.4	6801.67	154662
1185	1	Q61881	Q61881	DNA replication licensing factor MCM7	Mcm7	Mus musculus	81.214	9	9	0	6548.98	0	0	129595	60274.6	86526.6	71316	0	0	0	0	224605	36366.3	113659	86675.1
1186	1	Q62465	Q62465	Synaptic vesicle membrane protein VAT-1 homolog	Vat1	Mus musculus	43.096	9	9	213800	297431	253315	301672	896244	744234	339097	639250	144088	153578	110122	175296	1.07635e+06	894507	740656	742540
1187	1	Q63918	Q63918	Caveolae-associated protein 2	Cavin2	Mus musculus	46.764	9	9	0	66688.4	63488.3	21742.1	66459.3	105434	21713.3	66796.6	21071.2	196977	224074	130806	2.74295e+06	155022	209085	1.11277e+06
1188	1	Q64374	Q64374	Regucalcin	Rgn	Mus musculus	33.406	9	9	28230.2	19552.5	279438	128122	2925956	373641	756109	1105593	0	0	0	0	28198	0	0	0
1189	1	Q64446	Q64446	Copper-transporting ATPase 2	Atp7b	Mus musculus	157.193	10	9	0	0	0	0	0	0	0	0	0	22601.6	0	14268	280444	41267	164684	129806
1190	1	Q67BJ4	Q67BJ4	Lactosylceramide 4-alpha-galactosyltransferase	A4galt	Mus musculus	41.365	9	9	0	0	0	0	0	0	12666.4	0	540263	479846	498721	475582	566134	1.63248e+06	1.66951e+06	1.14768e+06
1191	1	Q6A051	Q6A051	Attractin-like protein 1	Atrnl1	Mus musculus	152.47	9	9	0	0	0	0	0	0	0	0	170288	136174	102463	198212	244095	282839	256930	102014
1192	1	Q6NVE8	Q6NVE8	WD repeat-containing protein 44	Wdr44	Mus musculus	101.559	9	9	0	0	0	0	0	66076.7	63144.6	28112.2	0	20072.6	5708.57	21723.7	145866	0	0	19862.7
1193	1	Q6PD03	Q6PD03	Serine/threonine-protein phosphatase 2A 56 kDa regulatory subunit alpha isoform	Ppp2r5a	Mus musculus	56.348	10	9	0	0	0	0	269555	0	166400	123808	0	0	0	0	582236	13347.6	34865.7	168771
1194	1	Q6ZWX6	Q6ZWX6	Eukaryotic translation initiation factor 2 subunit 1	Eif2s1	Mus musculus	36.11	9	9	0	16977.6	14029.9	0	255712	30506	33890.4	37575.7	0	29065.6	13006.7	0	725740	42711.4	53968.4	158880
1195	1	Q7TNC9	Q7TNC9	Inositol polyphosphate-5-phosphatase A	Inpp5a	Mus musculus	47.622	9	9	0	0	0	0	0	0	0	0	258803	1.45112e+06	642278	842561	811482	151481	224996	424107
1196	1	Q7TSV4	Q7TSV4	Phosphopentomutase	Pgm2	Mus musculus	68.748	9	9	11062.9	31690.8	63037.8	35346.4	423703	139788	157403	323361	0	0	0	0	84170	0	0	11615.8
1197	1	Q7TT36	Q7TT36	Adhesion G protein-coupled receptor A3	Adgra3	Mus musculus	144.7	9	9	0	0	0	0	0	0	0	0	214026	186586	151004	177607	108562	329759	283550	247954
1198	1	Q80YV4	Q80YV4	4'-phosphopantetheine phosphatase	Pank4	Mus musculus	91.524	9	9	0	0	0	0	132085	58868.3	120512	100586	0	0	0	0	123760	26716.9	46835.1	36298.6
1199	1	Q811U4	Q811U4	Mitofusin-1	Mfn1	Mus musculus	83.727	9	9	0	0	0	0	0	0	0	0	0	0	0	0	353820	0	0	64628.4
1200	1	Q812A2	Q812A2	SLIT-ROBO Rho GTPase-activating protein 3	Srgap3	Mus musculus	124.424	9	9	0	0	0	0	0	0	0	0	2995.82	57163.8	6068.72	24654.1	142121	0	6150.52	0
1201	1	Q8BFZ9	Q8BFZ9	Erlin-2	Erlin2	Mus musculus	37.873	11	9	0	0	0	0	0	0	0	0	0	0	0	0	1.49644e+06	0	0	208568
1202	1	Q8BGG7	Q8BGG7	Ubiquitin-associated and SH3 domain-containing protein B	Ubash3b	Mus musculus	71.445	9	9	0	0	13693.9	9127.37	446930	188834	221536	241684	34247.9	254522	160234	138377	1.65758e+06	191430	203133	560451
1203	1	Q8BGN3	Q8BGN3	Glycerophosphocholine cholinephosphodiesterase ENPP6	Enpp6	Mus musculus	50.618	9	9	0	0	0	0	0	0	0	0	30933.5	133897	248187	115103	78356.8	51533.4	80445.2	64762.9
1204	1	Q8BK48	Q8BK48	Pyrethroid hydrolase Ces2e	Ces2e	Mus musculus	62.317	11	9	6.16676e+06	6322206	5036085	5739703	742586	4.3723e+06	6311407	3651391	460245	247600	130382	275519	997876	207280	1.67905e+06	1.01917e+06
1205	1	Q8BMF4	Q8BMF4	Dihydrolipoyllysine-residue acetyltransferase component of pyruvate dehydrogenase complex, mitochondrial	Dlat	Mus musculus	67.944	9	9	0	0	0	0	0	0	0	0	0	0	4221.91	0	1.27569e+06	0	0	388583
1206	1	Q8BMT4	Q8BMT4	Transforming growth factor beta activator LRRC33	Nrros	Mus musculus	77.14	9	9	0	0	0	0	0	0	0	0	275969	474875	566211	355567	568550	1.04902e+06	682186	620436
1207	1	Q8BTI9	Q8BTI9	Phosphatidylinositol 4,5-bisphosphate 3-kinase catalytic subunit beta isoform	Pik3cb	Mus musculus	121.712	9	9	0	0	0	0	0	0	0	0	0	13698.2	0	6579.06	322327	23216.2	0	21348
1208	1	Q8BV57	Q8BV57	Soluble scavenger receptor cysteine-rich domain-containing protein SSC5D	Ssc5d	Mus musculus	144.638	9	9	0	0	0	0	0	0	0	0	76535.9	31758.3	25951.2	81818	24437.9	283661	241943	142577
1209	1	Q8BVE3	Q8BVE3	V-type proton ATPase subunit H	Atp6v1h	Mus musculus	55.856	9	9	0	6536.7	0	0	212019	134057	117723	208596	0	0	0	5262.44	929428	77887.2	75952.7	364288
1210	1	Q8BYY9	Q8BYY9	Serine protease inhibitor A3B	Serpina3b	Mus musculus	47.414	12	9	8411.12	134873	210752	144926	309474	354061	193007	233130	1.33018e+06	1.13326e+07	2.30061e+06	1.03824e+07	1.37209e+07	8.98358e+06	5.11793e+06	8.03428e+06
1211	1	Q8C1A5	Q8C1A5	Thimet oligopeptidase	Thop1	Mus musculus	78.028	9	9	52394.6	52461.2	78878.2	37866.4	387118	1.01155e+06	165331	797530	0	0	0	0	36835.4	0	0	6381.66
1212	1	Q8C1F4	Q8C1F4	Chondroitin sulfate N-acetylgalactosaminyltransferase 2	Csgalnact2	Mus musculus	62.53	9	9	0	0	0	0	0	0	0	0	15262.9	130507	38496.1	54170.8	376858	56444.7	167783	150471
1213	1	Q8CBH5	Q8CBH5	Major facilitator superfamily domain-containing protein 6	Mfsd6	Mus musculus	86.075	9	9	0	0	0	0	0	0	0	0	0	179783	98099	107219	1.04639e+06	32349.8	0	346856
1214	1	Q8CBQ5	Q8CBQ5	Phosphatidylinositol 4-kinase type 2-beta	Pi4k2b	Mus musculus	53.479	9	9	0	0	0	0	0	0	0	0	8382.31	42295.2	5945.41	6377.79	475320	69105.6	25759.7	150329
1215	1	Q8CCJ3	Q8CCJ3	E3 UFM1-protein ligase 1	Ufl1	Mus musculus	89.523	9	9	0	0	0	0	0	0	0	0	0	0	0	0	352727	0	0	36504.3
1216	1	Q8CFE4	Q8CFE4	SCY1-like protein 2	Scyl2	Mus musculus	103.318	9	9	0	0	0	0	0	0	0	0	0	0	0	0	605401	0	14220.1	83150.2
1217	1	Q8CFX3	Q8CFX3	Protocadherin 1	Pcdh1	Mus musculus	112.412	9	9	115337	90084.6	20284	113590	201796	211792	322235	221997	229373	178427	237247	263687	615043	593312	854159	702611
1218	1	Q8JZN5	Q8JZN5	Complex I assembly factor ACAD9, mitochondrial	Acad9	Mus musculus	68.724	9	9	0	0	0	0	0	0	0	0	0	0	0	0	800928	0	0	96954.6
1219	1	Q8K0C9	Q8K0C9	GDP-mannose 4,6 dehydratase	Gmds	Mus musculus	41.985	9	9	0	13120.8	11003.4	11490.1	193370	43872	147648	92535.2	0	0	0	0	195480	81774.6	96017.2	52335.3
1220	1	Q8K0D5	Q8K0D5	Elongation factor G, mitochondrial	Gfm1	Mus musculus	83.55	9	9	0	0	0	0	0	0	0	0	0	0	0	0	308365	0	0	57982.5
1221	1	Q8K1K6	Q8K1K6	Serpin B10	Serpinb10	Mus musculus	45.115	9	9	0	318756	131457	323446	785373	254120	246050	426866	0	75818.3	0	11870.6	656496	7278.03	11437.6	153621
1222	1	Q8K337	Q8K337	Type II inositol 1,4,5-trisphosphate 5-phosphatase	Inpp5b	Mus musculus	112.762	9	9	0	0	0	0	17275.6	9618.05	11412.1	14797.7	0	0	0	0	294493	7889.26	24683.2	67404.5
1223	1	Q8K4G1	Q8K4G1	Latent-transforming growth factor beta-binding protein 4	Ltbp4	Mus musculus	178.646	9	9	69677.5	85183.7	52618.4	58488.9	117968	173974	320750	169037	159641	69434.1	0	90785.1	417409	60221.6	327750	93979.6
1224	1	Q8QZR4	Q8QZR4	Out at first protein homolog	Oaf	Mus musculus	31.525	9	9	1668405	1521809	1.36362e+06	1512457	1946709	3758058	3645238	3020036	2.275e+06	1705919	1.47698e+06	2.10837e+06	2131226	4.84785e+06	4.42707e+06	3.31477e+06
1225	1	Q8R146	Q8R146	Acylamino-acid-releasing enzyme	Apeh	Mus musculus	81.58	9	9	14470.2	44522.6	324307	149480	196254	11986.9	596251	188588	0	0	0	0	136377	0	9033.25	3950.15
1226	1	Q8R1A4	Q8R1A4	Dedicator of cytokinesis protein 7	Dock7	Mus musculus	241.444	9	9	0	0	0	0	0	0	0	0	0	0	0	0	167769	0	0	24566
1227	1	Q8VC60	Q8VC60	Beta-galactosidase-1-like protein	Glb1l	Mus musculus	73.279	10	9	0	0	5663.89	0	3803.35	0	0	0	22239.6	273863	392882	265766	244685	100123	65813.9	32113.4
1228	1	Q8VCI0	Q8VCI0	Phospholipase B-like 1	Plbd1	Mus musculus	62.999	9	9	32723.1	54266.5	0	12918.5	182710	144635	187972	171304	106935	253190	141801	206684	606518	302940	372137	375370
1229	1	Q8VCM8	Q8VCM8	Nicalin	Ncln	Mus musculus	62.909	9	9	0	0	0	0	0	0	0	0	0	45369.6	0	0	1.23872e+06	0	0	421028
1230	1	Q8VCR8	Q8VCR8	Myosin light chain kinase 2, skeletal/cardiac muscle	Mylk2	Mus musculus	65.992	9	9	0	0	0	0	14849.3	137130	0	22061.7	0	0	0	0	40466.3	264268	0	58608
1231	1	Q8VD65	Q8VD65	Phosphoinositide 3-kinase regulatory subunit 4	Pik3r4	Mus musculus	152.601	9	9	0	0	0	0	0	0	0	0	0	4712.42	0	0	327523	0	0	43161
1232	1	Q8VEM8	Q8VEM8	Phosphate carrier protein, mitochondrial	Slc25a3	Mus musculus	39.632	9	9	0	15209.7	47078.5	33052.5	93344	5266.31	14759	13495	43562.5	883739	282951	557143	2.10187e+07	221186	513713	5.22913e+06
1233	1	Q8VHR0	Q8VHR0	Protocadherin 18	Pcdh18	Mus musculus	125.422	9	9	75637.2	89804.3	88819.7	77634.1	0	272208	146963	172557	63400.9	78772.2	56635.6	73367.5	262155	623966	484220	486664
1234	1	Q91V64	Q91V64	Isochorismatase domain-containing protein 1	Isoc1	Mus musculus	32.032	9	9	514472	442114	497894	365044	361576	584554	339741	467463	0	0	12894.4	9392.45	94787.9	45978.8	25448.7	65986.2
1235	1	Q91WG7	Q91WG7	Diacylglycerol kinase gamma	Dgkg	Mus musculus	88.523	9	9	0	0	0	0	0	0	0	0	51516.6	153071	41227.4	57234.2	356406	57305.2	7058.4	109345
1236	1	Q925F2	Q925F2	Endothelial cell-selective adhesion molecule	Esam	Mus musculus	41.81	9	9	24829.7	38823.2	49158.5	31213.6	93381.8	85991.5	55664.5	64980.3	175385	829919	527688	698053	1.94746e+06	479857	355008	819957
1237	1	Q925I1	Q925I1	ATPase family AAA domain-containing protein 3	Atad3	Mus musculus	66.74	9	9	0	0	0	0	0	0	0	0	0	17815.1	0	0	1.20803e+06	0	4526.02	307544
1238	1	Q99JB2	Q99JB2	Stomatin-like protein 2, mitochondrial	Stoml2	Mus musculus	38.383	9	9	0	0	0	0	0	0	0	0	0	22632.6	0	4107.11	1118896	0	0	419125
1239	1	Q99JW2	Q99JW2	Aminoacylase-1	Acy1	Mus musculus	45.782	9	9	622365	458979	496338	432261	469099	759855	550488	670149	0	0	0	0	0	0	0	0
1240	1	Q99JW4	Q99JW4	LIM and senescent cell antigen-like-containing domain protein 1	Lims1	Mus musculus	37.241	11	9	25104.9	161048	102743	78172.5	98197.1	88220.6	33497.7	83462.8	164740	876647	431807	406826	6.13197e+06	1.21025e+06	1.07686e+06	2.2334e+06
1241	1	Q99JY9	Q99JY9	Actin-related protein 3	Actr3	Mus musculus	47.357	11	9	295566	334386	257756	408695	2.28783e+06	2.1629e+06	1.51943e+06	1993695	127888	1.1038e+06	274378	533910	9.24911e+06	256786	173458	2712764
1242	1	Q99LF4	Q99LF4	RNA-splicing ligase RtcB homolog	Rtcb	Mus musculus	55.249	9	9	0	0	0	0	38400.2	0	20763.6	10720.7	0	29804	17974.4	7703.06	798516	0	58400.9	307749
1243	1	Q9CQQ7	Q9CQQ7	ATP synthase F(0) complex subunit B1, mitochondrial	Atp5pb	Mus musculus	28.949	9	9	0	0	0	0	0	0	0	0	0	137448	35565.5	60832.2	6.06104e+06	59175.9	66740.1	1583043
1244	1	Q9CR62	Q9CR62	Mitochondrial 2-oxoglutarate/malate carrier protein	Slc25a11	Mus musculus	34.153	9	9	0	0	0	4715.88	6865.59	0	0	0	0	76764.8	34222.3	25352.4	3.76228e+06	21152.3	25755.1	951614
1245	1	Q9CYT6	Q9CYT6	Adenylyl cyclase-associated protein 2	Cap2	Mus musculus	52.862	9	9	0	0	0	0	0	0	0	0	0	0	0	0	677162	0	0	155843
1246	1	Q9CZD3	Q9CZD3	Glycine--tRNA ligase	Gars1	Mus musculus	81.881	9	9	6859.36	9484.92	10486.7	7935.37	202505	249031	81148	160713	0	18208.8	0	5533.54	1.32303e+06	86766.2	60683.7	622918
1247	1	Q9D051	Q9D051	Pyruvate dehydrogenase E1 component subunit beta, mitochondrial	Pdhb	Mus musculus	38.936	9	9	0	0	0	0	0	0	0	0	12826	64603.1	68337.8	46318.8	3.27992e+06	17370.5	57682.4	952567
1248	1	Q9D0F3	Q9D0F3	Protein ERGIC-53	Lman1	Mus musculus	57.789	9	9	75488.4	59414.7	57698	53549.2	556053	731835	521724	472906	61514.5	239693	142798	88582.4	3.60181e+06	235438	1.39448e+06	1.63832e+06
1249	1	Q9D0R2	Q9D0R2	Threonine--tRNA ligase 1, cytoplasmic	Tars1	Mus musculus	83.355	9	9	0	0	11071.9	10855.9	325641	28572	50943.7	139042	0	0	0	0	70668.2	0	0	56340.4
1250	1	Q9D236	Q9D236	Serine protease HTRA3	Htra3	Mus musculus	49.146	9	9	104385	56881.4	65629	71021.4	258036	465748	376463	406418	34941.1	0	12874.5	28850.1	505278	173789	145566	257691
1251	1	Q9D3G5	Q9D3G5	Syntaxin-11	Stx11	Mus musculus	33.368	9	9	0	0	0	0	0	0	0	0	512848	2.28818e+06	1.20295e+06	1.65745e+06	3.60459e+06	839072	576188	1.98322e+06
1252	1	Q9D6Y9	Q9D6Y9	1,4-alpha-glucan-branching enzyme	Gbe1	Mus musculus	80.364	9	9	0	0	0	0	431560	362632	112974	339886	0	0	0	0	12179.6	0	0	0
1253	1	Q9D832	Q9D832	DnaJ homolog subfamily B member 4	Dnajb4	Mus musculus	37.782	10	9	0	0	0	0	0	0	0	14202.8	37877.2	88341.6	81023.3	46449.6	515230	110391	71781.1	224477
1254	1	Q9D8N0	Q9D8N0	Elongation factor 1-gamma	Eef1g	Mus musculus	50.061	9	9	14798.4	80709.3	49280.4	51413.7	1.97781e+06	845946	1.12714e+06	1.2713e+06	42943.1	138996	117579	107698	2.77223e+06	864580	1.09143e+06	1.34879e+06
1255	1	Q9DBG6	Q9DBG6	Dolichyl-diphosphooligosaccharide--protein glycosyltransferase subunit 2	Rpn2	Mus musculus	69.063	9	9	0	0	0	0	0	0	0	0	0	173945	45150.6	77094.6	6410234	68230.3	58423.9	1.45616e+06
1256	1	Q9DCN2	Q9DCN2	NADH-cytochrome b5 reductase 3	Cyb5r3	Mus musculus	34.128	9	9	0	0	0	0	9588.36	0	0	0	0	54266.4	14683.5	12957.3	6.48261e+06	94674.1	95060.9	1.90101e+06
1257	1	Q9EPN1	Q9EPN1	Neurobeachin	Nbea	Mus musculus	326.748	9	9	0	0	0	0	0	0	0	0	0	0	0	0	283183	0	0	87787.9
1258	1	Q9EQJ0	Q9EQJ0	Two pore calcium channel protein 1	Tpcn1	Mus musculus	94.496	9	9	0	0	0	0	0	0	0	0	246450	113079	268692	179959	360129	637708	110027	301126
1259	1	Q9ES46	Q9ES46	Beta-parvin	Parvb	Mus musculus	41.67	9	9	0	129817	22294.3	22981.5	33396.7	4899.17	10410.8	0	77746.8	579175	172225	509467	1.10443e+06	452607	173500	814828
1260	1	Q9JIF0	Q9JIF0	Protein arginine N-methyltransferase 1	Prmt1	Mus musculus	42.436	10	9	0	10027.5	0	9795.1	169663	85514.5	52901.3	98702	59560.8	487172	478428	392431	1.26842e+06	338205	939808	744953
1261	1	Q9JLB0	Q9JLB0	Protein PALS2	Pals2	Mus musculus	62.632	10	9	0	0	0	0	0	0	0	0	38468.3	394701	105515	221234	275288	16760.1	60722.3	107658
1262	1	Q9QVP9	Q9QVP9	Protein-tyrosine kinase 2-beta	Ptk2b	Mus musculus	115.794	9	9	0	0	0	0	0	0	0	0	0	14918.1	0	18402.9	311020	81743.2	39515.5	57866.4
1263	1	Q9QXC1	Q9QXC1	Fetuin-B	Fetub	Mus musculus	42.713	9	9	296414450	2.94677e+08	280416316	268858538	1.25013e+08	3.50998e+08	1.78258e+08	2.86003e+08	3.1248e+07	2.89157e+07	3.63346e+07	4.03362e+07	2.81018e+08	1.69964e+08	55313722	1.53282e+08
1264	1	Q9QXK3	Q9QXK3	Coatomer subunit gamma-2	Copg2	Mus musculus	97.682	9	9	0	0	0	0	0	0	0	0	0	0	0	0	779324	0	9743.33	213189
1265	1	Q9QYB1	Q9QYB1	Chloride intracellular channel protein 4	Clic4	Mus musculus	28.729	10	9	0	101453	121425	92147.6	321330	319697	205667	172474	22255.1	89467.4	53595.1	80491.2	936420	108684	248693	286291
1266	1	Q9R1Q9	Q9R1Q9	V-type proton ATPase subunit S1	Atp6ap1	Mus musculus	51.007	9	9	48387.5	133933	140696	59022	848672	1052971	1.44713e+06	1.15819e+06	209119	168410	252265	251589	1.03567e+06	1.45838e+06	1235174	1.09492e+06
1267	1	Q9WTP7	Q9WTP7	GTP:AMP phosphotransferase AK3, mitochondrial	Ak3	Mus musculus	25.427	9	9	0	0	0	0	0	0	0	0	0	0	0	0	1.50336e+06	0	0	211707
1268	1	Q9WU79	Q9WU79	Proline dehydrogenase 1, mitochondrial	Prodh	Mus musculus	68.037	9	9	0	0	0	0	0	0	0	0	0	0	0	0	665970	0	0	55516.8
1269	1	Q9WUA2	Q9WUA2	Phenylalanine--tRNA ligase beta subunit	Farsb	Mus musculus	65.698	9	9	0	0	0	0	88798.2	0	52983.5	0	0	0	0	0	225093	0	0	94622.6
1270	1	Q9WUQ2	Q9WUQ2	Prolactin regulatory element-binding protein	Preb	Mus musculus	45.435	9	9	0	0	0	0	0	0	0	0	0	0	0	0	1.07934e+06	0	17348.6	243079
1271	1	Q9WUU7	Q9WUU7	Cathepsin Z	Ctsz	Mus musculus	33.998	9	9	5.32771e+06	5.99408e+06	5.49823e+06	5.86048e+06	8.15162e+06	7.91354e+06	1.1004e+07	8.17016e+06	304377	849904	736275	801332	1.22408e+06	1.29262e+06	742796	913802
1272	1	Q9WUX5	Q9WUX5	Inositol 1,4,5-triphosphate receptor associated 1	Irag1	Mus musculus	97.438	9	9	0	0	0	0	0	0	0	0	0	4654.67	0	0	1.38102e+06	0	10551.1	421367
1273	1	Q9WV34	Q9WV34	MAGUK p55 subfamily member 2	Mpp2	Mus musculus	61.556	9	9	0	0	0	0	0	0	0	0	0	57484.7	15582.8	15121	275813	0	0	35213.9
1274	1	Q9WV69	Q9WV69	Dematin	Dmtn	Mus musculus	45.471	9	9	0	0	0	0	0	0	0	0	0	25478.1	32117.4	30224.7	1.42816e+06	241746	364729	573099
1275	1	Q9Z0L8	Q9Z0L8	Gamma-glutamyl hydrolase	Ggh	Mus musculus	35.471	9	9	2526570	2357758	2.32958e+06	2.3996e+06	1.29374e+06	2.21907e+06	2.27073e+06	1.93671e+06	3.66897e+06	3.8149e+06	3.26402e+06	4.18499e+06	2.96833e+06	7.74947e+06	7.32317e+06	5.3032e+06
1276	1	Q9Z0X1	Q9Z0X1	Apoptosis-inducing factor 1, mitochondrial	Aifm1	Mus musculus	66.766	9	9	0	0	0	0	0	0	0	0	0	0	0	0	1.68298e+06	0	0	593573
1277	1	Q9Z1T1	Q9Z1T1	AP-3 complex subunit beta-1	Ap3b1	Mus musculus	122.74	11	9	0	0	0	0	0	0	0	0	0	0	26578.9	0	347060	0	15174.9	70944
1278	1	Q9Z2I9	Q9Z2I9	Succinate--CoA ligase [ADP-forming] subunit beta, mitochondrial	Sucla2	Mus musculus	50.115	9	9	0	0	0	0	0	0	0	0	0	3066.67	37654.3	0	2811635	0	0	941980
1279	1	A2AF47	A2AF47	Dedicator of cytokinesis protein 11	Dock11	Mus musculus	237.777	10	8	0	0	0	0	0	0	0	0	0	20523	0	85769.2	93414.1	55456	0	85621.5
1280	1	A2AWA9	A2AWA9	Rab GTPase-activating protein 1	Rabgap1	Mus musculus	120.798	8	8	0	0	0	0	0	0	0	0	0	0	0	0	234492	0	4445.05	30349.4
1281	1	A6H6A9	A6H6A9	Rab GTPase-activating protein 1-like	Rabgap1l	Mus musculus	92.406	8	8	0	0	0	0	0	0	0	0	0	6482.1	5131.04	0	374529	6417.69	18131.4	97015.6
1282	1	E9Q4P1	E9Q4P1	WD repeat and FYVE domain-containing protein 1	Wdfy1	Mus musculus	46.217	8	8	0	0	0	0	0	11373.5	0	0	0	20328.9	6296.92	13244.9	385327	21260.2	18086.1	140706
1283	1	E9Q6P5	E9Q6P5	Tetratricopeptide repeat protein 7B	Ttc7b	Mus musculus	94.206	8	8	0	0	0	0	0	0	0	0	0	48641.9	7803.64	5488.1	168511	0	6479.33	56282.7
1284	1	G5E8J6	G5E8J6	Histidine-rich calcium-binding protein	Hrc	Mus musculus	85.17	8	8	0	0	0	0	331432	68522.1	53640	117731	0	0	0	0	0	0	0	0
1285	1	O08692	O08692	Neutrophilic granule protein	Ngp	Mus musculus	19.331	8	8	28578.7	18687.4	242322	129904	688127	647146	295602	590971	435444	294668	712807	617179	3.21807e+06	4.77044e+06	1.58213e+06	2606641
1286	1	O35103	O35103	Osteomodulin	Omd	Mus musculus	49.747	8	8	0	0	0	0	64050.4	572326	0	163298	2.70369e+06	2.87587e+06	1608385	2.6019e+06	1.27486e+07	9.61967e+07	1.05903e+07	24792319
1287	1	O35405	O35405	5'-3' exonuclease PLD3	Pld3	Mus musculus	54.387	8	8	156465	213089	83198.4	183030	314213	261817	169215	202480	3.86697e+06	5.59777e+06	5.69591e+06	6.08983e+06	9898360	1.08428e+07	6.09984e+06	7.93042e+06
1288	1	O35488	O35488	Long-chain fatty acid transport protein 2	Slc27a2	Mus musculus	70.423	8	8	0	0	0	0	0	0	0	0	0	0	0	0	357256	4527.47	7825.56	47364
1289	1	O35601	O35601	FYN-binding protein 1	Fyb1	Mus musculus	90.06	8	8	0	0	0	0	3387.16	0	0	0	0	74513.1	16429.6	25375.9	534753	6163.09	8965.75	148380
1290	1	O35855	O35855	Branched-chain-amino-acid aminotransferase, mitochondrial	Bcat2	Mus musculus	44.127	8	8	0	0	0	0	69201.8	0	0	0	0	0	0	0	1146330	0	0	293282
1291	1	O54734	O54734	Dolichyl-diphosphooligosaccharide--protein glycosyltransferase 48 kDa subunit	Ddost	Mus musculus	49.027	8	8	0	0	0	0	57671.7	0	0	0	0	401158	165180	163743	8.90679e+06	193781	223473	2.86261e+06
1292	1	O54819	O54819	Tissue factor pathway inhibitor	Tfpi	Mus musculus	34.986	8	8	666369	1.31397e+06	854959	1.04049e+06	951669	74729.2	859366	173639	713346	2.59359e+06	815945	1.9544e+06	3.59777e+06	1.97427e+06	1.38809e+06	1.38026e+06
1293	1	O55106	O55106	Striatin	Strn	Mus musculus	85.965	8	8	0	0	0	0	0	0	0	0	0	0	0	0	321231	0	11171.8	66279.6
1294	1	O55234	O55234	Proteasome subunit beta type-5	Psmb5	Mus musculus	28.533	8	8	2054583	1.6688e+06	1961233	1891867	19129054	8826410	9373508	11826064	8814.59	24107.5	10271.1	20792.7	1.01584e+06	44944.4	177155	316133
1295	1	O70138	O70138	Neutrophil collagenase	Mmp8	Mus musculus	53.127	8	8	141147	196289	344586	242967	690602	1.27016e+06	617015	901474	1.31653e+06	1.15837e+06	1.68641e+06	1.73101e+06	4.54296e+06	8.23315e+06	3.15738e+06	4.59035e+06
1296	1	O70152	O70152	Dolichol-phosphate mannosyltransferase subunit 1	Dpm1	Mus musculus	29.174	8	8	0	0	0	0	0	0	0	0	0	5461.44	0	0	992324	8038.65	0	403474
1297	1	O88351	O88351	Inhibitor of nuclear factor kappa-B kinase subunit beta	Ikbkb	Mus musculus	86.691	8	8	0	0	0	0	0	10884.5	0	7035.25	0	0	0	0	142416	44542.7	46983.8	48680.9
1298	1	O88428	O88428	Bifunctional 3'-phosphoadenosine 5'-phosphosulfate synthase 2	Papss2	Mus musculus	70.35	9	8	0	0	0	5886.16	22412.8	0	0	17444.2	0	0	0	0	247625	0	23410.7	70750.3
1299	1	O88492	O88492	Perilipin-4	Plin4	Mus musculus	139.417	8	8	0	0	0	0	155374	169523	0	91351.5	0	0	0	0	94885.2	45318.3	144577	89716.7
1300	1	O88543	O88543	COP9 signalosome complex subunit 3	Cops3	Mus musculus	47.832	8	8	0	0	0	0	150531	133137	0	113764	0	0	0	0	490815	6709.5	33452.7	145090
1301	1	O88569	O88569	Heterogeneous nuclear ribonucleoproteins A2/B1	Hnrnpa2b1	Mus musculus	37.401	9	8	48585	133357	133836	104131	784633	337848	344664	490402	74789.6	62492.7	69866.5	64295.4	526634	73895.8	282310	209209
1302	1	O88839	O88839	Disintegrin and metalloproteinase domain-containing protein 15	Adam15	Mus musculus	92.666	8	8	0	0	0	0	0	169151	19817.1	158006	6093.91	0	38221.4	4545.6	81854.7	70404.1	73031.9	98162.9
1303	1	O88856	O88856	Protein-tyrosine sulfotransferase 2	Tpst2	Mus musculus	42.067	8	8	0	0	0	0	0	0	0	0	416826	1492919	996677	975289	2.86021e+06	717407	1.18084e+06	1.36152e+06
1304	1	O89023	O89023	Tripeptidyl-peptidase 1	Tpp1	Mus musculus	61.341	8	8	189605	406625	303360	293727	467767	402651	410342	414228	600834	875156	654095	832569	1.44602e+06	777710	809173	1.04855e+06
1305	1	O89051	O89051	Integral membrane protein 2B	Itm2b	Mus musculus	30.258	8	8	405709	487927	541491	455907	990404	1.03772e+06	1.13082e+06	1.12034e+06	883870	1.63124e+06	681050	1.59252e+06	2.65641e+06	2.12687e+06	2.51675e+06	2.09275e+06
1306	1	P00687	P00687	Alpha-amylase 1	Amy1	Mus musculus	57.646	12	8	1.25847e+07	1.48619e+07	1.1413e+07	1.29336e+07	3.85568e+07	2.48352e+07	2.84572e+07	3.25379e+07	8056.58	7468.27	5479.24	5085.89	146335	13623	35668.5	50284.4
1307	1	P08752	P08752	Guanine nucleotide-binding protein G(i) subunit alpha-2	Gnai2	Mus musculus	40.488	14	8	0	0	0	0	18582.1	24488.3	16718.8	24328.7	882702	3.26741e+06	1.7134e+06	2.29386e+06	2.71751e+06	1.51278e+06	1.06836e+06	1.88565e+06
1308	1	P11680	P11680	Properdin	Cfp	Mus musculus	50.327	8	8	2.1019e+06	5915397	3.33181e+06	1856571	4613346	2313254	2673670	2018489	2.98201e+07	3.56189e+07	5.4034e+06	3.53483e+07	1199709	4.6659e+06	3.18428e+06	2197836
1309	1	P12246	P12246	Serum amyloid P-component	Apcs	Mus musculus	26.245	8	8	8.18912e+07	1.51955e+08	170874526	1.3631e+08	1.63528e+08	1.21464e+09	1.09824e+09	6.63545e+08	2.36293e+06	2.30509e+06	2.50104e+06	2844907	6108370	6.13586e+06	7552582	5.77128e+06
1310	1	P16332	P16332	Methylmalonyl-CoA mutase, mitochondrial	Mmut	Mus musculus	82.846	8	8	0	0	0	0	0	0	0	0	0	0	0	0	2.31826e+06	0	0	1.11897e+06
1311	1	P16882	P16882	Growth hormone receptor	Ghr	Mus musculus	72.784	8	8	1.97444e+06	2.29038e+06	1.80018e+06	1925220	2.28328e+07	4486469	2218429	9649298	1.47876e+06	1.21742e+06	1114994	1.46854e+06	1.27185e+07	2.12261e+06	1.99901e+06	5128663
1312	1	P18242	P18242	Cathepsin D	Ctsd	Mus musculus	44.954	8	8	2.69775e+06	3.70714e+06	3.07355e+06	2.9415e+06	4.15622e+06	3.43881e+06	1.11832e+07	5.53233e+06	344782	642683	757501	466170	2873337	2075752	1.56324e+06	1.73462e+06
1313	1	P21279	P21279	Guanine nucleotide-binding protein G(q) subunit alpha	Gnaq	Mus musculus	42.159	13	8	0	0	0	0	0	0	0	0	210996	1.3031e+06	630369	845026	1.6651e+06	281975	107761	711748
1314	1	P21958	P21958	Antigen peptide transporter 1	Tap1	Mus musculus	78.864	8	8	0	0	0	0	0	0	0	0	0	5685.09	37906.8	0	1.20351e+06	10010	10825.2	397953
1315	1	P22315	P22315	Ferrochelatase, mitochondrial	Fech	Mus musculus	47.423	8	8	0	0	0	0	0	0	0	0	0	0	0	0	1.11595e+06	0	0	278032
1316	1	P22892	P22892	AP-1 complex subunit gamma-1	Ap1g1	Mus musculus	91.352	8	8	0	0	0	0	41652.5	24876	0	50319.2	0	0	0	0	425837	4187.03	9996.46	134058
1317	1	P27546	P27546	Microtubule-associated protein 4	Map4	Mus musculus	117.431	8	8	49960.2	47174.4	64888.8	54707.6	300207	400344	217130	239021	0	0	32900	21192	43651.2	23376.7	20181.4	13675.5
1318	1	P28063	P28063	Proteasome subunit beta type-8	Psmb8	Mus musculus	30.26	8	8	2919085	2460681	2815457	2767590	1.13637e+07	8352110	8.08514e+06	9446721	0	0	0	0	453000	53783.2	57575.1	159621
1319	1	P28653	P28653	Biglycan	Bgn	Mus musculus	41.639	8	8	28975.1	15307.8	0	35743.9	47471.6	37530.7	87533.6	80533.9	2399506	1.42672e+06	1.86683e+06	2.11252e+06	2256617	2.33111e+06	8.15367e+06	4.57447e+06
1320	1	P31324	P31324	cAMP-dependent protein kinase type II-beta regulatory subunit	Prkar2b	Mus musculus	46.167	9	8	0	0	0	0	28295.5	21240.5	0	21406.5	0	88709.6	24919.1	44691	929861	283181	212876	413516
1321	1	P35293	P35293	Ras-related protein Rab-18	Rab18	Mus musculus	23.035	8	8	0	12212.5	10874.9	0	150407	37128.6	33118.9	113181	110591	446798	325292	381037	1.6834e+06	433969	343049	775449
1322	1	P35330	P35330	Intercellular adhesion molecule 2	Icam2	Mus musculus	31.39	8	8	897594	743653	900760	936463	89291.5	152092	165318	331074	15134195	11865788	12346707	16191992	3.50668e+06	9808919	7922965	5741296
1323	1	P35492	P35492	Histidine ammonia-lyase	Hal	Mus musculus	72.258	8	8	24035.4	0	0	0	1.23584e+06	17348.8	0	420245	0	0	0	0	0	0	0	0
1324	1	P35585	P35585	AP-1 complex subunit mu-1	Ap1m1	Mus musculus	48.541	10	8	0	0	0	0	93702.5	22715.7	13726.9	93525.3	0	0	4974.71	0	562064	0	80293.8	228071
1325	1	P41233	P41233	Phospholipid-transporting ATPase ABCA1	Abca1	Mus musculus	253.914	8	8	0	0	0	0	0	0	0	0	97539.9	24602.8	21211.4	92133.4	44465	38068.3	0	170638
1326	1	P42567	P42567	Epidermal growth factor receptor substrate 15	Eps15	Mus musculus	98.471	8	8	0	0	0	0	68970.6	0	0	30404	0	0	11927.5	0	443190	18418.5	35360.7	130837
1327	1	P47738	P47738	Aldehyde dehydrogenase, mitochondrial	Aldh2	Mus musculus	56.535	8	8	0	0	0	0	97674.2	19372.2	15702.4	16233	4914.9	948620	252036	451054	37644574	366395	568457	1.3178e+07
1328	1	P50431	P50431	Serine hydroxymethyltransferase, cytosolic	Shmt1	Mus musculus	52.601	8	8	0	0	0	0	326105	212817	113583	167597	0	0	0	0	65540.1	120812	17924.2	49300.9
1329	1	P50580	P50580	Proliferation-associated protein 2G4	Pa2g4	Mus musculus	43.696	8	8	0	65532.7	54358.4	34009.6	485355	125398	167115	290140	0	0	0	0	77390.9	0	14975.7	23150.9
1330	1	P55096	P55096	ATP-binding cassette sub-family D member 3	Abcd3	Mus musculus	75.476	8	8	0	0	0	0	23242.3	0	0	0	0	0	0	0	673925	5650.01	4726.11	176966
1331	1	P55292	P55292	Desmocollin-2	Dsc2	Mus musculus	99.963	8	8	285827	321402	282897	257408	309634	503220	611147	536889	0	0	0	0	0	3308.98	0	0
1332	1	P58771	P58771	Tropomyosin alpha-1 chain	Tpm1	Mus musculus	32.68	14	8	71372.8	274625	678605	330118	2.27572e+07	1.97676e+07	2392883	1.33061e+07	0	0	66842.8	67234.3	1.57936e+07	400101	514007	4499915
1333	1	P59999	P59999	Actin-related protein 2/3 complex subunit 4	Arpc4	Mus musculus	19.666	8	8	511270	499481	667656	732627	3134321	3.20019e+06	2.39119e+06	2.93435e+06	181869	831964	437416	473586	9.82411e+06	394741	496693	3.09606e+06
1334	1	P61222	P61222	ATP-binding cassette sub-family E member 1	Abce1	Mus musculus	67.315	8	8	0	0	0	0	25445.6	38397.8	115016	158468	0	15697.4	36484.8	13571.5	215621	35529.2	87296.7	74296.3
1335	1	P61979	P61979	Heterogeneous nuclear ribonucleoprotein K	Hnrnpk	Mus musculus	50.979	8	8	29266.4	76133.1	57524.6	44126	510019	223070	208743	314967	47496.3	76874.9	67690.8	48298	708500	131866	181851	268482
1336	1	P62192	P62192	26S proteasome regulatory subunit 4	Psmc1	Mus musculus	49.185	8	8	0	0	0	0	0	0	19419.9	0	0	29295.9	0	7408.92	440323	23457.1	122547	262461
1337	1	P63037	P63037	DnaJ homolog subfamily A member 1	Dnaja1	Mus musculus	44.866	8	8	0	0	0	0	0	0	0	0	35908.8	193627	130337	154412	631803	125677	225201	278745
1338	1	P70248	P70248	Unconventional myosin-If	Myo1f	Mus musculus	125.95	11	8	0	0	7891.03	0	17546.7	47846.2	24853.2	17565.1	0	0	68880.6	4990.41	56546.7	129582	63558.2	45567.5
1339	1	P70460	P70460	Vasodilator-stimulated phosphoprotein	Vasp	Mus musculus	39.667	8	8	0	31151.9	168358	65891.4	136218	88605.8	119103	111135	0	15587	0	17136.8	294263	59302.5	39626.6	138647
1340	1	P97447	P97447	Four and a half LIM domains protein 1	Fhl1	Mus musculus	31.887	8	8	25494.8	109178	177083	116151	204506	162163	89714.2	170387	12634.1	191396	50127.6	118637	858982	42633.3	54159.9	310799
1341	1	P97742	P97742	Carnitine O-palmitoyltransferase 1, liver isoform	Cpt1a	Mus musculus	88.252	10	8	0	0	0	0	0	0	0	0	0	0	0	0	930307	9936.32	16469.3	241240
1342	1	Q01730	Q01730	Ras suppressor protein 1	Rsu1	Mus musculus	31.551	8	8	0	92291.6	75374.2	45192	19564.2	0	59507.1	12473	145788	1.03811e+06	440340	652690	8.42466e+06	1.52702e+06	1.49228e+06	3710154
1343	1	Q03146	Q03146	Epithelial discoidin domain-containing receptor 1	Ddr1	Mus musculus	101.163	8	8	0	0	0	0	0	20906.3	0	0	199662	189002	128625	203587	81764.8	766231	203035	303214
1344	1	Q03157	Q03157	Amyloid beta precursor like protein 1	Aplp1	Mus musculus	72.848	8	8	128871	84231.3	220345	428317	307154	228798	423665	307855	44279	16910.7	40166.5	47767.8	76525.2	134186	176434	206049
1345	1	Q03734	Q03734	Serine protease inhibitor A3M	Serpina3m	Mus musculus	47.064	8	8	3.72555e+07	4.44471e+07	6.52204e+07	4.31733e+07	1.50262e+07	3.71565e+07	5.69192e+07	5.52203e+07	21408719	20214819	1.99699e+07	17717672	10167658	1.64711e+07	1.47955e+07	1.67581e+07
1346	1	Q04447	Q04447	Creatine kinase B-type	Ckb	Mus musculus	42.715	8	8	56615.6	121410	270788	123226	480762	1.23562e+06	211632	874421	6062.82	39495.1	8401.19	0	465694	9832.1	21582.8	281545
1347	1	Q08351	Q08351	Thrombopoietin receptor	Mpl	Mus musculus	69.787	8	8	0	0	0	0	0	0	0	0	191592	906482	479022	536916	997964	349784	241425	419812
1348	1	Q08857	Q08857	Platelet glycoprotein 4	Cd36	Mus musculus	52.7	8	8	0	0	0	0	25178.8	50105.6	53771.6	55497.7	1.53708e+06	2.46882e+06	3.23408e+06	2.66434e+06	4.33453e+06	5.16095e+06	5.02029e+06	2.64386e+06
1349	1	Q09324	Q09324	Beta-1,3-galactosyl-O-glycosyl-glycoprotein beta-1,6-N-acetylglucosaminyltransferase	Gcnt1	Mus musculus	49.839	8	8	83598.7	285951	154567	201824	116757	134968	92519	141035	762359	2.27816e+06	1.30319e+06	1.88396e+06	2.10679e+06	848171	1.55944e+06	1.18312e+06
1350	1	Q148R4	Q148R4	Serine peptidase inhibitor, Kazal type 5	Spink5	Mus musculus	114.891	8	8	75935.3	108119	75534.1	91979.9	281652	614419	351728	480782	0	0	5789.48	0	19886.8	0	0	0
1351	1	Q18PI6	Q18PI6	SLAM family member 5	Cd84	Mus musculus	37.379	8	8	113298	201601	202344	179953	124390	519617	227879	277158	8.41087e+06	2.46433e+07	12134068	1.7147e+07	9927470	21553533	13680991	15717196
1352	1	Q3TZZ7	Q3TZZ7	Extended synaptotagmin-2	Esyt2	Mus musculus	94.14	8	8	0	0	0	0	0	0	70867.4	0	0	0	0	0	587007	0	0	179672
1353	1	Q3U0B3	Q3U0B3	Dehydrogenase/reductase SDR family member 11	Dhrs11	Mus musculus	28.272	8	8	13631.5	23190.3	179820	42789	270850	176305	811877	343203	0	0	7911.25	0	299968	173504	459301	242163
1354	1	Q3UHH2	Q3UHH2	Solute carrier family 22 member 23	Slc22a23	Mus musculus	74.326	8	8	0	0	0	0	0	0	0	0	99217.3	570920	155947	306103	411294	156950	94546.2	183630
1355	1	Q3UMW8	Q3UMW8	Ceroid-lipofuscinosis neuronal protein 5 homolog	Cln5	Mus musculus	39.328	8	8	19190.8	39054.4	45739	0	0	0	25848.9	14262.5	23830.2	46070.8	57958.6	49026.3	213812	52183	49352.2	81654.6
1356	1	Q3UZ09	Q3UZ09	Complement C1r subcomponent-like protein	C1rl	Mus musculus	53.433	8	8	240605	379900	276963	360575	551838	700914	686231	678389	74491.4	34888.5	36019.5	86717.5	124696	353587	313375	232004
1357	1	Q4LDD4	Q4LDD4	Arf-GAP with Rho-GAP domain, ANK repeat and PH domain-containing protein 1	Arap1	Mus musculus	162.278	8	8	0	0	0	0	0	10562.8	17283.6	0	0	5835.43	5352.86	0	344426	32571.5	24236.3	22662.2
1358	1	Q4LDG0	Q4LDG0	Long-chain fatty acid transport protein 5	Slc27a5	Mus musculus	76.206	8	8	0	0	0	0	0	0	0	0	0	0	0	0	1.35504e+06	0	0	452708
1359	1	Q4V9Z5	Q4V9Z5	Seizure 6-like protein 2	Sez6l2	Mus musculus	97.507	8	8	6618.23	10052.3	15810.4	6179.38	22205.4	0	0	0	85260.7	36736.9	43995.5	95537.6	36477	122941	125046	69160.5
1360	1	Q571E4	Q571E4	N-acetylgalactosamine-6-sulfatase	Galns	Mus musculus	57.675	8	8	210079	310419	212161	361004	108940	403413	367344	193520	18139.7	32576.2	25741.9	30755.5	37161.1	148734	41149.4	35830.3
1361	1	Q5FWK3	Q5FWK3	Rho GTPase-activating protein 1	Arhgap1	Mus musculus	50.411	8	8	0	0	0	0	33135.7	0	6234.71	0	0	6935.75	0	10033.4	1.18047e+06	0	46959.6	309200
1362	1	Q5SYL3	Q5SYL3	Protein KIAA0100	Bltp2	Mus musculus	254.475	8	8	0	0	0	0	0	0	0	0	0	0	0	0	208120	0	0	0
1363	1	Q60737	Q60737	Casein kinase II subunit alpha	Csnk2a1	Mus musculus	45.134	8	8	0	0	0	0	0	0	0	0	0	56407.3	35553.6	37278.7	535827	11663.8	16260.8	169240
1364	1	Q60738	Q60738	Zinc transporter 1	Slc30a1	Mus musculus	54.716	8	8	0	0	0	0	0	0	0	0	367433	1.49808e+06	650503	964867	1491589	478457	338280	728783
1365	1	Q60766	Q60766	Immunity-related GTPase family M protein 1	Irgm1	Mus musculus	46.553	8	8	0	185154	0	0	106818	81622.6	58973.5	80794.5	0	58453.9	30597.5	12086.2	593931	61157.8	71868.1	222136
1366	1	Q60931	Q60931	Voltage-dependent anion-selective channel protein 3	Vdac3	Mus musculus	30.754	8	8	0	0	0	0	38855.3	0	0	0	36439.4	1.04979e+06	282654	410908	14741347	208367	434697	4327233
1367	1	Q60994	Q60994	Adiponectin	Adipoq	Mus musculus	26.808	8	8	2.00937e+08	1.56853e+08	1.56099e+08	1.57754e+08	7.88325e+07	1.96504e+08	2.5764e+08	1.89803e+08	432740	353290	771837	689486	754355	1584216	1094459	1071025
1368	1	Q61165	Q61165	Sodium/hydrogen exchanger 1	Slc9a1	Mus musculus	91.469	9	8	0	0	0	0	0	0	0	0	43263.9	271695	199192	153281	498185	210251	170385	260940
1369	1	Q61362	Q61362	Chitinase-3-like protein 1	Chi3l1	Mus musculus	43.895	8	8	1.46605e+06	1.06855e+06	592429	1.0537e+06	1.64026e+06	5.12099e+06	2.26427e+06	3.22544e+06	31923.6	58275.9	18647.9	54793.8	114381	871776	204020	367955
1370	1	Q61581	Q61581	Insulin-like growth factor-binding protein 7	Igfbp7	Mus musculus	28.97	8	8	429530	491315	397712	446216	761257	717069	672356	767535	381775	297698	379148	341076	335001	677073	851569	568599
1371	1	Q61753	Q61753	D-3-phosphoglycerate dehydrogenase	Phgdh	Mus musculus	56.586	8	8	0	0	0	0	190512	474807	452927	251976	0	6163.25	24292.9	0	418481	74372.8	175984	238383
1372	1	Q61768	Q61768	Kinesin-1 heavy chain	Kif5b	Mus musculus	109.553	15	8	0	0	0	0	0	0	0	0	0	0	0	0	278387	0	7091.12	45381.4
1373	1	Q62523	Q62523	Zyxin	Zyx	Mus musculus	60.547	8	8	0	35676.8	42196.1	0	558346	594593	456096	586154	8356.5	125766	16400.2	60612.9	1.31042e+06	140464	275878	617589
1374	1	Q64516	Q64516	Glycerol kinase	Gk	Mus musculus	61.228	11	8	0	0	0	0	35339.4	0	13420.2	0	0	0	0	0	907399	76803.8	67909.8	313593
1375	1	Q68FD9	Q68FD9	UPF0606 protein KIAA1549	Kiaa1549	Mus musculus	209.227	8	8	18804.4	12888	0	25656.3	0	16281.8	44046.9	22296.8	3968840	2.8327e+06	3425501	3408918	2.86713e+06	3.78946e+06	10546884	4566900
1376	1	Q6P9S7	Q6P9S7	Polypeptide N-acetylgalactosaminyltransferase 10	Galnt10	Mus musculus	69.116	9	8	17810.5	55854.2	16079.7	17171.7	0	21756.8	0	26028.7	0	13996.4	16227.8	14962	7604.01	122803	102405	81492.5
1377	1	Q6PIC6	Q6PIC6	Sodium/potassium-transporting ATPase subunit alpha-3	Atp1a3	Mus musculus	111.693	10	8	0	0	0	0	0	0	0	0	0	35297.2	18110.6	0	16390.8	216032	80312.5	31165.9
1378	1	Q6R0H7	Q6R0H7	Guanine nucleotide-binding protein G(s) subunit alpha isoforms XLas	Gnas	Mus musculus	121.509	10	8	0	0	0	0	29180.2	0	0	20486	460234	1.85782e+06	1.15014e+06	1.3648e+06	1.80861e+07	696261	677137	1.59785e+07
1379	1	Q6S5C2	Q6S5C2	N-acetylglucosamine-1-phosphotransferase subunit gamma	Gnptg	Mus musculus	34.169	8	8	799564	1226345	842202	973431	539185	976326	1.08829e+06	896223	240978	224208	255221	271475	810426	771690	436584	472982
1380	1	Q6VN19	Q6VN19	Ran-binding protein 10	Ranbp10	Mus musculus	67.188	9	8	0	0	0	0	0	0	0	0	0	0	12812.1	0	244283	0	26030.2	106772
1381	1	Q6ZPE2	Q6ZPE2	Myotubularin-related protein 5	Sbf1	Mus musculus	208.695	9	8	0	0	0	0	0	0	0	0	0	4494.41	5321.04	0	102516	6092.36	9332.91	0
1382	1	Q7M6Z0	Q7M6Z0	Reticulon-4 receptor-like 2	Rtn4rl2	Mus musculus	46.076	8	8	0	0	0	0	0	0	0	0	290360	81701.6	164123	298666	553600	1.82172e+06	1.10741e+06	842946
1383	1	Q7TMR0	Q7TMR0	Lysosomal Pro-X carboxypeptidase	Prcp	Mus musculus	55.026	8	8	307690	402720	490292	431449	265352	374012	456397	345502	715859	1.15531e+06	823332	1.01583e+06	1.30179e+06	1.10743e+06	1.17062e+06	1121753
1384	1	Q7TQ62	Q7TQ62	Podocan	Podn	Mus musculus	68.719	8	8	0	0	0	0	0	0	0	0	0	0	43883.5	0	472959	350183	231738	337790
1385	1	Q7TQN3	Q7TQN3	WAP, Kazal, immunoglobulin, Kunitz and NTR domain-containing protein 2	Wfikkn2	Mus musculus	63.335	8	8	16461.8	13968.7	19966.1	11099.4	0	18520.6	18607.4	17534.9	286349	271825	311755	313553	292577	611529	649571	514295
1386	1	Q7TSH2	Q7TSH2	Phosphorylase b kinase regulatory subunit beta	Phkb	Mus musculus	123.892	8	8	0	0	0	0	383106	31679.6	15543	129655	0	0	0	0	392732	5578.26	0	12663.3
1387	1	Q80U16	Q80U16	Rho family-interacting cell polarization regulator 2	Ripor2	Mus musculus	118.973	8	8	0	0	0	0	0	0	0	0	16716.5	9940.69	13786	14470.3	128272	142814	35834.7	102102
1388	1	Q80U63	Q80U63	Mitofusin-2	Mfn2	Mus musculus	86.189	8	8	0	0	0	0	0	0	0	0	0	0	0	0	689447	0	0	199098
1389	1	Q80W54	Q80W54	CAAX prenyl protease 1 homolog	Zmpste24	Mus musculus	54.736	8	8	0	0	0	0	4921.93	0	0	0	0	36193.8	0	0	1.58406e+06	64548.6	12975.7	497657
1390	1	Q80WJ7	Q80WJ7	Protein LYRIC	Mtdh	Mus musculus	63.849	8	8	0	0	0	0	0	0	0	0	0	8327.88	0	0	688556	0	0	218263
1391	1	Q810B6	Q810B6	Rabankyrin-5	Ankfy1	Mus musculus	128.655	8	8	0	0	0	0	24462.1	5472.24	8105.2	27093.9	0	0	0	0	199256	7905.73	14457.6	41390.7
1392	1	Q8BGB2	Q8BGB2	Tetratricopeptide repeat protein 7A	Ttc7a	Mus musculus	96.155	8	8	0	0	0	0	0	0	0	0	0	4839.96	0	0	301576	28387.3	53988.8	92413.5
1393	1	Q8BGQ6	Q8BGQ6	EF-hand calcium-binding domain-containing protein 14	Efcab14	Mus musculus	53.695	8	8	0	0	0	0	0	0	0	0	147888	75116.9	136312	116355	388420	537812	304824	264334
1394	1	Q8BJ48	Q8BJ48	N-acetylglucosamine-1-phosphodiester alpha-N-acetylglucosaminidase	Nagpa	Mus musculus	56.044	8	8	38401.7	12801.1	0	0	65659.5	33833.3	121621	96567.2	289596	368364	514709	418022	818813	995249	912980	612304
1395	1	Q8BP56	Q8BP56	Protein-glucosylgalactosylhydroxylysine glucosidase	Pgghg	Mus musculus	76.487	8	8	39762.8	54105.5	37956.4	51914.1	120445	267514	121299	173173	0	0	0	0	0	0	0	0
1396	1	Q8BQZ4	Q8BQZ4	Ral GTPase-activating protein subunit beta	Ralgapb	Mus musculus	165.202	8	8	0	0	0	0	0	0	0	0	0	0	0	0	268915	0	0	39664
1397	1	Q8BTJ4	Q8BTJ4	Bis(5'-adenosyl)-triphosphatase enpp4	Enpp4	Mus musculus	51.61	9	8	0	0	0	0	0	0	0	0	1.25419e+06	3297316	1.65657e+06	2.51462e+06	4.63679e+06	3.35079e+06	2.6911e+06	3.48373e+06
1398	1	Q8BTY8	Q8BTY8	Sec1 family domain-containing protein 2	Scfd2	Mus musculus	74.752	8	8	0	0	0	0	0	0	0	0	0	0	0	0	242091	0	0	49636.4
1399	1	Q8BVG4	Q8BVG4	Dipeptidyl peptidase 9	Dpp9	Mus musculus	98	8	8	7905.45	9118.07	0	0	307337	224133	61405.4	163605	0	0	0	0	26764	0	7668.14	0
1400	1	Q8BWY3	Q8BWY3	Eukaryotic peptide chain release factor subunit 1	Etf1	Mus musculus	49.03	8	8	0	0	0	0	112507	36588.8	30439.6	64818.1	0	0	0	0	731351	0	137307	176029
1401	1	Q8BXA1	Q8BXA1	Golgi integral membrane protein 4	Golim4	Mus musculus	76.786	8	8	33019.1	45810.9	38828.5	30771.5	114280	55168.1	195949	110900	0	42943.7	38543.9	6031.88	314256	3599.08	29333.7	13275.2
1402	1	Q8BYA0	Q8BYA0	Tubulin-specific chaperone D	Tbcd	Mus musculus	133.322	8	8	0	0	0	0	69912.5	7723.86	0	0	0	0	0	0	289133	28632.2	12130.4	136127
1403	1	Q8C6G8	Q8C6G8	WD repeat-containing protein 26	Wdr26	Mus musculus	70.545	8	8	0	0	0	0	0	0	0	0	0	9871.24	40150.2	0	396465	0	61512.3	66398.8
1404	1	Q8CBA2	Q8CBA2	Schlafen family member 5	Slfn5	Mus musculus	100.816	8	8	10164.7	9494.66	12455	19514.2	53677.8	151343	160017	147805	0	0	0	0	0	29409.1	32321.9	6639.91
1405	1	Q8CGN5	Q8CGN5	Perilipin-1	Plin1	Mus musculus	55.596	8	8	0	0	0	0	294264	0	0	77771.2	0	0	0	0	29837.2	0	0	0
1406	1	Q8CIG8	Q8CIG8	Protein arginine N-methyltransferase 5	Prmt5	Mus musculus	72.682	8	8	0	0	0	0	865874	415201	250189	468045	0	0	0	0	209521	56803.1	47281.7	71541.6
1407	1	Q8JZZ7	Q8JZZ7	Adhesion G protein-coupled receptor L2	Adgrl2	Mus musculus	166.579	8	8	0	0	0	0	0	0	4593.5	0	54349.4	42317	93731.8	34487.6	94452.5	184937	130508	119011
1408	1	Q8K0J2	Q8K0J2	UDP-GlcNAc:betaGal beta-1,3-N-acetylglucosaminyltransferase 7	B3gnt7	Mus musculus	45.379	8	8	0	0	0	0	0	0	0	6728.82	1.25322e+06	885237	412831	863751	3.00573e+06	2.8627e+06	2450569	2.57913e+06
1409	1	Q8K0Q5	Q8K0Q5	Rho GTPase-activating protein 18	Arhgap18	Mus musculus	74.93	8	8	0	0	0	0	0	0	0	0	0	129555	29338.1	84879.9	631094	8392.02	29684.7	82183.9
1410	1	Q8K1H7	Q8K1H7	T-complex protein 11-like protein 2	Tcp11l2	Mus musculus	57.89	8	8	0	0	0	0	81042.7	0	47499.4	48737.3	0	0	0	0	316733	0	0	83790
1411	1	Q8K274	Q8K274	Ketosamine-3-kinase	Fn3krp	Mus musculus	34.468	8	8	0	0	17306.3	42956.2	208713	107333	434896	253767	112654	130550	265247	175868	712372	326983	1.24133e+06	574820
1412	1	Q8K299	Q8K299	Scavenger receptor class A member 5	Scara5	Mus musculus	53.667	8	8	0	0	0	0	0	0	0	0	253607	194887	238173	215698	148606	499318	154598	268752
1413	1	Q8VCW8	Q8VCW8	Medium-chain acyl-CoA ligase ACSF2, mitochondrial	Acsf2	Mus musculus	67.952	8	8	0	0	0	0	0	0	0	0	0	0	0	0	357713	0	0	41088.5
1414	1	Q8VDC0	Q8VDC0	Probable leucine--tRNA ligase, mitochondrial	Lars2	Mus musculus	101.482	8	8	0	0	0	0	0	0	0	0	0	0	0	0	218661	0	0	22343.6
1415	1	Q91V12	Q91V12	Cytosolic acyl coenzyme A thioester hydrolase	Acot7	Mus musculus	42.537	8	8	0	0	0	0	119325	25382.5	130747	114476	12871.8	24467.7	37350.2	10094.4	2.15613e+06	259021	220045	619070
1416	1	Q91X83	Q91X83	S-adenosylmethionine synthase isoform type-1	Mat1a	Mus musculus	43.508	9	8	0	0	0	0	1.09048e+06	495018	53089.9	421677	0	15152.1	0	0	781736	130132	23917.3	232495
1417	1	Q91YJ2	Q91YJ2	Sorting nexin-4	Snx4	Mus musculus	51.779	8	8	0	0	0	0	0	0	0	0	0	0	0	0	199064	4366.04	3972.2	31804.2
1418	1	Q91YT0	Q91YT0	NADH dehydrogenase [ubiquinone] flavoprotein 1, mitochondrial	Ndufv1	Mus musculus	50.834	8	8	0	0	0	0	0	0	0	0	0	56917.8	39286.1	43985.7	2.3311e+06	0	68889.7	490753
1419	1	Q91Z53	Q91Z53	Glyoxylate reductase/hydroxypyruvate reductase	Grhpr	Mus musculus	35.33	8	8	55512.4	54406	167556	108913	819302	661387	311028	591076	0	0	0	0	478317	149853	101193	282319
1420	1	Q91ZV7	Q91ZV7	Plexin domain-containing protein 1	Plxdc1	Mus musculus	55.636	8	8	140590	109419	152020	90126.2	18080.3	23131.6	88689	12956.2	360772	242827	188098	441096	226673	445084	236940	269985
1421	1	Q920Q4	Q920Q4	Vacuolar protein sorting-associated protein 16 homolog	Vps16	Mus musculus	94.927	8	8	0	0	0	0	0	0	0	0	11760.7	0	0	0	238846	0	0	11007.7
1422	1	Q922Q8	Q922Q8	Leucine-rich repeat-containing protein 59	Lrrc59	Mus musculus	34.879	8	8	0	0	0	0	99476.9	0	0	0	0	19489.7	0	5648.65	2.12606e+06	10788	37543	776657
1423	1	Q922U2	Q922U2	Keratin, type II cytoskeletal 5	Krt5	Mus musculus	61.768	15	8	3263168	418567	698949	1820446	24265180	448213	1.21731e+06	9133663	568170	470708	97078.4	462187	315913	1775484	1.17779e+06	1.08808e+06
1424	1	Q93092	Q93092	Transaldolase	Taldo1	Mus musculus	37.388	8	8	524471	481134	954593	734095	2.72153e+06	2.53881e+06	1.94816e+06	2.46978e+06	0	0	0	0	148331	41452.1	20526.5	71021.9
1425	1	Q99J99	Q99J99	3-mercaptopyruvate sulfurtransferase	Mpst	Mus musculus	33.096	8	8	0	16279.5	34847.1	25918.3	429355	291935	245888	283966	0	11814.2	0	8020.08	1.49437e+06	596575	622255	769303
1426	1	Q99JR5	Q99JR5	Tubulointerstitial nephritis antigen-like	Tinagl1	Mus musculus	52.665	8	8	33190.7	6881.14	5267.81	29931.8	133683	107930	170012	139702	128175	103335	33474.4	235189	230602	225360	222863	153590
1427	1	Q99K01	Q99K01	Pyridoxal-dependent decarboxylase domain-containing protein 1	Pdxdc1	Mus musculus	87.336	8	8	0	0	0	0	0	0	0	0	0	0	0	0	266227	0	0	22268.6
1428	1	Q99K85	Q99K85	Phosphoserine aminotransferase	Psat1	Mus musculus	40.471	8	8	21017.5	21559.8	39710.7	44854.3	237720	447926	250843	428618	0	0	0	0	17797.2	0	0	0
1429	1	Q99KC8	Q99KC8	von Willebrand factor A domain-containing protein 5A	Vwa5a	Mus musculus	87.142	8	8	0	0	5411.32	0	109901	61490	86820.5	55557.5	0	0	0	11872.2	283372	0	45208.8	76811.9
1430	1	Q99KN9	Q99KN9	Clathrin interactor 1	Clint1	Mus musculus	68.516	8	8	0	0	0	0	0	0	0	0	0	0	0	0	1.15889e+06	0	0	273135
1431	1	Q99KV1	Q99KV1	DnaJ homolog subfamily B member 11	Dnajb11	Mus musculus	40.554	8	8	10729.2	0	13450.9	0	44093.2	16242.4	46381.1	16491.9	98313.4	90264.8	151401	128543	807354	236145	231388	400238
1432	1	Q99LJ1	Q99LJ1	Tissue alpha-L-fucosidase	Fuca1	Mus musculus	52.282	8	8	1.81675e+06	2.05476e+06	1.56062e+06	1.95104e+06	1.85816e+06	1.81359e+06	2.11761e+06	1.90808e+06	385002	428181	417776	414367	557978	844474	624404	574216
1433	1	Q9CQA3	Q9CQA3	Succinate dehydrogenase [ubiquinone] iron-sulfur subunit, mitochondrial	Sdhb	Mus musculus	31.816	8	8	0	0	0	0	61083.9	0	0	0	0	116604	27325.6	53131.4	5.11631e+06	13602.2	59722.7	1.34006e+06
1434	1	Q9CTG6	Q9CTG6	Polyamine-transporting ATPase 13A2	Atp13a2	Mus musculus	126.445	8	8	0	0	0	0	0	0	0	0	17086.9	41065	58830.6	62401.9	297091	0	0	116599
1435	1	Q9CY64	Q9CY64	Biliverdin reductase A	Blvra	Mus musculus	33.527	8	8	0	78128.2	158480	106175	304969	123764	369214	281706	0	0	0	0	174650	0	108441	113246
1436	1	Q9CYH2	Q9CYH2	Peroxiredoxin-like 2A	Prxl2a	Mus musculus	24.393	8	8	0	0	0	0	55390.7	0	0	11743.8	24015.3	74961.4	19551.4	62615.6	2.10103e+06	103773	266127	712834
1437	1	Q9CZ52	Q9CZ52	Anthrax toxin receptor 1	Antxr1	Mus musculus	62.309	9	8	443540	577319	482577	521832	486943	114230	336278	402299	392119	344759	337378	383159	1.12716e+06	966851	687037	692219
1438	1	Q9D1E8	Q9D1E8	1-acyl-sn-glycerol-3-phosphate acyltransferase epsilon	Agpat5	Mus musculus	42.204	8	8	0	0	0	0	0	0	0	0	0	50080.4	5652.96	11380.4	1.50459e+06	0	13644.8	417638
1439	1	Q9D1H7	Q9D1H7	Golgi to ER traffic protein 4 homolog	Get4	Mus musculus	36.523	8	8	0	0	0	0	16395.1	0	0	0	0	0	0	0	325151	40502.9	43809.2	163078
1440	1	Q9D1Q6	Q9D1Q6	Endoplasmic reticulum resident protein 44	Erp44	Mus musculus	46.854	8	8	214363	16765.3	192341	197286	99343.5	136947	74751.1	99087.2	18357.1	43407.9	0	5272.32	731842	187282	145678	196012
1441	1	Q9D517	Q9D517	1-acyl-sn-glycerol-3-phosphate acyltransferase gamma	Agpat3	Mus musculus	43.297	8	8	0	0	0	0	0	0	0	0	0	44211.8	0	0	2.11376e+06	12878.4	30605.2	584752
1442	1	Q9D6R2	Q9D6R2	Isocitrate dehydrogenase [NAD] subunit alpha, mitochondrial	Idh3a	Mus musculus	39.64	8	8	0	0	0	0	0	0	0	0	0	0	0	0	3277892	0	0	750152
1443	1	Q9D8W5	Q9D8W5	26S proteasome non-ATPase regulatory subunit 12	Psmd12	Mus musculus	52.895	8	8	0	0	0	0	173121	27944.6	57585.6	75233.1	0	28115.8	0	26196.3	1.10004e+06	64081.3	64773	297688
1444	1	Q9DB20	Q9DB20	ATP synthase subunit O, mitochondrial	Atp5po	Mus musculus	23.363	8	8	0	0	0	0	0	0	0	0	0	521482	295512	253098	18598377	140021	314727	3893442
1445	1	Q9DBH0	Q9DBH0	NEDD4-like E3 ubiquitin-protein ligase WWP2	Wwp2	Mus musculus	98.762	9	8	0	0	0	0	0	0	0	0	0	45815.7	23944.7	7926.82	228608	21516.9	5143.08	58773.6
1446	1	Q9DBS1	Q9DBS1	Transmembrane protein 43	Tmem43	Mus musculus	44.784	8	8	0	0	0	0	0	0	0	0	0	23866.9	0	0	1.43591e+06	0	13968.9	368559
1447	1	Q9DBX3	Q9DBX3	Sushi domain-containing protein 2	Susd2	Mus musculus	90.643	8	8	0	0	0	0	0	0	0	0	21541	15656.6	81826.3	33741.6	352760	262934	195483	219957
1448	1	Q9DCM2	Q9DCM2	Glutathione S-transferase kappa 1	Gstk1	Mus musculus	25.704	8	8	0	0	0	0	16681.7	0	0	0	0	0	0	0	433558	0	13066.9	65877.8
1449	1	Q9EQ08	Q9EQ08	Heparan N-sulfatase	Sgsh	Mus musculus	56.724	8	8	1354133	1.09648e+06	1.12586e+06	1.18608e+06	248174	748104	1.06412e+06	708197	16898.5	0	0	0	21415.8	158521	20905.4	61724.1
1450	1	Q9EQ80	Q9EQ80	NIF3-like protein 1	Nif3l1	Mus musculus	41.747	8	8	20654.8	33038.8	0	0	447915	446095	642979	516822	0	0	0	0	110361	9004.89	7953.57	32234.1
1451	1	Q9EQF5	Q9EQF5	Dihydropyrimidinase	Dpys	Mus musculus	56.723	8	8	42044	25171.2	29577.6	54937.4	174757	131908	0	77791.6	0	0	0	0	0	276514	0	51080.4
1452	1	Q9ES89	Q9ES89	Exostosin-like 2	Extl2	Mus musculus	37.391	8	8	946099	973047	802681	710796	1781823	3.65358e+06	3.07687e+06	2.99445e+06	829395	986508	962680	972793	6.60903e+06	8.55418e+06	6.35631e+06	6.83854e+06
1453	1	Q9ESW4	Q9ESW4	Acylglycerol kinase, mitochondrial	Agk	Mus musculus	46.974	8	8	0	0	0	0	0	0	0	0	0	6813.44	0	0	542566	0	5817.42	92488.9
1454	1	Q9JHK5	Q9JHK5	Pleckstrin	Plek	Mus musculus	39.9	8	8	80600.7	587705	485545	450692	591933	448082	149848	446817	463144	2.20201e+06	850904	1.31901e+06	5599857	932278	748872	1.89385e+06
1455	1	Q9JJK2	Q9JJK2	LanC-like protein 2	Lancl2	Mus musculus	50.779	8	8	0	0	0	0	0	17071.6	50286.6	44583.3	0	26172.3	5372.62	0	472780	55946.3	149422	134808
1456	1	Q9JKL5	Q9JKL5	Calcineurin B homologous protein 3	Tesc	Mus musculus	24.6	8	8	0	0	0	25913	0	0	0	0	90934.4	1.03923e+06	303955	563407	858921	285077	119658	410908
1457	1	Q9JKM7	Q9JKM7	Ras-related protein Rab-37	Rab37	Mus musculus	24.655	8	8	0	0	0	0	0	0	0	19871.5	60094.7	615505	196970	232878	657636	1.0532e+06	41688.4	231818
1458	1	Q9JLN5	Q9JLN5	Erythroid membrane-associated protein	Ermap	Mus musculus	63.513	8	8	0	0	0	0	0	0	0	0	193226	95065.7	157342	158912	1.01866e+06	820827	347606	651377
1459	1	Q9JMA1	Q9JMA1	Ubiquitin carboxyl-terminal hydrolase 14	Usp14	Mus musculus	56.002	8	8	0	0	9264.92	0	103928	53552.8	99036.9	60111.6	0	8748.09	0	0	302686	40007.7	13963.8	108214
1460	1	Q9JME2	Q9JME2	Carbohydrate sulfotransferase 11	Chst11	Mus musculus	41.63	8	8	0	12722.2	14050.4	0	17162.1	0	0	0	1852707	6.81807e+06	7.59537e+06	5.62572e+06	5800259	2.9847e+06	3.73317e+06	3.98531e+06
1461	1	Q9JMH7	Q9JMH7	Sialidase-3	Neu3	Mus musculus	46.847	8	8	0	0	0	0	0	0	0	0	0	95412	21518	53792.8	175422	12948.8	334951	191709
1462	1	Q9QUM4	Q9QUM4	Signaling lymphocytic activation molecule	Slamf1	Mus musculus	38.094	8	8	0	35397.9	0	0	0	0	0	0	5.09044e+06	1.36876e+07	5516947	1.16075e+07	1.2033e+07	6.75725e+06	4.20706e+06	7.10012e+06
1463	1	Q9QUN9	Q9QUN9	Dickkopf-related protein 3	Dkk3	Mus musculus	38.388	8	8	1.08214e+06	1.12129e+06	912369	989945	1.4961e+06	3.55057e+06	2.21675e+06	2.59435e+06	1.38838e+06	1.26701e+06	687819	1.33634e+06	6.19014e+06	8269341	4.56361e+06	4.64174e+06
1464	1	Q9QX15	Q9QX15	Calcium-activated chloride channel regulator 3A-1	Clca3a1	Mus musculus	100.108	27	8	400741	268329	255980	201484	488724	613593	553795	540653	1.49222e+07	1.51798e+07	1.20609e+07	1.79566e+07	1.96833e+07	28788599	1.52029e+07	1.51718e+07
1465	1	Q9QXD1	Q9QXD1	Peroxisomal acyl-coenzyme A oxidase 2	Acox2	Mus musculus	76.863	8	8	9820.59	0	0	0	45008.3	174137	173611	156614	0	0	0	0	68751.6	11122.6	18756.8	0
1466	1	Q9QY06	Q9QY06	Unconventional myosin-IXb	Myo9b	Mus musculus	238.836	8	8	0	0	59513.3	0	467894	0	9838.96	0	0	6182.7	0	0	185149	32600.5	56404.7	46364.8
1467	1	Q9QZD9	Q9QZD9	Eukaryotic translation initiation factor 3 subunit I	Eif3i	Mus musculus	36.461	8	8	0	42350.4	0	0	91058.3	35136	0	47255.4	0	5853.53	13858.6	0	296873	4683.77	30317.4	49357.1
1468	1	Q9R0P5	Q9R0P5	Destrin	Dstn	Mus musculus	18.523	8	8	131948	443006	483420	463132	553093	432003	319948	217506	159078	386657	148511	338153	2.20973e+06	297282	261354	813222
1469	1	Q9R0Y5	Q9R0Y5	Adenylate kinase isoenzyme 1	Ak1	Mus musculus	21.538	8	8	81830	370846	1.18073e+06	460435	1.27292e+06	2.26738e+06	346890	1.34584e+06	0	0	0	0	12180.4	202141	0	0
1470	1	Q9R1P4	Q9R1P4	Proteasome subunit alpha type-1	Psma1	Mus musculus	29.547	8	8	5.95238e+06	4.36915e+06	5.09894e+06	4.563e+06	2.61372e+07	17073289	1.57995e+07	2.07333e+07	21776.4	32699.1	40691.9	0	1.12989e+06	107062	208086	468868
1471	1	Q9WTP6	Q9WTP6	Adenylate kinase 2, mitochondrial	Ak2	Mus musculus	26.47	8	8	0	0	0	0	41300.4	0	0	20917.8	0	26905.4	0	0	1.15057e+06	0	0	332021
1472	1	Q9WV32	Q9WV32	Actin-related protein 2/3 complex subunit 1B	Arpc1b	Mus musculus	41.065	8	8	132838	217990	230073	140387	812943	894172	1.04402e+06	1.1929e+06	27337.4	458754	84386.3	249203	3.85837e+06	136042	60609.3	1.04432e+06
1473	1	Q9Z0K8	Q9Z0K8	Pantetheinase	Vnn1	Mus musculus	57.092	8	8	563675	642214	632537	601100	152511	2.98438e+06	1.26336e+06	1.34849e+06	1.69665e+06	1532032	1.1089e+06	1.78349e+06	365448	1.1746e+06	755168	676854
1474	1	Q9Z1G3	Q9Z1G3	V-type proton ATPase subunit C 1	Atp6v1c1	Mus musculus	43.888	8	8	0	0	0	0	0	0	0	0	0	0	0	0	193802	18020.9	15393.3	69650
1475	1	Q9Z2W0	Q9Z2W0	Aspartyl aminopeptidase	Dnpep	Mus musculus	52.207	8	8	1.25454e+06	864398	980651	935428	2.03211e+06	1.60519e+06	2.25716e+06	1.85934e+06	7001.41	29425.4	7812.25	29066.5	2.50206e+06	67293.7	66145.1	857536
1476	1	Q9Z319	Q9Z319	Atrial natriuretic peptide-converting enzyme	Corin	Mus musculus	123.006	8	8	0	0	0	0	0	0	0	0	85680.8	64874.5	52341.6	104333	532377	535568	943595	602060
1477	1	A2A5R2	A2A5R2	Brefeldin A-inhibited guanine nucleotide-exchange protein 2	Arfgef2	Mus musculus	202.243	11	7	0	0	0	0	0	0	0	0	147740	102244	0	298786	392770	88806.2	127489	227509
1478	1	A2AKG8	A2AKG8	Focadhesin	Focad	Mus musculus	198.952	7	7	0	0	0	0	0	0	0	0	0	0	0	0	143548	0	0	16728.1
1479	1	A3KGB4	A3KGB4	TBC1 domain family member 8B	Tbc1d8b	Mus musculus	127.895	7	7	0	0	0	0	3858.44	4808.3	0	0	0	0	0	0	134708	0	0	61151.6
1480	1	B1AUH1	B1AUH1	Receptor-type tyrosine-protein phosphatase U	Ptpru	Mus musculus	162.496	7	7	0	0	0	0	0	0	0	0	159579	98270.6	156682	139581	80449.1	157812	214133	175800
1481	1	E0CZ22	E0CZ22	Maestro heat-like repeat family member 1	Mroh1	Mus musculus	181.798	7	7	0	0	0	0	0	0	0	0	0	0	0	0	226462	0	0	0
1482	1	E9PVZ8	E9PVZ8	Golgi autoantigen, golgin subfamily b, macrogolgin 1	Golgb1	Mus musculus	370.161	7	7	0	0	0	0	0	0	0	0	0	0	0	0	130807	0	0	23221.6
1483	1	E9PX39	E9PX39	A disintegrin-like and metallopeptidase (reprolysin type) with thrombospondin type 1 motif, 14	Adamts14	Mus musculus	133.959	7	7	0	0	0	0	0	0	0	0	0	0	0	0	139601	243779	0	25691.4
1484	1	E9Q634	E9Q634	Unconventional myosin-Ie	Myo1e	Mus musculus	126.819	7	7	0	0	0	0	0	0	0	0	0	8375.8	0	0	344234	33911.9	9487.53	82738.1
1485	1	F8VQG4	F8VQG4	Histocompatibility 2, T region locus 24	H2-T24	Mus musculus	41.948	8	7	63399.7	74299.2	30154.4	58617.1	78609.6	66008.2	64599.2	62918.2	6.48269e+06	1.04839e+07	4.73226e+06	8.44129e+06	1.41712e+07	1.1032e+07	1.99968e+07	11781439
1486	1	G3UW60	G3UW60	Sushi domain-containing 5	Susd5	Mus musculus	66.803	7	7	338492	333107	341808	313474	310887	597139	772195	548962	1.04286e+06	1.00564e+06	788979	1.11043e+06	829270	2.48036e+06	1.03523e+06	1200281
1487	1	G3XA59	G3XA59	Transforming growth factor beta activator LRRC32	Lrrc32	Mus musculus	72.418	7	7	0	30457.9	0	0	0	0	0	0	2.91487e+06	3272216	3261279	3047789	5225054	2.20742e+06	1.6703e+06	2396286
1488	1	O08689	O08689	Growth/differentiation factor 8	Mstn	Mus musculus	42.922	7	7	973913	1.00981e+06	1.01764e+06	938546	344311	549008	1.83768e+06	655344	22474.8	31863	44588.4	79455.3	0	8281.3	35799	21600.5
1489	1	O08749	O08749	Dihydrolipoyl dehydrogenase, mitochondrial	Dld	Mus musculus	54.272	7	7	233442	234301	259954	181506	236195	236793	94458.6	160075	0	0	0	0	2.57832e+06	0	0	694155
1490	1	O08807	O08807	Peroxiredoxin-4	Prdx4	Mus musculus	31.052	7	7	275028	112939	445262	184399	1.22097e+06	1.35197e+06	696110	1.02175e+06	0	146085	97925.3	93638.3	1.90356e+06	260145	292509	920751
1491	1	O35206	O35206	Collagen alpha-1(XV) chain	Col15a1	Mus musculus	140.473	7	7	119520	28358.1	0	20194	202935	481910	257370	262768	380433	185590	140325	269860	246366	151148	326447	225023
1492	1	O35367	O35367	Keratocan	Kera	Mus musculus	40.403	7	7	31372.4	0	20387.4	13833.4	8921.5	9527.39	0	0	1.52568e+06	1.75724e+06	1.08826e+06	1.38279e+06	1.37214e+06	2.37228e+06	1.67699e+06	1.58986e+06
1493	1	O35453	O35453	Serine protease hepsin	Hpn	Mus musculus	46.823	8	7	180133	191774	143040	138742	223852	201195	281907	289869	17121.1	71883.3	24384.7	66486.2	83558.5	9102.41	157898	109222
1494	1	O35678	O35678	Monoglyceride lipase	Mgll	Mus musculus	33.386	7	7	0	0	0	0	17561	0	13724.5	0	7977.46	78981.6	11424.4	52041.3	367129	43190.2	78935.6	63169
1495	1	O35684	O35684	Neuroserpin	Serpini1	Mus musculus	46.348	7	7	0	0	18557.4	26149.4	184444	25686.7	34107.5	143406	325347	1.12067e+06	924607	674024	3.8307e+06	1.19815e+06	995063	1.83219e+06
1496	1	O35954	O35954	Membrane-associated phosphatidylinositol transfer protein 1	Pitpnm1	Mus musculus	134.941	7	7	74157.1	0	105684	69765.2	0	0	0	0	0	12654.9	9860.63	0	221928	0	0	26029.3
1497	1	O55226	O55226	Chondroadherin	Chad	Mus musculus	40.349	7	7	324028	423792	304695	360977	455579	615037	550204	563731	278386	308266	179032	303169	68504.3	16886.1	11922.8	28186
1498	1	O70165	O70165	Ficolin-1	Fcn1	Mus musculus	36.299	7	7	11038794	11377379	7955756	9340263	10998345	24989008	19270923	18304601	4364101	2877901	1.84764e+06	3.90634e+06	6182129	10048423	10222629	7563703
1499	1	O70252	O70252	Heme oxygenase 2	Hmox2	Mus musculus	35.737	7	7	0	0	0	0	0	0	0	0	0	0	0	0	746765	13001.4	0	218054
1500	1	O70325	O70325	Phospholipid hydroperoxide glutathione peroxidase	Gpx4	Mus musculus	22.2	7	7	0	61782.7	32147.7	35329.7	90721.4	78027.9	70075.7	103434	262472	1132111	476745	704781	2.01626e+06	434765	418267	838724
1501	1	O70456	O70456	14-3-3 protein sigma	Sfn	Mus musculus	27.706	7	7	36766.8	51142.8	17820.5	13621.3	1.16709e+06	357456	61228.7	438636	0	0	0	0	0	0	0	0
1502	1	O70475	O70475	UDP-glucose 6-dehydrogenase	Ugdh	Mus musculus	54.835	7	7	0	0	7252.28	0	18101.2	21262.8	27909.4	23238.9	0	0	21645.7	0	373393	16002.5	32332.5	108366
1503	1	O70497	O70497	Ficolin-2	Fcn2	Mus musculus	33.982	7	7	82694.2	76406.7	59216.4	89789.1	29484.1	424186	167600	281123	1.20083e+06	727494	930897	1.08232e+06	3.00153e+06	5.79984e+06	2537379	3.26923e+06
1504	1	O88200	O88200	C-type lectin domain family 11 member A	Clec11a	Mus musculus	36.452	7	7	2.35459e+06	2.03479e+06	2.12051e+06	2.53955e+06	1099495	5.89613e+06	6.22835e+06	4.54289e+06	4.01814e+06	3.50749e+06	5.16125e+06	3.0843e+06	2.03715e+06	6.65956e+06	6.51886e+06	4.73025e+06
1505	1	O88512	O88512	AP-1 complex subunit gamma-like 2	Ap1g2	Mus musculus	87.866	7	7	0	0	0	0	0	0	0	0	0	0	0	0	359643	0	16458.7	115341
1506	1	O88545	O88545	COP9 signalosome complex subunit 6	Cops6	Mus musculus	35.879	7	7	0	0	0	0	198318	171082	123733	126910	0	0	0	0	371490	15021.3	52508.6	123673
1507	1	O88829	O88829	Lactosylceramide alpha-2,3-sialyltransferase	St3gal5	Mus musculus	47.361	7	7	0	0	0	0	0	0	0	0	187690	177039	215259	210404	551376	422901	441786	334031
1508	1	O88958	O88958	Glucosamine-6-phosphate isomerase 1	Gnpda1	Mus musculus	32.549	9	7	178143	65841	237365	188865	1012558	499393	654776	675682	0	0	0	0	20082.4	0	0	0
1509	1	O89029	O89029	Matrilin-4	Matn4	Mus musculus	68.919	7	7	0	0	0	0	0	0	0	0	23756.2	21388.2	173110	42151.9	240587	150756	126858	86279.2
1510	1	O89053	O89053	Coronin-1A	Coro1a	Mus musculus	50.993	7	7	94364	222598	217271	166115	797332	640460	819869	641446	35157	49624.6	36461.4	67452.6	1.36823e+06	174924	176951	523744
1511	1	P00493	P00493	Hypoxanthine-guanine phosphoribosyltransferase	Hprt1	Mus musculus	24.57	7	7	166064	128974	102278	391275	1.36406e+06	738198	1.18318e+06	1.10072e+06	0	11581.1	7579.14	7742.17	364856	54631.3	42773.4	122187
1512	1	P02772	P02772	Alpha-fetoprotein	Afp	Mus musculus	67.339	7	7	159043	145458	123011	143331	0	133414	88045.2	99834.6	0	0	0	0	0	0	0	0
1513	1	P05202	P05202	Aspartate aminotransferase, mitochondrial	Got2	Mus musculus	47.411	7	7	0	72366.9	238127	67001.3	115278	49381.6	50993.7	101884	0	0	0	0	2.32133e+06	0	0	770042
1514	1	P07141	P07141	Macrophage colony-stimulating factor 1	Csf1	Mus musculus	60.652	7	7	505625	487928	478703	493954	258692	780621	890623	674216	1.84864e+06	1.72031e+06	1.35199e+06	1.65064e+06	2.02376e+06	9.11136e+06	5.6597e+06	5.20346e+06
1515	1	P07214	P07214	SPARC	Sparc	Mus musculus	34.45	7	7	35998.7	81366.1	27613.3	81278.2	88927.8	646940	30693.1	208986	0	19462.2	0	0	34285.3	11589.4	0	6292.43
1516	1	P07309	P07309	Transthyretin	Ttr	Mus musculus	15.774	7	7	1845014509	1.75443e+09	1.78047e+09	1.67216e+09	56068400	1.35226e+08	245165826	2.36295e+08	5.47707e+06	3.7332e+06	3061237	6091130	3.07796e+06	1.43742e+06	2.96076e+06	2101272
1517	1	P08680	P08680	5-aminolevulinate synthase, erythroid-specific, mitochondrial	Alas2	Mus musculus	64.754	7	7	0	0	0	0	0	0	0	0	0	0	0	0	439671	0	0	37979.6
1518	1	P12804	P12804	Fibroleukin	Fgl2	Mus musculus	48.952	7	7	110138	104845	132903	122875	78338	553335	207211	276082	417800	435096	534632	576799	2.14732e+06	2.2861e+06	1.50565e+06	1.83592e+06
1519	1	P14148	P14148	60S ribosomal protein L7	Rpl7	Mus musculus	31.422	7	7	0	0	0	0	0	0	0	0	14880.1	45142.3	242928	91707.5	552521	89264.7	107160	328679
1520	1	P14152	P14152	Malate dehydrogenase, cytoplasmic	Mdh1	Mus musculus	36.51	7	7	766302	4.20509e+06	8.70662e+06	4.98645e+06	1.04972e+07	7000686	4.68946e+06	6.82686e+06	0	0	0	0	581842	14513.3	0	230707
1521	1	P14206	P14206	40S ribosomal protein SA	Rpsa	Mus musculus	32.836	7	7	13833.9	40847.2	6528.97	35453.6	295199	60721.5	107679	155783	79559.8	113830	104772	99969.3	1.49666e+06	259570	317304	630639
1522	1	P14234	P14234	Tyrosine-protein kinase Fgr	Fgr	Mus musculus	58.867	7	7	0	0	0	0	12758.1	14179.7	0	26741.7	32115.3	121157	135492	85216.3	297326	787121	271139	378825
1523	1	P14602	P14602	Heat shock protein beta-1	Hspb1	Mus musculus	23.014	7	7	17490.4	0	65221.6	47539.9	1.0548e+06	472084	208722	656478	493698	724306	1.9967e+06	1.10196e+06	4.45898e+06	1.61044e+06	2.45698e+06	2.34576e+06
1524	1	P17742	P17742	Peptidyl-prolyl cis-trans isomerase A	Ppia	Mus musculus	17.97	7	7	706002	1629400	1.74918e+06	1.55487e+06	4325520	3992783	3.50496e+06	2978326	1916605	1.04222e+07	3.93121e+06	5.727e+06	2.01688e+07	1.9946e+06	1.44054e+06	5.47405e+06
1525	1	P18572	P18572	Basigin	Bsg	Mus musculus	42.444	7	7	136740	104693	127845	113937	649230	673825	240199	581291	1.95288e+06	5.53821e+06	2.71273e+06	4.40759e+06	18208807	6.07425e+06	6.44877e+06	1.00379e+07
1526	1	P23780	P23780	Beta-galactosidase	Glb1	Mus musculus	73.124	7	7	0	0	0	4838.92	0	0	0	0	41856.1	183474	234602	162144	289818	155451	49844.7	171580
1527	1	P24547	P24547	Inosine-5'-monophosphate dehydrogenase 2	Impdh2	Mus musculus	55.816	7	7	0	0	0	0	90264.9	36113.7	0	61063	8086.46	25181.5	17470.8	13325.9	671522	20625.9	49596.8	150470
1528	1	P24549	P24549	Aldehyde dehydrogenase 1A1	Aldh1a1	Mus musculus	54.468	11	7	262096	193640	454373	262023	1.16196e+06	1.52696e+06	1.85821e+06	1.27342e+06	34252.2	82863.1	67924	55486.9	932323	333317	597247	510393
1529	1	P26040	P26040	Ezrin	Ezr	Mus musculus	69.407	8	7	0	21281.4	69197.8	48244.4	220201	179585	346515	242636	0	10198.5	73768.4	11708.9	1.73727e+06	63491.9	105390	381057
1530	1	P27641	P27641	X-ray repair cross-complementing protein 5	Xrcc5	Mus musculus	83.059	7	7	0	0	0	0	0	0	0	0	0	0	0	0	123268	0	118957	66991.9
1531	1	P28654	P28654	Decorin	Dcn	Mus musculus	39.81	7	7	20793.9	21809	144026	41069.2	217397	109376	261191	247481	4202817	3671483	4.33329e+06	4693720	6984095	8535758	7673263	6.77162e+06
1532	1	P30416	P30416	Peptidyl-prolyl cis-trans isomerase FKBP4	Fkbp4	Mus musculus	51.575	7	7	0	0	45885	15645	158641	174302	167804	54190.6	0	0	0	0	9886.08	0	0	0
1533	1	P31001	P31001	Desmin	Des	Mus musculus	53.497	7	7	0	0	0	0	418249	215467	169416	303847	0	0	0	0	46314.9	6391.71	0	0
1534	1	P32020	P32020	Sterol carrier protein 2	Scp2	Mus musculus	59.127	7	7	0	0	0	0	362968	0	22243.8	123265	0	0	0	0	287697	0	0	50525.7
1535	1	P32037	P32037	Solute carrier family 2, facilitated glucose transporter member 3	Slc2a3	Mus musculus	53.476	7	7	0	0	0	0	16215.9	0	0	0	903059	4.23348e+06	2.6719e+06	2.45791e+06	28599511	1.59e+06	843824	7.7492e+06
1536	1	P32848	P32848	Parvalbumin alpha	Pvalb	Mus musculus	11.928	7	7	0	0	0	0	2395243	1.46617e+07	97406.8	4.45872e+06	0	0	0	0	75883.2	0	0	0
1537	1	P32921	P32921	Tryptophan--tRNA ligase, cytoplasmic	Wars1	Mus musculus	54.36	7	7	0	8866.07	17416.6	10042.5	100100	121017	106025	142959	0	10308.9	6415.88	9201.62	243154	64728.2	51090.7	98684.7
1538	1	P33267	P33267	Cytochrome P450 2F2	Cyp2f2	Mus musculus	55.952	7	7	0	0	0	0	0	0	0	0	0	0	0	0	318809	0	0	65980.5
1539	1	P34914	P34914	Bifunctional epoxide hydrolase 2	Ephx2	Mus musculus	62.517	7	7	50771.9	117685	218142	101577	266044	117469	117251	121536	74857.4	28407.9	91787.4	37754.2	246417	0	13422.6	6416.35
1540	1	P34927	P34927	Asialoglycoprotein receptor 1	Asgr1	Mus musculus	32.591	7	7	143669	269335	167431	143032	311877	726963	834603	744715	9467199	9382306	10161765	10263017	5.03171e+06	27698502	23770642	15804008
1541	1	P35282	P35282	Ras-related protein Rab-21	Rab21	Mus musculus	24.105	7	7	0	0	7420.13	0	0	0	0	0	151902	447194	221402	199498	1.00474e+06	374167	109342	472120
1542	1	P35486	P35486	Pyruvate dehydrogenase E1 component subunit alpha, somatic form, mitochondrial	Pdha1	Mus musculus	43.231	7	7	0	0	0	0	18882.5	0	0	0	0	48762.7	86831.7	26254.5	4488906	5861.92	35496.6	1.22002e+06
1543	1	P35700	P35700	Peroxiredoxin-1	Prdx1	Mus musculus	22.177	7	7	567543	801922	1484266	890726	6.14969e+06	2.01698e+06	3.49829e+06	3.84921e+06	239847	659339	383828	500148	2628106	742962	949952	1.51396e+06
1544	1	P35831	P35831	Tyrosine-protein phosphatase non-receptor type 12	Ptpn12	Mus musculus	86.528	7	7	0	0	0	0	0	0	0	0	0	21754.8	9638.19	12094.2	215673	11977.9	18912.9	38444.6
1545	1	P40237	P40237	CD82 antigen	Cd82	Mus musculus	29.627	7	7	0	0	0	0	19497.7	0	0	0	458805	442828	463869	406133	1.5383e+06	1.59759e+06	1.34028e+06	1.06996e+06
1546	1	P47757	P47757	F-actin-capping protein subunit beta	Capzb	Mus musculus	31.345	7	7	0	81228.3	80256.5	69968.4	487514	316886	139982	371471	106276	648056	248867	478893	3.09429e+06	607444	391083	1.14564e+06
1547	1	P47758	P47758	Signal recognition particle receptor subunit beta	Srprb	Mus musculus	29.578	7	7	0	0	0	0	0	0	0	0	0	8709.53	0	0	613739	0	0	237639
1548	1	P47811	P47811	Mitogen-activated protein kinase 14	Mapk14	Mus musculus	41.289	7	7	0	36834	48189.5	34530.9	212735	278754	183106	157492	4807.26	54011.3	25116.1	19561.7	664639	92668.8	156827	164700
1549	1	P49722	P49722	Proteasome subunit alpha type-2	Psma2	Mus musculus	25.924	7	7	3.33375e+06	2.95732e+06	3.63471e+06	3.01137e+06	2.14392e+07	1.23538e+07	1.23136e+07	1.5389e+07	0	9776.28	0	8834.59	594791	99072.5	75809.1	196907
1550	1	P50096	P50096	Inosine-5'-monophosphate dehydrogenase 1	Impdh1	Mus musculus	55.28	7	7	0	0	0	0	0	0	0	0	0	0	0	0	570772	0	0	10949.4
1551	1	P51576	P51576	P2X purinoceptor 1	P2rx1	Mus musculus	44.851	7	7	0	0	0	0	0	0	0	0	404382	1.92645e+06	609450	1.03614e+06	1.59801e+06	347779	201828	561516
1552	1	P51655	P51655	Glypican-4	Gpc4	Mus musculus	62.588	7	7	43374.8	74101.5	13013.1	60127.7	0	36134.5	12033.8	55962.6	112508	46291.1	20431.6	46059.1	195274	140315	427831	132950
1553	1	P52840	P52840	Sulfotransferase 1A1	Sult1a1	Mus musculus	33.976	7	7	0	0	0	0	132507	0	0	0	0	7189.39	48197	17443.3	3348227	117017	205588	904016
1554	1	P53986	P53986	Monocarboxylate transporter 1	Slc16a1	Mus musculus	53.267	7	7	0	0	0	0	11689.1	0	0	0	213987	1.35441e+06	907472	661781	5.1717e+06	1.28787e+06	1.94051e+06	2.56603e+06
1555	1	P55264	P55264	Adenosine kinase	Adk	Mus musculus	40.147	7	7	0	8461.18	90930.8	18796.1	437398	49184	27804.8	182336	0	0	0	0	68215.5	70252.4	32559.2	39470
1556	1	P56818	P56818	Beta-secretase 1	Bace1	Mus musculus	55.75	7	7	0	0	0	0	0	0	0	0	146435	130336	91345.9	206502	0	103318	65300.7	61562.3
1557	1	P58242	P58242	Acid sphingomyelinase-like phosphodiesterase 3b	Smpdl3b	Mus musculus	51.601	7	7	0	0	0	0	0	0	0	0	0	15001.8	41080.9	16258.8	187880	494719	110183	198083
1558	1	P59108	P59108	Copine-2	Cpne2	Mus musculus	61.038	7	7	0	0	0	0	0	0	0	0	275274	1.13847e+06	786607	722279	501518	123279	102308	123655
1559	1	P62702	P62702	40S ribosomal protein S4, X isoform	Rps4x	Mus musculus	29.596	7	7	0	0	0	0	0	0	0	0	7771.99	48485.5	17890.9	8440.81	728312	5784.65	53390.5	170637
1560	1	P62814	P62814	V-type proton ATPase subunit B, brain isoform	Atp6v1b2	Mus musculus	56.549	11	7	0	0	0	0	340176	218476	188796	267602	0	22444.8	18059.9	19130.8	577386	114270	27148.6	189855
1561	1	P63005	P63005	Platelet-activating factor acetylhydrolase IB subunit beta	Pafah1b1	Mus musculus	46.672	7	7	0	10827.2	50647.5	0	248661	56212.6	134144	139030	0	0	0	0	137746	6187.72	0	16976.6
1562	1	P63056	P63056	Noelin-3	Olfm3	Mus musculus	54.885	7	7	120054	81284.7	138189	82028.2	0	0	0	0	6.89893e+06	3.47869e+06	5.47284e+06	4.67973e+06	149370	301959	367093	342095
1563	1	P63085	P63085	Mitogen-activated protein kinase 1	Mapk1	Mus musculus	41.276	11	7	0	0	0	0	71752.4	0	89451.9	95778.3	31465.4	113195	111118	108950	888601	174981	490561	400218
1564	1	P68254	P68254	14-3-3 protein theta	Ywhaq	Mus musculus	27.775	7	7	24698	33935.3	102269	29847.7	253253	220090	212628	235020	119228	735649	310451	517299	1.1317e+06	257900	161638	484841
1565	1	P70191	P70191	TNF receptor-associated factor 5	Traf5	Mus musculus	64.146	7	7	3159680	0	43283.9	0	0	0	0	0	0	0	0	0	109877	0	0	0
1566	1	P70195	P70195	Proteasome subunit beta type-7	Psmb7	Mus musculus	29.89	7	7	1.6813e+06	1459110	1.53456e+06	1.56897e+06	1.18488e+07	5.11756e+06	5.0238e+06	6.9649e+06	0	4021.12	13764	0	373560	40418.3	93594.7	125274
1567	1	P70224	P70224	GTPase IMAP family member 1	Gimap1	Mus musculus	30.827	7	7	0	0	0	0	0	0	0	0	0	0	0	4542.5	608391	0	0	214798
1568	1	P70295	P70295	Lipid droplet-regulating VLDL assembly factor AUP1	Aup1	Mus musculus	46.121	7	7	0	0	0	0	0	0	0	0	0	9434.8	0	4996.1	473127	0	0	160590
1569	1	P70402	P70402	Myosin-binding protein H	Mybph	Mus musculus	52.641	7	7	0	0	0	0	711531	448636	0	386665	0	0	0	0	433454	502916	0	254795
1570	1	P70404	P70404	Isocitrate dehydrogenase [NAD] subunit gamma 1, mitochondrial	Idh3g	Mus musculus	42.783	7	7	0	0	0	0	0	0	0	0	0	0	50625.7	4865.85	764479	0	0	147081
1571	1	P70441	P70441	Na(+)/H(+) exchange regulatory cofactor NHE-RF1	Nherf1	Mus musculus	38.599	7	7	0	22045.3	19887.9	10363.5	162802	152884	162483	230927	7967.35	63531.6	28460.7	39370.4	1.03107e+06	40964.8	124770	365954
1572	1	P70452	P70452	Syntaxin-4	Stx4	Mus musculus	34.165	7	7	0	0	0	0	0	0	0	0	173774	756823	479787	516813	1.58383e+06	400025	320037	684853
1573	1	P97351	P97351	40S ribosomal protein S3a	Rps3a	Mus musculus	29.887	7	7	2550950	0	0	0	0	0	0	0	14617.7	61837.3	43659.4	16103.1	2.02029e+06	56815.8	583388	603515
1574	1	P97372	P97372	Proteasome activator complex subunit 2	Psme2	Mus musculus	27.057	7	7	145142	145784	156358	129971	870452	463118	909465	823421	3810.44	9505.06	0	0	1922154	55939.5	253511	622655
1575	1	P97390	P97390	Vacuolar protein sorting-associated protein 45	Vps45	Mus musculus	65.054	7	7	0	0	0	0	0	0	0	0	0	0	8436.75	0	147615	35448.6	12492.7	53714
1576	1	P97457	P97457	Myosin regulatory light chain 11	Myl11	Mus musculus	18.953	7	7	0	0	0	0	8.62873e+06	8.90002e+06	427497	6.24426e+06	0	0	0	0	1.59699e+06	1.08261e+06	0	723492
1577	1	P97501	P97501	Dimethylaniline monooxygenase [N-oxide-forming] 3	Fmo3	Mus musculus	60.517	9	7	0	0	0	0	0	0	0	0	0	0	0	0	268157	0	0	33537.9
1578	1	P97792	P97792	Coxsackievirus and adenovirus receptor homolog	Cxadr	Mus musculus	39.947	7	7	0	0	0	0	0	0	0	0	0	7449.08	18687.4	12648.8	246468	182612	173894	219765
1579	1	P97797	P97797	Tyrosine-protein phosphatase non-receptor type substrate 1	Sirpa	Mus musculus	56.416	8	7	195419	184900	173507	161984	37300.3	119060	95643.3	96950.2	3.17119e+06	2.34756e+06	1.3554e+06	3.40807e+06	4.42141e+06	5.3362e+06	3.90891e+06	4.16226e+06
1580	1	P97807	P97807	Fumarate hydratase, mitochondrial	Fh	Mus musculus	54.355	7	7	137495	306382	422874	724641	661361	541084	423672	814011	0	0	0	0	2.03723e+06	0	0	646203
1581	1	P97821	P97821	Dipeptidyl peptidase 1	Ctsc	Mus musculus	52.379	7	7	1.03139e+06	1.03484e+06	829048	937116	231141	304089	677276	538803	111951	106749	98722.9	90720.9	379581	228736	205123	187440
1582	1	P98195	P98195	Probable phospholipid-transporting ATPase IIB	Atp9b	Mus musculus	129.018	7	7	0	0	0	0	0	0	0	0	0	36047	0	13865.6	248009	8298.4	0	38170.8
1583	1	P99029	P99029	Peroxiredoxin-5, mitochondrial	Prdx5	Mus musculus	21.898	7	7	80621.2	250224	512678	291518	1.18381e+06	777332	736813	659572	53558.9	329155	5528.24	183241	3061037	191830	106696	962894
1584	1	Q00262	Q00262	Syntaxin-2	Stx2	Mus musculus	33.178	7	7	0	0	0	0	0	0	0	0	24488.9	239827	55531	117536	391640	43391.2	146264	196531
1585	1	Q03137	Q03137	Ephrin type-A receptor 4	Epha4	Mus musculus	109.815	8	7	127936	99336.2	141135	103582	0	80045.9	55942.6	0	617302	536549	543514	644922	8013.3	293450	139209	118661
1586	1	Q08093	Q08093	Calponin-2	Cnn2	Mus musculus	33.157	8	7	0	28191.2	78571.8	54287.8	69747.9	17670.6	44311.9	28802	19836.3	94035.9	18677.9	35246.9	1.69942e+06	43370.1	235359	562167
1587	1	Q14BT6	Q14BT6	Alpha-1,4-N-acetylglucosaminyltransferase	A4gnt	Mus musculus	39.276	7	7	137454	176648	100907	119934	63270.1	65374.1	108739	84866.7	377919	350005	248286	379032	94709.6	80694.1	275408	81252.6
1588	1	Q2TB54	Q2TB54	High affinity immunoglobulin alpha and immunoglobulin mu Fc receptor	Fcamr	Mus musculus	57.821	7	7	0	0	0	26920.5	0	0	0	50931.8	2.42079e+06	1.71484e+06	3203269	2.60406e+06	534466	1.69591e+06	1.59828e+06	1.14267e+06
1589	1	Q3B7Z2	Q3B7Z2	Oxysterol-binding protein 1	Osbp	Mus musculus	88.799	7	7	0	0	0	0	25047.4	0	18320.2	0	0	0	0	0	360004	0	7901.42	122245
1590	1	Q3SXB8	Q3SXB8	Collectin-11	Colec11	Mus musculus	28.988	7	7	3.55418e+06	2803595	1.52053e+06	4668222	2.14919e+06	3.37739e+06	3.30572e+06	3.09133e+06	8.61249e+07	19111060	6435295	3.84257e+07	3.41375e+07	1.24346e+07	4.5246e+07	3.61645e+07
1591	1	Q3TCN2	Q3TCN2	Putative phospholipase B-like 2	Plbd2	Mus musculus	66.29	7	7	61660.1	168985	98398.2	79304.8	78175.8	53152.3	57548.3	71332.6	6869.22	28732.6	268639	163041	959816	247545	262741	381224
1592	1	Q3U0X8	Q3U0X8	T-cell surface protein tactile	Cd96	Mus musculus	67.133	7	7	193009	194211	181293	176780	0	10793.7	0	0	3.2037e+06	2.74114e+06	1.5488e+06	2.75573e+06	847601	2.51568e+06	1.4192e+06	1.06344e+06
1593	1	Q3UMB9	Q3UMB9	WASH complex subunit 4	Washc4	Mus musculus	136.371	7	7	0	0	0	0	0	0	0	0	0	0	0	0	155850	0	0	27450.7
1594	1	Q3UU96	Q3UU96	Serine/threonine-protein kinase MRCK alpha	Cdc42bpa	Mus musculus	195.538	7	7	0	0	0	0	0	0	0	0	0	16390.8	0	0	206739	4654.65	0	45932.4
1595	1	Q3UVK0	Q3UVK0	Endoplasmic reticulum metallopeptidase 1	Ermp1	Mus musculus	100.149	7	7	0	0	0	0	10969.7	0	0	18176.8	0	17695.2	14867.5	8484.7	390207	0	0	140657
1596	1	Q4LFA9	Q4LFA9	Semaphorin-3G	Sema3g	Mus musculus	86.697	7	7	0	0	0	0	0	0	0	0	159594	215486	243676	131811	267095	124215	107815	78807
1597	1	Q501P1	Q501P1	Fibulin-7	Fbln7	Mus musculus	47.927	7	7	0	0	0	0	0	0	0	9259.21	237486	165304	103572	225462	398768	2.01494e+06	1.06027e+06	1.1076e+06
1598	1	Q5SWT3	Q5SWT3	Solute carrier family 25 member 35	Slc25a35	Mus musculus	32.631	7	7	0	0	0	0	0	0	0	0	0	0	0	0	762596	0	0	82555.8
1599	1	Q60875	Q60875	Rho guanine nucleotide exchange factor 2	Arhgef2	Mus musculus	111.975	7	7	0	0	0	0	0	0	0	0	0	115926	30627.1	30896.2	274820	12567.6	0	9562.27
1600	1	Q60898	Q60898	Src-like-adapter	Sla	Mus musculus	31.681	7	7	0	0	0	0	0	0	0	0	72343.2	287166	93495	149939	462203	193340	157412	280402
1601	1	Q60949	Q60949	TBC1 domain family member 1	Tbc1d1	Mus musculus	142.028	7	7	0	0	0	0	0	0	0	0	0	5765.79	0	0	158486	0	22456.9	11114.8
1602	1	Q61024	Q61024	Asparagine synthetase [glutamine-hydrolyzing]	Asns	Mus musculus	64.286	7	7	0	0	0	0	70060.3	110863	271371	97257.5	0	0	0	0	0	34434.1	31680.3	8782.34
1603	1	Q61334	Q61334	B-cell receptor-associated protein 29	Bcap29	Mus musculus	27.963	7	7	0	0	0	0	0	0	0	0	0	0	0	0	704160	6477.59	0	222942
1604	1	Q61335	Q61335	B-cell receptor-associated protein 31	Bcap31	Mus musculus	27.953	7	7	0	0	0	0	66098.6	0	0	11305	21438.4	454632	206598	267260	8.1737e+06	266472	124732	2.156e+06
1605	1	Q61656	Q61656	Probable ATP-dependent RNA helicase DDX5	Ddx5	Mus musculus	69.292	11	7	0	0	0	0	0	0	0	0	0	6873.29	0	0	376931	28784.6	33922.7	140808
1606	1	Q62178	Q62178	Semaphorin-4A	Sema4a	Mus musculus	83.423	7	7	301682	185179	131431	137834	86535	77270.3	512694	137796	0	0	0	0	0	7554.29	0	0
1607	1	Q62348	Q62348	Translin	Tsn	Mus musculus	26.201	7	7	0	0	10746	0	608842	398891	401012	522018	0	0	0	0	234495	0	23197.5	68600.1
1608	1	Q62448	Q62448	Eukaryotic translation initiation factor 4 gamma 2	Eif4g2	Mus musculus	102.106	7	7	0	5722.63	0	0	0	0	0	0	0	5893.31	0	4473.44	229524	0	12733.1	21453
1609	1	Q63961	Q63961	Endoglin	Eng	Mus musculus	70.02	7	7	0	18046.9	0	16705.7	6775.71	0	0	0	363680	611590	453700	558286	1.84481e+06	646284	709547	900073
1610	1	Q64442	Q64442	Sorbitol dehydrogenase	Sord	Mus musculus	38.248	7	7	873774	760151	865177	774284	868686	1.36071e+06	490569	969494	0	0	0	0	69987.5	0	0	9576.32
1611	1	Q64458	Q64458	Cytochrome P450 2C29	Cyp2c29	Mus musculus	55.717	10	7	0	0	0	0	0	0	0	0	0	0	0	0	583518	0	0	103701
1612	1	Q64464	Q64464	Cytochrome P450 3A13	Cyp3a13	Mus musculus	57.49	8	7	0	0	0	0	0	0	0	0	27789.5	25950.2	12828	19717.7	189638	0	0	29150.4
1613	1	Q64735	Q64735	Complement component receptor 1-like protein	Cr1l	Mus musculus	53.762	7	7	0	3398.15	0	4434.3	0	66830.7	31434.3	23871.6	475488	1714779	828152	1.17285e+06	2.63102e+06	1.04024e+06	822581	1.35814e+06
1614	1	Q68FL6	Q68FL6	Methionine--tRNA ligase, cytoplasmic	Mars1	Mus musculus	101.431	7	7	0	0	0	0	21414.6	0	0	39171.5	0	0	0	0	209463	0	0	33759.2
1615	1	Q68SN8	Q68SN8	Fc receptor-like protein 5	Fcrl5	Mus musculus	66.781	7	7	0	0	0	0	0	0	0	0	6326.87	0	14515.9	0	213134	594793	408730	313042
1616	1	Q6A4J8	Q6A4J8	Ubiquitin carboxyl-terminal hydrolase 7	Usp7	Mus musculus	128.477	7	7	0	0	0	0	155178	0	0	8444.65	0	0	0	0	105131	0	9579.71	16115.5
1617	1	Q6GU68	Q6GU68	Immunoglobulin superfamily containing leucine-rich repeat protein	Islr	Mus musculus	45.616	7	7	116266	265383	162690	329337	90418.2	1.01827e+06	651948	456832	887920	782271	916965	952591	2442372	5115975	3682194	2549407
1618	1	Q6P1D5	Q6P1D5	Seizure 6-like protein	Sez6l	Mus musculus	104.827	7	7	36653.6	7185.61	15076.6	32467.2	0	0	24239.8	0	463358	338465	274272	449495	507056	505145	529696	499997
1619	1	Q6P8U6	Q6P8U6	Pancreatic triacylglycerol lipase	Pnlip	Mus musculus	51.428	8	7	20000.4	116880	22871.3	79087.1	894794	232563	747573	603747	0	0	63499.4	0	0	0	0	78250.4
1620	1	Q6PB44	Q6PB44	Tyrosine-protein phosphatase non-receptor type 23	Ptpn23	Mus musculus	185.22	7	7	0	0	0	0	0	10863.8	18288.7	8510.21	0	0	0	0	159506	0	0	18256.2
1621	1	Q6PGC1	Q6PGC1	ATP-dependent RNA helicase DHX29	Dhx29	Mus musculus	153.979	8	7	0	0	0	0	4720.06	0	0	0	0	28659.8	0	0	164936	0	0	19894.9
1622	1	Q6PHN9	Q6PHN9	Ras-related protein Rab-35	Rab35	Mus musculus	23.024	7	7	0	0	0	0	0	0	0	0	319294	415161	169549	293881	1.13354e+06	535916	2421921	422291
1623	1	Q6URW6	Q6URW6	Myosin-14	Myh14	Mus musculus	228.588	7	7	0	0	0	0	187909	0	0	41323.5	0	0	0	0	29290.7	6794.26	0	23336.6
1624	1	Q6XVG2	Q6XVG2	Cytochrome P450 2C54	Cyp2c54	Mus musculus	55.858	10	7	0	0	0	0	0	0	0	0	0	0	0	16586.7	513399	0	11104.8	60405.7
1625	1	Q76KF0	Q76KF0	Semaphorin-6D	Sema6d	Mus musculus	119.817	8	7	0	76920.6	194302	66458.6	22077.1	25482.8	41695.4	30778.1	294366	643956	400024	528740	307351	448084	271692	393404
1626	1	Q78IK4	Q78IK4	MICOS complex subunit Mic27	Apool	Mus musculus	29.261	7	7	0	0	0	0	0	0	0	0	0	26385.4	0	0	758024	0	0	222659
1627	1	Q80WQ2	Q80WQ2	Protein VAC14 homolog	Vac14	Mus musculus	88.049	7	7	0	0	0	0	0	0	0	0	16711.2	0	0	0	200554	0	23296	128144
1628	1	Q80XN0	Q80XN0	D-beta-hydroxybutyrate dehydrogenase, mitochondrial	Bdh1	Mus musculus	38.3	7	7	0	0	0	0	3139.49	0	0	0	0	0	0	0	793171	0	0	309794
1629	1	Q8BFR4	Q8BFR4	N-acetylglucosamine-6-sulfatase	Gns	Mus musculus	61.177	7	7	52332.6	38408.3	51149.5	59466.4	54770.2	82166.4	27326.8	0	356954	668962	616811	639237	846013	258235	406096	485649
1630	1	Q8BFY9	Q8BFY9	Transportin-1	Tnpo1	Mus musculus	102.36	10	7	0	0	0	0	15721.1	0	0	0	4445.06	12600.6	48401.8	13738.6	131910	0	22797.8	27774.4
1631	1	Q8BH00	Q8BH00	2-aminomuconic semialdehyde dehydrogenase	Aldh8a1	Mus musculus	53.664	7	7	83441.9	36232.8	42127.5	71215.3	388165	466718	232631	417912	0	0	0	0	0	35050.8	18373.4	11637.7
1632	1	Q8BHN0	Q8BHN0	Protein phosphatase 1L	Ppm1l	Mus musculus	41.049	7	7	0	0	0	0	16913.1	32558.2	27053.7	19582.4	99907.8	168037	132855	161649	415868	189400	276266	270572
1633	1	Q8BIW1	Q8BIW1	Exopolyphosphatase PRUNE1	Prune1	Mus musculus	50.24	7	7	0	0	0	0	34806.9	0	0	15669.6	0	0	0	0	378770	12302.2	11537.6	90676
1634	1	Q8BSY0	Q8BSY0	Aspartyl/asparaginyl beta-hydroxylase	Asph	Mus musculus	83.042	7	7	0	0	0	0	0	0	7268.09	0	0	0	0	0	444333	0	10557.3	101621
1635	1	Q8BT60	Q8BT60	Copine-3	Cpne3	Mus musculus	59.584	8	7	0	0	0	0	24931.2	0	0	22932.6	815321	3.36105e+06	2.26146e+06	2.5667e+06	2.77678e+06	593911	565468	1.1486e+06
1636	1	Q8BUV3	Q8BUV3	Gephyrin	Gphn	Mus musculus	83.282	7	7	0	0	0	0	187919	62562.5	0	46648.3	0	0	0	0	54456	17108.7	0	8399.22
1637	1	Q8BWP5	Q8BWP5	Alpha-tocopherol transfer protein	Ttpa	Mus musculus	32.014	7	7	0	0	0	0	0	0	0	0	0	0	0	0	797489	0	0	141791
1638	1	Q8BX80	Q8BX80	Cytosolic endo-beta-N-acetylglucosaminidase	Engase	Mus musculus	82.947	7	7	0	0	0	0	369925	248233	166662	84629.1	0	0	0	0	120373	0	0	20422.6
1639	1	Q8BYI8	Q8BYI8	Protein FAM234B	Fam234b	Mus musculus	67.032	7	7	10695.3	0	28261.3	24703.8	21697.7	14589.4	14669.3	13357.5	10817.9	51325.4	28399.3	60086.4	320823	52757.1	75109.9	112324
1640	1	Q8BYP3	Q8BYP3	Rho-related GTP-binding protein RhoF	Rhof	Mus musculus	23.578	7	7	0	0	0	0	0	0	0	0	217299	1.07422e+06	428496	678541	1.12334e+06	336660	149740	557168
1641	1	Q8BZM1	Q8BZM1	Glomulin	Glmn	Mus musculus	67.755	7	7	0	0	0	0	0	0	0	0	0	0	0	0	152913	0	0	0
1642	1	Q8C166	Q8C166	Copine-1	Cpne1	Mus musculus	58.885	8	7	0	0	0	8804.27	131835	10809.1	5888.91	22071	1.01494e+06	3.53051e+06	2362539	2.5242e+06	2.14122e+06	690532	469680	910440
1643	1	Q8C2E7	Q8C2E7	WASH complex subunit 5	Washc5	Mus musculus	134.114	7	7	0	0	0	0	0	0	0	0	0	7189.22	0	0	197760	0	0	26757.8
1644	1	Q8C522	Q8C522	Endonuclease domain-containing 1 protein	Endod1	Mus musculus	55.26	7	7	0	0	0	0	4577.13	0	0	0	0	0	0	0	740499	0	20672	152109
1645	1	Q8C7K6	Q8C7K6	Prenylcysteine oxidase-like	Pcyox1l	Mus musculus	54.875	7	7	277747	251919	246281	241055	322964	349699	860585	529357	36587	33703.3	11959.4	23085	177092	204974	223139	139684
1646	1	Q8C850	Q8C850	Scavenger receptor class A member 3	Scara3	Mus musculus	65.471	7	7	0	0	0	0	0	0	0	0	247963	162171	259504	305659	852783	622414	577488	573543
1647	1	Q8CAA7	Q8CAA7	Glucose 1,6-bisphosphate synthase	Pgm2l1	Mus musculus	70.278	7	7	0	0	0	0	68219.1	0	135849	33329	0	0	0	0	179802	0	6656.72	26291.8
1648	1	Q8CD10	Q8CD10	Calcium uptake protein 2, mitochondrial	Micu2	Mus musculus	49.478	7	7	0	0	0	0	0	0	0	0	0	10387.4	0	0	994512	0	0	215831
1649	1	Q8CF98	Q8CF98	Collectin-10	Colec10	Mus musculus	30.523	7	7	1.11013e+06	1.23472e+06	1.09529e+06	1.22298e+06	2.23645e+06	2931315	3454213	2653509	3.44166e+07	7.42019e+06	3.80932e+06	1.64593e+07	1.73879e+07	9.15475e+06	2.12422e+07	1.49195e+07
1650	1	Q8CIE0	Q8CIE0	Serpin A11	Serpina11	Mus musculus	47.188	7	7	1.35946e+06	1.85148e+06	1.77302e+06	1.6698e+06	2.04987e+06	2.9285e+06	3.20755e+06	2.49714e+06	92853	78450.4	94146.9	175986	499343	390401	582733	359141
1651	1	Q8JZM4	Q8JZM4	Delta and Notch-like epidermal growth factor-related receptor	Dner	Mus musculus	78.747	7	7	0	0	15180	0	0	0	0	0	2.35015e+06	1.54319e+06	1.4142e+06	2.9765e+06	357022	730611	1.83419e+06	902005
1652	1	Q8JZN7	Q8JZN7	Mitochondrial Rho GTPase 2	Rhot2	Mus musculus	69.073	7	7	0	0	0	0	0	0	0	0	0	0	0	0	399935	0	0	114459
1653	1	Q8K558	Q8K558	Trem-like transcript 1 protein	Treml1	Mus musculus	33.521	7	7	1618256	1.03898e+07	8.80288e+06	6587272	4102971	1718065	2411899	2425399	641487	1.99009e+06	1.30284e+06	1.60319e+06	4.99671e+06	886488	1.05071e+06	1.89434e+06
1654	1	Q8K561	Q8K561	Otoancorin	Otoa	Mus musculus	126.432	7	7	0	0	0	0	0	0	0	0	42603	75539.1	57865	10401.8	0	0	3380.31	0
1655	1	Q8QZR3	Q8QZR3	Pyrethroid hydrolase Ces2a	Ces2a	Mus musculus	61.94	8	7	1.0337e+06	865475	774644	855200	132559	82561.2	307168	101697	210035	52268.8	0	67364.1	132415	9512.25	259292	125663
1656	1	Q8QZR5	Q8QZR5	Alanine aminotransferase 1	Gpt	Mus musculus	55.143	7	7	166444	89463.6	272723	205153	398221	313627	90160.2	297002	5603.84	0	0	0	34893.6	0	5733.13	0
1657	1	Q8QZT1	Q8QZT1	Acetyl-CoA acetyltransferase, mitochondrial	Acat1	Mus musculus	44.816	7	7	0	0	0	0	7381.93	0	0	0	0	0	0	0	4.90602e+06	19695.3	35635.2	1.42345e+06
1658	1	Q8R1L8	Q8R1L8	Angiopoietin-like protein 8	Angptl8	Mus musculus	22.06	7	7	142125	114851	0	78091.4	886589	476924	709339	667223	1.12519e+06	637500	640883	717732	5.7163e+06	3.13004e+06	3.99851e+06	4.36516e+06
1659	1	Q8R1R4	Q8R1R4	Interleukin-34	Il34	Mus musculus	26.764	7	7	0	0	0	0	0	0	0	0	0	192992	165447	163326	1.07127e+06	98457.4	461879	554891
1660	1	Q8R1S4	Q8R1S4	Protein MTSS 1	Mtss1	Mus musculus	82.407	7	7	0	0	0	0	0	0	0	0	16893.3	122283	38831.8	40464.3	417850	90151.9	11096.8	164105
1661	1	Q8R1U2	Q8R1U2	Cell growth regulator with EF hand domain protein 1	Cgref1	Mus musculus	30.847	7	7	1.03525e+06	965416	868422	921168	990945	4.18733e+06	1236641	2.48418e+06	112826	65708.9	42878.6	145649	19321.2	55594.7	82120.8	47904.4
1662	1	Q8R2Q4	Q8R2Q4	Ribosome-releasing factor 2, mitochondrial	Gfm2	Mus musculus	86.108	7	7	0	0	0	0	0	0	0	0	0	0	0	0	153593	0	0	0
1663	1	Q8R366	Q8R366	Immunoglobulin superfamily member 8	Igsf8	Mus musculus	65.01	7	7	0	0	0	0	0	0	0	0	72758.8	86008.8	133449	99170.2	161909	216875	205351	188959
1664	1	Q8R429	Q8R429	Sarcoplasmic/endoplasmic reticulum calcium ATPase 1	Atp2a1	Mus musculus	109.429	7	7	0	0	0	0	130581	8250.86	0	8336.34	0	0	0	0	334737	70767.6	0	100280
1665	1	Q8VCS3	Q8VCS3	Glycosaminoglycan xylosylkinase	Fam20b	Mus musculus	46.582	7	7	0	0	0	0	0	0	0	0	170981	441996	361563	309995	630792	211723	141022	308689
1666	1	Q8VEH8	Q8VEH8	Endoplasmic reticulum lectin 1	Erlec1	Mus musculus	54.905	7	7	0	0	0	0	0	0	0	0	0	0	0	0	186692	0	0	6119.12
1667	1	Q8VEK3	Q8VEK3	Heterogeneous nuclear ribonucleoprotein U	Hnrnpu	Mus musculus	87.919	7	7	0	0	0	0	143916	0	0	0	0	49003.7	0	0	907292	56754.8	166705	428058
1668	1	Q91V41	Q91V41	Ras-related protein Rab-14	Rab14	Mus musculus	23.898	7	7	18632.7	18907.5	57073.6	61341	429502	165668	108638	272025	450595	841009	685439	610368	5.09268e+06	1.83519e+06	1.14513e+06	2.24203e+06
1669	1	Q91VR2	Q91VR2	ATP synthase subunit gamma, mitochondrial	Atp5f1c	Mus musculus	32.884	7	7	0	0	0	0	0	0	0	0	0	305684	214567	228552	10116192	138616	278906	3.11221e+06
1670	1	Q91W90	Q91W90	Thioredoxin domain-containing protein 5	Txndc5	Mus musculus	46.416	7	7	26957.7	24624	55613.7	63005.6	305279	496166	457081	306186	0	0	0	0	159570	66010.1	111235	98029
1671	1	Q91WQ3	Q91WQ3	Tyrosine--tRNA ligase, cytoplasmic	Yars1	Mus musculus	59.106	7	7	0	0	0	0	53010.1	7185.19	0	5373.89	0	0	0	0	109743	0	0	7658.58
1672	1	Q91XA9	Q91XA9	Acidic mammalian chitinase	Chia	Mus musculus	52.004	7	7	314286	285433	232844	309588	433894	3.1926e+06	234720	1.15507e+06	72830.8	41046.2	52952.8	67138.9	49073.2	513950	43743.1	150992
1673	1	Q91XD4	Q91XD4	Formimidoyltransferase-cyclodeaminase	Ftcd	Mus musculus	58.941	7	7	0	0	0	0	113491	67301.9	0	31596.1	0	0	0	0	325068	66944	87742.1	100247
1674	1	Q91XL3	Q91XL3	UDP-glucuronic acid decarboxylase 1	Uxs1	Mus musculus	47.555	7	7	0	0	0	0	0	12116.9	0	0	38440.2	106331	168201	89014.9	409899	114376	244465	181505
1675	1	Q91XY4	Q91XY4	Protocadherin gamma-A4	Pcdhga4	Mus musculus	100.358	7	7	0	0	0	0	0	0	0	0	417080	329931	356769	417931	308933	682098	971254	256809
1676	1	Q91Y74	Q91Y74	CMP-N-acetylneuraminate-beta-galactosamide-alpha-2,3-sialyltransferase 4	St3gal4	Mus musculus	38.058	7	7	0	0	0	0	0	0	0	0	287341	283610	314108	285718	630680	496238	659145	456067
1677	1	Q91Y97	Q91Y97	Fructose-bisphosphate aldolase B	Aldob	Mus musculus	39.507	7	7	4.12056e+06	3311882	2.42445e+06	3.76703e+06	3958910	3.52581e+06	2.26543e+06	3.32525e+06	12281.2	37285.3	29770.6	28972.3	99338.1	41598	37054.2	13532.7
1678	1	Q91YP3	Q91YP3	Deoxyribose-phosphate aldolase	Dera	Mus musculus	34.975	7	7	0	0	8176.25	0	110168	92792.2	7453.06	71633.5	0	0	0	0	310035	12833.1	42672.9	113349
1679	1	Q91Z67	Q91Z67	SLIT-ROBO Rho GTPase-activating protein 2	Srgap2	Mus musculus	120.799	8	7	0	0	0	0	0	0	0	0	0	132220	55461	33426.9	215937	74150.9	52478.3	95236.7
1680	1	Q921Q3	Q921Q3	Chitobiosyldiphosphodolichol beta-mannosyltransferase	Alg1	Mus musculus	54.418	7	7	0	0	0	0	0	0	0	0	0	0	0	0	158665	0	0	17496.5
1681	1	Q921V5	Q921V5	Alpha-1,6-mannosyl-glycoprotein 2-beta-N-acetylglucosaminyltransferase	Mgat2	Mus musculus	51.028	7	7	0	20361.6	0	0	0	7995.54	0	0	1771373	3.20854e+06	1.51893e+06	2.1574e+06	1.17787e+06	1.60262e+06	1.57525e+06	1.25683e+06
1682	1	Q922R8	Q922R8	Protein disulfide-isomerase A6	Pdia6	Mus musculus	48.1	7	7	30530.7	65368.1	61724.2	42427.5	232832	163057	161944	186263	14159.6	17460.1	14237.2	9745.26	1.19341e+06	3164.92	70974.5	278672
1683	1	Q99JR1	Q99JR1	Sideroflexin-1	Sfxn1	Mus musculus	35.651	8	7	0	0	0	0	0	0	0	0	0	207054	30776.1	148813	4.51189e+06	58595.7	75872.4	1.23168e+06
1684	1	Q99JY3	Q99JY3	GTPase IMAP family member 4	Gimap4	Mus musculus	38.041	7	7	0	0	0	0	0	0	18694.1	18502.6	0	0	0	0	98028.7	73255.7	38856.9	69417.2
1685	1	Q99JY4	Q99JY4	TraB domain-containing protein	Trabd	Mus musculus	42.189	7	7	0	0	0	0	0	0	0	0	0	0	0	0	361232	0	0	73589.4
1686	1	Q99K51	Q99K51	Plastin-3	Pls3	Mus musculus	70.743	7	7	11320.1	12901.7	24740.2	14527.4	345262	173495	111258	186274	0	0	0	0	35238.7	28549.8	22526.8	13826.5
1687	1	Q99L45	Q99L45	Eukaryotic translation initiation factor 2 subunit 2	Eif2s2	Mus musculus	38.093	7	7	0	0	0	0	18230	7618.61	0	9657.75	0	47904.8	17254.7	0	233757	25078.6	27556.7	60847.9
1688	1	Q99LC3	Q99LC3	NADH dehydrogenase [ubiquinone] 1 alpha subcomplex subunit 10, mitochondrial	Ndufa10	Mus musculus	40.602	7	7	0	0	0	0	0	0	0	0	0	134656	12046.9	56471.3	4.11453e+06	14187.8	48538.7	912924
1689	1	Q99LP6	Q99LP6	GrpE protein homolog 1, mitochondrial	Grpel1	Mus musculus	24.309	7	7	0	0	0	0	0	0	0	0	0	0	0	0	487520	0	0	82921.8
1690	1	Q99M71	Q99M71	Mammalian ependymin-related protein 1	Epdr1	Mus musculus	25.485	7	7	26901.9	19334.2	0	8228.96	20590	19548.1	74552.9	11860.2	137018	176700	69047.1	148318	150885	232762	216284	170879
1691	1	Q99P58	Q99P58	Ras-related protein Rab-27B	Rab27b	Mus musculus	24.559	8	7	7232.38	69157.9	13139.8	7453.83	61300.2	0	0	0	1.22813e+06	2983669	2.19832e+06	3.37986e+06	9.07401e+06	1.07088e+06	1.05387e+06	3.3502e+06
1692	1	Q99P72	Q99P72	Reticulon-4	Rtn4	Mus musculus	126.617	7	7	0	0	0	0	55784.8	46739.9	18263.9	27795.1	0	0	0	0	2.78977e+06	0	104563	862267
1693	1	Q99PI8	Q99PI8	Reticulon-4 receptor	Rtn4r	Mus musculus	50.987	7	7	0	0	0	0	0	0	0	0	447846	918795	699717	1103480	120543	243981	181271	80058.4
1694	1	Q9CPV4	Q9CPV4	Glyoxalase domain-containing protein 4	Glod4	Mus musculus	33.318	7	7	14404.7	102085	120171	132896	394398	128622	161521	136527	0	0	0	0	138880	0	0	15609.4
1695	1	Q9CRA0	Q9CRA0	Ecto-ADP-ribosyltransferase 4	Art4	Mus musculus	33.079	7	7	0	0	0	0	0	0	0	0	23394.9	71423.8	97135.9	84879.4	267533	254735	663738	329346
1696	1	Q9CRG1	Q9CRG1	Transmembrane 7 superfamily member 3	Tm7sf3	Mus musculus	63.25	7	7	0	0	0	0	0	0	0	0	282404	800620	617374	670886	662329	166027	117086	255606
1697	1	Q9CWK8	Q9CWK8	Sorting nexin-2	Snx2	Mus musculus	58.471	9	7	0	0	0	0	30165.8	4826.98	0	10998.7	0	0	0	0	2.64916e+06	0	0	33009.6
1698	1	Q9CXF4	Q9CXF4	TBC1 domain family member 15	Tbc1d15	Mus musculus	76.528	7	7	0	0	0	0	0	0	0	0	0	0	0	0	368950	0	14478	53114.3
1699	1	Q9CYK2	Q9CYK2	Glutaminyl-peptide cyclotransferase	Qpct	Mus musculus	41.121	7	7	10596.2	117582	84512.8	57919.4	208483	740306	415670	583439	122032	162182	147286	178752	424052	793821	580729	364963
1700	1	Q9CZ30	Q9CZ30	Obg-like ATPase 1	Ola1	Mus musculus	44.727	7	7	10910.9	38705.8	53149.1	28846.7	305065	233310	191129	201772	10795.4	15064.2	11479.7	11129.4	282238	17379.2	41831.1	70342.2
1701	1	Q9CZJ2	Q9CZJ2	Heat shock 70 kDa protein 12B	Hspa12b	Mus musculus	76.122	8	7	0	0	0	0	0	0	0	0	0	48489.7	169442	78200.2	109242	0	116178	86803.2
1702	1	Q9CZT5	Q9CZT5	Vasorin	Vasn	Mus musculus	72.262	7	7	1119389	1.4198e+06	1168294	1.25688e+06	867572	2.78717e+06	1298776	1.78698e+06	9365387	7.8346e+06	8.72861e+06	9871544	6.15115e+06	27450838	10774426	1.57181e+07
1703	1	Q9CZW5	Q9CZW5	Mitochondrial import receptor subunit TOM70	Tomm70	Mus musculus	67.59	7	7	0	0	0	0	0	0	0	0	0	40875.9	0	0	554012	27904.7	10598.4	232207
1704	1	Q9D0G0	Q9D0G0	28S ribosomal protein S30, mitochondrial	Mrps30	Mus musculus	49.94	7	7	0	14132.3	0	0	0	0	0	0	0	0	0	0	184220	0	0	36131.2
1705	1	Q9D4H1	Q9D4H1	Exocyst complex component 2	Exoc2	Mus musculus	103.96	7	7	0	0	0	0	0	0	0	0	0	23082.3	0	0	338435	0	13524.5	79712.2
1706	1	Q9D5T0	Q9D5T0	Outer mitochondrial transmembrane helix translocase	Atad1	Mus musculus	40.744	7	7	0	0	0	0	0	0	0	0	0	8137.89	0	0	625104	0	4976.88	145529
1707	1	Q9D5V5	Q9D5V5	Cullin-5	Cul5	Mus musculus	90.975	7	7	0	0	0	0	0	0	0	0	0	0	0	0	303317	0	12580.9	34406.4
1708	1	Q9D710	Q9D710	Thioredoxin-related transmembrane protein 2	Tmx2	Mus musculus	33.943	7	7	0	0	0	0	0	0	0	0	0	0	0	0	565984	0	0	110641
1709	1	Q9D880	Q9D880	Mitochondrial import inner membrane translocase subunit TIM50	Timm50	Mus musculus	39.778	7	7	0	0	0	0	0	0	0	0	0	0	0	0	3.98341e+06	8474.08	0	971198
1710	1	Q9DBF1	Q9DBF1	Alpha-aminoadipic semialdehyde dehydrogenase	Aldh7a1	Mus musculus	58.861	7	7	0	21559	41228.8	51495.8	345360	436461	73171.5	205453	0	0	0	0	101857	0	0	0
1711	1	Q9DC16	Q9DC16	Endoplasmic reticulum-Golgi intermediate compartment protein 1	Ergic1	Mus musculus	32.56	7	7	0	0	0	0	0	0	0	0	0	0	6901.26	0	450566	0	0	125044
1712	1	Q9DCJ9	Q9DCJ9	N-acetylneuraminate lyase	Npl	Mus musculus	35.129	7	7	251782	176693	189487	170164	381767	492582	355676	321302	0	0	9326.76	0	140888	29939.2	37579.6	123254
1713	1	Q9DCW4	Q9DCW4	Electron transfer flavoprotein subunit beta	Etfb	Mus musculus	27.621	7	7	0	0	18648.3	0	36589.1	0	0	0	0	83967	241774	100658	6364729	78673.5	167795	1950660
1714	1	Q9DCX2	Q9DCX2	ATP synthase subunit d, mitochondrial	Atp5pd	Mus musculus	18.749	7	7	0	0	0	0	0	0	0	0	0	174268	46437.8	94407.2	7195581	57694.8	100159	1886918
1715	1	Q9EPK8	Q9EPK8	Transient receptor potential cation channel subfamily V member 4	Trpv4	Mus musculus	98.025	7	7	0	0	0	0	0	0	0	0	0	0	5468.48	0	52577.5	11246.3	22197.9	13915.2
1716	1	Q9EQG7	Q9EQG7	Ectonucleotide pyrophosphatase/phosphodiesterase family member 5	Enpp5	Mus musculus	54.385	7	7	1.00481e+06	838581	684861	664182	131442	291611	421778	341413	6818900	8206640	4982944	7.81573e+06	5038348	8351919	7313834	7247489
1717	1	Q9ER39	Q9ER39	Torsin-1A	Tor1a	Mus musculus	37.829	7	7	0	8412.66	0	0	13340.3	18624	13243.3	0	80671	80361.9	99293.8	76022.2	241178	160509	149088	172950
1718	1	Q9ER88	Q9ER88	28S ribosomal protein S29, mitochondrial	Dap3	Mus musculus	44.699	7	7	0	0	0	0	0	0	0	0	0	0	0	0	637714	0	0	52488.7
1719	1	Q9JHE3	Q9JHE3	Neutral ceramidase	Asah2	Mus musculus	83.511	7	7	720088	791452	781102	704003	350616	516268	449568	372138	544182	530808	341696	608170	408870	704714	713350	504384
1720	1	Q9JI39	Q9JI39	ATP-binding cassette sub-family B member 10, mitochondrial	Abcb10	Mus musculus	77.189	7	7	0	0	0	0	0	0	0	0	0	0	0	0	463816	0	0	143865
1721	1	Q9JIG7	Q9JIG7	Coiled-coil domain-containing protein 22	Ccdc22	Mus musculus	70.843	7	7	0	0	0	0	0	0	0	0	0	0	13750.4	0	187776	0	0	0
1722	1	Q9JKS4	Q9JKS4	LIM domain-binding protein 3	Ldb3	Mus musculus	76.432	7	7	0	0	0	0	1.00811e+06	3.24965e+06	61168.7	1.40098e+06	0	0	0	0	685597	128128	0	118457
1723	1	Q9JLT4	Q9JLT4	Thioredoxin reductase 2, mitochondrial	Txnrd2	Mus musculus	56.578	7	7	205646	42382.4	222787	150716	48904.1	99642.4	253922	143743	0	0	0	0	115290	0	0	8451.47
1724	1	Q9QYA2	Q9QYA2	Mitochondrial import receptor subunit TOM40 homolog	Tomm40	Mus musculus	37.895	7	7	0	35012.7	0	0	0	0	38107.9	0	89326.2	24019.8	10003.1	72687.4	971093	0	20830.1	286845
1725	1	Q9QZF2	Q9QZF2	Glypican-1	Gpc1	Mus musculus	61.359	7	7	14700.4	19748.8	39088	21931.6	51069.7	161796	0	36613.8	0	6063.83	0	3642.64	0	131477	0	22420.5
1726	1	Q9R0N0	Q9R0N0	Galactokinase	Galk1	Mus musculus	42.297	7	7	0	23819.7	17529.4	0	280772	259390	255382	298393	6073.22	272336	90316.2	119699	626672	246942	191253	428999
1727	1	Q9R0Q6	Q9R0Q6	Actin-related protein 2/3 complex subunit 1A	Arpc1a	Mus musculus	41.628	7	7	0	0	0	0	268944	199871	64619.9	140852	0	74953.6	7498.88	55873.8	1.51795e+06	3941.51	9149.83	472948
1728	1	Q9R0X4	Q9R0X4	Acyl-coenzyme A thioesterase 9, mitochondrial	Acot9	Mus musculus	50.561	12	7	0	0	0	0	0	0	0	0	0	0	0	0	1.12786e+06	0	0	157493
1729	1	Q9R1V7	Q9R1V7	Disintegrin and metalloproteinase domain-containing protein 23	Adam23	Mus musculus	91.549	7	7	0	0	0	19336.6	71136.4	82736.9	67177.5	56806.2	175317	31133.9	71773	34601.1	422727	327488	194712	239210
1730	1	Q9R233	Q9R233	Tapasin	Tapbp	Mus musculus	49.736	7	7	0	0	0	0	0	0	0	0	0	99917.3	0	12802.5	1.54446e+06	67508.2	30334.5	555470
1731	1	Q9WUD1	Q9WUD1	E3 ubiquitin-protein ligase CHIP	Stub1	Mus musculus	34.907	7	7	0	0	0	0	0	0	0	0	10465.7	36747.6	30907.5	0	242655	71790	77263.7	82732.9
1732	1	Q9WV56	Q9WV56	Growth/differentiation factor 2	Gdf2	Mus musculus	47.702	7	7	95093.8	73927.5	83420.8	77977.5	117547	224688	295808	180692	0	0	0	0	49383.4	0	49790.2	58452.6
1733	1	Q9WVE8	Q9WVE8	Protein kinase C and casein kinase substrate in neurons protein 2	Pacsin2	Mus musculus	55.832	7	7	0	0	0	0	29456	0	0	0	0	8782.97	0	0	533605	0	0	190599
1734	1	Q9WVG5	Q9WVG5	Endothelial lipase	Lipg	Mus musculus	56.627	7	7	60348.8	50592.4	117937	53439.9	36006	86668.9	50959.7	52254.5	150582	82725.1	103502	126729	281049	681230	588773	494643
1735	1	Q9Z0M5	Q9Z0M5	Lysosomal acid lipase/cholesteryl ester hydrolase	Lipa	Mus musculus	45.324	7	7	119251	130477	140043	158481	167261	9963.85	108543	163399	200050	299768	292702	362677	286831	196740	211973	241962
1736	1	Q9Z1Q5	Q9Z1Q5	Chloride intracellular channel protein 1	Clic1	Mus musculus	27.013	7	7	109788	178334	232949	175379	769068	626841	559286	672510	104833	195367	129482	163936	1811737	547477	559263	720795
1737	1	Q9Z2U1	Q9Z2U1	Proteasome subunit alpha type-5	Psma5	Mus musculus	26.412	7	7	5.78614e+06	4.37906e+06	4.24976e+06	4.3597e+06	29323023	16155944	1.4691e+07	19910237	19941.7	34738.8	49220.1	17166.4	1.14149e+06	268228	145579	455385
1738	1	A0A075B5R2	A0A075B5R2	Immunoglobulin heavy variable 7-3 (Fragment)	Ighv7-3	Mus musculus	13.458	6	6	356096	1702821	1114575	1309711	397135	9731905	892956	3354458	3977555	6418079	7.76033e+06	8243624	3009672	4.50053e+07	14308259	1.68648e+07
1739	1	A0A0N4SVU1	A0A0N4SVU1	Predicted gene 7298	Gm7298	Mus musculus	165.287	6	6	3483522	3077409	4.03468e+06	4435141	1.36701e+06	1452534	2.24494e+06	1806651	29994.1	143511	0	22721.6	0	0	0	0
1740	1	A2AED3	A2AED3	Fibronectin type III domain-containing protein 7	Fndc7	Mus musculus	78.144	6	6	0	0	0	0	0	0	0	0	377329	311042	411725	412294	329022	300913	787548	420725
1741	1	A2ATD1	A2ATD1	Isthmin-1	Ism1	Mus musculus	51.142	6	6	0	0	0	0	0	0	0	0	51729.8	162154	76364.9	85047	241016	128388	154251	129652
1742	1	A2RSJ4	A2RSJ4	UHRF1-binding protein 1-like	Bltp3b	Mus musculus	161.941	6	6	0	0	0	0	0	0	0	0	0	0	0	0	203393	0	0	26436.8
1743	1	A6X919	A6X919	Probable C-mannosyltransferase DPY19L1	Dpy19l1	Mus musculus	84.189	7	6	0	0	0	0	0	0	0	0	0	0	0	0	216378	0	0	16706.8
1744	1	B1ATG9	B1ATG9	Metalloprotease TIKI2	Trabd2b	Mus musculus	57.369	6	6	0	0	0	0	0	0	0	0	283841	176924	249706	202194	157335	424582	277371	270817
1745	1	D3YX43	D3YX43	V-set and immunoglobulin domain-containing protein 10	Vsig10	Mus musculus	60.523	6	6	0	0	0	20991.3	0	0	0	0	255195	208487	168596	181016	431913	607580	342870	228967
1746	1	D3Z6Q9	D3Z6Q9	Bridging integrator 2	Bin2	Mus musculus	52.553	6	6	0	9.39685e+06	1.04441e+07	9.40847e+06	319783	322999	218890	370689	0	121271	15931.9	0	713711	79695.2	71132.2	249150
1747	1	E2JF22	E2JF22	Piezo-type mechanosensitive ion channel component 1	Piezo1	Mus musculus	292.008	6	6	0	0	0	0	0	0	0	0	0	0	5265.8	0	127985	13601.4	12170.1	34417.1
1748	1	E9Q0S6	E9Q0S6	Tensin 1	Tns1	Mus musculus	201.388	6	6	0	0	0	0	0	0	0	0	0	0	6967.22	6318.5	184611	74302.8	36339.1	48179.5
1749	1	E9Q7G0	E9Q7G0	Nuclear mitotic apparatus protein 1	Numa1	Mus musculus	235.633	6	6	0	0	0	0	24462.8	0	0	0	0	38005.2	0	36106.6	35257.4	0	0	4481.28
1750	1	E9Q8V6	E9Q8V6	DENN/MADD domain-containing 4A	Dennd4a	Mus musculus	209.307	6	6	0	0	0	0	0	0	0	0	0	0	0	0	120636	0	0	0
1751	2	F6R7E8;Q9CPN7	F6R7E8	Predicted gene 2663	Gm2663	Mus musculus	26.575	6	6	0	0	0	0	0	0	0	0	0	0	0	0	816199	1.57712e+06	782136	650645
1752	1	F6TUL9	F6TUL9	V-set and immunoglobulin domain-containing 4	Vsig4	Mus musculus	31.467	6	6	0	0	0	0	166195	201932	278686	233308	136544	140634	92096	174266	712415	3.62766e+06	2.46671e+06	1.96528e+06
1753	1	G3UW82	G3UW82	Myosin, heavy polypeptide 2, skeletal muscle, adult	Myh2	Mus musculus	223.225	8	6	0	0	0	0	399908	155551	0	168802	0	0	0	0	71163.4	288516	20236.1	78601.9
1754	1	G3X9K3	G3X9K3	Brefeldin A-inhibited guanine nucleotide-exchange protein 1	Arfgef1	Mus musculus	208.503	6	6	0	0	0	0	0	0	0	0	0	0	0	0	78152.5	4965.71	0	9629.11
1755	1	O08573	O08573	Galectin-9	Lgals9	Mus musculus	40.036	6	6	0	0	0	0	79915.2	42653.5	51069.2	53270.1	100909	150461	109204	159951	758555	290990	397983	405100
1756	1	O08795	O08795	Glucosidase 2 subunit beta	Prkcsh	Mus musculus	58.796	6	6	631730	618544	582427	731791	1.38174e+06	923393	1509249	1.33582e+06	24757.6	0	21712.6	0	429174	56268.4	262938	239803
1757	1	O09010	O09010	Beta-1,3-N-acetylglucosaminyltransferase lunatic fringe	Lfng	Mus musculus	41.949	6	6	32307.9	71985.7	69637.1	63628.1	439070	684665	871066	587542	17261.7	14625.7	10744.5	40279.8	257556	450937	403376	323460
1758	1	O09043	O09043	Napsin-A	Napsa	Mus musculus	45.544	6	6	4.04433e+06	3.96974e+06	3.95074e+06	3539683	5828318	7245695	6248016	5931424	8.1326e+06	8.00233e+06	1.3364e+07	12836607	1.92029e+07	28473305	3.6038e+07	1.94904e+07
1759	1	O09164	O09164	Extracellular superoxide dismutase [Cu-Zn]	Sod3	Mus musculus	27.391	6	6	1.56608e+07	16298508	1.6374e+07	16994799	4324608	9.84924e+06	1.57828e+07	9.38043e+06	223239	183578	286626	264937	281147	496674	431876	352963
1760	1	O09172	O09172	Glutamate--cysteine ligase regulatory subunit	Gclm	Mus musculus	30.533	6	6	20811.4	100348	152545	41106.6	331090	246871	619152	475453	51726.8	167958	135520	203978	1.24424e+06	452500	947679	937610
1761	1	O35114	O35114	Lysosome membrane protein 2	Scarb2	Mus musculus	54.045	6	6	0	0	0	0	0	0	0	0	0	16497.5	24310.2	16118.6	527751	31237	19071.5	107566
1762	1	O35451	O35451	Cyclic AMP-dependent transcription factor ATF-6 beta	Atf6b	Mus musculus	76.008	6	6	241056	246485	347305	168922	35555.4	166898	110198	57619.1	1.38033e+06	883378	1.31864e+06	1100108	1213865	2.32106e+06	3.10223e+06	2.18683e+06
1763	1	O35536	O35536	Tissue factor pathway inhibitor 2	Tfpi2	Mus musculus	26.139	6	6	0	0	0	0	1.02442e+06	997940	360545	718186	119519	78951.9	59313.4	189664	435350	452869	112589	223584
1764	1	O35744	O35744	Chitinase-like protein 3	Chil3	Mus musculus	44.457	9	6	0	0	0	0	133736	1.38309e+06	0	534694	0	0	0	0	0	0	0	0
1765	1	O35945	O35945	Aldehyde dehydrogenase, cytosolic 1	Aldh1a7	Mus musculus	54.589	6	6	0	0	10090.6	0	1.09463e+06	410787	14920.2	272679	0	0	0	0	0	0	0	5619.46
1766	1	O35955	O35955	Proteasome subunit beta type-10	Psmb10	Mus musculus	29.062	6	6	1.86197e+06	1.38798e+06	1.80541e+06	1.6001e+06	6481582	7400016	5.78448e+06	6.26415e+06	0	0	7554.63	5831.61	99506.9	0	0	0
1767	1	O54692	O54692	Centromere/kinetochore protein zw10 homolog	Zw10	Mus musculus	88.062	6	6	0	0	0	0	0	0	0	0	0	0	0	0	106876	0	0	32582.5
1768	1	O54904	O54904	Beta-1,3-galactosyltransferase 1	B3galt1	Mus musculus	37.994	6	6	0	0	0	0	0	0	0	0	0	0	0	0	54407.9	77511.3	6334.99	37376.6
1769	1	O54908	O54908	Dickkopf-related protein 1	Dkk1	Mus musculus	29.298	7	6	0	0	0	0	0	0	0	0	265770	1.62068e+06	181951	992120	2.28958e+06	458260	515933	1.0592e+06
1770	1	O54988	O54988	STE20-like serine/threonine-protein kinase	Slk	Mus musculus	141.458	6	6	0	0	0	0	0	0	0	0	0	57497.6	14264.5	0	366119	26742.7	0	38781.5
1771	1	O55026	O55026	Ectonucleoside triphosphate diphosphohydrolase 2	Entpd2	Mus musculus	54.32	6	6	0	0	0	0	0	0	0	0	0	69707	442518	168085	56769.8	27169.6	102158	63520.8
1772	1	O55070	O55070	Deoxyribonuclease gamma	Dnase1l3	Mus musculus	35.759	6	6	0	0	0	0	4522.95	22993	0	0	144884	81676.5	70762.8	112378	80003.3	169660	267936	164738
1773	1	O70145	O70145	Neutrophil cytosol factor 2	Ncf2	Mus musculus	59.487	6	6	0	0	0	0	24268.2	101163	73914.3	47663.5	0	0	0	0	66824.6	168614	88672.2	60071.8
1774	1	O70172	O70172	Phosphatidylinositol 5-phosphate 4-kinase type-2 alpha	Pip4k2a	Mus musculus	46.151	8	6	0	0	0	0	0	0	0	0	0	51313.3	4362.11	29975.3	308239	12275	260366	101638
1775	1	O70194	O70194	Eukaryotic translation initiation factor 3 subunit D	Eif3d	Mus musculus	63.99	6	6	0	0	0	0	124004	0	0	23153.5	0	0	0	0	52568.3	0	0	0
1776	1	O70435	O70435	Proteasome subunit alpha type-3	Psma3	Mus musculus	28.407	6	6	4.53054e+06	3.17108e+06	4.15095e+06	3.58027e+06	24231284	14177717	1.38916e+07	18268138	7732.37	34840.6	10393.7	53791.4	760729	128364	197490	276377
1777	1	O70469	O70469	Docking protein 2	Dok2	Mus musculus	45.521	6	6	0	8519.22	11191.2	8893.94	26074.6	0	6861.46	0	120138	262725	131744	186450	768881	104146	171533	349088
1778	1	O70503	O70503	Very-long-chain 3-oxoacyl-CoA reductase	Hsd17b12	Mus musculus	34.743	6	6	0	0	0	0	0	0	0	0	0	132289	40568.2	56097.1	2660032	78459.5	87344.8	778930
1779	1	O88487	O88487	Cytoplasmic dynein 1 intermediate chain 2	Dync1i2	Mus musculus	68.394	6	6	0	0	0	0	10914.9	9918.88	0	6350.39	0	0	0	0	337378	0	0	66964.4
1780	1	O88673	O88673	Diacylglycerol kinase alpha	Dgka	Mus musculus	82.764	6	6	0	0	0	0	33655.1	0	0	20386.9	0	14404.3	4859.34	13020.5	120902	15091.5	0	31104.9
1781	1	O88712	O88712	C-terminal-binding protein 1	Ctbp1	Mus musculus	47.745	7	6	0	0	0	0	29875.1	0	0	22578.6	0	0	0	0	168350	50185	42983.7	52195
1782	1	O88736	O88736	3-keto-steroid reductase/17-beta-hydroxysteroid dehydrogenase 7	Hsd17b7	Mus musculus	37.317	6	6	0	0	0	0	0	0	0	0	0	0	0	0	342836	0	0	58732.8
1783	1	O88908	O88908	Sterol O-acyltransferase 2	Soat2	Mus musculus	60.599	6	6	0	0	0	0	0	0	0	0	0	0	0	0	231931	0	0	26338.7
1784	1	O89079	O89079	Coatomer subunit epsilon	Cope	Mus musculus	34.568	6	6	0	0	0	0	48022.3	21702.6	0	48793.5	0	0	0	0	485771	31984	0	181382
1785	1	P00329	P00329	Alcohol dehydrogenase 1	Adh1	Mus musculus	39.771	6	6	536537	464381	658123	526787	1.65037e+06	1.30259e+06	497234	1.18025e+06	161448	109526	200641	156589	1694741	420376	219712	824269
1786	1	P01837	P01837	Immunoglobulin kappa constant	Igkc	Mus musculus	11.933	6	6	34568.8	15011.7	78092.5	23531.1	43379.1	710294	56935.9	266112	240714	707277	158160	350874	5.9357e+06	1.84593e+07	786682	7.12728e+06
1787	2	P01863;P01865	P01863	Ig gamma-2A chain C region, A allele	Ighg	Mus musculus	36.39	10	6	194835	781237	631240	503991	240560	2.28509e+06	339677	1.09989e+06	1869804	6.22322e+06	2.91711e+06	4.29976e+06	7.02701e+06	68638466	10618572	3.12675e+07
1788	1	P04247	P04247	Myoglobin	Mb	Mus musculus	17.069	6	6	211660	2587151	8.69919e+06	4.84497e+06	3022441	656090	1.52817e+06	1.89e+06	0	0	5910.09	5400.15	50196.5	0	0	6455.06
1789	1	P05063	P05063	Fructose-bisphosphate aldolase C	Aldoc	Mus musculus	39.395	6	6	66417	44547.3	29707.8	52217.5	130389	0	0	0	0	0	0	0	0	0	0	0
1790	1	P05977	P05977	Myosin light chain 1/3, skeletal muscle isoform	Myl1	Mus musculus	20.595	8	6	0	0	84816.5	9028.87	9.54506e+06	9.1667e+06	445162	6.63541e+06	0	0	0	0	3940832	2069551	47199.5	1538915
1791	1	P06797	P06797	Procathepsin L	Ctsl	Mus musculus	37.546	6	6	1111494	1.18104e+06	1.00477e+06	1.15566e+06	2.27073e+06	2.92242e+06	5.21261e+06	3795644	0	6899.76	4737.89	0	24007.6	220541	135884	86806.4
1792	1	P08121	P08121	Collagen alpha-1(III) chain	Col3a1	Mus musculus	138.946	6	6	2.19548e+06	1.84164e+06	2.5319e+06	1.83261e+06	171963	954497	1.52673e+06	935132	0	0	0	0	291396	10067.9	294938	166716
1793	1	P08122	P08122	Collagen alpha-2(IV) chain	Col4a2	Mus musculus	167.326	6	6	53111.3	53835.4	30335.3	47038.3	300396	474945	376453	330374	664496	34482.1	0	357514	203890	73032	98736.7	110099
1794	1	P09528	P09528	Ferritin heavy chain	Fth1	Mus musculus	21.064	6	6	211659	321591	300450	224531	650830	474372	340119	454665	36305.2	65839.5	33885.6	56858	310102	158049	159564	154893
1795	1	P11214	P11214	Tissue-type plasminogen activator	Plat	Mus musculus	63.098	6	6	0	0	0	0	0	0	0	0	110571	0	0	72148.8	0	0	102629	4956.34
1796	1	P11679	P11679	Keratin, type II cytoskeletal 8	Krt8	Mus musculus	54.566	6	6	0	0	0	0	0	0	0	0	0	0	0	0	162952	12532.1	16896	52509.1
1797	1	P14106	P14106	Complement C1q subcomponent subunit B	C1qb	Mus musculus	26.718	6	6	3777746	1.58545e+06	624110	1.82989e+06	1.67414e+06	2080683	1313669	1901421	16528110	8483629	3095889	11919247	1.68106e+07	1.09197e+08	4.89285e+07	5.53793e+07
1798	1	P14719	P14719	Interleukin-1 receptor-like 1	Il1rl1	Mus musculus	64.803	6	6	0	0	0	0	0	0	0	0	296479	271693	490921	248314	907849	163192	186336	373335
1799	1	P14869	P14869	60S acidic ribosomal protein P0	Rplp0	Mus musculus	34.215	6	6	0	0	0	0	263298	20713.8	0	26640.8	45094.3	69586.9	103386	64154.5	1.06927e+06	308642	135171	466701
1800	1	P15379	P15379	CD44 antigen	Cd44	Mus musculus	85.619	6	6	2205635	2233409	2385356	1516273	1175438	3004102	1943940	1758711	2.72425e+07	2.70105e+07	2.62295e+07	3.14221e+07	20634588	2.93782e+07	2.65114e+07	2.32518e+07
1801	1	P15535	P15535	Beta-1,4-galactosyltransferase 1	B4galt1	Mus musculus	44.411	6	6	574935	1.12161e+06	758250	848504	912041	1853168	1.49523e+06	1518291	6.17287e+06	1.87103e+07	10573852	1.34901e+07	1.49335e+07	1.16906e+07	8354493	7.44926e+06
1802	1	P16110	P16110	Galectin-3	Lgals3	Mus musculus	27.516	6	6	114622	74732.3	86862.5	108031	949922	1.03959e+06	621975	947324	0	0	28716.8	0	100976	252609	0	20262.4
1803	1	P16125	P16125	L-lactate dehydrogenase B chain	Ldhb	Mus musculus	36.571	6	6	490496	1.21557e+06	2.39652e+06	1.08091e+06	2.24625e+06	1.44684e+06	2.01492e+06	1.8024e+06	0	0	0	0	37578.8	0	0	0
1804	1	P16460	P16460	Argininosuccinate synthase	Ass1	Mus musculus	46.583	6	6	0	0	0	0	807557	0	80353.9	326623	0	0	67491.4	27213.7	793758	40622.5	37279.1	266169
1805	1	P18826	P18826	Phosphorylase b kinase regulatory subunit alpha, skeletal muscle isoform	Phka1	Mus musculus	138.826	6	6	0	0	0	0	7578.66	0	0	0	0	0	0	0	345498	0	0	78815.7
1806	1	P20801	P20801	Troponin C, skeletal muscle	Tnnc2	Mus musculus	18.11	6	6	0	0	0	0	8265275	1.16175e+07	448672	7478468	0	0	3885.04	0	3.14413e+06	1645383	154194	1.31712e+06
1807	1	P20852	P20852	Cytochrome P450 2A5	Cyp2a5	Mus musculus	56.74	14	6	0	0	0	0	0	0	0	0	0	0	0	0	303618	0	0	95666.1
1808	1	P21550	P21550	Beta-enolase	Eno3	Mus musculus	47.025	6	6	0	422641	1.40737e+06	632474	7117764	5.74255e+06	1.02663e+06	4.43197e+06	0	0	0	0	155106	0	0	0
1809	1	P21995	P21995	Embigin	Emb	Mus musculus	37.064	6	6	0	0	0	0	0	0	0	0	144425	188144	35643.9	112490	474250	590729	553146	403981
1810	1	P22682	P22682	E3 ubiquitin-protein ligase CBL	Cbl	Mus musculus	100.565	6	6	0	0	0	0	0	0	0	0	0	0	0	0	103861	0	0	9588.38
1811	1	P22907	P22907	Porphobilinogen deaminase	Hmbs	Mus musculus	39.345	6	6	0	0	0	0	273548	25917	480286	300042	0	0	0	0	95691.7	0	0	0
1812	1	P23188	P23188	Furin	Furin	Mus musculus	86.773	6	6	0	0	0	0	23988.2	14823.7	0	0	9096.23	93087.9	74093.2	42853.3	155209	15786.7	169905	139474
1813	1	P23953	P23953	Carboxylesterase 1C	Ces1c	Mus musculus	61.057	12	6	1.95826e+09	1.82584e+09	1.52104e+09	1.78606e+09	241528870	459615370	651250921	534331780	2.12699e+07	1.64228e+07	2.74384e+07	2.33026e+07	2.9227e+06	3489564	4.24525e+06	3061007
1814	1	P24369	P24369	Peptidyl-prolyl cis-trans isomerase B	Ppib	Mus musculus	23.712	6	6	106059	271517	496185	317431	620345	415326	388984	580044	142227	173427	283980	193326	1696150	330369	691274	805618
1815	1	P24638	P24638	Lysosomal acid phosphatase	Acp2	Mus musculus	48.509	6	6	0	20431.5	0	0	12737.5	0	13447.1	0	772798	1.55845e+06	1.45751e+06	1.28606e+06	2.75988e+06	1.80846e+06	1.04336e+06	1.71762e+06
1816	1	P26638	P26638	Serine--tRNA ligase, cytoplasmic	Sars1	Mus musculus	58.39	6	6	0	0	0	8553.61	117160	20825.9	29877.8	42039.2	0	8042.19	0	0	215779	59582.5	47752.8	122819
1817	1	P26645	P26645	Myristoylated alanine-rich C-kinase substrate	Marcks	Mus musculus	29.659	6	6	879450	1.0347e+06	866308	925734	1.4238e+06	1721191	1.60346e+06	1.49442e+06	10497.9	47348.9	16391.6	42638.3	100610	83662.2	35537.3	66762.6
1818	1	P27612	P27612	Phospholipase A-2-activating protein	Plaa	Mus musculus	87.222	6	6	0	0	0	0	174009	132333	116062	122528	0	0	0	0	35131.1	0	6923.46	0
1819	1	P27808	P27808	Alpha-1,3-mannosyl-glycoprotein 2-beta-N-acetylglucosaminyltransferase	Mgat1	Mus musculus	51.692	6	6	14621.3	16540.2	25867.5	0	44379.8	80966.2	31379.9	44894.1	70683.5	165218	157306	157764	518650	126966	322647	336652
1820	1	P27931	P27931	Interleukin-1 receptor type 2	Il1r2	Mus musculus	45.645	6	6	1.90386e+06	991001	1.75882e+06	1.66862e+06	241432	1.40595e+06	229305	785070	3360683	2.39559e+06	3.74757e+06	4.37569e+06	8349966	18038620	2348657	7128801
1821	1	P28862	P28862	Stromelysin-1	Mmp3	Mus musculus	53.844	9	6	0	0	0	0	80874.5	430573	136144	257305	0	0	0	0	0	0	0	0
1822	1	P31532	P31532	Serum amyloid A-4 protein	Saa4	Mus musculus	15.088	6	6	179446290	165413186	174765862	169045590	68426560	104853830	1.73399e+08	133020020	96094.3	59257.9	108711	66568	1.56908e+06	214868	578604	744796
1823	1	P32233	P32233	Developmentally-regulated GTP-binding protein 1	Drg1	Mus musculus	40.513	6	6	0	0	0	0	0	0	0	0	0	0	0	0	118334	5673.76	0	36882.5
1824	1	P32507	P32507	Nectin-2	Nectin2	Mus musculus	57.318	6	6	0	0	0	0	0	0	0	37420.1	30699.9	23953.7	23000	46596.9	211884	619314	430552	358037
1825	1	P34902	P34902	Cytokine receptor common subunit gamma	Il2rg	Mus musculus	42.244	6	6	491948	493450	554426	546829	103435	485266	381210	319065	1.62739e+06	1.33094e+06	1.73999e+06	2.07743e+06	808514	6506852	2.11279e+06	1.8386e+06
1826	1	P35123	P35123	Ubiquitin carboxyl-terminal hydrolase 4	Usp4	Mus musculus	108.342	9	6	0	0	0	0	0	0	8624.62	5060.12	0	4252.77	0	0	200966	0	7704.19	20384.9
1827	1	P39688	P39688	Tyrosine-protein kinase Fyn	Fyn	Mus musculus	60.676	9	6	0	5939.51	0	0	0	0	0	0	72008.2	179982	123161	121638	403262	241011	184595	268104
1828	1	P43025	P43025	Tetranectin	Clec3b	Mus musculus	22.258	6	6	8.30687e+06	8.58898e+06	12576422	1.16366e+07	796806	3.08081e+06	3126947	2.76206e+06	120950	51829.2	29028	96730.6	333855	38989.8	74689.2	84927.9
1829	1	P47754	P47754	F-actin-capping protein subunit alpha-2	Capza2	Mus musculus	32.966	8	6	0	0	0	12795.7	418809	380594	56110	293048	36746.1	324239	140318	191148	1717634	211924	193865	538797
1830	1	P47867	P47867	Secretogranin-3	Scg3	Mus musculus	53.325	6	6	885754	670093	437438	444105	209528	245628	576056	271870	0	0	0	0	0	0	0	0
1831	1	P47876	P47876	Insulin-like growth factor-binding protein 1	Igfbp1	Mus musculus	29.57	6	6	0	0	0	0	4.14478e+06	187862	769795	1816933	0	0	0	0	705472	25598.8	57915	193322
1832	1	P47962	P47962	60S ribosomal protein L5	Rpl5	Mus musculus	34.4	6	6	0	0	0	0	0	0	0	0	0	0	0	0	210522	44957.5	14626.7	52102.1
1833	1	P48441	P48441	Alpha-L-iduronidase	Idua	Mus musculus	71.256	6	6	0	0	0	0	0	14532.8	0	17917.1	178558	517633	425926	435882	233515	220421	178645	180021
1834	1	P48962	P48962	ADP/ATP translocase 1	Slc25a4	Mus musculus	32.905	10	6	0	89670.7	148433	76028.9	58315.8	0	21567.2	15835.6	20990.8	624364	762144	531719	27814420	218956	536149	6.65092e+06
1835	1	P49813	P49813	Tropomodulin-1	Tmod1	Mus musculus	40.468	6	6	0	0	0	0	34949.7	53597.9	0	0	0	0	0	0	636847	27982.3	105359	230768
1836	1	P50295	P50295	Arylamine N-acetyltransferase 2	Nat2	Mus musculus	33.702	7	6	0	0	10539.3	0	22314.2	0	13093.7	23572.7	0	0	0	0	48618.1	0	55987.3	47225
1837	1	P50608	P50608	Fibromodulin	Fmod	Mus musculus	43.056	6	6	13685.3	14949.1	11335.2	10095.7	8009.39	23598.4	6755.71	11681.7	4183680	3.00629e+06	1.56318e+06	2.94132e+06	4300630	1.81714e+07	5.00061e+06	7.36278e+06
1838	1	P51432	P51432	1-phosphatidylinositol 4,5-bisphosphate phosphodiesterase beta-3	Plcb3	Mus musculus	139.489	6	6	15309.5	8569.29	8159.93	4677.9	8796.04	7396.23	0	0	0	8420.07	0	0	91084.3	0	0	8665.18
1839	1	P51855	P51855	Glutathione synthetase	Gss	Mus musculus	52.249	6	6	56716.8	37535.6	63022.5	52278.8	114623	97997.8	77837.1	103993	0	0	0	0	0	0	0	0
1840	1	P51910	P51910	Apolipoprotein D	Apod	Mus musculus	21.531	6	6	6.32707e+07	62796225	65099137	63831468	244762094	1.66685e+08	4.43166e+07	163369591	8.86279e+07	78023910	5.01137e+07	94842024	446593661	410697790	304683800	317485138
1841	1	P51912	P51912	Neutral amino acid transporter B(0)	Slc1a5	Mus musculus	58.482	6	6	0	0	0	0	0	0	0	0	329672	369718	524599	390334	1.6457e+06	443883	731306	900818
1842	1	P52196	P52196	Thiosulfate sulfurtransferase	Tst	Mus musculus	33.467	6	6	0	0	0	0	0	0	0	0	0	0	0	0	855916	0	0	265479
1843	1	P52633	P52633	Signal transducer and transcription activator 6	Stat6	Mus musculus	93.498	6	6	0	0	0	0	0	0	0	0	0	0	0	0	253421	0	0	35482
1844	1	P54116	P54116	Stomatin	Stom	Mus musculus	31.376	6	6	0	0	0	0	11958.5	0	92948.5	11095.9	1.02354e+06	5288801	2639869	2932612	19098403	3403121	9106610	10227585
1845	1	P54761	P54761	Ephrin type-B receptor 4	Ephb4	Mus musculus	108.85	7	6	29927	52432.7	45123.4	113289	47805.4	714725	485828	377598	70712.3	61048.6	46130.1	96798.4	29801.5	109787	113824	37652.4
1846	1	P58021	P58021	Transmembrane 9 superfamily member 2	Tm9sf2	Mus musculus	75.329	6	6	0	0	0	0	0	0	0	0	32566.5	137943	113686	81417.9	2.51684e+06	114105	119288	814384
1847	1	P59325	P59325	Eukaryotic translation initiation factor 5	Eif5	Mus musculus	48.969	6	6	0	7498.29	24104.3	87948.6	324701	113998	434206	384758	0	0	0	0	124958	7134.92	20663	67254.9
1848	1	P62331	P62331	ADP-ribosylation factor 6	Arf6	Mus musculus	20.08	6	6	0	0	0	0	123406	49771	74656	96178.7	116630	380580	237856	285337	1.65448e+06	369770	445158	691748
1849	1	P62908	P62908	40S ribosomal protein S3	Rps3	Mus musculus	26.67	6	6	0	40393.6	0	0	200799	20711.3	19459.3	72695.5	462134	1.08306e+06	866397	757770	4056405	757937	1.93125e+06	1.90567e+06
1850	1	P62962	P62962	Profilin-1	Pfn1	Mus musculus	14.956	6	6	178687	1.45018e+06	1.55766e+06	1.03834e+06	2.26533e+06	2.42007e+06	1.32231e+06	1.55368e+06	133392	273315	163922	283222	3.18772e+06	453226	380870	1.17732e+06
1851	1	P68510	P68510	14-3-3 protein eta	Ywhah	Mus musculus	28.209	6	6	40914.8	224800	238247	226956	718550	375290	437499	508542	1.1965e+06	6022924	2.30086e+06	4.58265e+06	9618692	1.18081e+06	766576	3559136
1852	1	P70182	P70182	Phosphatidylinositol 4-phosphate 5-kinase type-1 alpha	Pip5k1a	Mus musculus	60.488	6	6	0	0	0	0	0	0	0	0	0	80893	29422	20517.2	132021	33861.9	216744	78520.9
1853	1	P70665	P70665	Sialate O-acetylesterase	Siae	Mus musculus	60.778	6	6	395403	440900	313701	410432	40103.7	43558.4	173268	94625.3	146321	402023	220786	349280	215578	153721	174593	133042
1854	1	P70670	P70670	Nascent polypeptide-associated complex subunit alpha, muscle-specific form	Naca	Mus musculus	220.505	6	6	0	0	32585.2	9186.8	182575	151260	84604.3	147861	0	0	0	5173.95	8680.71	0	0	20117.2
1855	1	P84091	P84091	AP-2 complex subunit mu	Ap2m1	Mus musculus	49.657	6	6	0	0	0	0	13995.2	0	0	0	0	40320.1	26914.6	27462	710058	7360.6	83577.5	204052
1856	1	P97300	P97300	Neuroplastin	Nptn	Mus musculus	44.374	6	6	1.05997e+06	854495	977427	953021	199278	831654	474858	534304	5.0074e+06	5.52845e+06	3.46311e+06	5.29651e+06	7390495	9569315	5.01946e+06	6.16815e+06
1857	1	P97953	P97953	Vascular endothelial growth factor C	Vegfc	Mus musculus	46.47	6	6	0	0	0	0	0	0	0	0	279629	275929	275296	480637	131872	282540	279780	155167
1858	1	P99026	P99026	Proteasome subunit beta type-4	Psmb4	Mus musculus	29.116	6	6	2292782	2.69839e+06	3.37918e+06	4.62039e+06	1.77802e+07	1.44367e+07	7.4404e+06	7.71032e+06	7000.36	31440	21703.2	31938.5	831056	82898.7	110069	352317
1859	1	Q00724	Q00724	Retinol-binding protein 4	Rbp4	Mus musculus	23.206	6	6	5.07284e+07	106640955	57303600	65763007	32838967	56368556	111607848	5.76351e+07	90737.1	92348.1	46541.3	80687.3	1048446	334448	592741	541369
1860	1	Q00898	Q00898	Alpha-1-antitrypsin 1-5	Serpina1e	Mus musculus	45.891	6	6	1.37423e+06	4.865e+06	2.71274e+06	2.77431e+06	1.21043e+08	6.98344e+07	5.1241e+07	8.21961e+07	81977.2	203387	14567.8	84835.1	1.39066e+07	1.44416e+06	1.88124e+06	3.25269e+06
1861	1	Q00993	Q00993	Tyrosine-protein kinase receptor UFO	Axl	Mus musculus	98.193	6	6	173080	140356	117594	131594	124319	242004	581024	341626	462802	319063	423381	393711	1.24011e+06	3.37477e+06	2.85195e+06	2.37878e+06
1862	1	Q01965	Q01965	T-lymphocyte surface antigen Ly-9	Ly9	Mus musculus	73.143	6	6	0	0	0	0	0	0	0	0	108973	136951	63891.4	105729	0	136488	111322	88888.5
1863	1	Q02105	Q02105	Complement C1q subcomponent subunit C	C1qc	Mus musculus	25.99	6	6	3943477	1.46138e+06	613959	1.87562e+06	2618453	2661995	1.76669e+06	2.25389e+06	9.57199e+06	4.94548e+06	2.40374e+06	7716925	9.02033e+06	4.41954e+07	1.71532e+07	2.29451e+07
1864	1	Q04592	Q04592	Proprotein convertase subtilisin/kexin type 5	Pcsk5	Mus musculus	209.262	6	6	117561	34746.1	28620.4	110556	37913.6	95464.7	107435	80232.5	13406.8	17352	26857	38518.9	96867.9	66716.8	110290	67562.5
1865	1	Q05117	Q05117	Tartrate-resistant acid phosphatase type 5	Acp5	Mus musculus	36.808	6	6	110459	104287	97219	107135	132181	167538	254952	162309	2.58054e+06	2.51037e+06	1.78665e+06	2.4822e+06	915663	1.72552e+06	2.45975e+06	1.43677e+06
1866	1	Q05512	Q05512	Serine/threonine-protein kinase MARK2	Mark2	Mus musculus	86.307	8	6	0	0	0	0	0	0	0	0	0	20269.7	0	0	66855.7	71394.6	18051.7	44620.5
1867	1	Q08890	Q08890	Iduronate 2-sulfatase	Ids	Mus musculus	62.186	6	6	0	0	0	0	0	0	0	0	145796	127699	145205	202319	155397	210612	251132	145626
1868	1	Q2KHK3	Q2KHK3	Aminopeptidase Q	Lvrn	Mus musculus	63.339	6	6	0	0	0	0	0	0	0	0	0	6369.64	60258.9	7521.22	401037	436824	119157	429762
1869	1	Q2NL51	Q2NL51	Glycogen synthase kinase-3 alpha	Gsk3a	Mus musculus	51.661	6	6	0	0	0	0	6766.28	0	7890.45	0	0	0	0	0	146770	19834.3	22265.9	57406.1
1870	1	Q3MI99	Q3MI99	Collagen and calcium-binding EGF domain-containing protein 1	Ccbe1	Mus musculus	44.355	6	6	0	0	0	0	0	0	0	0	107796	55832.8	113488	121503	253192	155915	124088	190394
1871	1	Q3TCH7	Q3TCH7	Cullin-4A	Cul4a	Mus musculus	87.754	6	6	0	0	0	0	0	0	0	0	0	0	0	0	125061	0	0	9004.91
1872	1	Q3TDN2	Q3TDN2	FAS-associated factor 2	Faf2	Mus musculus	52.473	6	6	0	0	0	0	0	0	0	0	0	0	0	0	1.76187e+06	0	0	16322.2
1873	1	Q3TJD7	Q3TJD7	PDZ and LIM domain protein 7	Pdlim7	Mus musculus	50.12	6	6	0	0	0	0	413817	1017003	31675.6	531138	0	29495	10956.5	0	804586	71772	71323.5	373600
1874	1	Q3TRM4	Q3TRM4	Patatin-like phospholipase domain-containing protein 6	Pnpla6	Mus musculus	149.538	7	6	0	0	0	0	0	0	0	0	0	0	0	0	296557	0	0	53015.8
1875	1	Q3TYD4	Q3TYD4	Arylsulfatase G	Arsg	Mus musculus	57.435	6	6	219262	232936	243338	215580	310315	431524	544249	476038	0	0	5347.37	13952.8	49496	45375.8	25678.4	31369.7
1876	1	Q3U0D9	Q3U0D9	E3 ubiquitin-protein ligase HACE1	Hace1	Mus musculus	102.114	6	6	0	0	0	0	0	0	0	0	0	0	0	0	116831	0	14608.6	21864.8
1877	1	Q3U0V1	Q3U0V1	Far upstream element-binding protein 2	Khsrp	Mus musculus	76.777	6	6	27803.2	0	24375.6	0	259365	295099	268910	316145	0	0	0	0	32595.2	34442.9	36426.2	38153.2
1878	1	Q3U5Q7	Q3U5Q7	UMP-CMP kinase 2, mitochondrial	Cmpk2	Mus musculus	50.035	6	6	0	0	12642.4	0	10624.7	28440.7	64199.8	47521.7	0	0	0	0	56172.9	0	0	12509.2
1879	1	Q3UJK4	Q3UJK4	GTP-binding protein 2	Gtpbp2	Mus musculus	65.754	6	6	0	0	0	0	0	0	0	0	0	116870	5871.27	12596.3	129209	5369.3	75360.9	38263.1
1880	1	Q3UM45	Q3UM45	Protein phosphatase 1 regulatory subunit 7	Ppp1r7	Mus musculus	41.29	6	6	102649	55349.5	95885.9	95056.2	213969	411027	261825	247792	0	0	0	0	90401.8	33118.5	11263.5	96085.1
1881	1	Q3UQ05	Q3UQ05	BPI fold-containing family B, member 5	Bpifb5	Mus musculus	54.592	6	6	212286	314022	0	101082	9662.21	50185.5	0	11439.6	74934.5	76843.6	395226	101632	258075	241790	288779	333600
1882	1	Q3USZ8	Q3USZ8	Divergent protein kinase domain 2A	Dipk2a	Mus musculus	49.463	6	6	0	0	0	0	0	0	0	0	46629.8	185718	364531	172821	320336	74407.1	53562.5	147939
1883	1	Q3UUG6	Q3UUG6	TBC1 domain family member 24	Tbc1d24	Mus musculus	63.238	6	6	0	0	0	0	0	0	0	0	0	8557.73	0	0	132013	0	6223.94	41113.5
1884	1	Q3UVG3	Q3UVG3	Protein FAM91A1	Fam91a1	Mus musculus	93.464	6	6	25614.6	0	0	0	0	18571.4	33768.7	0	0	6504.5	0	0	138966	0	0	9034.02
1885	1	Q3UVL4	Q3UVL4	Vacuolar protein sorting-associated protein 51 homolog	Vps51	Mus musculus	86.189	6	6	0	0	0	0	0	0	0	0	0	0	0	0	222688	16176.2	20040.5	63373.5
1886	1	Q3UZ39	Q3UZ39	Leucine-rich repeat flightless-interacting protein 1	Lrrfip1	Mus musculus	79.25	7	6	0	0	0	0	0	4829.22	41300.8	18135.5	0	0	0	0	101595	0	0	20724.4
1887	1	Q3V3E1	Q3V3E1	Ubiquitin-associated and SH3 domain-containing protein A	Ubash3a	Mus musculus	70.145	6	6	0	0	0	0	0	0	0	0	5113.25	19762.2	5592.23	26850	232748	14559.4	47122.5	77362.6
1888	1	Q4PJX1	Q4PJX1	Protein odr-4 homolog	Odr4	Mus musculus	49.996	6	6	0	0	0	0	0	0	0	0	0	0	0	0	206566	0	0	270461
1889	1	Q5EG47	Q5EG47	5'-AMP-activated protein kinase catalytic subunit alpha-1	Prkaa1	Mus musculus	63.931	6	6	0	0	0	0	0	0	0	0	0	20836.6	12758.7	16229.1	275705	23155.2	0	47364.3
1890	1	Q5RJI4	Q5RJI4	Extracellular tyrosine-protein kinase PKDCC	Pkdcc	Mus musculus	53.843	6	6	0	0	0	34980.6	0	39743	49265.3	15682.2	554275	485038	540212	599922	552825	1508311	1.28313e+06	1.00451e+06
1891	1	Q5SVR0	Q5SVR0	TBC1 domain family member 9B	Tbc1d9b	Mus musculus	141.78	8	6	0	0	691059	0	827994	658941	721398	765014	196017	220491	0	263185	4.28653e+06	0	3405560	180831
1892	1	Q5U458	Q5U458	DnaJ homolog subfamily C member 11	Dnajc11	Mus musculus	63.233	6	6	0	0	0	0	0	63581.2	54441.4	0	0	0	0	0	435413	0	0	107874
1893	1	Q60605	Q60605	Myosin light polypeptide 6	Myl6	Mus musculus	16.93	7	6	101601	330017	423283	300383	690490	500068	425487	634029	285609	1338398	690266	1120871	8.25366e+07	5751919	2270940	1.44942e+07
1894	1	Q60710	Q60710	Deoxynucleoside triphosphate triphosphohydrolase SAMHD1	Samhd1	Mus musculus	75.896	6	6	0	0	0	0	170176	29495.8	102248	73493	0	0	0	0	38654.4	32370.3	0	18168.1
1895	1	Q60759	Q60759	Glutaryl-CoA dehydrogenase, mitochondrial	Gcdh	Mus musculus	48.606	6	6	0	0	0	0	0	0	0	0	0	0	0	0	289357	0	0	49934.5
1896	1	Q61035	Q61035	Histidine--tRNA ligase, cytoplasmic	Hars1	Mus musculus	57.432	8	6	0	0	0	0	283125	44071	17696.3	149713	0	0	0	0	51816.8	0	0	0
1897	1	Q61114	Q61114	BPI fold-containing family B member 1	Bpifb1	Mus musculus	52.454	6	6	161365	165684	135420	164155	485117	393165	325279	302913	29463.3	40594.8	22880.8	47578.1	285958	386082	174005	231148
1898	1	Q61220	Q61220	Protein kinase C-binding protein NELL2	Nell2	Mus musculus	91.434	6	6	25313.8	0	22252.5	21219	30583.7	62215.8	60482.9	47108.8	78865.1	53245.1	73881.3	99880.6	89376	14950.3	104508	51613.5
1899	1	Q61475	Q61475	Complement decay-accelerating factor, GPI-anchored	Cd55	Mus musculus	42.618	7	6	37878.4	29413.9	47695.3	33902.3	0	0	0	16069.9	2388235	2.00938e+06	1.96844e+06	3.22812e+06	6.71036e+06	1.04058e+07	1.06189e+07	7.69031e+06
1900	1	Q61549	Q61549	Adhesion G protein-coupled receptor E1	Adgre1	Mus musculus	102.133	6	6	0	0	0	0	0	22532.1	0	0	44428.7	53256.5	42893.6	81645.1	568079	1.37166e+06	766341	864098
1901	1	Q61647	Q61647	Hyaluronan synthase 1	Has1	Mus musculus	65.546	6	6	0	0	0	0	0	0	0	0	0	0	0	0	72815	642671	6290.77	167541
1902	1	Q61738	Q61738	Integrin alpha-7	Itga7	Mus musculus	129.33	6	6	0	0	0	0	0	0	0	0	6072.8	179118	128184	103080	0	51030.4	23215	51636.3
1903	1	Q62000	Q62000	Mimecan	Ogn	Mus musculus	34.012	6	6	180782	633278	964108	350824	1.77117e+06	2.33593e+06	2.00523e+06	2.02858e+06	331900	335544	262527	367677	1.06802e+06	1.52498e+06	2.92363e+06	1.91656e+06
1904	1	Q62087	Q62087	Serum paraoxonase/lactonase 3	Pon3	Mus musculus	39.353	6	6	932183	1.03229e+06	1.01522e+06	994533	609502	595385	1.25861e+06	812674	0	0	0	0	443273	0	0	48987.2
1905	1	Q62192	Q62192	CD180 antigen	Cd180	Mus musculus	74.303	6	6	0	0	0	0	0	0	0	0	0	0	0	0	49594.4	164486	41636.9	42592.6
1906	1	Q62219	Q62219	Transforming growth factor beta-1-induced transcript 1 protein	Tgfb1i1	Mus musculus	50.102	6	6	0	0	0	0	0	0	0	0	0	20110.4	10711.3	12612.5	695673	15620.6	18816.6	133805
1907	1	Q64096	Q64096	Guanine nucleotide exchange factor DBS	Mcf2l	Mus musculus	129.115	6	6	0	0	0	0	0	0	0	0	0	0	0	0	140921	0	0	0
1908	1	Q64314	Q64314	Hematopoietic progenitor cell antigen CD34	Cd34	Mus musculus	40.984	6	6	66071.4	78015.1	58581	63394.1	40492.1	36712.9	25212.6	25726.1	1.24065e+07	10427053	4.97143e+06	9.99241e+06	1.59897e+07	30350484	3.25617e+07	29411530
1909	1	Q64444	Q64444	Carbonic anhydrase 4	Ca4	Mus musculus	34.351	6	6	0	0	0	0	0	0	0	0	107803	122902	385209	238076	71879.9	193642	161478	165502
1910	1	Q64692	Q64692	CMP-N-acetylneuraminate-poly-alpha-2,8-sialyltransferase	St8sia4	Mus musculus	41.256	6	6	14991.1	20804.5	0	0	0	100249	60111.5	50716.7	0	0	23475.8	0	0	19654.8	48799.1	12247.3
1911	1	Q64729	Q64729	TGF-beta receptor type-1	Tgfbr1	Mus musculus	56.18	7	6	0	0	0	0	0	0	0	0	9547.19	193075	111350	151977	215737	142350	95596.8	140590
1912	1	Q68FE2	Q68FE2	Autophagy-related protein 9A	Atg9a	Mus musculus	94.427	6	6	0	0	0	0	0	0	0	0	4947.91	6319.21	0	7299.56	137296	13720.8	3944.22	24805
1913	1	Q69Z26	Q69Z26	Contactin-4	Cntn4	Mus musculus	113.49	6	6	0	72359	16904.5	101786	0	0	0	0	27175	14834.1	93889.8	54168.4	0	13174.9	21517.1	11450.2
1914	1	Q6A028	Q6A028	Switch-associated protein 70	Swap70	Mus musculus	68.996	6	6	0	0	0	0	0	43121.7	30696.9	55653.7	0	0	0	0	22890	0	7838.02	4441.41
1915	1	Q6A0A9	Q6A0A9	Constitutive coactivator of PPAR-gamma-like protein 1	FAM120A	Mus musculus	121.645	7	6	0	0	0	0	0	0	0	0	0	0	0	0	242658	0	11570.3	27184.2
1916	1	Q6DFX2	Q6DFX2	Anthrax toxin receptor 2	Antxr2	Mus musculus	53.185	6	6	1.4703e+06	1683329	1329301	1.50826e+06	417638	342086	640491	500384	178491	102838	197576	180085	360158	147159	240923	166237
1917	1	Q6IRU2	Q6IRU2	Tropomyosin alpha-4 chain	Tpm4	Mus musculus	28.465	7	6	454148	1012887	1.16697e+06	899268	1.22372e+06	1234515	742363	1.08743e+06	34338.4	248220	136784	117423	2.64336e+07	275642	513079	9.53273e+06
1918	1	Q6KAU4	Q6KAU4	Multivesicular body subunit 12B	Mvb12b	Mus musculus	35.411	6	6	0	0	0	0	0	0	0	0	65562.2	115333	132842	143448	80386.5	0	44410.6	60445
1919	1	Q6NXK9	Q6NXK9	alpha-1,2-Mannosidase	Man1c1	Mus musculus	70.724	6	6	0	6227.16	40952.5	7201.23	0	0	0	0	8916.05	4446	19953.4	40353.1	49161.4	235584	81679.7	63759.8
1920	1	Q6P2L7	Q6P2L7	Protein GOLM2	Golm2	Mus musculus	49.408	6	6	0	0	0	0	0	0	0	0	129135	152975	126122	204150	251833	128561	164817	155176
1921	1	Q6P5F6	Q6P5F6	Zinc transporter ZIP10	Slc39a10	Mus musculus	94.393	6	6	25248.4	26106.8	23459.6	10014.2	24467.6	0	39065.1	24908.9	599757	595749	595898	558679	1.0357e+06	1.30162e+06	956683	658259
1922	1	Q6P5F7	Q6P5F7	Protein tweety homolog 3	Ttyh3	Mus musculus	57.714	6	6	0	0	0	0	0	0	0	0	374897	405176	331237	498655	362322	204866	270850	285276
1923	1	Q6PHQ9	Q6PHQ9	Polyadenylate-binding protein	Pabpc4	Mus musculus	72.244	6	6	0	0	0	0	0	0	0	0	0	0	0	0	205982	0	43415.8	48021.5
1924	1	Q6QD59	Q6QD59	Vesicle transport protein SEC20	Bnip1	Mus musculus	26.173	6	6	0	217438	229701	211254	0	304556	0	361072	0	0	0	0	366315	0	25276.2	86183.7
1925	1	Q6S5J6	Q6S5J6	Krev interaction trapped protein 1	Krit1	Mus musculus	83.984	6	6	0	0	0	0	0	0	0	0	9910.78	27698.9	12467.7	17233.4	96658.7	95293	15238.1	32244.6
1926	1	Q6ZQI3	Q6ZQI3	Malectin	Mlec	Mus musculus	32.339	6	6	0	0	0	0	0	0	6558.15	0	5206.71	213119	68554.4	111333	2895388	108104	101463	834861
1927	1	Q7TPV4	Q7TPV4	Myb-binding protein 1A	Mybbp1a	Mus musculus	152.039	6	6	0	0	0	0	0	0	0	0	0	0	0	0	87792.7	0	0	18125.5
1928	1	Q7TSK2	Q7TSK2	Seizure protein 6	Sez6	Mus musculus	107.435	6	6	0	0	0	0	0	0	0	0	42766.9	17351.2	68538.1	22059.8	45003.8	15407.7	172439	45264.6
1929	1	Q80T32	Q80T32	Adhesion G-protein coupled receptor D1	Adgrd1	Mus musculus	99.278	6	6	0	0	0	0	0	0	0	0	196416	131644	143756	246487	41846.9	487737	69546.9	255503
1930	1	Q80UP5	Q80UP5	Ankyrin repeat domain-containing protein 13A	Ankrd13a	Mus musculus	67.178	6	6	0	0	0	0	0	0	0	0	0	0	0	0	221607	0	0	49393
1931	1	Q80V42	Q80V42	Carboxypeptidase M	Cpm	Mus musculus	50.555	6	6	0	0	0	0	21914.9	0	0	0	18016.3	8562.23	79065.7	36421.8	0	11148.2	24056.7	0
1932	1	Q80W68	Q80W68	Kin of IRRE-like protein 1	Kirrel1	Mus musculus	87.177	6	6	0	0	0	0	89516.4	0	0	0	0	12413.3	27246.1	8947.49	5316.49	143617	74964.6	54236.3
1933	1	Q80X80	Q80X80	Phospholipid transfer protein C2CD2L	C2cd2l	Mus musculus	76.327	6	6	0	0	0	0	0	0	0	0	0	0	0	0	243524	0	7825.75	52353.2
1934	1	Q80Y55	Q80Y55	BSD domain-containing protein 1	Bsdc1	Mus musculus	46.952	6	6	0	0	0	0	399740	0	156594	26768.6	0	0	0	0	0	0	0	0
1935	1	Q80YD1	Q80YD1	ATP-dependent RNA helicase SUPV3L1, mitochondrial	Supv3l1	Mus musculus	87.006	6	6	0	0	0	0	0	0	0	0	0	0	0	0	100043	0	0	8980.05
1936	1	Q80YF6	Q80YF6	Uroplakin-3b	Upk3b	Mus musculus	30.227	6	6	0	0	0	0	0	0	0	0	0	0	155044	25258	605884	35506	117489	211416
1937	1	Q810B8	Q810B8	SLIT and NTRK-like protein 4	Slitrk4	Mus musculus	94.54	6	6	0	0	0	0	0	0	0	0	36365.2	32648.9	50968.1	28886	0	80462	203378	20688.7
1938	1	Q8BG05	Q8BG05	Heterogeneous nuclear ribonucleoprotein A3	Hnrnpa3	Mus musculus	39.652	6	6	25280.7	0	22854.6	17137.5	263817	171735	132087	202848	32420.5	0	0	9877.83	647103	106149	262009	410536
1939	1	Q8BGZ4	Q8BGZ4	Cell division cycle protein 23 homolog	Cdc23	Mus musculus	68.561	6	6	0	0	0	0	0	0	0	0	0	4705.76	0	0	120550	3226.15	14565.5	40071
1940	1	Q8BH27	Q8BH27	Multiple epidermal growth factor-like domains protein 9	Megf9	Mus musculus	62.833	6	6	297534	300866	259545	283071	91632	318768	349406	338792	6.50067e+06	5.59773e+06	3.12002e+06	7.30005e+06	7.6266e+06	1.10802e+07	9.39642e+06	7.55889e+06
1941	1	Q8BH43	Q8BH43	Actin-binding protein WASF2	Wasf2	Mus musculus	54.075	6	6	0	0	0	9557.35	0	0	0	0	106680	344022	140818	308353	668089	294544	151702	315748
1942	1	Q8BH95	Q8BH95	Enoyl-CoA hydratase, mitochondrial	Echs1	Mus musculus	31.474	6	6	0	0	0	0	0	0	0	0	0	0	0	0	908138	0	0	289977
1943	1	Q8BK62	Q8BK62	Olfactomedin-like protein 3	Olfml3	Mus musculus	45.744	6	6	0	0	0	0	41465.2	232236	161320	159892	508100	373016	288322	364258	740185	695474	1.11449e+06	762255
1944	1	Q8BK63	Q8BK63	Casein kinase I isoform alpha	Csnk1a1	Mus musculus	38.915	6	6	0	0	0	0	7994.13	0	0	0	8001.68	20768	16641.7	15791.3	158109	5639.49	51389.1	83727.4
1945	1	Q8BM13	Q8BM13	Noelin-2	Olfm2	Mus musculus	50.721	6	6	0	11535	0	14641.8	0	0	0	0	3.35922e+06	2598140	2.93684e+06	2.84544e+06	156470	1.46989e+06	1.54351e+06	1.55525e+06
1946	1	Q8BR76	Q8BR76	Meckelin	Tmem67	Mus musculus	111.812	6	6	0	0	0	0	0	0	0	0	6968.73	101862	65513.6	40712.9	117950	0	0	23550.7
1947	1	Q8BTX9	Q8BTX9	Inactive hydroxysteroid dehydrogenase-like protein 1	Hsdl1	Mus musculus	36.867	6	6	0	0	0	0	0	0	0	0	0	76215.6	10977.9	31509.2	2073024	12491.1	33954.6	551509
1948	1	Q8BU33	Q8BU33	2-hydroxyacyl-CoA lyase 2	Ilvbl	Mus musculus	68.157	6	6	0	0	0	0	0	0	0	0	0	0	0	0	458286	0	0	128589
1949	1	Q8BWP8	Q8BWP8	Beta-1,4-glucuronyltransferase 1	B4gat1	Mus musculus	47.383	6	6	363437	372846	232201	330695	177805	494095	410570	294422	816068	737200	684758	840267	280428	1.00362e+06	453676	582042
1950	1	Q8C0L0	Q8C0L0	Thioredoxin-related transmembrane protein 4	Tmx4	Mus musculus	37.132	6	6	0	0	0	0	0	0	0	0	0	0	0	0	348290	0	4208.69	74032.4
1951	1	Q8C0Z1	Q8C0Z1	Protein FAM234A	Fam234a	Mus musculus	60.574	6	6	10376.9	9369.07	7490.51	36425.9	0	0	0	6839.91	494110	501960	472000	530463	351096	969656	400569	512252
1952	1	Q8C167	Q8C167	Prolyl endopeptidase-like	Prepl	Mus musculus	83.197	6	6	0	0	0	0	0	0	0	0	0	0	0	0	118910	0	0	18186.3
1953	1	Q8C186	Q8C186	BPI fold-containing family C protein	Bpifc	Mus musculus	56.618	6	6	0	0	0	0	0	0	0	0	330523	399210	270958	347447	133347	28830.3	28353.3	0
1954	1	Q8C4U3	Q8C4U3	Secreted frizzled-related protein 1	Sfrp1	Mus musculus	35.411	6	6	0	0	0	0	0	0	0	0	438045	1.66002e+06	1.26795e+06	1.06014e+06	557995	687825	849706	671132
1955	1	Q8CA95	Q8CA95	cAMP and cAMP-inhibited cGMP 3',5'-cyclic phosphodiesterase 10A	Pde10a	Mus musculus	89.407	6	6	0	0	0	0	0	0	0	0	0	0	0	0	242184	0	30327.7	51331.4
1956	1	Q8CBY8	Q8CBY8	Dynactin subunit 4	Dctn4	Mus musculus	53.059	6	6	0	0	0	0	0	0	0	0	0	0	5869.1	0	243184	6960.93	0	47906.1
1957	1	Q8CC86	Q8CC86	Nicotinate phosphoribosyltransferase	Naprt	Mus musculus	58.265	6	6	150167	117133	162785	76520.3	279179	258883	284557	210295	0	0	0	0	98984.5	49242.9	68576.1	50921.2
1958	1	Q8CCH2	Q8CCH2	NHL repeat-containing protein 3	Nhlrc3	Mus musculus	38.195	6	6	63825.9	97393.3	158050	165282	206733	203583	203011	174156	299635	366095	345573	380353	691920	714083	600398	556104
1959	1	Q8CD91	Q8CD91	SPARC-related modular calcium-binding protein 2	Smoc2	Mus musculus	49.891	6	6	0	0	0	0	0	0	0	0	18881.4	262881	304032	214190	87320.9	115933	51453.7	54815.5
1960	1	Q8CDN6	Q8CDN6	Thioredoxin-like protein 1	Txnl1	Mus musculus	32.237	6	6	0	35384.2	71232.2	39472.6	420964	296179	238983	316855	0	0	0	0	291437	97773.5	145185	136280
1961	1	Q8CEF9	Q8CEF9	Transmembrane protein 132C	Tmem132c	Mus musculus	121.379	6	6	144673	123114	122327	124552	0	0	51650.7	0	41748.3	48419.2	57584.4	42873.3	35799.9	213093	55931.5	60037
1962	1	Q8CG48	Q8CG48	Structural maintenance of chromosomes protein 2	Smc2	Mus musculus	134.24	6	6	0	9528.74	0	10404.1	0	0	0	0	0	0	0	0	124329	0	0	0
1963	1	Q8CG76	Q8CG76	Aflatoxin B1 aldehyde reductase member 2	Akr7a2	Mus musculus	40.61	6	6	0	0	0	6354.98	68383.3	68419.9	32641.1	26733.3	0	0	34326.1	0	96623.5	80232.3	27362.2	78353.3
1964	1	Q8CHP8	Q8CHP8	Glycerol-3-phosphate phosphatase	Pgp	Mus musculus	34.538	6	6	393588	351509	523119	401964	963638	1.63131e+06	1.1023e+06	1.33495e+06	0	8317.37	0	11369.3	232484	154753	173857	170219
1965	1	Q8CHR6	Q8CHR6	Dihydropyrimidine dehydrogenase [NADP(+)]	Dpyd	Mus musculus	111.254	6	6	45653.9	27121	29649.9	27764.4	191834	103238	43279.8	148416	0	0	0	0	0	0	0	0
1966	1	Q8CIN4	Q8CIN4	Serine/threonine-protein kinase PAK 2	Pak2	Mus musculus	57.93	7	6	0	25646	7106.59	6408.94	40241.1	66311.4	44542	42621.2	0	14610.5	0	12135.7	85162	18419.2	110845	123216
1967	1	Q8CJ12	Q8CJ12	Adhesion G-protein coupled receptor G2	Adgrg2	Mus musculus	110.202	6	6	16844.2	0	0	14901.3	17118.4	38420.1	20874.1	21118	2.05677e+06	1.68701e+06	1.17774e+06	2.09701e+06	1661237	2374761	1.76948e+06	1515940
1968	1	Q8JZU2	Q8JZU2	Tricarboxylate transport protein, mitochondrial	Slc25a1	Mus musculus	33.93	6	6	0	0	0	0	0	0	0	0	0	40284.4	0	0	2.71994e+06	0	17900.2	764814
1969	1	Q8K0R6	Q8K0R6	Glycolipid transfer protein domain-containing protein 2	Gltpd2	Mus musculus	34.452	6	6	164756	306717	165470	297088	168932	80269.5	395335	334248	232363	163773	157285	245861	294682	352441	576557	458744
1970	1	Q8K1I3	Q8K1I3	Secreted phosphoprotein 24	Spp2	Mus musculus	23.136	6	6	17299232	2.86685e+07	1.93661e+07	1.85722e+07	16177633	33193596	2.11719e+07	37335782	1530499	1758859	985009	1610637	3884037	2480702	2603279	2903901
1971	1	Q8K1R3	Q8K1R3	Polyribonucleotide nucleotidyltransferase 1, mitochondrial	Pnpt1	Mus musculus	85.683	6	6	0	0	0	0	0	0	0	0	0	0	0	0	145412	0	0	11261.3
1972	1	Q8K297	Q8K297	Procollagen galactosyltransferase 1	Colgalt1	Mus musculus	71.061	6	6	0	0	0	0	0	75466.5	103280	0	12661.5	9332.49	39234.2	31033.4	83487.1	194468	98834.4	67592.7
1973	1	Q8K2T1	Q8K2T1	NmrA-like family domain-containing protein 1	Nmral1	Mus musculus	34.374	6	6	0	177149	0	0	0	0	54668.1	19834	7447.51	0	26001.1	11733.1	400859	25773.7	152924	186363
1974	1	Q8K385	Q8K385	Ferric-chelate reductase 1	FRRS1	Mus musculus	66.047	6	6	0	36819.3	36037.3	41577.9	28275.7	20405.8	0	0	45882.3	298124	169808	194583	348324	39423.7	26730.6	129244
1975	1	Q8K4F0	Q8K4F0	CD226 antigen	Cd226	Mus musculus	38.062	6	6	0	0	0	0	0	0	0	0	3.19669e+06	9.40625e+06	3.90568e+06	7.50782e+06	8339125	4.49796e+06	3660820	5.509e+06
1976	1	Q8R081	Q8R081	Heterogeneous nuclear ribonucleoprotein L	Hnrnpl	Mus musculus	63.964	6	6	0	0	16711.6	0	66462.6	131678	144828	102236	0	3820.16	0	0	48586.9	14611.1	30489.8	38348.4
1977	1	Q8R164	Q8R164	Valacyclovir hydrolase	Bphl	Mus musculus	32.852	6	6	0	0	0	0	0	0	0	0	0	0	0	0	679758	0	0	149444
1978	1	Q8R1F1	Q8R1F1	Protein Niban 2	Niban2	Mus musculus	84.821	6	6	0	0	0	0	6873.36	0	0	0	0	0	0	0	101401	0	0	21437.4
1979	1	Q8R1F5	Q8R1F5	Putative hydroxypyruvate isomerase	Hyi	Mus musculus	30.445	6	6	60258.7	9934.84	87343.4	87659.1	253151	548284	169395	227373	0	0	0	0	0	0	0	0
1980	1	Q8R2Q6	Q8R2Q6	Tectonic-3	Tctn3	Mus musculus	64.828	6	6	0	0	0	0	0	0	0	0	56705.7	24167.4	67376.2	30589.8	36285.6	216141	83922.9	154635
1981	1	Q8R307	Q8R307	Vacuolar protein sorting-associated protein 18 homolog	Vps18	Mus musculus	110.221	6	6	0	0	0	0	0	0	0	0	0	0	0	0	90474.2	0	0	7414.62
1982	1	Q8VBZ3	Q8VBZ3	Putative lipid scramblase CLPTM1	Clptm1	Mus musculus	75.293	6	6	0	0	0	0	0	0	0	0	0	0	0	0	392798	0	0	126683
1983	1	Q8VCT4	Q8VCT4	Carboxylesterase 1D	Ces1d	Mus musculus	61.788	7	6	49420.2	16881.8	18327.6	52048.2	419997	1511653	0	1.01629e+06	18822.3	0	11767.2	0	46952.3	0	35890.1	22898.1
1984	1	Q8VDL4	Q8VDL4	ADP-dependent glucokinase	Adpgk	Mus musculus	53.901	6	6	0	0	0	0	23351.4	0	0	0	0	0	0	0	230663	0	0	57669.8
1985	1	Q8VE70	Q8VE70	Programmed cell death protein 10	Pdcd10	Mus musculus	24.714	6	6	0	0	0	0	0	0	0	0	12735	68813.4	0	59118	562833	79344.1	26052.3	212623
1986	1	Q8VEB4	Q8VEB4	Phospholipase A2 group XV	Pla2g15	Mus musculus	47.307	6	6	69740.6	92813.6	60017.5	158563	69668.1	52415.6	200441	104960	102481	26541.1	45313	65366.4	186117	140234	322674	186638
1987	1	Q8VHM5	Q8VHM5	Heterogeneous nuclear ribonucleoprotein R	Hnrnpr	Mus musculus	70.888	6	6	0	0	0	0	0	0	0	0	0	0	4280.04	0	257232	8075.54	99167.3	109349
1988	1	Q91UZ1	Q91UZ1	1-phosphatidylinositol 4,5-bisphosphate phosphodiesterase	Plcb4	Mus musculus	134.53	6	6	0	0	0	0	25656.3	0	16418.2	15884.5	0	43040.7	5131.81	22789.5	116780	20728.3	20255.8	39495.8
1989	1	Q91VA6	Q91VA6	Polymerase delta-interacting protein 2	Poldip2	Mus musculus	41.87	6	6	0	0	0	0	0	0	0	0	0	0	0	0	235570	0	0	19490.3
1990	1	Q91VH2	Q91VH2	Sorting nexin-9	Snx9	Mus musculus	66.545	6	6	0	0	0	0	0	0	0	0	0	40190.8	0	0	325609	0	15779.4	86766.3
1991	1	Q91WK0	Q91WK0	Leucine-rich repeat flightless-interacting protein 2	Lrrfip2	Mus musculus	47.149	6	6	0	0	0	0	0	0	0	0	0	0	0	0	937083	0	0	234873
1992	1	Q91WK2	Q91WK2	Eukaryotic translation initiation factor 3 subunit H	Eif3h	Mus musculus	39.831	6	6	0	0	0	0	40204.2	0	0	0	0	5642.14	25058.5	0	344637	9780.26	21454.9	83661.5
1993	1	Q91X79	Q91X79	Chymotrypsin-like elastase family member 1	Cela1	Mus musculus	28.899	6	6	1.41046e+06	1.41538e+06	1.21665e+06	1.02118e+06	842000	409448	578272	585361	334587	365022	262656	288730	759620	289282	600052	370798
1994	1	Q91XA2	Q91XA2	Golgi membrane protein 1	Golm1	Mus musculus	44.324	6	6	396052	372807	277287	353709	169990	314199	615406	379059	311937	394451	539063	507455	744888	1.25317e+06	1.37612e+06	1.0934e+06
1995	1	Q91XX1	Q91XX1	Protocadherin gamma C3	Pcdhgc3	Mus musculus	101.049	6	6	19795	22667.4	15641.2	13716.2	10904.4	9272.3	13045.6	0	22544	44509.8	41728.1	38750	63313.8	113803	47474.3	59433.8
1996	1	Q91YN9	Q91YN9	BAG family molecular chaperone regulator 2	Bag2	Mus musculus	23.472	6	6	0	0	0	0	0	0	0	0	0	0	0	0	377448	0	59277.1	139554
1997	1	Q91YP2	Q91YP2	Neurolysin, mitochondrial	Nln	Mus musculus	80.431	6	6	0	0	0	0	0	0	0	0	0	0	0	0	124817	0	0	16625.8
1998	1	Q91YR1	Q91YR1	Twinfilin-1	Twf1	Mus musculus	40.081	7	6	0	0	0	0	21941.9	0	0	10433.6	0	14412	13720.8	0	347023	0	0	127079
[truncated: 3,732 more rows]
