# Supplementary material for: Proteome Analysis of Serum Purified Using Solanum tuberosum and Lycopersicon esculentum Lectins
Source: Int J Mol Sci. 2024 Jan 21;25(2):1315. doi: 10.3390/ijms25021315 (PMC10816257; doi:10.3390/ijms25021315)
Supplement: Supplementary file 1 [file ijms-25-01315-s001.zip › Supplementary Table5.xlsx]

## Sheet: STL-LEL enrichment method
Supplementary Table 5. Disease enrichment analysis of proteins increased in SLE model mouse serum found by STL/LEL enrichment method.
ID	Category	Title	Number of hits	Group size	Expected hits	P-value	Adjusted P-value	Hits	Hit names
D009140DMKR	Correlative	Musculoskeletal Diseases	333	2183	170.264	3.65669e-38	1.42209e-34	["ENSG00000000971","ENSG00000007908","ENSG00000010704","ENSG00000012223","ENSG00000014257","ENSG00000021852","ENSG00000029534","ENSG00000034152","ENSG00000035403","ENSG00000038427","ENSG00000041357","ENSG00000042493","ENSG00000044574","ENSG00000047457","ENSG00000049249","ENSG00000055130","ENSG00000055955","ENSG00000055957","ENSG00000063601","ENSG00000066044","ENSG00000067182","ENSG00000067225","E…	["AARS1","ABCG2","ACADS","ACADVL","ACAN","ACE","ACLY","ACP1","ACP3","ACSL1","ADAM15","ADAMTS5","ADAMTSL2","ADD2","ADIPOQ","ALDOA","ALOX15","ANG","ANGPTL2","ANGPTL4","ANK1","APAF1","APLP1","APOA1","APOB","APOC2","ARAP1","ARCN1","ARG1","ATIC","ATP6V1A","BCAN","BMP1","BMP2","BMP4","BMP5","BMP6","BOC","BPGM","BST1","C1QB","C1QC","C4BPA","C5AR1","C8B","CA1","CA2","CAND1","CAPG","CAT","CCL19","CCL2","C…
D001327DMKR	Correlative	Autoimmune Diseases	314	2030	158.33	7.22621e-37	1.40514e-33	["ENSG00000000971","ENSG00000007908","ENSG00000010704","ENSG00000010810","ENSG00000012223","ENSG00000021852","ENSG00000034152","ENSG00000041357","ENSG00000042493","ENSG00000044574","ENSG00000047457","ENSG00000049239","ENSG00000049249","ENSG00000051523","ENSG00000055130","ENSG00000055955","ENSG00000055957","ENSG00000058668","ENSG00000064601","ENSG00000066044","ENSG00000067182","ENSG00000067225","E…	["AARS1","ABCE1","ABCG2","ACAN","ACE","ACLY","ACP1","ACSL1","ADAMTS5","ADD1","ADIPOQ","AGRN","AGT","ALDOA","ALOX15","ANG","ANGPTL2","ANGPTL4","ANPEP","APAF1","APCS","APOA1","APOB","APOC2","APOD","ARAP1","ARCN1","ARG1","ARSA","ATIC","ATP2B4","AXL","BAX","BMP2","BMP4","BMP5","BMP6","BSG","BST1","C1QB","C1QC","C5AR1","C7","C8B","CA2","CA3","CAPG","CAT","CBR1","CCL19","CCL2","CCN2","CCN3","CCR1","CD1…
D052776DMKR	Correlative	Female Urogenital Diseases	562	4710	367.357	7.18154e-36	8.23659e-33	["ENSG00000000938","ENSG00000000971","ENSG00000001084","ENSG00000001617","ENSG00000002834","ENSG00000004939","ENSG00000005007","ENSG00000005249","ENSG00000005471","ENSG00000006016","ENSG00000006534","ENSG00000007908","ENSG00000007952","ENSG00000008018","ENSG00000009335","ENSG00000010671","ENSG00000010704","ENSG00000010810","ENSG00000012223","ENSG00000014216","ENSG00000014257","ENSG00000024048","E…	["ABCA13","ABCB4","ABCC3","ABCG2","ACAT1","ACE","ACOX1","ACP3","ADAM15","ADAM23","ADAMTS5","ADD1","ADIPOQ","ADSL","AEBP1","AGL","AGO2","AGT","ALAD","ALDH1A1","ALDH1L1","ALDH3B1","ALDOA","ALOX15","AMBP","ANG","ANGPTL1","ANGPTL2","ANGPTL4","ANK1","ANPEP","ANTXR1","APAF1","APLP1","APOA1","APOB","APOC2","APOC4","APOD","APRT","ARHGDIA","ARL1","ARSA","ARSG","ATG3","ATG7","ATIC","ATP6V1C1","ATP7B","AXL"…
D005261DMKR	Correlative	Female Urogenital Diseases and Pregnancy Complications	592	5067	395.202	8.62735e-36	8.23659e-33	["ENSG00000000938","ENSG00000000971","ENSG00000001084","ENSG00000001617","ENSG00000002834","ENSG00000004939","ENSG00000005007","ENSG00000005249","ENSG00000005471","ENSG00000006016","ENSG00000006534","ENSG00000007908","ENSG00000007952","ENSG00000008018","ENSG00000009335","ENSG00000010671","ENSG00000010704","ENSG00000010810","ENSG00000012223","ENSG00000014216","ENSG00000014257","ENSG00000024048","E…	["ABCA13","ABCB4","ABCC3","ABCG2","ACAT1","ACE","ACOX1","ACP1","ACP3","ADAM15","ADAM23","ADAMTS5","ADD1","ADIPOQ","ADSL","AEBP1","AGL","AGO2","AGT","ALAD","ALDH1A1","ALDH1L1","ALDH3B1","ALDH8A1","ALDOA","ALOX15","AMBP","ANG","ANGPTL1","ANGPTL2","ANGPTL4","ANK1","ANPEP","ANTXR1","APAF1","APLP1","APOA1","APOB","APOC2","APOC4","APOD","APRT","ARHGDIA","ARL1","ARSA","ARSG","ATG3","ATG7","ATIC","ATP6V1…
D003704DMKR	Correlative	Dementia	301	1934	150.843	1.20887e-35	8.23659e-33	["ENSG00000000971","ENSG00000004939","ENSG00000005249","ENSG00000010704","ENSG00000010810","ENSG00000012223","ENSG00000014216","ENSG00000021852","ENSG00000036448","ENSG00000038427","ENSG00000038945","ENSG00000044574","ENSG00000047457","ENSG00000050165","ENSG00000051128","ENSG00000053371","ENSG00000055955","ENSG00000055957","ENSG00000066583","ENSG00000067182","ENSG00000067225","ENSG00000067560","E…	["ABCG2","ACAN","ACAT1","ACE","ACLY","ACTN3","ADD1","ADGRL2","ADIPOQ","AEBP1","AGRN","AGT","AHCY","AK1","AKR7A2","ALDH1L1","ALDOA","ALOX15","ANG","ANPEP","APCS","APLP1","APOA1","APOB","APOC2","APOC4","APOD","APPL1","ARG1","ARHGEF1","ARSA","ATG7","ATP6V1A","ATP6V1B2","ATP6V1E1","ATP7B","BAIAP2","BAX","BCAM","BCAN","BLVRB","C1QB","C1QC","C5AR1","C7","C8B","CA2","CAMK2A","CAND1","CAPN1","CAT","CBR1"…
D019965DMKR	Correlative	Neurocognitive Disorders	302	1944	151.623	1.27075e-35	8.23659e-33	["ENSG00000000971","ENSG00000004939","ENSG00000005249","ENSG00000010704","ENSG00000010810","ENSG00000012223","ENSG00000014216","ENSG00000021852","ENSG00000036448","ENSG00000038427","ENSG00000038945","ENSG00000044574","ENSG00000047457","ENSG00000050165","ENSG00000051128","ENSG00000053371","ENSG00000055955","ENSG00000055957","ENSG00000066583","ENSG00000067182","ENSG00000067225","ENSG00000067560","E…	["ABCG2","ACAN","ACAT1","ACE","ACLY","ACTN3","ADD1","ADGRL2","ADIPOQ","AEBP1","AGRN","AGT","AHCY","AK1","AKR7A2","ALDH1L1","ALDOA","ALOX15","ANG","ANPEP","APCS","APLP1","APOA1","APOB","APOC2","APOC4","APOD","APPL1","ARG1","ARHGEF1","ARSA","ATG7","ATP6V1A","ATP6V1B2","ATP6V1E1","ATP7B","BAIAP2","BAX","BCAM","BCAN","BLVRB","C1QB","C1QC","C5AR1","C7","C8B","CA2","CAMK2A","CAND1","CAPN1","CAT","CBR1"…
D000544DMKR	Correlative	Alzheimer Disease	251	1481	115.511	3.03957e-35	1.6887e-32	["ENSG00000000971","ENSG00000004939","ENSG00000005249","ENSG00000010704","ENSG00000010810","ENSG00000012223","ENSG00000014216","ENSG00000021852","ENSG00000038945","ENSG00000044574","ENSG00000047457","ENSG00000050165","ENSG00000051128","ENSG00000053371","ENSG00000055957","ENSG00000067182","ENSG00000067225","ENSG00000067560","ENSG00000069329","ENSG00000069702","ENSG00000070018","ENSG00000070808","E…	["ABCG2","ACAN","ACAT1","ACE","ACLY","ADGRL2","ADIPOQ","AGRN","AGT","AKR7A2","ALDH1L1","ALDOA","ALOX15","ANG","ANPEP","APCS","APLP1","APOA1","APOB","APOC2","APOC4","APOD","APPL1","ARG1","ARSA","ATP6V1B2","ATP6V1E1","ATP7B","BAIAP2","BAX","BCAM","BCAN","BLVRB","C1QB","C1QC","C5AR1","C7","C8B","CA2","CAMK2A","CAND1","CAPN1","CAT","CBR1","CCL2","CCN2","CCN3","CD14","CD34","CDC42","CDKN1B","CFH","CHG…
D007154DMKR	Correlative	Immune System Diseases	485	3858	300.905	4.76429e-35	2.31604e-32	["ENSG00000000938","ENSG00000000971","ENSG00000007908","ENSG00000007952","ENSG00000009335","ENSG00000010671","ENSG00000010704","ENSG00000010810","ENSG00000012223","ENSG00000014257","ENSG00000021852","ENSG00000029534","ENSG00000029559","ENSG00000034152","ENSG00000035403","ENSG00000037757","ENSG00000038295","ENSG00000038427","ENSG00000041357","ENSG00000042493","ENSG00000043462","ENSG00000044574","E…	["AARS1","ABCC3","ABCE1","ABCG2","ACAN","ACE","ACLY","ACP1","ACP3","ACSL1","ACY3","ADAM15","ADAMDEC1","ADAMTS5","ADD1","ADD2","ADD3","ADGRL2","ADIPOQ","ADSL","AGO2","AGRN","AGT","ALDH1L1","ALDOA","ALOX15","ANG","ANGPTL2","ANGPTL4","ANK1","ANPEP","AOAH","APAF1","APCS","APOA1","APOB","APOC2","APOD","ARAP1","ARCN1","ARG1","ARHGDIA","ARHGEF1","ARSA","ASNS","ATIC","ATP2B4","ATP6AP1","ATP6V1B2","ATP6V1…
D024801DMKR	Correlative	Tauopathies	251	1487	115.979	6.08406e-35	2.62899e-32	["ENSG00000000971","ENSG00000004939","ENSG00000005249","ENSG00000010704","ENSG00000010810","ENSG00000012223","ENSG00000014216","ENSG00000021852","ENSG00000038945","ENSG00000044574","ENSG00000047457","ENSG00000050165","ENSG00000051128","ENSG00000053371","ENSG00000055957","ENSG00000067182","ENSG00000067225","ENSG00000067560","ENSG00000069329","ENSG00000069702","ENSG00000070018","ENSG00000070808","E…	["ABCG2","ACAN","ACAT1","ACE","ACLY","ADGRL2","ADIPOQ","AGRN","AGT","AKR7A2","ALDH1L1","ALDOA","ALOX15","ANG","ANPEP","APCS","APLP1","APOA1","APOB","APOC2","APOC4","APOD","APPL1","ARG1","ARSA","ATP6V1B2","ATP6V1E1","ATP7B","BAIAP2","BAX","BCAM","BCAN","BLVRB","C1QB","C1QC","C5AR1","C7","C8B","CA2","CAMK2A","CAND1","CAPN1","CAT","CBR1","CCL2","CCN2","CCN3","CD14","CD34","CDC42","CDKN1B","CFH","CHG…
D003240DMKR	Correlative	Connective Tissue Diseases	350	2436	189.996	1.05816e-34	4.11518e-32	["ENSG00000000971","ENSG00000002834","ENSG00000007908","ENSG00000010704","ENSG00000010810","ENSG00000012223","ENSG00000021852","ENSG00000034152","ENSG00000042493","ENSG00000044574","ENSG00000049249","ENSG00000055130","ENSG00000055955","ENSG00000055957","ENSG00000058668","ENSG00000064601","ENSG00000066044","ENSG00000067182","ENSG00000067225","ENSG00000067560","ENSG00000069424","ENSG00000069702","E…	["AARS1","ABCA13","ABCE1","ABCG2","ABI3","ACAN","ACE","ACLY","ACP1","ACSL1","ADAM15","ADAMTS5","ADGRL2","ADIPOQ","AGRN","ALDOA","ALOX15","ANG","ANGPTL2","ANGPTL4","AOAH","APCS","APOA1","APOB","APOD","ARAP1","ARCN1","ARG1","ARHGEF37","ASNS","ATIC","ATP2B4","AXL","BAX","BCAM","BMP1","BMP2","BMP4","BMP5","BMP6","BSG","BST1","C1QB","C1QC","C4BPA","C5AR1","C7","C8B","CA2","CAPG","CAT","CCL19","CCL2","…
D007239DMKR	Correlative	Infections	283	1819	141.873	3.25996e-33	1.15254e-30	["ENSG00000000938","ENSG00000000971","ENSG00000004939","ENSG00000007908","ENSG00000010704","ENSG00000010810","ENSG00000012223","ENSG00000014257","ENSG00000019169","ENSG00000021852","ENSG00000034152","ENSG00000038274","ENSG00000038427","ENSG00000038945","ENSG00000043462","ENSG00000044574","ENSG00000047457","ENSG00000051523","ENSG00000053371","ENSG00000055130","ENSG00000055955","ENSG00000055957","E…	["ABCE1","ACE","ACP3","ADD2","ADIPOQ","ADSL","AGO2","AGT","AKR7A2","ALDOA","ALOX15","ANG","ANGPTL4","ANPEP","APAF1","APLP1","APOA1","APOB","APOC2","APOD","ARG1","ARHGDIA","ATP2B4","BAX","BCAN","BMP2","BMP6","BMPR2","BPIFA1","BSG","BST2","C1QB","C4BPA","C5AR1","C7","C8A","C8B","CA1","CAD","CAT","CCL19","CCL2","CCL28","CCN2","CCR1","CD14","CD163","CD177","CD180","CD244","CD34","CD55","CD5L","CDC42"…
D000091642DMKR	Correlative	Urogenital Diseases	641	5771	450.11	7.98472e-33	2.58771e-30	["ENSG00000000938","ENSG00000000971","ENSG00000001084","ENSG00000001617","ENSG00000002834","ENSG00000004939","ENSG00000005007","ENSG00000005249","ENSG00000005471","ENSG00000006016","ENSG00000006534","ENSG00000007908","ENSG00000007952","ENSG00000008018","ENSG00000009335","ENSG00000010671","ENSG00000010704","ENSG00000010810","ENSG00000012223","ENSG00000014216","ENSG00000014257","ENSG00000024048","E…	["ABCA13","ABCB4","ABCC3","ABCE1","ABCG2","ACAT1","ACE","ACOX1","ACP1","ACP3","ADAM15","ADAM23","ADAMTS5","ADD1","ADD2","ADD3","ADIPOQ","ADSL","AEBP1","AGL","AGO2","AGT","ALAD","ALDH1A1","ALDH1L1","ALDH3B1","ALDH8A1","ALDH9A1","ALDOA","ALOX15","AMBP","ANG","ANGPTL1","ANGPTL2","ANGPTL4","ANK1","ANPEP","ANTXR1","APAF1","APLP1","APOA1","APOB","APOC2","APOC4","APOD","APRT","ARG1","ARHGDIA","ARHGEF1",…
D019636DMKR	Correlative	Neurodegenerative Diseases	391	2926	228.214	3.00467e-32	8.98857e-30	["ENSG00000000971","ENSG00000004939","ENSG00000005249","ENSG00000005471","ENSG00000007908","ENSG00000010704","ENSG00000010810","ENSG00000012223","ENSG00000014216","ENSG00000021852","ENSG00000023697","ENSG00000023734","ENSG00000024048","ENSG00000029559","ENSG00000036448","ENSG00000038427","ENSG00000038945","ENSG00000044574","ENSG00000047457","ENSG00000050165","ENSG00000051128","ENSG00000053371","E…	["ABCB4","ABCG2","ACAN","ACAT1","ACE","ACLY","ACP1","ACSL1","ACSL4","ACTN3","ADD1","ADD3","ADGRL2","ADIPOQ","AEBP1","AGRN","AGT","AHCY","AK1","AKR7A2","ALAD","ALDH1A1","ALDH1L1","ALDOA","ALOX15","ANG","ANPEP","APCS","APLP1","APOA1","APOB","APOC2","APOC4","APOD","APPL1","ARG1","ARHGEF1","ARSA","ARSG","ATG7","ATP6V1A","ATP6V1B2","ATP6V1E1","ATP7B","B3GALT1","BAIAP2","BAX","BCAM","BCAN","BLVRB","BST…
D014652DMKR	Correlative	Vascular Diseases	354	2602	202.943	3.76392e-30	1.04556e-27	["ENSG00000000971","ENSG00000001084","ENSG00000004939","ENSG00000007908","ENSG00000007952","ENSG00000008018","ENSG00000010704","ENSG00000010810","ENSG00000023909","ENSG00000029559","ENSG00000031823","ENSG00000035403","ENSG00000038295","ENSG00000038427","ENSG00000038945","ENSG00000042493","ENSG00000043462","ENSG00000044574","ENSG00000047457","ENSG00000049249","ENSG00000050165","ENSG00000051523","E…	["ABCG2","ACE","ACOX1","ACP1","ACSL1","ADAM15","ADAMDEC1","ADD1","ADD2","ADD3","ADIPOQ","AGRN","AGT","AHCY","AK1","ALDH1L1","ALDH8A1","ALOX15","AMBP","ANG","ANGPTL2","ANGPTL4","ANPEP","APAF1","APCS","APOA1","APOA5","APOB","APOC2","APOC4","APOD","ARHGEF1","ARSA","ATP6V1A","ATP6V1E1","AXL","BAG6 (ENSG00000204463)","BAX","BMP2","BMP4","BMP6","BMPR2","BSG","C4BPA","C5AR1","C7","CA1","CA2","CAMK2A","C…
D001168DMKR	Correlative	Arthritis	221	1318	102.798	4.99126e-30	1.29407e-27	["ENSG00000000971","ENSG00000007908","ENSG00000010704","ENSG00000012223","ENSG00000021852","ENSG00000034152","ENSG00000042493","ENSG00000044574","ENSG00000049249","ENSG00000055130","ENSG00000055955","ENSG00000055957","ENSG00000066044","ENSG00000067182","ENSG00000067225","ENSG00000069702","ENSG00000070018","ENSG00000071054","ENSG00000072274","ENSG00000073754","ENSG00000074800","ENSG00000079385","E…	["ABCG2","ACAN","ACE","ACLY","ACSL1","ADAM15","ADAMTS5","ADIPOQ","ALDOA","ALOX15","ANG","ANGPTL2","ANGPTL4","APAF1","APOA1","APOB","ARAP1","ARCN1","ARG1","ATIC","BMP1","BMP2","BMP4","BMP5","BMP6","BST1","C1QB","C1QC","C4BPA","C5AR1","C8B","CA1","CA2","CAPG","CAT","CCL19","CCL2","CCR1","CD14","CD163","CD5L","CDKN1B","CEACAM1","CFH","CHGA (ENSG00000100604)","CHI3L1","CHRDL1","CLEC7A","COL5A1","COL6…
D004700DMKR	Correlative	Endocrine System Diseases	456	3703	288.816	5.6202e-30	1.36606e-27	["ENSG00000000971","ENSG00000001084","ENSG00000001617","ENSG00000002834","ENSG00000005249","ENSG00000005471","ENSG00000006534","ENSG00000007908","ENSG00000008018","ENSG00000009335","ENSG00000010704","ENSG00000010810","ENSG00000012223","ENSG00000014216","ENSG00000014257","ENSG00000029534","ENSG00000033170","ENSG00000035403","ENSG00000038295","ENSG00000038427","ENSG00000038945","ENSG00000042493","E…	["AARS1","ABCA13","ABCB4","ABCC3","ABCE1","ABCG2","ACADVL","ACAT1","ACE","ACLY","ACP1","ACP3","ACSL1","ADAM15","ADAM23","ADD1","ADIPOQ","ADSL","AEBP1","AGO2","AGT","ALAD","ALDH1A1","ALDH3B1","ALDOA","ALOX15","AMBP","ANG","ANGPTL1","ANGPTL2","ANK1","ANPEP","APAF1","APOA1","APOA5","APOB","APOC2","APOD","APPL1","ARAP1","ARHGEF1","ARL1","ARSG","ASNS","ATG3","ATIC","ATP2B4","ATP6AP1","ATP6V0C","ATP6V1…
D009422DMKR	Correlative	Nervous System Diseases	544	4715	367.747	7.4699e-30	1.70885e-27	["ENSG00000000971","ENSG00000004939","ENSG00000005249","ENSG00000005471","ENSG00000007908","ENSG00000010704","ENSG00000010810","ENSG00000012223","ENSG00000014216","ENSG00000021852","ENSG00000023697","ENSG00000023734","ENSG00000024048","ENSG00000029559","ENSG00000035403","ENSG00000036448","ENSG00000038427","ENSG00000038945","ENSG00000041357","ENSG00000044574","ENSG00000047457","ENSG00000049239","E…	["AARS1","ABCB4","ABCC3","ABCG2","ACADS","ACADVL","ACAN","ACAT1","ACE","ACLY","ACO1","ACOT7","ACOX1","ACP1","ACSL1","ACSL4","ACTN3","ACTR1A","ADAM23","ADAMTS5","ADD1","ADD2","ADD3","ADGRL2","ADIPOQ","AEBP1","AGRN","AGT","AHCY","AK1","AKR7A2","ALAD","ALDH1A1","ALDH1L1","ALDOA","ALOX15","AMBP","ANG","ANGPTL4","ANPEP","APAF1","APCS","APLP1","APOA1","APOA5","APOB","APOC2","APOC4","APOD","APPL1","ARG1…
D009375DMKR	Correlative	Neoplasms, Glandular and Epithelial	572	5054	394.188	1.13567e-29	2.45367e-27	["ENSG00000000938","ENSG00000000971","ENSG00000001084","ENSG00000001617","ENSG00000002834","ENSG00000005249","ENSG00000005471","ENSG00000006534","ENSG00000007908","ENSG00000008952","ENSG00000009335","ENSG00000010704","ENSG00000010810","ENSG00000012223","ENSG00000014216","ENSG00000014257","ENSG00000019169","ENSG00000021852","ENSG00000023909","ENSG00000029559","ENSG00000033170","ENSG00000034152","E…	["ABCA13","ABCB4","ABCC3","ABCE1","ABCG2","ACADVL","ACAN","ACAT1","ACE","ACP1","ACP3","ACSL4","ADAM15","ADAM23","ADAMDEC1","ADAMTS5","ADAMTSL4","ADD3","ADIPOQ","ADSL","AEBP1","AGO2","AGRN","AGT","AHCY","ALAD","ALDH1A1","ALDH1L1","ALDH3B1","ALDOA","ALOX15","AMBP","ANG","ANGPTL2","ANGPTL4","ANGPTL8","ANKFY1","ANPEP","APAF1","APCS","APLP1","APOA1","APOB","APOC2","APOD","APOF","APPL1","APRT","ARCN1",…
D002277DMKR	Correlative	Carcinoma	513	4362	340.215	1.24818e-29	2.55483e-27	["ENSG00000000938","ENSG00000000971","ENSG00000001617","ENSG00000002834","ENSG00000005249","ENSG00000005471","ENSG00000006534","ENSG00000007908","ENSG00000008952","ENSG00000009335","ENSG00000010704","ENSG00000010810","ENSG00000012223","ENSG00000014216","ENSG00000014257","ENSG00000019169","ENSG00000021852","ENSG00000029559","ENSG00000033170","ENSG00000034152","ENSG00000035403","ENSG00000038274","E…	["ABCA13","ABCB4","ABCC3","ABCE1","ABCG2","ACADVL","ACAN","ACAT1","ACE","ACP3","ACSL4","ADAM15","ADAM23","ADAMDEC1","ADAMTS5","ADAMTSL4","ADIPOQ","ADSL","AGO2","AGRN","AGT","AHCY","ALAD","ALDH1A1","ALDH1L1","ALDH3B1","ALDOA","ALOX15","AMBP","ANG","ANGPTL2","ANGPTL4","ANGPTL8","ANKFY1","ANPEP","APAF1","APLP1","APOA1","APOB","APOC2","APOD","APPL1","APRT","ARG1","ARHGDIA","ARL3","ARMC6","ARSA","ART4…
D007592DMKR	Correlative	Joint Diseases	224	1354	105.605	1.37322e-29	2.58576e-27	["ENSG00000000971","ENSG00000007908","ENSG00000010704","ENSG00000012223","ENSG00000021852","ENSG00000034152","ENSG00000042493","ENSG00000044574","ENSG00000049249","ENSG00000055130","ENSG00000055955","ENSG00000055957","ENSG00000066044","ENSG00000067182","ENSG00000067225","ENSG00000069702","ENSG00000070018","ENSG00000071054","ENSG00000072274","ENSG00000073754","ENSG00000074800","ENSG00000079385","E…	["ABCG2","ACAN","ACE","ACLY","ACSL1","ADAM15","ADAMTS5","ADIPOQ","ALDOA","ALOX15","ANG","ANGPTL2","ANGPTL4","APAF1","APOA1","APOB","ARAP1","ARCN1","ARG1","ATIC","BMP1","BMP2","BMP4","BMP5","BMP6","BST1","C1QB","C1QC","C4BPA","C5AR1","C8B","CA1","CA2","CAPG","CAT","CCL19","CCL2","CCR1","CD14","CD163","CD5L","CDKN1B","CEACAM1","CFH","CHGA (ENSG00000100604)","CHI3L1","CHRDL1","CLEC7A","COL5A1","COL6…
D012216DMKR	Correlative	Rheumatic Diseases	209	1221	95.2321	1.4543e-29	2.58576e-27	["ENSG00000000971","ENSG00000007908","ENSG00000010704","ENSG00000012223","ENSG00000021852","ENSG00000034152","ENSG00000042493","ENSG00000044574","ENSG00000049249","ENSG00000055130","ENSG00000055955","ENSG00000055957","ENSG00000066044","ENSG00000067182","ENSG00000067225","ENSG00000069702","ENSG00000070018","ENSG00000071054","ENSG00000072274","ENSG00000073754","ENSG00000074800","ENSG00000079385","E…	["ABCG2","ACAN","ACE","ACLY","ACSL1","ADAM15","ADAMTS5","ADIPOQ","ALDOA","ALOX15","ANG","ANGPTL2","ANGPTL4","APOA1","APOB","ARAP1","ARCN1","ARG1","ATIC","BMP1","BMP2","BMP4","BMP5","BMP6","BST1","C1QB","C1QC","C4BPA","C5AR1","C8B","CA2","CAPG","CAT","CCL19","CCL2","CCR1","CD14","CD163","CD5L","CDKN1B","CEACAM1","CFH","CHGA (ENSG00000100604)","CHI3L1","CHRDL1","CLEC7A","COL5A1","COL6A3","CORO1A","…
D002318DMKR	Correlative	Cardiovascular Diseases	398	3083	240.459	1.46276e-29	2.58576e-27	["ENSG00000000971","ENSG00000001084","ENSG00000002834","ENSG00000004939","ENSG00000005471","ENSG00000007908","ENSG00000007952","ENSG00000008018","ENSG00000010704","ENSG00000010810","ENSG00000023909","ENSG00000029559","ENSG00000031823","ENSG00000035403","ENSG00000038295","ENSG00000038427","ENSG00000038945","ENSG00000042493","ENSG00000043462","ENSG00000044574","ENSG00000047457","ENSG00000049249","E…	["ABCB4","ABCG2","ACADVL","ACE","ACOX1","ACP1","ACSL1","ADAM15","ADAMDEC1","ADD1","ADD2","ADD3","ADIPOQ","AEBP1","AGRN","AGT","AHCY","AK1","ALDH1L1","ALDH8A1","ALOX15","AMBP","ANG","ANGPTL2","ANGPTL4","ANPEP","APAF1","APCS","APOA1","APOA5","APOB","APOC2","APOC4","APOD","ARCN1","ARHGEF1","ARSA","ATP6V1A","ATP6V1E1","AXL","BAG6 (ENSG00000204463)","BAX","BMP2","BMP4","BMP6","BMPR2","BSG","C4BPA","C5…
D002493DMKR	Correlative	Central Nervous System Diseases	462	3790	295.602	2.12074e-29	3.58589e-27	["ENSG00000000971","ENSG00000004939","ENSG00000005249","ENSG00000007908","ENSG00000010704","ENSG00000010810","ENSG00000012223","ENSG00000014216","ENSG00000021852","ENSG00000023697","ENSG00000023734","ENSG00000024048","ENSG00000029559","ENSG00000036448","ENSG00000038427","ENSG00000038945","ENSG00000041357","ENSG00000044574","ENSG00000047457","ENSG00000049239","ENSG00000050165","ENSG00000051128","E…	["ABCG2","ACAN","ACAT1","ACE","ACLY","ACOT7","ACOX1","ACP1","ACTN3","ADD1","ADD3","ADGRL2","ADIPOQ","AEBP1","AGRN","AGT","AHCY","AK1","AKR7A2","ALAD","ALDH1A1","ALDH1L1","ALDOA","ALOX15","AMBP","ANG","ANGPTL4","ANPEP","APAF1","APCS","APLP1","APOA1","APOA5","APOB","APOC2","APOC4","APOD","APPL1","ARG1","ARHGEF1","ARSA","ARSG","ASL","ATG7","ATP6V1A","ATP6V1B2","ATP6V1E1","ATP7B","AXL","B3GALNT1","B3…
D001927DMKR	Correlative	Brain Diseases	425	3388	264.248	3.55161e-29	5.75508e-27	["ENSG00000000971","ENSG00000004939","ENSG00000005249","ENSG00000007908","ENSG00000010704","ENSG00000010810","ENSG00000012223","ENSG00000014216","ENSG00000021852","ENSG00000036448","ENSG00000038427","ENSG00000038945","ENSG00000041357","ENSG00000044574","ENSG00000047457","ENSG00000049239","ENSG00000050165","ENSG00000051128","ENSG00000051523","ENSG00000053371","ENSG00000055955","ENSG00000055957","E…	["ABCG2","ACAN","ACAT1","ACE","ACLY","ACOT7","ACOX1","ACP1","ACTN3","ADD1","ADGRL2","ADIPOQ","AEBP1","AGRN","AGT","AHCY","AK1","AKR7A2","ALDH1A1","ALDH1L1","ALDOA","ALOX15","AMBP","ANG","ANGPTL4","ANPEP","APAF1","APCS","APLP1","APOA1","APOA5","APOB","APOC2","APOC4","APOD","APPL1","ARG1","ARHGEF1","ARSA","ASL","ATG7","ATP6V1A","ATP6V1B2","ATP6V1E1","ATP7B","AXL","B3GALNT1","B3GALT1","BAIAP2","BAX"…
D007674DMKR	Correlative	Kidney Diseases	317	2258	176.113	5.49799e-29	8.55268e-27	["ENSG00000000938","ENSG00000000971","ENSG00000001617","ENSG00000004939","ENSG00000005007","ENSG00000006016","ENSG00000007908","ENSG00000009335","ENSG00000010671","ENSG00000010704","ENSG00000010810","ENSG00000024048","ENSG00000035403","ENSG00000038427","ENSG00000041357","ENSG00000047457","ENSG00000050165","ENSG00000051523","ENSG00000055130","ENSG00000063244","ENSG00000064225","ENSG00000067182","E…	["ABCA13","ABCG2","ACAT1","ACE","ACOX1","ADAM23","ADD1","ADIPOQ","AEBP1","AGT","ALAD","ALDH1A1","ALDH1L1","ALOX15","AMBP","ANGPTL2","ANGPTL4","ANPEP","ANTXR1","APAF1","APOA1","APOB","APOC2","APOD","ARHGDIA","ARL1","ATG7","AXL","BAX","BMP2","BMP4","BMP6","BMPR2","BOC","BSG","BST2","BTK","C1QB","C1QC","C4BPA","C5AR1","C7","CA1","CA2","CA3","CAD","CADM4","CAT","CCL19","CCL2","CCN2","CCN3","CCR1","CD…
D005831DMKR	Correlative	Genital Diseases, Female	406	3198	249.429	1.13252e-28	1.69399e-26	["ENSG00000000938","ENSG00000000971","ENSG00000001084","ENSG00000001617","ENSG00000005249","ENSG00000005471","ENSG00000006534","ENSG00000007908","ENSG00000008018","ENSG00000010704","ENSG00000010810","ENSG00000012223","ENSG00000014216","ENSG00000014257","ENSG00000024048","ENSG00000029534","ENSG00000033170","ENSG00000038427","ENSG00000038945","ENSG00000044574","ENSG00000047457","ENSG00000050165","E…	["ABCA13","ABCB4","ABCC3","ABCG2","ACE","ACP3","ADAM15","ADAM23","ADAMTS5","ADIPOQ","ADSL","AGL","AGO2","ALDH1A1","ALDH3B1","ALDOA","AMBP","ANG","ANGPTL1","ANGPTL2","ANK1","ANPEP","APAF1","APLP1","APOA1","APOB","APOC2","APOC4","APOD","ARSG","ATG3","ATIC","ATP6V1C1","ATP7B","AXL","BAX","BMP2","BPIFB1","BSG","C4BPA","CADM3","CAMK2A","CAND1","CAPN1","CAT","CBR1","CCDC69","CCL19","CCL2","CCL28","CCN2…
D005833DMKR	Correlative	Genital Neoplasms, Female	358	2691	209.885	1.46788e-28	2.11429e-26	["ENSG00000000938","ENSG00000000971","ENSG00000001084","ENSG00000001617","ENSG00000005249","ENSG00000005471","ENSG00000006534","ENSG00000010704","ENSG00000010810","ENSG00000012223","ENSG00000014216","ENSG00000014257","ENSG00000024048","ENSG00000029534","ENSG00000033170","ENSG00000038427","ENSG00000038945","ENSG00000044574","ENSG00000047457","ENSG00000050165","ENSG00000058085","ENSG00000061987","E…	["ABCA13","ABCB4","ABCC3","ABCG2","ACE","ACP3","ADAM15","ADAM23","ADAMTS5","ADIPOQ","ADSL","AGL","AGO2","ALDH1A1","ALDH3B1","AMBP","ANG","ANGPTL1","ANGPTL2","ANK1","ANPEP","APAF1","APOA1","APOC2","APOC4","APOD","ARSG","ATG3","ATP6V1C1","ATP7B","AXL","BAX","BMP2","BPIFB1","BSG","C4BPA","CADM3","CAMK2A","CAND1","CAPN1","CAT","CBR1","CCDC69","CCL19","CCL2","CCN2","CCR1","CD163","CD34","CD55","CD82",…
D000091662DMKR	Correlative	Genital Diseases	495	4203	327.814	2.50247e-28	3.37433e-26	["ENSG00000000938","ENSG00000000971","ENSG00000001084","ENSG00000001617","ENSG00000005249","ENSG00000005471","ENSG00000006534","ENSG00000007908","ENSG00000008018","ENSG00000010704","ENSG00000010810","ENSG00000012223","ENSG00000014216","ENSG00000014257","ENSG00000024048","ENSG00000029534","ENSG00000029559","ENSG00000033170","ENSG00000034152","ENSG00000038427","ENSG00000038945","ENSG00000044574","E…	["ABCA13","ABCB4","ABCC3","ABCE1","ABCG2","ACE","ACP3","ADAM15","ADAM23","ADAMTS5","ADD2","ADD3","ADIPOQ","ADSL","AGL","AGO2","AGT","ALDH1A1","ALDH3B1","ALDH9A1","ALDOA","ALOX15","AMBP","ANG","ANGPTL1","ANGPTL2","ANK1","ANPEP","APAF1","APLP1","APOA1","APOB","APOC2","APOC4","APOD","ARG1","ARHGDIA","ARHGEF1","ARSG","ATG3","ATIC","ATP6V1C1","ATP6V1F","ATP7B","AXL","BAX","BLVRB","BMP2","BMP5","BMP6",…
D000230DMKR	Correlative	Adenocarcinoma	469	3907	304.727	2.51622e-28	3.37433e-26	["ENSG00000000938","ENSG00000000971","ENSG00000001617","ENSG00000002834","ENSG00000005249","ENSG00000005471","ENSG00000007908","ENSG00000009335","ENSG00000010704","ENSG00000010810","ENSG00000012223","ENSG00000014216","ENSG00000014257","ENSG00000019169","ENSG00000021852","ENSG00000029559","ENSG00000033170","ENSG00000034152","ENSG00000035403","ENSG00000038274","ENSG00000038295","ENSG00000038427","E…	["ABCA13","ABCB4","ABCC3","ABCE1","ABCG2","ACADVL","ACAN","ACAT1","ACE","ACP3","ACSL4","ADAM15","ADAM23","ADAMDEC1","ADAMTS5","ADIPOQ","ADSL","AGRN","AGT","AHCY","ALAD","ALDH1A1","ALDH1L1","ALDOA","ALOX15","AMBP","ANG","ANGPTL2","ANGPTL4","ANGPTL8","ANKFY1","ANPEP","APAF1","APLP1","APOA1","APOB","APOC2","APOD","APPL1","APRT","ARHGDIA","ARL3","ARMC6","ARSA","ART4","ASL","ASNS","ATG7","ATP6V0C","AT…
D014570DMKR	Correlative	Urologic Diseases	363	2759	215.189	4.69528e-28	6.08665e-26	["ENSG00000000938","ENSG00000000971","ENSG00000001617","ENSG00000002834","ENSG00000004939","ENSG00000005007","ENSG00000006016","ENSG00000007908","ENSG00000007952","ENSG00000009335","ENSG00000010671","ENSG00000010704","ENSG00000010810","ENSG00000014257","ENSG00000024048","ENSG00000035403","ENSG00000038427","ENSG00000041357","ENSG00000047457","ENSG00000050165","ENSG00000051523","ENSG00000055130","E…	["ABCA13","ABCC3","ABCG2","ACAT1","ACE","ACOX1","ACP3","ADAM23","ADD1","ADIPOQ","AEBP1","AGT","ALAD","ALDH1A1","ALDH1L1","ALOX15","AMBP","ANG","ANGPTL1","ANGPTL2","ANGPTL4","ANPEP","ANTXR1","APAF1","APOA1","APOB","APOC2","APOD","APRT","ARHGDIA","ARL1","ARSA","ATG7","ATIC","AXL","BAX","BMP2","BMP4","BMP6","BMPR2","BOC","BSG","BST2","BTK","C1QB","C1QC","C4BPA","C5AR1","C7","CA1","CA2","CA3","CAD","…
D004701DMKR	Correlative	Endocrine Gland Neoplasms	352	2670	208.247	3.29553e-27	4.1343e-25	["ENSG00000000971","ENSG00000001084","ENSG00000001617","ENSG00000002834","ENSG00000005249","ENSG00000005471","ENSG00000006534","ENSG00000007908","ENSG00000010704","ENSG00000010810","ENSG00000012223","ENSG00000014216","ENSG00000014257","ENSG00000029534","ENSG00000033170","ENSG00000038295","ENSG00000038427","ENSG00000038945","ENSG00000042493","ENSG00000044574","ENSG00000047457","ENSG00000049249","E…	["ABCA13","ABCB4","ABCC3","ABCE1","ABCG2","ACADVL","ACAT1","ACE","ACP3","ADAM15","ADAM23","ADIPOQ","ADSL","AGO2","AGT","ALDH1A1","ALDH3B1","ALDOA","ALOX15","AMBP","ANG","ANGPTL1","ANGPTL2","ANK1","ANPEP","APAF1","APOA1","ARHGEF1","ARSG","ASNS","ATG3","ATP6V0C","ATP6V1C1","ATP6V1E1","ATP7B","AXL","BAX","BMP2","BMP4","BMP5","BMPR2","BSG","CA1","CA2","CAPG","CAPN1","CAT","CCDC69","CCDC80","CCL2","CC…
D017437DMKR	Correlative	Skin and Connective Tissue Diseases	611	5646	440.361	9.54939e-27	1.16055e-24	["ENSG00000000938","ENSG00000000971","ENSG00000001617","ENSG00000002834","ENSG00000005471","ENSG00000006534","ENSG00000007908","ENSG00000007952","ENSG00000008018","ENSG00000008438","ENSG00000010704","ENSG00000010810","ENSG00000011028","ENSG00000012223","ENSG00000014257","ENSG00000019169","ENSG00000021852","ENSG00000023734","ENSG00000029534","ENSG00000029559","ENSG00000031698","ENSG00000033170","E…	["AARS1","ABCA13","ABCB4","ABCC3","ABCE1","ABCG2","ABI3","ACAN","ACE","ACLY","ACP1","ACP3","ACSL1","ACSL4","ADAM15","ADAM23","ADAMDEC1","ADAMTS15","ADAMTS5","ADAMTSL2","ADGRL2","ADIPOQ","AEBP1","AGO2","AGRN","AKR7A2","ALAD","ALDH1A1","ALDH1L1","ALDH3B1","ALDOA","ALOX15","AMBP","ANG","ANGPTL2","ANGPTL4","ANK1","ANTXR1","AOAH","APAF1","APCS","APOA1","APOB","APOD","ARAP1","ARCN1","ARG1","ARHGDIA","A…
D009750DMKR	Correlative	Nutritional and Metabolic Diseases	355	2732	213.083	2.99535e-26	3.52997e-24	["ENSG00000000971","ENSG00000004939","ENSG00000007908","ENSG00000008018","ENSG00000009335","ENSG00000010704","ENSG00000010810","ENSG00000012223","ENSG00000023697","ENSG00000023734","ENSG00000024048","ENSG00000029559","ENSG00000035403","ENSG00000038295","ENSG00000038945","ENSG00000047249","ENSG00000047457","ENSG00000050165","ENSG00000051523","ENSG00000053371","ENSG00000055955","ENSG00000058085","E…	["AARS1","ABCC3","ABCG2","ACADS","ACADVL","ACAT1","ACE","ACLY","ACO1","ACOX1","ACP1","ACSL1","ADD1","ADD3","ADIPOQ","ADSL","AEBP1","AGL","AGT","AHCY","AKR7A2","ALAD","ALDH1A1","ALOX15","AMBP","ANG","ANGPTL2","ANGPTL4","APAF1","APCS","APOA1","APOA5","APOB","APOBR","APOC2","APOD","APOF","APPL1","ARAP1","ARG1","ARHGEF1","ARL1","ARSA","ARSG","ASL","ATG7","ATP2B4","ATP6AP1","ATP6V1H","ATP7B","B3GALT1"…
D008659DMKR	Correlative	Metabolic Diseases	353	2727	212.693	9.40715e-26	1.07601e-23	["ENSG00000000971","ENSG00000004939","ENSG00000007908","ENSG00000008018","ENSG00000009335","ENSG00000010704","ENSG00000010810","ENSG00000012223","ENSG00000023697","ENSG00000023734","ENSG00000024048","ENSG00000029559","ENSG00000035403","ENSG00000038295","ENSG00000038945","ENSG00000047249","ENSG00000047457","ENSG00000050165","ENSG00000051523","ENSG00000053371","ENSG00000055955","ENSG00000058085","E…	["AARS1","ABCC3","ABCG2","ACADS","ACADVL","ACAT1","ACE","ACLY","ACO1","ACOX1","ACP1","ACSL1","ADD1","ADD3","ADIPOQ","ADSL","AEBP1","AGL","AGT","AHCY","AKR7A2","ALAD","ALDH1A1","ALOX15","AMBP","ANG","ANGPTL2","ANGPTL4","APAF1","APCS","APOA1","APOA5","APOB","APOBR","APOC2","APOD","APOF","APPL1","ARAP1","ARG1","ARHGEF1","ARL1","ARSA","ARSG","ASL","ATG7","ATP2B4","ATP6AP1","ATP6V1H","ATP7B","B3GALT1"…
D052801DMKR	Correlative	Male Urogenital Diseases	449	3782	294.978	1.33637e-25	1.4849e-23	["ENSG00000000938","ENSG00000000971","ENSG00000001084","ENSG00000001617","ENSG00000002834","ENSG00000004939","ENSG00000005007","ENSG00000006016","ENSG00000007908","ENSG00000007952","ENSG00000009335","ENSG00000010671","ENSG00000010704","ENSG00000010810","ENSG00000014257","ENSG00000024048","ENSG00000029559","ENSG00000035403","ENSG00000038427","ENSG00000038945","ENSG00000041357","ENSG00000044574","E…	["ABCA13","ABCC3","ABCG2","ACAT1","ACE","ACOX1","ACP3","ADAM15","ADAM23","ADD1","ADD3","ADIPOQ","ADSL","AEBP1","AGO2","AGT","ALAD","ALDH1A1","ALDH1L1","ALDH9A1","ALOX15","AMBP","ANG","ANGPTL1","ANGPTL2","ANGPTL4","ANPEP","ANTXR1","APAF1","APOA1","APOB","APOC2","APOD","APRT","ARG1","ARHGDIA","ARHGEF1","ARL1","ARSA","ATG7","ATIC","ATP6V1F","AXL","BAX","BLVRB","BMP2","BMP4","BMP5","BMP6","BMPR2","BO…
D001172DMKR	Correlative	Arthritis, Rheumatoid	172	979	76.3573	1.78257e-25	1.92567e-23	["ENSG00000000971","ENSG00000007908","ENSG00000012223","ENSG00000021852","ENSG00000034152","ENSG00000042493","ENSG00000044574","ENSG00000049249","ENSG00000055130","ENSG00000055955","ENSG00000055957","ENSG00000066044","ENSG00000067182","ENSG00000067225","ENSG00000070018","ENSG00000071054","ENSG00000072274","ENSG00000074800","ENSG00000079385","ENSG00000081479","ENSG00000082701","ENSG00000084674","E…	["ACAN","ACSL1","ADAMTS5","ADIPOQ","ALDOA","ALOX15","ANG","ANGPTL2","ANGPTL4","APOA1","APOB","ARAP1","ARCN1","ARG1","ATIC","BMP2","BMP4","BMP5","BMP6","BST1","C1QB","C1QC","C5AR1","C8B","CA2","CAPG","CAT","CCL19","CCL2","CCR1","CD14","CD163","CDKN1B","CEACAM1","CFH","CHGA (ENSG00000100604)","CHI3L1","CLEC7A","CORO1A","COTL1","CSF1","CST3","CTSB","CTSD","CTSL","CUL1","CXCL13","CXCR2","CXCR4","EEF1…
D014777DMKR	Correlative	Virus Diseases	218	1399	109.115	4.29605e-25	4.5155e-23	["ENSG00000000938","ENSG00000000971","ENSG00000007908","ENSG00000010704","ENSG00000010810","ENSG00000012223","ENSG00000014257","ENSG00000021852","ENSG00000034152","ENSG00000038274","ENSG00000038427","ENSG00000043462","ENSG00000044574","ENSG00000047457","ENSG00000053371","ENSG00000055130","ENSG00000055955","ENSG00000055957","ENSG00000067182","ENSG00000067560","ENSG00000069329","ENSG00000070018","E…	["ABCE1","ACE","ACP3","ADD2","ADIPOQ","ADSL","AGO2","AGT","AKR7A2","ALDOA","ANGPTL4","ANPEP","APOA1","APOB","APOC2","APOD","ARG1","ARHGDIA","BAX","BMP2","BMP6","BMPR2","BSG","BST2","C4BPA","C5AR1","C7","C8A","C8B","CAD","CAT","CCL19","CCL2","CCL28","CCR1","CD14","CD163","CD180","CD244","CD34","CD55","CD5L","CDC42","CDKN1B","CEACAM1","CFH","CHI3L1","CHST15","CKM","CLEC10A","CLEC5A","COL3A1","CORO1…
D010335DMKR	Correlative	Pathologic Processes	365	2877	224.392	4.42773e-25	4.53143e-23	["ENSG00000000971","ENSG00000005471","ENSG00000007908","ENSG00000008952","ENSG00000010671","ENSG00000010704","ENSG00000010810","ENSG00000012223","ENSG00000014257","ENSG00000023909","ENSG00000034152","ENSG00000036448","ENSG00000038427","ENSG00000038945","ENSG00000044574","ENSG00000047457","ENSG00000049249","ENSG00000051523","ENSG00000055130","ENSG00000055955","ENSG00000058668","ENSG00000067182","E…	["ABCB4","ABCC3","ABCE1","ABCG2","ABI3","ACAN","ACE","ACP1","ACP3","ADAM15","ADD1","ADD2","ADGRE1","ADGRG3","ADIPOQ","AEBP1","AGO2","AGT","ALOX15","AMBP","ANG","ANGPTL4","ANGPTL8","ANPEP","ANTXR1","AOAH","APAF1","APLP1","APOA1","APOA5","APOB","APOD","ARHGDIA","ARHGEF1","ARHGEF37","ASNS","ATP2B4","ATP6AP1","AXL","BAX","BCAN","BMP2","BMP4","BMP6","BMPR2","BOC","BSG","BST2","BTK","C4BPA","C5AR1","C7…
D001161DMKR	Correlative	Arteriosclerosis	155	869	67.7778	1.26447e-23	1.2609e-21	["ENSG00000000971","ENSG00000007908","ENSG00000038427","ENSG00000038945","ENSG00000042493","ENSG00000047457","ENSG00000049249","ENSG00000051523","ENSG00000064601","ENSG00000067182","ENSG00000067560","ENSG00000070808","ENSG00000071054","ENSG00000072274","ENSG00000079435","ENSG00000084674","ENSG00000087088","ENSG00000087274","ENSG00000088827","ENSG00000092820","ENSG00000100030","ENSG00000100031","E…	["ACE","ACP1","ADAM15","ADAMDEC1","ADD1","ADIPOQ","AGT","ALOX15","APCS","APOA1","APOA5","APOB","APOC2","ARSA","AXL","BAX","BMP2","BMP4","BMPR2","BSG","C5AR1","C7","CAMK2A","CAMK2G","CAND1","CAPG","CCL19","CCL2","CCN2","CCR1","CD14","CD163","CD55","CDKN1B","CFH","CHI3L1","CHSY3","COL18A1","COL6A1","CP","CSF1","CST3","CTSA","CTSB","CTSC","CTSS","CXCL16","CXCR4","CYBA","CYBB","CYRIB","ERAP1","ERBB4"…
D001157DMKR	Correlative	Arterial Occlusive Diseases	156	880	68.6358	1.7171e-23	1.66945e-21	["ENSG00000000971","ENSG00000007908","ENSG00000038427","ENSG00000038945","ENSG00000042493","ENSG00000047457","ENSG00000049249","ENSG00000051523","ENSG00000064601","ENSG00000067182","ENSG00000067560","ENSG00000070808","ENSG00000071054","ENSG00000072274","ENSG00000079435","ENSG00000084674","ENSG00000087088","ENSG00000087274","ENSG00000088827","ENSG00000092820","ENSG00000100030","ENSG00000100031","E…	["ACE","ACP1","ADAM15","ADAMDEC1","ADD1","ADIPOQ","AGT","ALOX15","ANG","APCS","APOA1","APOA5","APOB","APOC2","ARSA","AXL","BAX","BMP2","BMP4","BMPR2","BSG","C5AR1","C7","CAMK2A","CAMK2G","CAND1","CAPG","CCL19","CCL2","CCN2","CCR1","CD14","CD163","CD55","CDKN1B","CFH","CHI3L1","CHSY3","COL18A1","COL6A1","CP","CSF1","CST3","CTSA","CTSB","CTSC","CTSS","CXCL16","CXCR4","CYBA","CYBB","CYRIB","ERAP1","…
D006528DMKR	Correlative	Carcinoma, Hepatocellular	353	2807	218.933	2.21361e-23	2.09969e-21	["ENSG00000002834","ENSG00000005471","ENSG00000007908","ENSG00000010704","ENSG00000010810","ENSG00000012223","ENSG00000014216","ENSG00000019169","ENSG00000021852","ENSG00000033170","ENSG00000034152","ENSG00000038274","ENSG00000038427","ENSG00000042493","ENSG00000044574","ENSG00000047457","ENSG00000049249","ENSG00000050165","ENSG00000055130","ENSG00000055955","ENSG00000058085","ENSG00000064225","E…	["ABCB4","ABCC3","ABCE1","ABCG2","ACADVL","ACAN","ACE","ACSL4","ADAM23","ADAMDEC1","ADAMTS5","ADIPOQ","AGRN","AHCY","ALDH1L1","ALDOA","ALOX15","AMBP","ANG","ANGPTL4","ANGPTL8","ANKFY1","ANPEP","APOA1","APOB","APOD","APPL1","APRT","ARHGDIA","ARL3","ARMC6","ARSA","ART4","ASL","ATG7","ATP6V1E1","ATP7B","AXL","BAX","BCAM","BMP4","BMP6","BMPR2","BSG","C7","C8A","C8B","CA2","CAPG","CAPN1","CAT","CCL2",…
D008107DMKR	Correlative	Liver Diseases	391	3230	251.924	4.26226e-23	3.94665e-21	["ENSG00000002834","ENSG00000005471","ENSG00000007908","ENSG00000010704","ENSG00000010810","ENSG00000012223","ENSG00000014216","ENSG00000019169","ENSG00000021852","ENSG00000023909","ENSG00000033170","ENSG00000034152","ENSG00000038274","ENSG00000038427","ENSG00000042493","ENSG00000044574","ENSG00000047457","ENSG00000049249","ENSG00000050165","ENSG00000055130","ENSG00000055955","ENSG00000055957","E…	["ABCB4","ABCC3","ABCE1","ABCG2","ACADVL","ACAN","ACE","ACLY","ACOX1","ACSL4","ADAM23","ADAMDEC1","ADAMTS5","ADIPOQ","AGO2","AGRN","AHCY","ALAD","ALDH1L1","ALDOA","ALOX15","AMBP","ANG","ANGPTL4","ANGPTL8","ANKFY1","ANPEP","APAF1","APOA1","APOA5","APOB","APOD","APPL1","APRT","ARHGDIA","ARHGEF1","ARL3","ARMC6","ARSA","ART4","ASL","ATG7","ATP6V1E1","ATP7B","AXL","BAX","BCAM","BMP4","BMP6","BMPR2","B…
D012327DMKR	Correlative	RNA Virus Infections	183	1130	88.1346	7.51388e-23	6.79569e-21	["ENSG00000000971","ENSG00000007908","ENSG00000010704","ENSG00000010810","ENSG00000012223","ENSG00000014257","ENSG00000021852","ENSG00000034152","ENSG00000038274","ENSG00000038427","ENSG00000043462","ENSG00000044574","ENSG00000047457","ENSG00000053371","ENSG00000055955","ENSG00000055957","ENSG00000067182","ENSG00000067560","ENSG00000069329","ENSG00000070831","ENSG00000072274","ENSG00000073008","E…	["ABCE1","ACE","ACP3","ADD2","ADIPOQ","AGO2","AGT","AKR7A2","ALDOA","ANPEP","APOA1","APOB","APOC2","APOD","ARG1","ARHGDIA","BAX","BMP2","BMPR2","BSG","BST2","C4BPA","C5AR1","C7","C8A","C8B","CAT","CCL19","CCL2","CCL28","CCR1","CD14","CD163","CD244","CD34","CD55","CD5L","CDC42","CDKN1B","CFH","CHI3L1","CHST15","CKM","CLEC10A","CLEC5A","COL3A1","CORO1C","CP","CPT1A","CRTAP","CSF1","CST3","CTSB","CT…
D013568DMKR	Correlative	Pathological Conditions, Signs and Symptoms	476	4203	327.814	8.7691e-23	7.75069e-21	["ENSG00000000971","ENSG00000005249","ENSG00000005471","ENSG00000007908","ENSG00000008952","ENSG00000010671","ENSG00000010704","ENSG00000010810","ENSG00000012223","ENSG00000014216","ENSG00000014257","ENSG00000023909","ENSG00000034152","ENSG00000035403","ENSG00000036448","ENSG00000038427","ENSG00000038945","ENSG00000044574","ENSG00000047457","ENSG00000049249","ENSG00000050165","ENSG00000051523","E…	["ABCB4","ABCC3","ABCE1","ABCG2","ABI3","ACAN","ACAT1","ACE","ACO1","ACP1","ACP3","ACSL1","ACSL4","ACTN3","ACTR1A","ADAM15","ADAM23","ADD1","ADD2","ADGRE1","ADGRG3","ADIPOQ","AEBP1","AGO2","AGT","AHCY","AK1","ALDOA","ALOX15","AMBP","ANG","ANGPTL4","ANGPTL8","ANPEP","ANTXR1","AOAH","APAF1","APLP1","APOA1","APOA5","APOB","APOD","APRT","ARHGDIA","ARHGEF1","ARHGEF37","ASNS","ATG7","ATIC","ATP2B4","AT…
D008113DMKR	Correlative	Liver Neoplasms	357	2876	224.314	1.19947e-22	1.03661e-20	["ENSG00000002834","ENSG00000005471","ENSG00000007908","ENSG00000010704","ENSG00000010810","ENSG00000012223","ENSG00000014216","ENSG00000019169","ENSG00000021852","ENSG00000033170","ENSG00000034152","ENSG00000038274","ENSG00000038427","ENSG00000042493","ENSG00000044574","ENSG00000047457","ENSG00000049249","ENSG00000050165","ENSG00000055130","ENSG00000055955","ENSG00000055957","ENSG00000058085","E…	["ABCB4","ABCC3","ABCE1","ABCG2","ACADVL","ACAN","ACE","ACSL4","ADAM23","ADAMDEC1","ADAMTS5","ADIPOQ","AGRN","AHCY","ALDH1L1","ALDOA","ALOX15","AMBP","ANG","ANGPTL4","ANGPTL8","ANKFY1","ANPEP","APAF1","APOA1","APOB","APOD","APPL1","APRT","ARHGDIA","ARL3","ARMC6","ARSA","ART4","ASL","ATG7","ATP6V1E1","ATP7B","AXL","BAX","BCAM","BMP4","BMP6","BMPR2","BSG","C7","C8A","C8B","CA2","CAPG","CAPN1","CAT"…
D020969DMKR	Correlative	Disease Attributes	245	1735	135.322	4.15369e-22	3.51168e-20	["ENSG00000000971","ENSG00000007908","ENSG00000010671","ENSG00000010704","ENSG00000010810","ENSG00000012223","ENSG00000034152","ENSG00000036448","ENSG00000038427","ENSG00000038945","ENSG00000044574","ENSG00000049249","ENSG00000051523","ENSG00000055130","ENSG00000067182","ENSG00000067225","ENSG00000070669","ENSG00000070831","ENSG00000071553","ENSG00000072274","ENSG00000075340","ENSG00000079385","E…	["ABCC3","ABCE1","ABCG2","ACE","ACP1","ADD2","ADGRG3","ADIPOQ","AGO2","AGT","ALOX15","ANG","ANGPTL4","ANPEP","APAF1","APOA1","APOB","APOD","ARHGDIA","ASNS","ATP6AP1","AXL","BAX","BMP2","BMP4","BMP6","BMPR2","BOC","BST2","BTK","C4BPA","C5AR1","CA1","CA2","CA3","CAD","CAT","CCL19","CCL2","CCR1","CD14","CD163","CD177","CD180","CD244","CD34","CD55","CDC42","CDKN1B","CEACAM1","CES1 (ENSG00000198848)",…
D009358DMKR	Correlative	Congenital, Hereditary, and Neonatal Diseases and Abnormalities	446	3916	305.429	2.14826e-21	1.77757e-19	["ENSG00000000938","ENSG00000000971","ENSG00000002834","ENSG00000004939","ENSG00000005007","ENSG00000005471","ENSG00000006016","ENSG00000007908","ENSG00000007952","ENSG00000010671","ENSG00000010704","ENSG00000010810","ENSG00000012223","ENSG00000014216","ENSG00000024048","ENSG00000029534","ENSG00000035403","ENSG00000036448","ENSG00000038427","ENSG00000044574","ENSG00000047457","ENSG00000049249","E…	["ABCB4","ABCC3","ABCG2","ACADS","ACADVL","ACAT1","ACE","ACLY","ACO1","ACOX1","ACP1","ACSL1","ACSL4","ACTN3","ACTR1A","ADAM15","ADAM23","ADAMTSL2","ADD1","ADD2","ADIPOQ","ADSL","AEBP1","AGL","AGT","AHCY","AK1","ALAD","ALDOA","ANG","ANK1","ANTXR1","APLP1","APOA1","APOA5","APOB","APOC2","ARCN1","ARG1","ARHGEF1","ARSA","ASL","ATG7","ATP6V1A","ATP6V1B2","ATP6V1E1","ATP7B","BAIAP2","BAX","BCAM","BMP1"…
D009370DMKR	Correlative	Neoplasms by Histologic Type	760	7837	611.248	7.29567e-21	5.91101e-19	["ENSG00000000938","ENSG00000000971","ENSG00000001084","ENSG00000001617","ENSG00000002834","ENSG00000004939","ENSG00000005007","ENSG00000005249","ENSG00000005471","ENSG00000006016","ENSG00000006534","ENSG00000007908","ENSG00000008952","ENSG00000009335","ENSG00000010671","ENSG00000010704","ENSG00000010810","ENSG00000012223","ENSG00000014216","ENSG00000014257","ENSG00000019169","ENSG00000021852","E…	["AARS1","ABCA13","ABCB4","ABCC3","ABCE1","ABCG2","ACADVL","ACAN","ACAT1","ACE","ACLY","ACOX1","ACP1","ACP3","ACSL1","ACSL4","ACY3","ADAM15","ADAM23","ADAMDEC1","ADAMTS5","ADAMTSL4","ADCY7","ADD3","ADGRL2","ADIPOQ","ADK","ADSL","AEBP1","AGO2","AGRN","AGT","AHCY","ALAD","ALDH1A1","ALDH1L1","ALDH3B1","ALDOA","ALOX15","AMBP","ANG","ANGPTL1","ANGPTL2","ANGPTL4","ANGPTL8","ANK1","ANKFY1","ANPEP","APAF…
D030342DMKR	Correlative	Genetic Diseases, Inborn	408	3508	273.607	7.8179e-21	6.20486e-19	["ENSG00000000938","ENSG00000000971","ENSG00000004939","ENSG00000005007","ENSG00000005471","ENSG00000006016","ENSG00000007908","ENSG00000007952","ENSG00000010671","ENSG00000010704","ENSG00000010810","ENSG00000012223","ENSG00000014216","ENSG00000024048","ENSG00000029534","ENSG00000035403","ENSG00000036448","ENSG00000038427","ENSG00000044574","ENSG00000047457","ENSG00000049249","ENSG00000050165","E…	["ABCB4","ABCC3","ABCG2","ACADS","ACADVL","ACAT1","ACE","ACLY","ACO1","ACOX1","ACP1","ACSL1","ACSL4","ACTN3","ACTR1A","ADAM15","ADAM23","ADAMTSL2","ADD1","ADD2","ADIPOQ","ADSL","AEBP1","AGL","AGT","AHCY","AK1","ALAD","ALDOA","ANK1","ANTXR1","APLP1","APOA1","APOA5","APOB","APOC2","ARG1","ARHGEF1","ARSA","ASL","ATG7","ATP6V1A","ATP6V1B2","ATP6V1E1","ATP7B","BAIAP2","BAX","BCAM","BMP1","BMP4","BMP6"…
D004066DMKR	Correlative	Digestive System Diseases	730	7441	580.362	8.10474e-21	6.30386e-19	["ENSG00000000938","ENSG00000000971","ENSG00000001084","ENSG00000001617","ENSG00000002834","ENSG00000005471","ENSG00000006534","ENSG00000007908","ENSG00000007952","ENSG00000008952","ENSG00000009335","ENSG00000010671","ENSG00000010704","ENSG00000010810","ENSG00000011028","ENSG00000012223","ENSG00000014216","ENSG00000014257","ENSG00000016864","ENSG00000019169","ENSG00000021852","ENSG00000023734","E…	["AARS1","ABCA13","ABCB4","ABCC3","ABCE1","ABCG2","ABI3","ACADS","ACADVL","ACAN","ACAT1","ACE","ACLY","ACOT7","ACOX1","ACP1","ACP3","ACSL1","ACSL4","ACTN3","ADAM15","ADAM23","ADAMDEC1","ADAMTS15","ADAMTS5","ADAMTSL4","ADCY7","ADD1","ADD2","ADD3","ADIPOQ","ADK","ADPRH","ADSL","AEBP1","AGL","AGO2","AGRN","AGT","AHCY","AHSA1","AKR7A2","ALAD","ALDH1A1","ALDH1L1","ALDH3B1","ALDOA","ALOX15","AMBP","ANG…
D004067DMKR	Correlative	Digestive System Neoplasms	699	7047	549.632	1.35808e-20	1.0356e-18	["ENSG00000000938","ENSG00000000971","ENSG00000001084","ENSG00000001617","ENSG00000002834","ENSG00000005471","ENSG00000006534","ENSG00000007908","ENSG00000007952","ENSG00000008952","ENSG00000009335","ENSG00000010671","ENSG00000010704","ENSG00000010810","ENSG00000011028","ENSG00000012223","ENSG00000014216","ENSG00000014257","ENSG00000016864","ENSG00000019169","ENSG00000021852","ENSG00000023734","E…	["AARS1","ABCA13","ABCB4","ABCC3","ABCE1","ABCG2","ABI3","ACADS","ACADVL","ACAN","ACAT1","ACE","ACLY","ACOT7","ACP1","ACP3","ACSL1","ACSL4","ACTN3","ADAM15","ADAM23","ADAMDEC1","ADAMTS15","ADAMTS5","ADAMTSL4","ADCY7","ADD1","ADD2","ADD3","ADIPOQ","ADK","ADPRH","ADSL","AEBP1","AGL","AGRN","AGT","AHCY","AHSA1","AKR7A2","ALDH1A1","ALDH1L1","ALDH3B1","ALDOA","ALOX15","AMBP","ANG","ANGPTL1","ANGPTL2",…
D000291DMKR	Correlative	Adnexal Diseases	267	2006	156.458	1.91737e-20	1.43397e-18	["ENSG00000000971","ENSG00000001084","ENSG00000001617","ENSG00000005249","ENSG00000005471","ENSG00000006534","ENSG00000007908","ENSG00000010704","ENSG00000010810","ENSG00000012223","ENSG00000014216","ENSG00000014257","ENSG00000029534","ENSG00000033170","ENSG00000038427","ENSG00000038945","ENSG00000044574","ENSG00000047457","ENSG00000058085","ENSG00000063244","ENSG00000066044","ENSG00000067225","E…	["ABCB4","ABCC3","ABCG2","ACP3","ADAM15","ADAM23","ADIPOQ","ADSL","AGO2","ALDH1A1","ALDH3B1","AMBP","ANG","ANGPTL1","ANGPTL2","ANK1","ANPEP","APAF1","APOA1","APOB","ARSG","ATG3","ATIC","ATP6V1C1","ATP7B","AXL","BAX","BMP2","BSG","CAPN1","CAT","CCDC69","CCL2","CCN2","CCR1","CD163","CDC23","CDKN1B","CFH","CHI3L1","CLIC1 (ENSG00000213719)","CLIC4","COL18A1","COL3A1","COL6A1","COPS5","CP","CRKL","CSF…
D010051DMKR	Correlative	Ovarian Neoplasms	239	1729	134.854	2.79602e-20	2.05165e-18	["ENSG00000000971","ENSG00000001084","ENSG00000001617","ENSG00000005249","ENSG00000005471","ENSG00000006534","ENSG00000010704","ENSG00000010810","ENSG00000012223","ENSG00000014216","ENSG00000014257","ENSG00000029534","ENSG00000033170","ENSG00000038427","ENSG00000038945","ENSG00000044574","ENSG00000047457","ENSG00000058085","ENSG00000063244","ENSG00000066044","ENSG00000067225","ENSG00000067560","E…	["ABCB4","ABCC3","ABCG2","ACP3","ADAM15","ADAM23","ADSL","AGO2","ALDH1A1","ALDH3B1","AMBP","ANG","ANGPTL1","ANGPTL2","ANK1","ANPEP","APAF1","APOA1","ARSG","ATG3","ATP6V1C1","ATP7B","AXL","BAX","BMP2","BSG","CAPN1","CAT","CCDC69","CCL2","CCR1","CD163","CDC23","CDKN1B","CFH","CHI3L1","CLIC1 (ENSG00000213719)","CLIC4","COL18A1","COL3A1","COL6A1","COPS5","CP","CRKL","CSF1","CTSB","CTSD","CTSL","CTTN …
D010049DMKR	Correlative	Ovarian Diseases	266	2002	156.146	2.98864e-20	2.15238e-18	["ENSG00000000971","ENSG00000001084","ENSG00000001617","ENSG00000005249","ENSG00000005471","ENSG00000006534","ENSG00000007908","ENSG00000010704","ENSG00000010810","ENSG00000012223","ENSG00000014216","ENSG00000014257","ENSG00000029534","ENSG00000033170","ENSG00000038427","ENSG00000038945","ENSG00000044574","ENSG00000047457","ENSG00000058085","ENSG00000063244","ENSG00000066044","ENSG00000067225","E…	["ABCB4","ABCC3","ABCG2","ACP3","ADAM15","ADAM23","ADIPOQ","ADSL","AGO2","ALDH1A1","ALDH3B1","AMBP","ANG","ANGPTL1","ANGPTL2","ANK1","ANPEP","APAF1","APOA1","APOB","ARSG","ATG3","ATIC","ATP6V1C1","ATP7B","AXL","BAX","BMP2","BSG","CAPN1","CAT","CCDC69","CCL2","CCN2","CCR1","CD163","CDC23","CDKN1B","CFH","CHI3L1","CLIC1 (ENSG00000213719)","CLIC4","COL18A1","COL3A1","COL6A1","COPS5","CP","CRKL","CSF…
D012871DMKR	Correlative	Skin Diseases	507	4694	366.109	6.29584e-20	4.45173e-18	["ENSG00000000938","ENSG00000000971","ENSG00000001617","ENSG00000002834","ENSG00000005471","ENSG00000006534","ENSG00000007908","ENSG00000007952","ENSG00000008018","ENSG00000008438","ENSG00000010704","ENSG00000010810","ENSG00000011028","ENSG00000012223","ENSG00000014257","ENSG00000019169","ENSG00000021852","ENSG00000023734","ENSG00000029534","ENSG00000029559","ENSG00000031698","ENSG00000033170","E…	["AARS1","ABCB4","ABCC3","ABCE1","ABCG2","ACE","ACLY","ACP1","ACP3","ACSL4","ADAM15","ADAM23","ADAMDEC1","ADAMTS15","ADAMTSL2","ADGRL2","ADIPOQ","AEBP1","AGO2","AKR7A2","ALAD","ALDH1A1","ALDH1L1","ALDH3B1","ALDOA","ALOX15","AMBP","ANG","ANGPTL4","ANK1","ANTXR1","APAF1","APCS","APOA1","APOB","APOD","ARG1","ARHGDIA","ARL2","ASNS","ATG3","ATG7","ATP2B4","ATP7B","AXL","B3GNT7","B4GALNT1","BAG6 (ENSG0…
D009369MMCH	Causal	Neoplasms	429	3788	295.446	7.60697e-20	5.28277e-18	["ENSG00000000938","ENSG00000000971","ENSG00000001617","ENSG00000002834","ENSG00000005249","ENSG00000007908","ENSG00000007952","ENSG00000008952","ENSG00000009335","ENSG00000010671","ENSG00000010810","ENSG00000011028","ENSG00000012223","ENSG00000014216","ENSG00000014257","ENSG00000023734","ENSG00000023909","ENSG00000029559","ENSG00000033170","ENSG00000034152","ENSG00000038274","ENSG00000038427","E…	["ABCC3","ABCE1","ABCG2","ACE","ACP1","ACP3","ACSL4","ADAM15","ADAMTS15","ADAMTS5","ADIPOQ","ADSL","AEBP1","AGO2","AGT","AHCY","AHSA1","ALDH1A1","ALDH1L1","ALDOA","ALOX15","AMBP","ANG","ANGPTL1","ANGPTL2","ANGPTL4","ANPEP","APAF1","APOA1","ARG1","ARHGDIA","ARL2","ARSA","ASL","ASNS","ATG3","ATG7","ATIC","ATP6AP1","AXL","B3GNT5","BAX","BCAM","BMP2","BMP4","BMP5","BMP6","BMPR2","BOC","BSG","BST2","B…
D011014DMKR	Correlative	Pneumonia	114	598	46.6411	9.02806e-20	6.15967e-18	["ENSG00000000971","ENSG00000014257","ENSG00000021852","ENSG00000034152","ENSG00000038274","ENSG00000038427","ENSG00000043462","ENSG00000047457","ENSG00000053371","ENSG00000055955","ENSG00000055957","ENSG00000067182","ENSG00000069329","ENSG00000073754","ENSG00000080824","ENSG00000085265","ENSG00000088827","ENSG00000088888","ENSG00000088926","ENSG00000100030","ENSG00000100031","ENSG00000100979","E…	["ACE","ACP3","AGT","AKR7A2","ALDOA","ANPEP","APOA1","APOC2","APOD","ARG1","BSG","C4BPA","C7","C8A","C8B","CCL2","CCL28","CCR1","CD14","CD163","CD244","CD5L","CFH","CHI3L1","CHST15","CKM","CLEC10A","CLEC5A","CORO1C","CP","CPT1A","CSF1","CTSB","CTSD","CTSL","CTSS","CXCL13","CXCL14","CXCR2","CXCR4","EEF1A1","F11","F8","FCN1","FCRL5","FGA","FGG","FLT1","FPR1","GC","GGT1","HSP90AA1","HSPA8","IFNAR1",…
D000086382DMKR	Correlative	COVID-19	112	587	45.7832	1.82276e-19	1.22219e-17	["ENSG00000000971","ENSG00000014257","ENSG00000021852","ENSG00000034152","ENSG00000038274","ENSG00000038427","ENSG00000043462","ENSG00000047457","ENSG00000053371","ENSG00000055955","ENSG00000055957","ENSG00000067182","ENSG00000069329","ENSG00000073754","ENSG00000080824","ENSG00000085265","ENSG00000088827","ENSG00000088888","ENSG00000088926","ENSG00000100031","ENSG00000100979","ENSG00000100985","E…	["ACE","ACP3","AGT","AKR7A2","ALDOA","ANPEP","APOA1","APOC2","APOD","ARG1","BSG","C4BPA","C7","C8A","C8B","CCL2","CCL28","CCR1","CD14","CD163","CD244","CD5L","CFH","CHST15","CKM","CLEC10A","CLEC5A","CORO1C","CP","CPT1A","CSF1","CTSB","CTSD","CTSL","CTSS","CXCL13","CXCL14","CXCR2","CXCR4","EEF1A1","F11","F8","FCN1","FCRL5","FGA","FGG","FLT1","FPR1","GC","GGT1","HSP90AA1","HSPA8","IFNAR1","IKBKB","…
D011024DMKR	Correlative	Pneumonia, Viral	112	591	46.0952	3.13656e-19	2.05798e-17	["ENSG00000000971","ENSG00000014257","ENSG00000021852","ENSG00000034152","ENSG00000038274","ENSG00000038427","ENSG00000043462","ENSG00000047457","ENSG00000053371","ENSG00000055955","ENSG00000055957","ENSG00000067182","ENSG00000069329","ENSG00000073754","ENSG00000080824","ENSG00000085265","ENSG00000088827","ENSG00000088888","ENSG00000088926","ENSG00000100031","ENSG00000100979","ENSG00000100985","E…	["ACE","ACP3","AGT","AKR7A2","ALDOA","ANPEP","APOA1","APOC2","APOD","ARG1","BSG","C4BPA","C7","C8A","C8B","CCL2","CCL28","CCR1","CD14","CD163","CD244","CD5L","CFH","CHST15","CKM","CLEC10A","CLEC5A","CORO1C","CP","CPT1A","CSF1","CTSB","CTSD","CTSL","CTSS","CXCL13","CXCL14","CXCR2","CXCR4","EEF1A1","F11","F8","FCN1","FCRL5","FGA","FGG","FLT1","FPR1","GC","GGT1","HSP90AA1","HSPA8","IFNAR1","IKBKB","…
D012002DMKR	Correlative	Rectal Diseases	413	3633	283.357	3.228e-19	2.05798e-17	["ENSG00000000971","ENSG00000001084","ENSG00000001617","ENSG00000002834","ENSG00000006534","ENSG00000007908","ENSG00000007952","ENSG00000009335","ENSG00000010704","ENSG00000011028","ENSG00000012223","ENSG00000014257","ENSG00000023734","ENSG00000029534","ENSG00000029559","ENSG00000033170","ENSG00000034152","ENSG00000038274","ENSG00000038427","ENSG00000041357","ENSG00000044574","ENSG00000047457","E…	["ABCC3","ABCG2","ACE","ACP1","ACP3","ACSL1","ADAM15","ADAM23","ADAMTS15","ADIPOQ","ADK","ADSL","AEBP1","AHCY","AHSA1","AKR7A2","ALDH1A1","ALDH3B1","ALOX15","ANG","ANGPTL1","ANGPTL2","ANGPTL4","ANK1","ANPEP","ANTXR1","APAF1","APOA1","APOD","APRT","ARG1","ARMC6","ASL","ASNS","ATG7","ATIC","ATP6AP1","ATP6V1E1","ATP7B","AXL","B3GALT1","B4GALNT1","BAX","BMP2","BMP4","BMP6","BMPR2","BOLA2","BSG","BST1…
D015179DMKR	Correlative	Colorectal Neoplasms	413	3633	283.357	3.228e-19	2.05798e-17	["ENSG00000000971","ENSG00000001084","ENSG00000001617","ENSG00000002834","ENSG00000006534","ENSG00000007908","ENSG00000007952","ENSG00000009335","ENSG00000010704","ENSG00000011028","ENSG00000012223","ENSG00000014257","ENSG00000023734","ENSG00000029534","ENSG00000029559","ENSG00000033170","ENSG00000034152","ENSG00000038274","ENSG00000038427","ENSG00000041357","ENSG00000044574","ENSG00000047457","E…	["ABCC3","ABCG2","ACE","ACP1","ACP3","ACSL1","ADAM15","ADAM23","ADAMTS15","ADIPOQ","ADK","ADSL","AEBP1","AHCY","AHSA1","AKR7A2","ALDH1A1","ALDH3B1","ALOX15","ANG","ANGPTL1","ANGPTL2","ANGPTL4","ANK1","ANPEP","ANTXR1","APAF1","APOA1","APOD","APRT","ARG1","ARMC6","ASL","ASNS","ATG7","ATIC","ATP6AP1","ATP6V1E1","ATP7B","AXL","B3GALT1","B4GALNT1","BAX","BMP2","BMP4","BMP6","BMPR2","BOLA2","BSG","BST1…
D003333DMKR	Correlative	Coronaviridae Infections	116	625	48.747	3.76129e-19	2.28557e-17	["ENSG00000000971","ENSG00000014257","ENSG00000021852","ENSG00000034152","ENSG00000038274","ENSG00000038427","ENSG00000043462","ENSG00000047457","ENSG00000053371","ENSG00000055955","ENSG00000055957","ENSG00000067182","ENSG00000069329","ENSG00000073754","ENSG00000080824","ENSG00000085265","ENSG00000088827","ENSG00000088888","ENSG00000088926","ENSG00000100031","ENSG00000100979","ENSG00000100985","E…	["ACE","ACP3","AGT","AKR7A2","ALDOA","ANPEP","APOA1","APOC2","APOD","ARG1","BSG","C4BPA","C7","C8A","C8B","CCL19","CCL2","CCL28","CCR1","CD14","CD163","CD244","CD5L","CFH","CHST15","CKM","CLEC10A","CLEC5A","CORO1C","CP","CPT1A","CSF1","CTSB","CTSD","CTSL","CTSS","CXCL13","CXCL14","CXCL16","CXCR2","CXCR4","EEF1A1","F11","F8","FCN1","FCRL5","FGA","FGG","FLT1","FPR1","GC","GGT1","HSP90AA1","HSPA8","…
D018352DMKR	Correlative	Coronavirus Infections	116	625	48.747	3.76129e-19	2.28557e-17	["ENSG00000000971","ENSG00000014257","ENSG00000021852","ENSG00000034152","ENSG00000038274","ENSG00000038427","ENSG00000043462","ENSG00000047457","ENSG00000053371","ENSG00000055955","ENSG00000055957","ENSG00000067182","ENSG00000069329","ENSG00000073754","ENSG00000080824","ENSG00000085265","ENSG00000088827","ENSG00000088888","ENSG00000088926","ENSG00000100031","ENSG00000100979","ENSG00000100985","E…	["ACE","ACP3","AGT","AKR7A2","ALDOA","ANPEP","APOA1","APOC2","APOD","ARG1","BSG","C4BPA","C7","C8A","C8B","CCL19","CCL2","CCL28","CCR1","CD14","CD163","CD244","CD5L","CFH","CHST15","CKM","CLEC10A","CLEC5A","CORO1C","CP","CPT1A","CSF1","CTSB","CTSD","CTSL","CTSS","CXCL13","CXCL14","CXCL16","CXCR2","CXCR4","EEF1A1","F11","F8","FCN1","FCRL5","FGA","FGG","FLT1","FPR1","GC","GGT1","HSP90AA1","HSPA8","…
D030341DMKR	Correlative	Nidovirales Infections	116	625	48.747	3.76129e-19	2.28557e-17	["ENSG00000000971","ENSG00000014257","ENSG00000021852","ENSG00000034152","ENSG00000038274","ENSG00000038427","ENSG00000043462","ENSG00000047457","ENSG00000053371","ENSG00000055955","ENSG00000055957","ENSG00000067182","ENSG00000069329","ENSG00000073754","ENSG00000080824","ENSG00000085265","ENSG00000088827","ENSG00000088888","ENSG00000088926","ENSG00000100031","ENSG00000100979","ENSG00000100985","E…	["ACE","ACP3","AGT","AKR7A2","ALDOA","ANPEP","APOA1","APOC2","APOD","ARG1","BSG","C4BPA","C7","C8A","C8B","CCL19","CCL2","CCL28","CCR1","CD14","CD163","CD244","CD5L","CFH","CHST15","CKM","CLEC10A","CLEC5A","CORO1C","CP","CPT1A","CSF1","CTSB","CTSD","CTSL","CTSS","CXCL13","CXCL14","CXCL16","CXCR2","CXCR4","EEF1A1","F11","F8","FCN1","FCRL5","FGA","FGG","FLT1","FPR1","GC","GGT1","HSP90AA1","HSPA8","…
D006331DMKR	Correlative	Heart Diseases	191	1296	101.082	4.48347e-19	2.6825e-17	["ENSG00000000971","ENSG00000002834","ENSG00000005471","ENSG00000007908","ENSG00000008018","ENSG00000010704","ENSG00000010810","ENSG00000023909","ENSG00000035403","ENSG00000038427","ENSG00000047457","ENSG00000051523","ENSG00000063244","ENSG00000066027","ENSG00000067182","ENSG00000069702","ENSG00000070404","ENSG00000070808","ENSG00000071054","ENSG00000072274","ENSG00000072778","ENSG00000076928","E…	["ABCB4","ABCG2","ACADVL","ACE","ACP1","ADAM15","ADD1","ADIPOQ","AEBP1","AGT","ALOX15","ANG","ANGPTL4","APOA1","APOA5","APOB","APOC2","APOC4","APOD","ARCN1","ARHGEF1","ATP6V1E1","BAG6 (ENSG00000204463)","BAX","BMP2","BMP4","BMPR2","BSG","C4BPA","C7","CA1","CAMK2A","CAT","CCL19","CCL2","CCN2","CD14","CD163","CDKN1B","CES1 (ENSG00000198848)","CFH","CHGA (ENSG00000100604)","CHI3L1","CHSY3","CKM","CO…
D006058DMKR	Correlative	Gonadal Disorders	270	2083	162.464	4.76665e-19	2.80871e-17	["ENSG00000000971","ENSG00000001084","ENSG00000001617","ENSG00000005249","ENSG00000005471","ENSG00000006534","ENSG00000007908","ENSG00000010704","ENSG00000010810","ENSG00000012223","ENSG00000014216","ENSG00000014257","ENSG00000029534","ENSG00000033170","ENSG00000038427","ENSG00000038945","ENSG00000044574","ENSG00000047457","ENSG00000058085","ENSG00000063244","ENSG00000066044","ENSG00000067225","E…	["ABCB4","ABCC3","ABCG2","ACP3","ADAM15","ADAM23","ADIPOQ","ADSL","AGO2","ALDH1A1","ALDH3B1","AMBP","ANG","ANGPTL1","ANGPTL2","ANK1","ANPEP","APAF1","APOA1","APOB","ARSG","ATG3","ATIC","ATP6V1C1","ATP7B","AXL","BAX","BMP2","BSG","CAPN1","CAT","CCDC69","CCL2","CCN2","CCR1","CD163","CDC23","CDKN1B","CFH","CHI3L1","CLIC1 (ENSG00000213719)","CLIC4","COL18A1","COL3A1","COL6A1","COPS5","CP","CRKL","CSF…
D005909DMKR	Correlative	Glioblastoma	155	965	75.2654	5.63012e-19	3.22669e-17	["ENSG00000002834","ENSG00000044574","ENSG00000050165","ENSG00000055957","ENSG00000066044","ENSG00000067182","ENSG00000067225","ENSG00000070831","ENSG00000072274","ENSG00000073008","ENSG00000073754","ENSG00000074800","ENSG00000075618","ENSG00000080824","ENSG00000082701","ENSG00000084207","ENSG00000084674","ENSG00000087088","ENSG00000090013","ENSG00000090512","ENSG00000091129","ENSG00000092820","E…	["ABCG2","ADAM15","ADAMTS5","ADD3","AEBP1","APAF1","APCS","APOB","APOC2","APOD","APOF","ATG7","ATP6V1E1","AXL","BAX","BCAN","BLVRB","BMP2","BSG","C4BPA","C7","CA1","CA2","CAT","CCL2","CCN2","CD14","CD180","CD5L","CDC42","CDKN1B","CHGA (ENSG00000100604)","CHI3L1","CLEC5A","COL18A1","COL3A1","COL6A2","CSE1L","CSPG4","CST3","CTSD","CTSL","CTSS","CXADR","CXCL16","CXCR4","DDX5","DKK3","DLL1 (ENSG00000…
D050197DMKR	Correlative	Atherosclerosis	107	555	43.2873	5.64194e-19	3.22669e-17	["ENSG00000000971","ENSG00000007908","ENSG00000038945","ENSG00000042493","ENSG00000049249","ENSG00000064601","ENSG00000071054","ENSG00000079435","ENSG00000084674","ENSG00000087274","ENSG00000092820","ENSG00000100030","ENSG00000100100","ENSG00000100979","ENSG00000100985","ENSG00000101336","ENSG00000101439","ENSG00000101670","ENSG00000102265","ENSG00000102572","ENSG00000102882","ENSG00000104918","E…	["ADAM15","ADAMDEC1","ADD1","ADIPOQ","ALOX15","APCS","APOA1","APOA5","APOB","APOC2","AXL","BMP2","BMP4","BMPR2","BSG","C5AR1","CAMK2G","CAND1","CAPG","CCL19","CCL2","CCN2","CCR1","CD14","CD163","CDKN1B","CFH","CHI3L1","CHSY3","COL6A1","CST3","CTSA","CTSB","CTSC","CTSS","CXCL16","CXCR4","CYBB","CYRIB","ERAP1","ERBB4","EZR","FASN","FPR1","FTH1","GLRX","GM2A","GSK3A","HCK","HSPA4","IFI30","JAK1","KC…
D001254DMKR	Correlative	Astrocytoma	165	1063	82.9089	1.12295e-18	6.32923e-17	["ENSG00000002834","ENSG00000038427","ENSG00000044574","ENSG00000050165","ENSG00000055957","ENSG00000066044","ENSG00000067182","ENSG00000067225","ENSG00000067560","ENSG00000070831","ENSG00000072274","ENSG00000073008","ENSG00000073754","ENSG00000074800","ENSG00000075618","ENSG00000080824","ENSG00000082397","ENSG00000082701","ENSG00000084207","ENSG00000084674","ENSG00000087088","ENSG00000090013","E…	["ABCG2","ADAM15","ADAMTS5","ADD3","AEBP1","ANG","APAF1","APCS","APOB","APOC2","APOD","APOF","ATG7","ATP6V1E1","AXL","BAX","BCAN","BLVRB","BMP2","BSG","C4BPA","C7","CA1","CA2","CAT","CCL2","CCN2","CCN3","CD14","CD180","CD5L","CDC42","CDKN1B","CHGA (ENSG00000100604)","CHI3L1","CLEC5A","COL18A1","COL3A1","COL6A2","CSE1L","CSPG4","CST3","CTSD","CTSL","CTSS","CXADR","CXCL16","CXCR4","DDX5","DKK3","DL…
D010182DMKR	Correlative	Pancreatic Diseases	184	1241	96.792	1.20331e-18	6.68522e-17	["ENSG00000000971","ENSG00000002834","ENSG00000005471","ENSG00000007908","ENSG00000012223","ENSG00000038295","ENSG00000042493","ENSG00000044574","ENSG00000047457","ENSG00000050165","ENSG00000057608","ENSG00000058085","ENSG00000067182","ENSG00000067225","ENSG00000069702","ENSG00000070669","ENSG00000070831","ENSG00000071054","ENSG00000072274","ENSG00000074800","ENSG00000075239","ENSG00000075618","E…	["ABCA13","ABCB4","ABCC3","ABCE1","ABCG2","ACAT1","ACE","ADAM15","ADAM23","ADIPOQ","AGT","ALDH1A1","ALDOA","ALOX15","ANG","ANPEP","APAF1","APOA1","ARHGEF1","ASNS","ATP6V0C","BAX","BSG","CA1","CA2","CAPG","CAT","CCDC69","CCL2","CCN2","CD14","CD82","CDC42","CDKN1B","CEACAM1","CFH","CHGA (ENSG00000100604)","CHGB","CNNM3","COL6A3","COPS5","CP","CPB1","CSF1","CTRB1 (ENSG00000168925)","CTSB","CTSE","CX…
D007414DMKR	Correlative	Intestinal Neoplasms	417	3710	289.362	1.64992e-18	9.03736e-17	["ENSG00000000971","ENSG00000001084","ENSG00000001617","ENSG00000002834","ENSG00000006534","ENSG00000007908","ENSG00000007952","ENSG00000009335","ENSG00000010704","ENSG00000011028","ENSG00000012223","ENSG00000014257","ENSG00000023734","ENSG00000029534","ENSG00000029559","ENSG00000033170","ENSG00000034152","ENSG00000038274","ENSG00000038427","ENSG00000041357","ENSG00000044574","ENSG00000047457","E…	["ABCC3","ABCG2","ACE","ACP1","ACP3","ACSL1","ADAM15","ADAM23","ADAMTS15","ADIPOQ","ADK","ADSL","AEBP1","AHCY","AHSA1","AKR7A2","ALDH1A1","ALDH3B1","ALOX15","ANG","ANGPTL1","ANGPTL2","ANGPTL4","ANK1","ANPEP","ANTXR1","APAF1","APOA1","APOD","APRT","ARG1","ARMC6","ASL","ASNS","ATG7","ATIC","ATP6AP1","ATP6V1E1","ATP6V1F","ATP7B","AXL","B3GALT1","B4GALNT1","BAX","BMP2","BMP4","BMP6","BMPR2","BOLA2","…
D009370MMCH	Causal	Neoplasms by Histologic Type	281	2226	173.617	3.05504e-18	1.65015e-16	["ENSG00000000971","ENSG00000002834","ENSG00000005249","ENSG00000008952","ENSG00000009335","ENSG00000010671","ENSG00000010810","ENSG00000014216","ENSG00000033170","ENSG00000038274","ENSG00000038427","ENSG00000044574","ENSG00000049249","ENSG00000050165","ENSG00000051523","ENSG00000055130","ENSG00000058085","ENSG00000066044","ENSG00000067182","ENSG00000067225","ENSG00000067560","ENSG00000068366","E…	["ABCC3","ABCG2","ACP1","ACSL4","ADAMTS5","ADSL","AEBP1","AGO2","AHCY","AHSA1","ALDH1A1","AMBP","ANG","ANGPTL2","ANGPTL4","ANPEP","APAF1","ARHGDIA","ASL","ASNS","ATG3","ATG7","ATIC","ATP6AP1","BAX","BMP2","BMP4","BMP5","BMP6","BOC","BSG","BST2","BTK","CA3","CADM4","CAMK2A","CAPN1","CAT","CCL19","CCL2","CCM2","CCN2","CCN3","CCR1","CD82","CDC42","CDKN1B","CEACAM1","CFH","CHGB","CHRDL1","CISD2","CLE…
D001523DMKR	Correlative	Mental Disorders	442	4025	313.931	6.33993e-18	3.37753e-16	["ENSG00000000971","ENSG00000001084","ENSG00000001617","ENSG00000002834","ENSG00000004939","ENSG00000005249","ENSG00000007908","ENSG00000009335","ENSG00000010704","ENSG00000010810","ENSG00000012223","ENSG00000014216","ENSG00000016864","ENSG00000021852","ENSG00000023909","ENSG00000029534","ENSG00000034152","ENSG00000036448","ENSG00000038427","ENSG00000038945","ENSG00000044574","ENSG00000047457","E…	["ABCG2","ABCG4","ABHD14A","ACADVL","ACAN","ACAT1","ACE","ACLY","ACO1","ACOT7","ACP1","ACSL1","ACSL4","ACTN3","ACTR1A","ADAM23","ADCY7","ADD1","ADGRL2","ADIPOQ","ADSL","AEBP1","AGO2","AGRN","AGT","AHCY","AK1","AKR7A2","ALDH1A1","ALDH1L1","ALDOA","ALOX15","AMBP","ANG","ANK1","ANPEP","APAF1","APCS","APLP1","APOA1","APOB","APOC2","APOC4","APOD","APPL1","ARCN1","ARG1","ARHGEF1","ARSA","ATG7","ATP2B4"…
D008171DMKR	Correlative	Lung Diseases	537	5161	402.533	9.05153e-18	4.75695e-16	["ENSG00000000971","ENSG00000001084","ENSG00000001617","ENSG00000001629","ENSG00000002834","ENSG00000004059","ENSG00000005249","ENSG00000005471","ENSG00000006534","ENSG00000007908","ENSG00000007952","ENSG00000008952","ENSG00000009335","ENSG00000010704","ENSG00000010810","ENSG00000012223","ENSG00000014257","ENSG00000021852","ENSG00000023734","ENSG00000029534","ENSG00000029559","ENSG00000033170","E…	["ABCA13","ABCB4","ABCC3","ABCE1","ABCG2","ABCG4","ACE","ACLY","ACOT7","ACOX1","ACP1","ACP3","ADAM15","ADAM23","ADAMDEC1","ADAMTS5","ADD1","ADGRE1","ADGRG3","ADIPOQ","AEBP1","AGO2","AGT","AKR7A2","ALDH1A1","ALDH1L1","ALDH3B1","ALDOA","ALOX15","AMBP","ANG","ANGPTL2","ANK1","ANKIB1","ANPEP","AOAH","APAF1","APCS","APOA1","APOB","APOC2","APOD","APRT","ARF5","ARG1","ARHGDIA","ARHGEF1","ARSA","ASNS","A…
D012141DMKR	Correlative	Respiratory Tract Infections	128	753	58.7304	9.34411e-18	4.84523e-16	["ENSG00000000971","ENSG00000012223","ENSG00000014257","ENSG00000021852","ENSG00000034152","ENSG00000038274","ENSG00000038427","ENSG00000043462","ENSG00000047457","ENSG00000053371","ENSG00000055955","ENSG00000055957","ENSG00000067182","ENSG00000069329","ENSG00000072274","ENSG00000073754","ENSG00000079308","ENSG00000080824","ENSG00000085265","ENSG00000088827","ENSG00000088888","ENSG00000088926","E…	["ACE","ACP3","AGT","AKR7A2","ALDOA","ALOX15","ANPEP","APOA1","APOC2","APOD","ARG1","BPIFA1","BSG","C4BPA","C7","C8A","C8B","CCL2","CCL28","CCR1","CD14","CD163","CD244","CD5L","CFH","CHI3L1","CHST15","CKM","CLEC10A","CLEC5A","CLEC7A","CORO1C","CP","CPT1A","CSF1","CTSB","CTSD","CTSL","CTSS","CXCL13","CXCL14","CXCR2","CXCR4","EEF1A1","F11","F8","FCN1","FCRL5","FGA","FGG","FLT1","FPR1","GC","GGT1","…
D009468DMKR	Correlative	Neuromuscular Diseases	188	1305	101.784	1.06986e-17	5.47461e-16	["ENSG00000005471","ENSG00000007908","ENSG00000010704","ENSG00000023697","ENSG00000023734","ENSG00000024048","ENSG00000029559","ENSG00000035403","ENSG00000038427","ENSG00000038945","ENSG00000041357","ENSG00000044574","ENSG00000047457","ENSG00000058085","ENSG00000063601","ENSG00000064225","ENSG00000067182","ENSG00000067560","ENSG00000069702","ENSG00000070756","ENSG00000070831","ENSG00000072518","E…	["AARS1","ABCB4","ABCC3","ACADS","ACADVL","ACLY","ADAMTS5","ADD2","ADD3","ALAD","ALOX15","ANG","APLP1","APOA1","APOC2","APOD","ARSG","ATP6V1B2","BAX","BCAN","BMP1","BMP4","C1QB","CA3","CAND1","CAT","CCL19","CCL2","CD14","CD163","CDC42","CHGA (ENSG00000100604)","CHGB","CKM","COL3A1","COL5A1","COL6A1","COL6A2","COL6A3","COLEC12","CP","CSF1","CSPG4","CST3","CTSB","CTSD","CXCL13","CXCL14","CXCL16","C…
D003108DMKR	Correlative	Colonic Diseases	423	3819	297.864	1.23888e-17	6.25715e-16	["ENSG00000000971","ENSG00000001084","ENSG00000001617","ENSG00000002834","ENSG00000006534","ENSG00000007908","ENSG00000007952","ENSG00000009335","ENSG00000010704","ENSG00000011028","ENSG00000012223","ENSG00000014257","ENSG00000023734","ENSG00000029534","ENSG00000029559","ENSG00000033170","ENSG00000034152","ENSG00000038274","ENSG00000038427","ENSG00000041357","ENSG00000044574","ENSG00000047457","E…	["ABCC3","ABCG2","ACAT1","ACE","ACP1","ACP3","ACSL1","ADAM15","ADAM23","ADAMTS15","ADIPOQ","ADK","ADSL","AEBP1","AHCY","AHSA1","AKR7A2","ALDH1A1","ALDH3B1","ALOX15","ANG","ANGPTL1","ANGPTL2","ANGPTL4","ANK1","ANPEP","ANTXR1","APAF1","APOA1","APOD","APRT","ARG1","ARMC6","ASL","ASNS","ATG7","ATIC","ATP6AP1","ATP6V1E1","ATP7B","AXL","B3GALT1","B4GALNT1","BAX","BMP2","BMP4","BMP6","BMPR2","BOLA2","BS…
D009371MMCH	Causal	Neoplasms by Site	365	3162	246.621	1.28949e-17	6.42928e-16	["ENSG00000000938","ENSG00000001617","ENSG00000002834","ENSG00000007908","ENSG00000007952","ENSG00000008952","ENSG00000009335","ENSG00000010810","ENSG00000011028","ENSG00000012223","ENSG00000014257","ENSG00000023734","ENSG00000023909","ENSG00000029559","ENSG00000033170","ENSG00000034152","ENSG00000038274","ENSG00000038427","ENSG00000042493","ENSG00000044574","ENSG00000050165","ENSG00000051523","E…	["ABCC3","ABCE1","ABCG2","ACE","ACP3","ACSL4","ADAM15","ADAMTS15","ADIPOQ","ADSL","AEBP1","AGO2","AGT","AHCY","AHSA1","ALDH1A1","ALDH1L1","ALDOA","ALOX15","AMBP","ANG","ANGPTL1","ANGPTL2","ANGPTL4","ANPEP","APAF1","ARG1","ARHGDIA","ARL2","ARSA","ASL","ATG7","ATP6AP1","AXL","B3GNT5","BAX","BCAM","BMP2","BMP4","BMP5","BMP6","BMPR2","BSG","BST2","CA2","CA3","CAD","CADM4","CAPG","CAT","CBR1","CCDC80"…
D002908DMKR	Correlative	Chronic Disease	199	1424	111.065	2.82995e-17	1.38802e-15	["ENSG00000000971","ENSG00000007908","ENSG00000010671","ENSG00000010704","ENSG00000012223","ENSG00000036448","ENSG00000038427","ENSG00000044574","ENSG00000049249","ENSG00000051523","ENSG00000067182","ENSG00000067225","ENSG00000070669","ENSG00000071553","ENSG00000080824","ENSG00000082701","ENSG00000082898","ENSG00000084207","ENSG00000084674","ENSG00000084774","ENSG00000085733","ENSG00000086967","E…	["ABCC3","ABCG2","ACE","ACP1","ADGRG3","ADIPOQ","AGO2","AGT","ALOX15","ANG","ANGPTL4","ANPEP","APAF1","APOA1","APOB","APOD","ASNS","ATP6AP1","AXL","BAX","BMP4","BMP6","BOC","BTK","CA1","CA2","CA3","CAD","CAT","CCL19","CCL2","CCR1","CD14","CD163","CD177","CD180","CD244","CD34","CDKN1B","CES1 (ENSG00000198848)","CFH","CHGA (ENSG00000100604)","CHI3L1","CLEC6A","COL3A1","CORO1A","CPA1","CPB1","CRKL",…
D007410DMKR	Correlative	Intestinal Diseases	440	4033	314.555	2.85528e-17	1.38802e-15	["ENSG00000000971","ENSG00000001084","ENSG00000001617","ENSG00000002834","ENSG00000006534","ENSG00000007908","ENSG00000007952","ENSG00000009335","ENSG00000010704","ENSG00000011028","ENSG00000012223","ENSG00000014257","ENSG00000023734","ENSG00000029534","ENSG00000029559","ENSG00000033170","ENSG00000034152","ENSG00000038274","ENSG00000038427","ENSG00000041357","ENSG00000044574","ENSG00000047457","E…	["ABCC3","ABCG2","ACAT1","ACE","ACP1","ACP3","ACSL1","ADAM15","ADAM23","ADAMTS15","ADIPOQ","ADK","ADSL","AEBP1","AHCY","AHSA1","AKR7A2","ALDH1A1","ALDH3B1","ALOX15","ANG","ANGPTL1","ANGPTL2","ANGPTL4","ANK1","ANPEP","ANTXR1","APAF1","APOA1","APOD","APRT","ARG1","ARMC6","ASL","ASNS","ATG7","ATIC","ATP6AP1","ATP6V1E1","ATP6V1F","ATP7B","AXL","B3GALT1","B4GALNT1","BAX","BMP2","BMP4","BMP6","BMPR2","…
D010190DMKR	Correlative	Pancreatic Neoplasms	171	1157	90.2404	3.49563e-17	1.67833e-15	["ENSG00000000971","ENSG00000002834","ENSG00000005471","ENSG00000007908","ENSG00000038295","ENSG00000042493","ENSG00000044574","ENSG00000050165","ENSG00000057608","ENSG00000058085","ENSG00000067182","ENSG00000067225","ENSG00000069702","ENSG00000070669","ENSG00000070831","ENSG00000071054","ENSG00000072274","ENSG00000074800","ENSG00000075239","ENSG00000075618","ENSG00000076928","ENSG00000079385","E…	["ABCA13","ABCB4","ABCC3","ABCE1","ABCG2","ACAT1","ACE","ADAM15","ADAM23","ADIPOQ","AGT","ALDH1A1","ALDOA","ALOX15","ANG","ANPEP","APAF1","APOA1","ARHGEF1","ASNS","ATP6V0C","BAX","BSG","CA1","CA2","CAPG","CAT","CCDC69","CCL2","CCN2","CD14","CD82","CDC42","CDKN1B","CEACAM1","CFH","CHGA (ENSG00000100604)","CHGB","CNNM3","COL6A3","COPS5","CSF1","CTRB1 (ENSG00000168925)","CTSB","CTSE","CXCL16","CXCR2…
D044882DMKR	Correlative	Glucose Metabolism Disorders	176	1205	93.9842	3.66939e-17	1.74028e-15	["ENSG00000007908","ENSG00000008018","ENSG00000009335","ENSG00000010704","ENSG00000010810","ENSG00000035403","ENSG00000038295","ENSG00000047249","ENSG00000047457","ENSG00000050165","ENSG00000051523","ENSG00000058668","ENSG00000064225","ENSG00000067182","ENSG00000070831","ENSG00000071553","ENSG00000072274","ENSG00000076928","ENSG00000079435","ENSG00000081479","ENSG00000082701","ENSG00000084674","E…	["AARS1","ACE","ACLY","ACP1","ACSL1","ADD1","ADIPOQ","AEBP1","AGT","ALAD","AMBP","ANGPTL2","APOA1","APOA5","APOB","APOC2","APOD","APPL1","ARAP1","ARHGEF1","ARL1","ATP2B4","ATP6AP1","ATP6V1H","BAX","BMP2","BMP6","CA2","CAT","CBR1","CCL2","CCN2","CD163","CD34","CDC23","CDC42","CHI3L1","CISD2","COPS2","COPS5","CP","CST3","CTSD","CTSS","CUBN","CXADR","CYBA","DKK3","EEF1A1","ERAP1","FKRP","FLII (ENSG0…
D005770DMKR	Correlative	Gastrointestinal Neoplasms	581	5739	447.614	4.75359e-17	2.22731e-15	["ENSG00000000938","ENSG00000000971","ENSG00000001084","ENSG00000001617","ENSG00000002834","ENSG00000005471","ENSG00000006534","ENSG00000007908","ENSG00000007952","ENSG00000008952","ENSG00000009335","ENSG00000010671","ENSG00000010704","ENSG00000010810","ENSG00000011028","ENSG00000012223","ENSG00000014257","ENSG00000016864","ENSG00000023734","ENSG00000029534","ENSG00000029559","ENSG00000033170","E…	["AARS1","ABCA13","ABCB4","ABCC3","ABCG2","ACADS","ACADVL","ACAN","ACAT1","ACE","ACLY","ACOT7","ACP1","ACP3","ACSL1","ACSL4","ACTN3","ADAM15","ADAM23","ADAMDEC1","ADAMTS15","ADAMTS5","ADAMTSL4","ADCY7","ADD1","ADD2","ADD3","ADIPOQ","ADK","ADPRH","ADSL","AEBP1","AGL","AGRN","AGT","AHCY","AHSA1","AKR7A2","ALDH1A1","ALDH3B1","ALDOA","ALOX15","AMBP","ANG","ANGPTL1","ANGPTL2","ANGPTL4","ANK1","ANPEP",…
D009135DMKR	Correlative	Muscular Diseases	92	468	36.5018	5.33927e-17	2.47195e-15	["ENSG00000035403","ENSG00000038427","ENSG00000041357","ENSG00000044574","ENSG00000047457","ENSG00000063601","ENSG00000069702","ENSG00000072778","ENSG00000073008","ENSG00000075340","ENSG00000089199","ENSG00000089280","ENSG00000090861","ENSG00000091136","ENSG00000100804","ENSG00000101384","ENSG00000102024","ENSG00000102144","ENSG00000102265","ENSG00000104879","ENSG00000105290","ENSG00000105993","E…	["AARS1","ACADS","ACADVL","ACLY","ADAMTS5","ADD2","APLP1","APOC2","BCAN","BMP1","BMP4","CAND1","CCL19","CCL2","CD163","CHGB","CKM","COL3A1","COL5A1","COL6A1","COL6A2","COL6A3","COLEC12","CP","CSPG4","CXCL14","DCTN1","DNAJB6","ENPP2","EXTL1","FBN1","FKRP","FUS","GARS1","HSD11B1","HSP90B1","HSPA5","IFI30","INSR","JAG1","KRT6A","LAMA2","LAMB1","LBP","LCP1","LMNA","LOX","LTBP3","MBNL2","MMP13","MMP14…
D003920DMKR	Correlative	Diabetes Mellitus	173	1190	92.8143	1.14338e-16	5.2313e-15	["ENSG00000007908","ENSG00000008018","ENSG00000009335","ENSG00000010704","ENSG00000010810","ENSG00000035403","ENSG00000038295","ENSG00000047249","ENSG00000047457","ENSG00000050165","ENSG00000051523","ENSG00000058668","ENSG00000064225","ENSG00000067182","ENSG00000070831","ENSG00000071553","ENSG00000072274","ENSG00000076928","ENSG00000079435","ENSG00000081479","ENSG00000082701","ENSG00000084674","E…	["AARS1","ACE","ACLY","ACP1","ACSL1","ADD1","ADIPOQ","AEBP1","AGT","ALAD","AMBP","ANGPTL2","APOA1","APOA5","APOB","APOC2","APOD","APPL1","ARAP1","ARHGEF1","ARL1","ATP2B4","ATP6AP1","ATP6V1H","BAX","BMP2","BMP6","CA2","CAT","CBR1","CCL2","CCN2","CD163","CD34","CDC23","CDC42","CHI3L1","CISD2","COPS2","COPS5","CP","CST3","CTSD","CTSS","CUBN","CXADR","CYBA","DKK3","EEF1A1","ERAP1","FKRP","FLII (ENSG0…
D012140DMKR	Correlative	Respiratory Tract Diseases	545	5322	415.09	1.43252e-16	6.47798e-15	["ENSG00000000971","ENSG00000001084","ENSG00000001617","ENSG00000001629","ENSG00000002834","ENSG00000004059","ENSG00000005249","ENSG00000005471","ENSG00000006534","ENSG00000007908","ENSG00000007952","ENSG00000008952","ENSG00000009335","ENSG00000010704","ENSG00000010810","ENSG00000012223","ENSG00000014257","ENSG00000021852","ENSG00000023734","ENSG00000029534","ENSG00000029559","ENSG00000033170","E…	["ABCA13","ABCB4","ABCC3","ABCE1","ABCG2","ABCG4","ACE","ACLY","ACOT7","ACOX1","ACP1","ACP3","ADAM15","ADAM23","ADAMDEC1","ADAMTS5","ADD1","ADGRE1","ADGRG3","ADIPOQ","AEBP1","AGO2","AGT","AKR7A2","ALDH1A1","ALDH1L1","ALDH3B1","ALDOA","ALOX15","AMBP","ANG","ANGPTL2","ANK1","ANKIB1","ANPEP","AOAH","APAF1","APCS","APOA1","APOB","APOC2","APOD","APRT","ARF5","ARG1","ARHGDIA","ARHGEF1","ARSA","ASNS","A…
D005767DMKR	Correlative	Gastrointestinal Diseases	600	6008	468.595	1.83271e-16	8.19243e-15	["ENSG00000000938","ENSG00000000971","ENSG00000001084","ENSG00000001617","ENSG00000002834","ENSG00000005471","ENSG00000006534","ENSG00000007908","ENSG00000007952","ENSG00000008952","ENSG00000009335","ENSG00000010671","ENSG00000010704","ENSG00000010810","ENSG00000011028","ENSG00000012223","ENSG00000014257","ENSG00000016864","ENSG00000023734","ENSG00000029534","ENSG00000029559","ENSG00000033170","E…	["AARS1","ABCA13","ABCB4","ABCC3","ABCG2","ACADS","ACADVL","ACAN","ACAT1","ACE","ACLY","ACOT7","ACP1","ACP3","ACSL1","ACSL4","ACTN3","ADAM15","ADAM23","ADAMDEC1","ADAMTS15","ADAMTS5","ADAMTSL4","ADCY7","ADD1","ADD2","ADD3","ADIPOQ","ADK","ADPRH","ADSL","AEBP1","AGL","AGRN","AGT","AHCY","AHSA1","AKR7A2","ALDH1A1","ALDH3B1","ALDOA","ALOX15","AMBP","ANG","ANGPTL1","ANGPTL2","ANGPTL4","ANK1","ANPEP",…
D051437DMKR	Correlative	Renal Insufficiency	95	501	39.0756	1.87184e-16	8.27225e-15	["ENSG00000007908","ENSG00000051523","ENSG00000067182","ENSG00000080824","ENSG00000084207","ENSG00000084774","ENSG00000091704","ENSG00000100902","ENSG00000100979","ENSG00000101384","ENSG00000101439","ENSG00000102265","ENSG00000104918","ENSG00000105426","ENSG00000106052","ENSG00000106333","ENSG00000106366","ENSG00000108691","ENSG00000110324","ENSG00000110799","ENSG00000113594","ENSG00000114867","E…	["ACE","ADIPOQ","ANGPTL4","ANPEP","BMP4","BMP6","BOC","CA1","CA3","CAD","CCL19","CCL2","CD163","CES1 (ENSG00000198848)","CLEC6A","CPA1","CPB1","CSF1","CST3","CTSD","CTSL","CXCL16","CYBA","DCTN1","EFEMP1","EIF4G1","FGF23","GAS6","GC","GDF15","GDF2","GHRL","GLO1","GSTP1","HSD11B1","HSP90AA1","IGFBP1","IGFBP2","IGFBP4","IL10RA","ITGAM","JAG1","KLK1","LBP","LCN2","LDLR","LGALS9","LIFR","LMAN2","LYVE1…
D014591DMKR	Correlative	Uterine Diseases	218	1640	127.912	2.04511e-16	8.93646e-15	["ENSG00000000938","ENSG00000001617","ENSG00000010704","ENSG00000010810","ENSG00000012223","ENSG00000024048","ENSG00000038427","ENSG00000047457","ENSG00000050165","ENSG00000058085","ENSG00000061987","ENSG00000067225","ENSG00000067560","ENSG00000069702","ENSG00000070404","ENSG00000070808","ENSG00000072274","ENSG00000074800","ENSG00000076356","ENSG00000079385","ENSG00000079805","ENSG00000080824","E…	["ABCA13","ABCG2","ACE","ADAMTS5","ADIPOQ","ADSL","AGL","ALDOA","ANG","APAF1","APOC2","APOC4","APOD","BAX","BPIFB1","BSG","C4BPA","CADM3","CAMK2A","CAND1","CAT","CBR1","CCL19","CCL2","CCN2","CD34","CD55","CD82","CDKN1B","CEACAM1","CHI3L1","CISD2","CNTN3","COL6A1","COL6A2","CORIN","CP","CRKL","CSE1L","CSF1","CTSB","CTSC","CTSD","CTSL","CTSS","CXADR","CXCL13","CXCL14","CXCL16","CXCR2","CXCR4","CYTL…
D001941DMKR	Correlative	Breast Diseases	421	3856	300.749	2.23366e-16	9.65188e-15	["ENSG00000000938","ENSG00000001617","ENSG00000002834","ENSG00000005471","ENSG00000006534","ENSG00000007908","ENSG00000007952","ENSG00000008018","ENSG00000010704","ENSG00000010810","ENSG00000011028","ENSG00000012223","ENSG00000023734","ENSG00000029534","ENSG00000029559","ENSG00000031698","ENSG00000033170","ENSG00000034152","ENSG00000035403","ENSG00000038427","ENSG00000042493","ENSG00000044574","E…	["AARS1","ABCB4","ABCC3","ABCE1","ABCG2","ACE","ACP1","ACSL4","ADAM15","ADAM23","ADAMTS15","ADAMTSL2","ADGRL2","ADIPOQ","AEBP1","AGO2","AKR7A2","ALDH1A1","ALDH1L1","ALDH3B1","ALDOA","ALOX15","ANG","ANGPTL4","ANK1","ANTXR1","APCS","APOA1","APOB","APOD","ARHGDIA","ARL2","ASNS","ATG3","ATG7","ATP2B4","ATP7B","AXL","B3GNT7","B4GALNT1","BAX","BMP1","BMP2","BMP4","BMP6","BMPR2","BOLA2","BSG","BST2","CA…
D007676DMKR	Correlative	Kidney Failure, Chronic	83	408	31.822	2.41664e-16	1.03278e-14	["ENSG00000007908","ENSG00000051523","ENSG00000067182","ENSG00000084774","ENSG00000091704","ENSG00000100979","ENSG00000101439","ENSG00000102265","ENSG00000104918","ENSG00000105426","ENSG00000106333","ENSG00000106366","ENSG00000108691","ENSG00000110324","ENSG00000110799","ENSG00000113594","ENSG00000114867","ENSG00000115380","ENSG00000115457","ENSG00000115828","ENSG00000116962","ENSG00000117450","E…	["ACE","ADIPOQ","ANGPTL4","BMP4","BMP6","BOC","CA1","CA3","CAD","CCL19","CCL2","CD163","CES1 (ENSG00000198848)","CLEC6A","CPA1","CPB1","CSF1","CST3","CTSD","CTSL","CXCL16","CYBA","DCTN1","EFEMP1","EIF4G1","FGF23","GAS6","GDF15","GDF2","GHRL","GLO1","HSD11B1","IGFBP1","IGFBP2","IGFBP4","IL10RA","ITGAM","LCN2","LDLR","LGALS9","LIFR","LMAN2","LYVE1","MERTK","MINDY1","MMP12","NAPSA","NGF","NID1","NPP…
D001943DMKR	Correlative	Breast Neoplasms	420	3855	300.671	3.66664e-16	1.54995e-14	["ENSG00000000938","ENSG00000001617","ENSG00000002834","ENSG00000005471","ENSG00000006534","ENSG00000007908","ENSG00000007952","ENSG00000008018","ENSG00000010704","ENSG00000010810","ENSG00000011028","ENSG00000012223","ENSG00000023734","ENSG00000029534","ENSG00000029559","ENSG00000031698","ENSG00000033170","ENSG00000034152","ENSG00000035403","ENSG00000038427","ENSG00000042493","ENSG00000044574","E…	["AARS1","ABCB4","ABCC3","ABCE1","ABCG2","ACE","ACP1","ACSL4","ADAM15","ADAM23","ADAMTS15","ADAMTSL2","ADGRL2","ADIPOQ","AEBP1","AGO2","AKR7A2","ALDH1A1","ALDH1L1","ALDH3B1","ALDOA","ALOX15","ANG","ANGPTL4","ANK1","ANTXR1","APCS","APOA1","APOB","APOD","ARHGDIA","ARL2","ASNS","ATG3","ATG7","ATP2B4","ATP7B","AXL","B3GNT7","B4GALNT1","BAX","BMP1","BMP2","BMP4","BMP6","BMPR2","BOLA2","BSG","BST2","CA…
D014652MMCH	Causal	Vascular Diseases	100	549	42.8194	4.72631e-16	1.97641e-14	["ENSG00000007908","ENSG00000023909","ENSG00000051523","ENSG00000064601","ENSG00000067182","ENSG00000067560","ENSG00000069702","ENSG00000070018","ENSG00000070831","ENSG00000073008","ENSG00000080824","ENSG00000082898","ENSG00000084674","ENSG00000087274","ENSG00000088926","ENSG00000100030","ENSG00000100299","ENSG00000100985","ENSG00000101336","ENSG00000101439","ENSG00000101444","ENSG00000101557","E…	["ACE","ADD1","ADIPOQ","AGO2","AGT","AHCY","ALOX15","APCS","APOA1","APOB","ARSA","BMP4","BMP5","BMP6","BMPR2","CCL19","CCL2","CCM2","CCN2","CCR1","CDC42","CLIC4","COL3A1","COL5A1","CSF1","CST3","CTSA","CTSB","CXCL16","CXCR4","CYBA","EFEMP2","EIF4E","ELOB","F11","F8","FBN1","FGG","GCLM","GHRL","GLA","HCK","HSP90AA1","HSP90B1","HSPB1","HSPD1","IGF1R","IKBKB","INSR","JAK1","LAMA5","LDLR","LIPG","LPL…
D005910DMKR	Correlative	Glioma	205	1522	118.709	4.97714e-16	2.05916e-14	["ENSG00000002834","ENSG00000009335","ENSG00000034152","ENSG00000038427","ENSG00000044574","ENSG00000050165","ENSG00000055130","ENSG00000055957","ENSG00000058085","ENSG00000066044","ENSG00000067182","ENSG00000067225","ENSG00000067560","ENSG00000070808","ENSG00000070831","ENSG00000072274","ENSG00000073008","ENSG00000073754","ENSG00000074800","ENSG00000075618","ENSG00000080824","ENSG00000082397","E…	["ABCC3","ABCG2","ADAM15","ADAMTS5","ADD3","AEBP1","ANG","APAF1","APCS","APOB","APOC2","APOD","APOF","ARCN1","ARHGDIA","ATG7","ATP6V1E1","AXL","BAX","BCAN","BLVRB","BMP2","BSG","C4BPA","C7","CA1","CA2","CAMK2A","CAT","CCL2","CCN2","CCN3","CD14","CD180","CD5L","CDC42","CDKN1B","CHGA (ENSG00000100604)","CHI3L1","CISD2","CLCN2","CLEC5A","COL18A1","COL3A1","COL6A2","COPS5","CSE1L","CSPG4","CST3","CTS…
D009369TTGT	Preventative	Neoplasms	287	2375	185.239	5.27349e-16	2.15567e-14	["ENSG00000000938","ENSG00000001617","ENSG00000002834","ENSG00000007908","ENSG00000007952","ENSG00000009335","ENSG00000010671","ENSG00000014257","ENSG00000023909","ENSG00000034152","ENSG00000038274","ENSG00000038427","ENSG00000042493","ENSG00000044574","ENSG00000049249","ENSG00000050165","ENSG00000051523","ENSG00000055130","ENSG00000058085","ENSG00000060491","ENSG00000066044","ENSG00000067182","E…	["ABCE1","ABCG2","ACE","ACLY","ACP3","ADAM15","ADAMTS5","ADD1","ADIPOQ","ADSL","AEBP1","AGO2","AGT","ALDH1A1","ALDOA","ALOX15","AMBP","ANG","ANGPTL2","ANGPTL4","ANPEP","APAF1","APOD","ARF4","ARHGEF1","ASL","ASNS","ATG7","ATP7B","AXL","BAX","BMP2","BMP4","BMP5","BMP6","BMPR2","BSG","BST2","BTK","CA2","CAPG","CCL19","CCL2","CCN2","CCR1","CD55","CD82","CDC42","CDKN1B","CEACAM1","CHI3L1","CISD2","CLC…
D017202DMKR	Correlative	Myocardial Ischemia	108	617	48.123	5.32128e-16	2.15567e-14	["ENSG00000000971","ENSG00000007908","ENSG00000008018","ENSG00000010704","ENSG00000010810","ENSG00000023909","ENSG00000038427","ENSG00000047457","ENSG00000051523","ENSG00000067182","ENSG00000070808","ENSG00000072274","ENSG00000076928","ENSG00000084674","ENSG00000087274","ENSG00000088827","ENSG00000088926","ENSG00000095970","ENSG00000100031","ENSG00000100902","ENSG00000100979","ENSG00000100985","E…	["ACE","ACP1","ADD1","ADIPOQ","AGT","ALOX15","ANG","ANGPTL4","APOA1","APOA5","APOB","APOC2","APOC4","APOD","ARHGEF1","BAG6 (ENSG00000204463)","BMP4","BMPR2","BSG","C7","CA1","CAMK2A","CAT","CCL19","CCL2","CCN2","CD14","CD163","CFH","CHI3L1","CHSY3","COL18A1","COL3A1","CP","CSF1","CST3","CUBN","CXCL16","CXCR4","CYBA","CYBB","DLL1 (ENSG00000198719)","DNASE1","EEF2","ETF1","F11","FGG","FLT1","FYN","…
D014594DMKR	Correlative	Uterine Neoplasms	210	1578	123.076	7.50167e-16	3.00763e-14	["ENSG00000000938","ENSG00000001617","ENSG00000010704","ENSG00000010810","ENSG00000012223","ENSG00000024048","ENSG00000038427","ENSG00000047457","ENSG00000050165","ENSG00000058085","ENSG00000061987","ENSG00000067225","ENSG00000067560","ENSG00000069702","ENSG00000070404","ENSG00000070808","ENSG00000072274","ENSG00000074800","ENSG00000076356","ENSG00000079385","ENSG00000079805","ENSG00000080824","E…	["ABCA13","ABCG2","ACE","ADAMTS5","ADIPOQ","ADSL","AGL","ANG","APAF1","APOC2","APOC4","APOD","BAX","BPIFB1","BSG","C4BPA","CADM3","CAMK2A","CAND1","CAT","CBR1","CCL19","CCL2","CCN2","CD34","CD55","CD82","CDKN1B","CEACAM1","CHI3L1","CISD2","CNTN3","COL6A1","COL6A2","CORIN","CP","CRKL","CSE1L","CSF1","CTSB","CTSC","CTSD","CTSL","CTSS","CXADR","CXCL14","CXCL16","CXCR2","CXCR4","CYTL1","DHX9","DKK3",…
D002292DMKR	Correlative	Carcinoma, Renal Cell	152	1018	79.3991	1.08695e-15	4.31341e-14	["ENSG00000000938","ENSG00000000971","ENSG00000001617","ENSG00000007908","ENSG00000009335","ENSG00000010810","ENSG00000035403","ENSG00000038427","ENSG00000047457","ENSG00000050165","ENSG00000055130","ENSG00000067225","ENSG00000069702","ENSG00000072274","ENSG00000075239","ENSG00000077943","ENSG00000082397","ENSG00000082701","ENSG00000086967","ENSG00000087088","ENSG00000090512","ENSG00000099810","E…	["ABCA13","ABCG2","ACAT1","ACE","AGT","ALAD","ALDH1A1","ALDH1L1","ALOX15","AMBP","ANGPTL2","ANGPTL4","ANPEP","APAF1","APOA1","APOC2","ATG7","AXL","BAX","BMPR2","BSG","BST2","C1QB","C1QC","C4BPA","C7","CA2","CADM4","CCL2","CCN3","CD163","CDH16","CDKN1B","CFH","CNTN3","COL14A1","COL18A1","COL3A1","COPS5","CORO1A","CP","CPT1A","CSF1","CSPG4","CUL1","CXCL14","CXCL16","CXCR2","CXCR4","DKK3","EIF4E","E…
D006425DMKR	Correlative	Hemic and Lymphatic Diseases	356	3150	245.685	1.24343e-15	4.88456e-14	["ENSG00000000971","ENSG00000001084","ENSG00000004939","ENSG00000006016","ENSG00000007908","ENSG00000010671","ENSG00000010704","ENSG00000010810","ENSG00000012223","ENSG00000014257","ENSG00000024048","ENSG00000029534","ENSG00000029559","ENSG00000038295","ENSG00000043462","ENSG00000044574","ENSG00000047457","ENSG00000049249","ENSG00000050165","ENSG00000051523","ENSG00000067182","ENSG00000067560","E…	["ABCC3","ABCG2","ACE","ACO1","ACP1","ACP3","ACSL1","ACY3","ADAM15","ADAMDEC1","ADD3","ADGRL2","ADIPOQ","ADSL","AGRN","AGT","ALDH1A1","ALDH1L1","ALDOA","ALOX15","ANG","ANK1","ANPEP","APAF1","APOA1","APOB","ARF4","ARHGEF1","ASNS","ATIC","ATP6AP1","ATP6V1B2","ATP6V1E1","AXL","BAG6 (ENSG00000204463)","BAX","BCAM","BMP2","BMP6","BMPR2","BSG","BTK","C1QB","CA1","CA2","CAD","CAT","CBR1","CCL2","CCM2","…
D006425MMCH	Causal	Hemic and Lymphatic Diseases	128	803	62.6301	1.76531e-15	6.86527e-14	["ENSG00000000971","ENSG00000001084","ENSG00000004939","ENSG00000010671","ENSG00000010704","ENSG00000044574","ENSG00000049249","ENSG00000051523","ENSG00000067182","ENSG00000067560","ENSG00000068366","ENSG00000069702","ENSG00000070182","ENSG00000070669","ENSG00000070831","ENSG00000073008","ENSG00000074695","ENSG00000080824","ENSG00000082898","ENSG00000087088","ENSG00000087470","ENSG00000088926","E…	["ACP1","ACSL4","AGO2","AHCY","AK1","ALDOA","ANG","APAF1","ASNS","ATIC","BAX","BCAM","BMP4","BMP5","BMP6","BTK","C4BPA","CCL19","CCL2","CCM2","CCR1","CD177","CD244","CDC42","CFH","COL3A1","COL5A1","COPS5","CRKL","CRLF2","CTSB","CUBN","CXCL13","CXCL16","CXCR4","CYB5R3","CYBA","CYBB","DNM1L","EIF4E","EPB42","EPOR","F11","F8","FGA","FGG","GAS6","GCLC","GLO1","HCK","HFE","HSP90AA1","HSP90B1","HSPA5",…
D014565DMKR	Correlative	Urogenital Neoplasms	251	2024	157.862	3.39343e-15	1.29383e-13	["ENSG00000000938","ENSG00000000971","ENSG00000001617","ENSG00000002834","ENSG00000004939","ENSG00000005007","ENSG00000006016","ENSG00000007908","ENSG00000007952","ENSG00000009335","ENSG00000010671","ENSG00000010704","ENSG00000010810","ENSG00000014257","ENSG00000024048","ENSG00000035403","ENSG00000038427","ENSG00000041357","ENSG00000047457","ENSG00000050165","ENSG00000055130","ENSG00000058085","E…	["ABCA13","ABCC3","ABCG2","ACAT1","ACE","ACP3","ADAM23","AEBP1","AGT","ALAD","ALDH1A1","ALDH1L1","ALOX15","AMBP","ANG","ANGPTL1","ANGPTL2","ANGPTL4","ANPEP","APAF1","APOA1","APOC2","ARSA","ATG7","ATIC","AXL","BAX","BMP2","BMP6","BMPR2","BSG","BST2","BTK","C1QB","C1QC","C4BPA","C7","CA2","CADM4","CCL2","CCN2","CCN3","CD163","CD55","CD82","CDH16","CDKN1B","CFH","CLTC","CNPY3","CNTN3","COL14A1","COL…
D014571DMKR	Correlative	Urologic Neoplasms	251	2024	157.862	3.39343e-15	1.29383e-13	["ENSG00000000938","ENSG00000000971","ENSG00000001617","ENSG00000002834","ENSG00000004939","ENSG00000005007","ENSG00000006016","ENSG00000007908","ENSG00000007952","ENSG00000009335","ENSG00000010671","ENSG00000010704","ENSG00000010810","ENSG00000014257","ENSG00000024048","ENSG00000035403","ENSG00000038427","ENSG00000041357","ENSG00000047457","ENSG00000050165","ENSG00000055130","ENSG00000058085","E…	["ABCA13","ABCC3","ABCG2","ACAT1","ACE","ACP3","ADAM23","AEBP1","AGT","ALAD","ALDH1A1","ALDH1L1","ALOX15","AMBP","ANG","ANGPTL1","ANGPTL2","ANGPTL4","ANPEP","APAF1","APOA1","APOC2","ARSA","ATG7","ATIC","AXL","BAX","BMP2","BMP6","BMPR2","BSG","BST2","BTK","C1QB","C1QC","C4BPA","C7","CA2","CADM4","CCL2","CCN2","CCN3","CD163","CD55","CD82","CDH16","CDKN1B","CFH","CLTC","CNPY3","CNTN3","COL14A1","COL…
D051436DMKR	Correlative	Renal Insufficiency, Chronic	90	484	37.7497	4.20117e-15	1.58625e-13	["ENSG00000007908","ENSG00000051523","ENSG00000067182","ENSG00000080824","ENSG00000084774","ENSG00000091704","ENSG00000100902","ENSG00000100979","ENSG00000101384","ENSG00000101439","ENSG00000102265","ENSG00000104918","ENSG00000105426","ENSG00000106052","ENSG00000106333","ENSG00000106366","ENSG00000108691","ENSG00000110324","ENSG00000110799","ENSG00000113594","ENSG00000114867","ENSG00000115380","E…	["ACE","ADIPOQ","ANGPTL4","BMP4","BMP6","BOC","CA1","CA3","CAD","CCL19","CCL2","CD163","CES1 (ENSG00000198848)","CLEC6A","CPA1","CPB1","CSF1","CST3","CTSD","CTSL","CXCL16","CYBA","DCTN1","EFEMP1","EIF4G1","FGF23","GAS6","GDF15","GDF2","GHRL","GLO1","HSD11B1","HSP90AA1","IGFBP1","IGFBP2","IGFBP4","IL10RA","ITGAM","JAG1","LCN2","LDLR","LGALS9","LIFR","LMAN2","LYVE1","MERTK","MINDY1","MMP12","NAPSA"…
D003240MMCH	Causal	Connective Tissue Diseases	90	492	38.3736	1.16786e-14	4.36714e-13	["ENSG00000044574","ENSG00000050165","ENSG00000055130","ENSG00000067560","ENSG00000068366","ENSG00000070808","ENSG00000073008","ENSG00000074800","ENSG00000082397","ENSG00000082701","ENSG00000099810","ENSG00000100030","ENSG00000100591","ENSG00000100985","ENSG00000102755","ENSG00000102882","ENSG00000104365","ENSG00000106333","ENSG00000106366","ENSG00000106538","ENSG00000108679","ENSG00000108691","E…	["ACSL4","ADAM15","ADK","AHSA1","ALDH16A1","ANGPTL2","B3GAT3","BMP6","CAMK2A","CCL19","CCL2","CCN2","CD244","CD55","CHI3L1","COL3A1","COL5A1","COL6A2","COPS5","COPZ1","CRTAP","CSF1","CTSB","CUL1","CXCL13","CXCR4","DKK3","ENO1","ENPP2","EPB41L3","ERBB4","EWSR1","FBLN5","FBN1","FLT1","GAS6","GDF15","GDF2","GSK3B","HPRT1","HSPA5","HSPD1","IGF1R","IKBKB","ITGA5","JAK1","LCN2","LGALS3BP","LILRA5 (ENSG…
D009371DMKR	Correlative	Neoplasms by Site	947	10813	843.362	1.49492e-14	5.5369e-13	["ENSG00000000938","ENSG00000000971","ENSG00000001084","ENSG00000001617","ENSG00000001629","ENSG00000002834","ENSG00000004059","ENSG00000004939","ENSG00000005007","ENSG00000005249","ENSG00000005471","ENSG00000006016","ENSG00000006534","ENSG00000007908","ENSG00000007952","ENSG00000008018","ENSG00000008952","ENSG00000009335","ENSG00000010671","ENSG00000010704","ENSG00000010810","ENSG00000011028","E…	["AARS1","ABCA13","ABCB4","ABCC3","ABCE1","ABCG2","ABCG4","ABI3","ACADS","ACADVL","ACAN","ACAT1","ACE","ACLY","ACOT7","ACOX1","ACP1","ACP3","ACSL1","ACSL4","ACTN3","ADAM15","ADAM23","ADAMDEC1","ADAMTS15","ADAMTS5","ADAMTSL2","ADAMTSL4","ADCY7","ADD1","ADD2","ADD3","ADGRL2","ADIPOQ","ADK","ADPRH","ADSL","AEBP1","AGL","AGO2","AGRN","AGT","AHCY","AHSA1","AKR7A2","ALAD","ALDH1A1","ALDH1L1","ALDH3B1",…
D002561DMKR	Correlative	Cerebrovascular Disorders	64	292	22.7746	1.91434e-14	7.02347e-13	["ENSG00000007908","ENSG00000047457","ENSG00000051523","ENSG00000067182","ENSG00000069702","ENSG00000084674","ENSG00000087088","ENSG00000087274","ENSG00000100030","ENSG00000100031","ENSG00000100299","ENSG00000100985","ENSG00000101384","ENSG00000101439","ENSG00000101670","ENSG00000102393","ENSG00000102882","ENSG00000106366","ENSG00000108691","ENSG00000110243","ENSG00000110799","ENSG00000111669","E…	["ABCG2","ACE","ADD1","ADIPOQ","AGT","APCS","APOA1","APOA5","APOB","ARSA","BAX","BSG","C5AR1","CAT","CCL19","CCL2","CD14","COL3A1","CP","CST3","CXCL16","CYBA","EPOR","FASN","GAS6","GGT1","GLA","HSPD1","ITGAM","JAG1","LCN2","LDLR","LIPG","LPL","MAPK1","MAPK3","MAT1A","MMP8","MMP9","NPPA","PARP1","PCSK9","PLA2G7","PRNP","PROS1","S100A8","S100A9","SELE","SELP","SERPINE1","SORL1","SPARCL1","SPP1","SY…
D008206DMKR	Correlative	Lymphatic Diseases	269	2253	175.723	2.89359e-14	1.0517e-12	["ENSG00000007908","ENSG00000010671","ENSG00000010810","ENSG00000012223","ENSG00000014257","ENSG00000029559","ENSG00000038295","ENSG00000043462","ENSG00000044574","ENSG00000049249","ENSG00000050165","ENSG00000051523","ENSG00000067182","ENSG00000067560","ENSG00000069702","ENSG00000070018","ENSG00000070182","ENSG00000070669","ENSG00000070831","ENSG00000071553","ENSG00000073008","ENSG00000074800","E…	["ABCC3","ABCG2","ACE","ACP3","ACSL1","ACY3","ADAM15","ADAMDEC1","ADD3","ADGRL2","ADIPOQ","ADSL","AGRN","ALDH1L1","ANG","ANPEP","APAF1","APOA1","APOB","ARHGEF1","ASNS","ATIC","ATP6AP1","ATP6V1B2","ATP6V1E1","BAG6 (ENSG00000204463)","BAX","BMP2","BMP6","BMPR2","BTK","CA2","CAD","CAT","CBR1","CCL2","CCM2","CCN2","CCR1","CD14","CD180","CD244","CD300LF","CD34","CD55","CDC42","CDKN1B","CHI3L1","CHSY3"…
D002318MMCH	Causal	Cardiovascular Diseases	118	744	58.0284	3.61375e-14	1.30129e-12	["ENSG00000007908","ENSG00000023909","ENSG00000035403","ENSG00000051523","ENSG00000064601","ENSG00000067182","ENSG00000067560","ENSG00000069702","ENSG00000070018","ENSG00000070831","ENSG00000072778","ENSG00000073008","ENSG00000080824","ENSG00000082701","ENSG00000082898","ENSG00000084674","ENSG00000087274","ENSG00000088926","ENSG00000100030","ENSG00000100299","ENSG00000100985","ENSG00000101336","E…	["ACADVL","ACE","ADD1","ADIPOQ","AGO2","AGT","AHCY","ALOX15","APCS","APOA1","APOB","ARSA","BMP4","BMP5","BMP6","BMPR2","CAT","CCL19","CCL2","CCM2","CCN2","CCR1","CDC42","CLIC4","COL3A1","COL5A1","CREG1","CSF1","CST3","CTSA","CTSB","CTSS","CXCL16","CXCR4","CYBA","EFEMP2","EIF4E","ELOB","F11","F8","FBN1","FGG","FKRP","GCLM","GHRL","GLA","GSK3B","GSR","GYS1","HCK","HSP90AA1","HSP90B1","HSPB1","HSPD1…
D002583DMKR	Correlative	Uterine Cervical Neoplasms	150	1042	81.271	3.97362e-14	1.41775e-12	["ENSG00000001617","ENSG00000010810","ENSG00000012223","ENSG00000024048","ENSG00000038427","ENSG00000047457","ENSG00000050165","ENSG00000058085","ENSG00000061987","ENSG00000067225","ENSG00000067560","ENSG00000069702","ENSG00000070808","ENSG00000072274","ENSG00000074800","ENSG00000079385","ENSG00000079805","ENSG00000080824","ENSG00000082397","ENSG00000082701","ENSG00000084207","ENSG00000085117","E…	["ABCG2","AGL","ANG","APAF1","APOC2","APOC4","APOD","BAX","BPIFB1","BSG","C4BPA","CADM3","CAMK2A","CAT","CCL19","CCL2","CCN2","CD55","CD82","CDKN1B","CEACAM1","CHI3L1","CISD2","CNTN3","COL6A1","COL6A2","CORIN","CP","CRKL","CSF1","CTSB","CTSC","CTSD","CTSL","CTSS","CXCL14","CXCL16","CXCR4","CYTL1","DHX9","DKK3","DMBT1","DNM2","DPT","DUT","EFEMP1","EIF4G1","ENO1","EPB41L3","EPHB2","ERAP1","ERBB4","…
D006402MMCH	Causal	Hematologic Diseases	95	544	42.4294	4.02249e-14	1.42213e-12	["ENSG00000000971","ENSG00000001084","ENSG00000004939","ENSG00000010671","ENSG00000010704","ENSG00000051523","ENSG00000067182","ENSG00000067560","ENSG00000068366","ENSG00000069702","ENSG00000070182","ENSG00000070831","ENSG00000073008","ENSG00000074695","ENSG00000080824","ENSG00000082898","ENSG00000087088","ENSG00000088926","ENSG00000099942","ENSG00000100030","ENSG00000100243","ENSG00000100345","E…	["ACP1","ACSL4","AGO2","AHCY","AK1","ALDOA","ANG","APAF1","BAX","BCAM","BMP4","BMP5","BMP6","BTK","C4BPA","CCL2","CCM2","CCR1","CD177","CDC42","CFH","COL3A1","COL5A1","CRKL","CTSB","CUBN","CXCL16","CXCR4","CYB5R3","CYBA","CYBB","EIF4E","EPB42","EPOR","F11","F8","FGA","FGG","GCLC","HCK","HFE","HSP90AA1","HSP90B1","HSPA8","HSPB1","IGF1R","IKBKB","INSR","JAK1","LDLR","LMAN1","MAP2K1","MAPK1","MAPK14…
D007154MMCH	Causal	Immune System Diseases	150	1044	81.427	4.66771e-14	1.63538e-12	["ENSG00000000971","ENSG00000007908","ENSG00000010671","ENSG00000010704","ENSG00000010810","ENSG00000014216","ENSG00000014257","ENSG00000021852","ENSG00000044574","ENSG00000047457","ENSG00000049249","ENSG00000051523","ENSG00000067182","ENSG00000067225","ENSG00000067560","ENSG00000068724","ENSG00000069702","ENSG00000070669","ENSG00000070831","ENSG00000073008","ENSG00000074800","ENSG00000075340","E…	["ACP1","ACP3","ADD2","ADIPOQ","ADK","AGO2","AHCY","ALOX15","ANGPTL2","ASNS","ATIC","BAX","BMP4","BMP5","BMP6","BST2","BTK","C5AR1","C8A","C8B","CAPN1","CAT","CCL19","CCL2","CCN2","CCR1","CD14","CD244","CD34","CD55","CDC42","CFH","CHI3L1","CISD2","COPS5","CP","CRLF2","CSF1","CTSB","CXCL13","CXCL16","CXCR2","CXCR4","CYBA","CYBB","DDB1","DNM1L","EEF1A1","EIF4E","EIF4G1","ENO1","ENPP2","FYN","GAS6",…
D017599DMKR	Correlative	Neuroectodermal Tumors	405	3791	295.68	5.18546e-14	1.78637e-12	["ENSG00000000938","ENSG00000000971","ENSG00000001084","ENSG00000002834","ENSG00000005249","ENSG00000005471","ENSG00000007908","ENSG00000009335","ENSG00000014216","ENSG00000014257","ENSG00000019169","ENSG00000023734","ENSG00000029534","ENSG00000034152","ENSG00000038427","ENSG00000044574","ENSG00000049245","ENSG00000049249","ENSG00000050165","ENSG00000051523","ENSG00000055130","ENSG00000055957","E…	["AARS1","ABCA13","ABCB4","ABCC3","ABCE1","ABCG2","ACP1","ACP3","ADAM15","ADAMDEC1","ADAMTS5","ADD3","ADGRL2","ADK","AEBP1","AHCY","ALDOA","ALOX15","ANG","ANGPTL4","ANK1","ANPEP","APAF1","APCS","APLP1","APOB","APOC2","APOD","APOF","ARCN1","ARHGDIA","ATG7","ATP6AP1","ATP6V1D","ATP6V1E1","AXL","B4GALNT1","BAX","BCAN","BLVRB","BMP1","BMP2","BMP4","BMP6","BSG","C1QB","C1QC","C4BPA","C7","CA1","CA2","…
D007592MMCH	Causal	Joint Diseases	57	247	19.2648	5.19071e-14	1.78637e-12	["ENSG00000044574","ENSG00000074800","ENSG00000100030","ENSG00000100985","ENSG00000102755","ENSG00000102882","ENSG00000104365","ENSG00000106538","ENSG00000108691","ENSG00000112062","ENSG00000115415","ENSG00000116690","ENSG00000118523","ENSG00000120948","ENSG00000121966","ENSG00000122223","ENSG00000122707","ENSG00000125845","ENSG00000126934","ENSG00000130595","ENSG00000130598","ENSG00000130635","E…	["ADAM15","ADK","ALDH16A1","ANGPTL2","B3GAT3","BMP2","BMP6","CCL19","CCL2","CCN2","CD244","CD55","CHI3L1","COL5A1","CSF1","CTSB","CXCL13","CXCR4","ENO1","ENPP2","FBN1","FLT1","GAS6","HPRT1","HSPA5","HSPD1","IKBKB","ITGA5","LCN2","LILRA5 (ENSG00000187116)","LPL","MAP2K1","MAP2K2","MAPK1","MAPK14","MAPK3","MIF (ENSG00000240972)","MMP13","MMP14","MMP9","PRG4","PTPN1","RARRES2","RECK","S100A4","SELP"…
D002577DMKR	Correlative	Uterine Cervical Diseases	151	1055	82.2849	5.23646e-14	1.78637e-12	["ENSG00000001617","ENSG00000010810","ENSG00000012223","ENSG00000024048","ENSG00000038427","ENSG00000047457","ENSG00000050165","ENSG00000058085","ENSG00000061987","ENSG00000067225","ENSG00000067560","ENSG00000069702","ENSG00000070808","ENSG00000072274","ENSG00000074800","ENSG00000079385","ENSG00000079805","ENSG00000080824","ENSG00000082397","ENSG00000082701","ENSG00000084207","ENSG00000085117","E…	["ABCG2","AGL","ANG","APAF1","APOC2","APOC4","APOD","BAX","BPIFB1","BSG","C4BPA","CADM3","CAMK2A","CAT","CCL19","CCL2","CCN2","CD55","CD82","CDKN1B","CEACAM1","CHI3L1","CISD2","CNTN3","COL6A1","COL6A2","CORIN","CP","CRKL","CSF1","CTSB","CTSC","CTSD","CTSL","CTSS","CXCL14","CXCL16","CXCR4","CYTL1","DHX9","DKK3","DMBT1","DNM2","DPT","DUT","EFEMP1","EIF4G1","ENO1","EPB41L3","EPHB2","ERAP1","ERBB4","…
D057165DMKR	Correlative	Proteostasis Deficiencies	155	1104	86.1067	1.18807e-13	4.01773e-12	["ENSG00000000971","ENSG00000007908","ENSG00000010704","ENSG00000012223","ENSG00000023697","ENSG00000023734","ENSG00000024048","ENSG00000029559","ENSG00000038945","ENSG00000047457","ENSG00000053371","ENSG00000058085","ENSG00000064225","ENSG00000067182","ENSG00000067225","ENSG00000069329","ENSG00000070756","ENSG00000072274","ENSG00000073008","ENSG00000073969","ENSG00000077943","ENSG00000079308","E…	["ABCG2","ACE","ADD3","AHCY","AKR7A2","ALAD","ALDH1A1","ALOX15","ANG","APCS","APOA1","ARSG","ATG7","B3GALT1","BAX","BST1","C1QB","CAT","CCL2","CD14","CFH","CHGA (ENSG00000100604)","CHGB","COLEC12","COPZ1","COTL1","CP","CSF1","CST3","CTSB","CTSD","CXCL16","CYBB","CYRIB","DCTN1","DERA","DLST","DNAJB6","DNAJC13","DNM1L","DRG2","DYNLT1","EEF1D (ENSG00000104529)","EIF2S1","EIF4G1","ERBB4","EWSR1","FGA…
D009371TTGT	Preventative	Neoplasms by Site	243	2001	156.068	1.22069e-13	4.09245e-12	["ENSG00000000938","ENSG00000001617","ENSG00000002834","ENSG00000007908","ENSG00000007952","ENSG00000009335","ENSG00000014257","ENSG00000023909","ENSG00000034152","ENSG00000038274","ENSG00000038427","ENSG00000042493","ENSG00000044574","ENSG00000050165","ENSG00000051523","ENSG00000055130","ENSG00000058085","ENSG00000060491","ENSG00000066044","ENSG00000067182","ENSG00000067225","ENSG00000067560","E…	["ABCE1","ABCG2","ACE","ACLY","ACP3","ADAMTS5","ADD1","ADIPOQ","ADSL","AEBP1","AGT","ALDH1A1","ALDOA","ALOX15","AMBP","ANG","ANGPTL2","ANGPTL4","ANPEP","APOD","ARF4","ARHGEF1","ASL","ATG7","ATP7B","AXL","BAX","BMP2","BMP4","BMP6","BMPR2","BSG","BST2","CAPG","CCL19","CCL2","CCN2","CCR1","CD55","CD82","CDC42","CDKN1B","CEACAM1","CHI3L1","CISD2","CLEC5A","COL12A1","COL18A1","COPB2","COPS5","COPS6","…
D009380DMKR	Correlative	Neoplasms, Nerve Tissue	407	3835	299.112	1.25971e-13	4.18719e-12	["ENSG00000000938","ENSG00000000971","ENSG00000001084","ENSG00000002834","ENSG00000005249","ENSG00000005471","ENSG00000007908","ENSG00000009335","ENSG00000014216","ENSG00000014257","ENSG00000019169","ENSG00000023734","ENSG00000029534","ENSG00000034152","ENSG00000038427","ENSG00000044574","ENSG00000049245","ENSG00000049249","ENSG00000050165","ENSG00000051523","ENSG00000055130","ENSG00000055957","E…	["AARS1","ABCA13","ABCB4","ABCC3","ABCE1","ABCG2","ACP1","ACP3","ADAM15","ADAMDEC1","ADAMTS5","ADD3","ADGRL2","ADK","AEBP1","AHCY","ALDOA","ALOX15","ANG","ANGPTL4","ANK1","ANPEP","APAF1","APCS","APLP1","APOB","APOC2","APOD","APOF","ARCN1","ARHGDIA","ATG7","ATP6AP1","ATP6V1D","ATP6V1E1","AXL","B4GALNT1","BAX","BCAN","BLVRB","BMP1","BMP2","BMP4","BMP6","BSG","C1QB","C1QC","C4BPA","C7","CA1","CA2","…
D007680DMKR	Correlative	Kidney Neoplasms	191	1466	114.341	1.6731e-13	5.51413e-12	["ENSG00000000938","ENSG00000000971","ENSG00000001617","ENSG00000004939","ENSG00000005007","ENSG00000006016","ENSG00000007908","ENSG00000009335","ENSG00000010671","ENSG00000010704","ENSG00000010810","ENSG00000024048","ENSG00000035403","ENSG00000038427","ENSG00000041357","ENSG00000047457","ENSG00000050165","ENSG00000055130","ENSG00000067225","ENSG00000069188","ENSG00000069702","ENSG00000070018","E…	["ABCA13","ABCG2","ACAT1","ACE","ADAM23","AEBP1","AGT","ALAD","ALDH1A1","ALDH1L1","ALOX15","AMBP","ANGPTL2","ANGPTL4","ANPEP","APAF1","APOA1","APOC2","ATG7","AXL","BAX","BMPR2","BSG","BST2","BTK","C1QB","C1QC","C4BPA","C7","CA2","CADM4","CCL2","CCN2","CCN3","CD163","CDH16","CDKN1B","CFH","CLTC","CNPY3","CNTN3","COL14A1","COL18A1","COL3A1","COL6A3","COPS5","CORO1A","CP","CPT1A","CRLF1","CSF1","CSP…
D001480DMKR	Correlative	Basal Ganglia Diseases	156	1119	87.2766	1.77711e-13	5.80772e-12	["ENSG00000000971","ENSG00000007908","ENSG00000010704","ENSG00000012223","ENSG00000014216","ENSG00000036448","ENSG00000038427","ENSG00000044574","ENSG00000047457","ENSG00000050165","ENSG00000053371","ENSG00000055955","ENSG00000066583","ENSG00000067182","ENSG00000067225","ENSG00000069329","ENSG00000069424","ENSG00000070808","ENSG00000072274","ENSG00000073969","ENSG00000075239","ENSG00000076928","E…	["ACAT1","ACE","ACP1","ACTN3","ADD1","AEBP1","AHCY","AK1","AKR7A2","ALDH1A1","ANG","APOA1","ARHGEF1","ATG7","ATP6V1A","ATP6V1B2","ATP7B","B3GALT1","BAIAP2","BAX","BST1","C7","CAMK2A","CAPN1","CAT","CCL2","CD14","CFH","CHGA (ENSG00000100604)","CHGB","CHI3L1","COPZ1","COTL1","CP","CST3","CTSD","DKK3","DLST","DNAJB6","DNAJC13","DNM1L","EIF2S1","EIF4G1","EPHB2","ERBB4","ESD","FAM3C","FGG","FIS1","FLR…
D000091642MMCH	Causal	Urogenital Diseases	212	1683	131.266	1.862e-13	6.03442e-12	["ENSG00000000938","ENSG00000000971","ENSG00000001617","ENSG00000002834","ENSG00000004939","ENSG00000005249","ENSG00000007908","ENSG00000007952","ENSG00000009335","ENSG00000010704","ENSG00000010810","ENSG00000012223","ENSG00000014257","ENSG00000034152","ENSG00000038427","ENSG00000044574","ENSG00000049239","ENSG00000050165","ENSG00000055130","ENSG00000066044","ENSG00000067182","ENSG00000067225","E…	["ACP3","ACSL4","ADAM15","ADD2","ADIPOQ","ADSL","AGT","ALDH1A1","ALOX15","AMBP","ANG","ANGPTL2","APAF1","APOA1","APOB","APOF","APRT","ARG1","ARHGDIA","ATG7","ATP6AP1","AXL","BMP2","BMP4","BMP6","BMPR2","BSG","BST2","C4BPA","CA2","CAD","CADM4","CAT","CBR1","CCL19","CCL2","CCN2","CCN3","CCR1","CD34","CD55","CD82","CDC42","CDKN1B","CEACAM1","CFH","CHI3L1","CISD2","COL18A1","COL3A1","COPA","COPS2","C…
D006973DMKR	Correlative	Hypertension	149	1053	82.1289	2.02745e-13	6.51631e-12	["ENSG00000000971","ENSG00000001084","ENSG00000004939","ENSG00000007908","ENSG00000010704","ENSG00000031823","ENSG00000047457","ENSG00000051523","ENSG00000067560","ENSG00000068976","ENSG00000069702","ENSG00000070018","ENSG00000072274","ENSG00000075340","ENSG00000079435","ENSG00000084207","ENSG00000084674","ENSG00000086758","ENSG00000087274","ENSG00000089199","ENSG00000090520","ENSG00000091704","E…	["ACE","ACOX1","ADD1","ADD2","ADD3","ADIPOQ","AGT","AK1","ALDH8A1","AMBP","ANG","ANGPTL2","APOA1","APOB","APOD","ATP6V1A","AXL","BMP4","BMPR2","CAND1","CAT","CBLN1","CCL2","CCN2","CCN3","CFH","CHGA (ENSG00000100604)","CHGB","CLIC4","COL12A1","COPS5","CORIN","CP","CPA1","CPD","CSF1","CST3","CTSS","CXCL13","CXCR4","CYB5R3","CYBA","CYBB","DNAJB11","DNAJB6","DNAJC3","ERAP1","F8","FBLN2","FGA","FGF23"…
D009136DMKR	Correlative	Muscular Dystrophies	48	193	15.0531	2.75288e-13	8.70402e-12	["ENSG00000035403","ENSG00000038427","ENSG00000063601","ENSG00000069702","ENSG00000073008","ENSG00000075340","ENSG00000089280","ENSG00000091136","ENSG00000101384","ENSG00000102024","ENSG00000105993","ENSG00000111530","ENSG00000113083","ENSG00000113296","ENSG00000117594","ENSG00000120708","ENSG00000120948","ENSG00000123240","ENSG00000129988","ENSG00000130595","ENSG00000130635","ENSG00000131473","E…	["ACLY","ADD2","APOC2","BMP1","CAND1","COL3A1","COL5A1","COL6A1","COL6A2","COL6A3","COLEC12","CSPG4","CXCL14","DCTN1","DNAJB6","EXTL1","FKRP","FUS","HSD11B1","IFI30","INSR","JAG1","LAMA2","LAMB1","LBP","LMNA","LOX","LTBP3","MBNL2","MTMR1","OPTN","PARP1","PFKM","PLEC","PLS3","PVR","RSU1","S100A11","SOD1","TARDBP","TBCD (ENSG00000141556)","TGFBI","TGFBR3","THBS4","TNNT3 (ENSG00000130595)","TTN","VC…
D020966DMKR	Correlative	Muscular Disorders, Atrophic	48	193	15.0531	2.75288e-13	8.70402e-12	["ENSG00000035403","ENSG00000038427","ENSG00000063601","ENSG00000069702","ENSG00000073008","ENSG00000075340","ENSG00000089280","ENSG00000091136","ENSG00000101384","ENSG00000102024","ENSG00000105993","ENSG00000111530","ENSG00000113083","ENSG00000113296","ENSG00000117594","ENSG00000120708","ENSG00000120948","ENSG00000123240","ENSG00000129988","ENSG00000130595","ENSG00000130635","ENSG00000131473","E…	["ACLY","ADD2","APOC2","BMP1","CAND1","COL3A1","COL5A1","COL6A1","COL6A2","COL6A3","COLEC12","CSPG4","CXCL14","DCTN1","DNAJB6","EXTL1","FKRP","FUS","HSD11B1","IFI30","INSR","JAG1","LAMA2","LAMB1","LBP","LMNA","LOX","LTBP3","MBNL2","MTMR1","OPTN","PARP1","PFKM","PLEC","PLS3","PVR","RSU1","S100A11","SOD1","TARDBP","TBCD (ENSG00000141556)","TGFBI","TGFBR3","THBS4","TNNT3 (ENSG00000130595)","TTN","VC…
D003110DMKR	Correlative	Colonic Neoplasms	163	1194	93.1263	2.87661e-13	9.02189e-12	["ENSG00000006534","ENSG00000007908","ENSG00000007952","ENSG00000012223","ENSG00000029559","ENSG00000033170","ENSG00000038274","ENSG00000038427","ENSG00000044574","ENSG00000047457","ENSG00000049239","ENSG00000058085","ENSG00000066044","ENSG00000067225","ENSG00000067560","ENSG00000070808","ENSG00000070831","ENSG00000072274","ENSG00000073008","ENSG00000074800","ENSG00000075234","ENSG00000075618","E…	["ABCC3","ABCG2","ACP1","ACSL1","ADAM15","ADSL","AEBP1","AHCY","ALDH3B1","ALOX15","ANPEP","APOA1","APRT","AXL","B3GALT1","B4GALNT1","BAX","BMP2","BMP4","BMPR2","BST2","CA2","CAD","CAMK2A","CAT","CCL19","CCL28","CCN2","CD55","CD82","CDC23","CDC42","CDKN1B","CEACAM1","CHGA (ENSG00000100604)","COL3A1","COL6A1","COL6A2","CP","CRKL","CSE1L","CST3","CTSB","CTSL","CXADR","CXCL14","CXCR2","CXCR4","EEF1A1…
D008232DMKR	Correlative	Lymphoproliferative Disorders	258	2178	169.874	3.02848e-13	9.4222e-12	["ENSG00000007908","ENSG00000010671","ENSG00000010810","ENSG00000012223","ENSG00000014257","ENSG00000029559","ENSG00000038295","ENSG00000043462","ENSG00000044574","ENSG00000049249","ENSG00000050165","ENSG00000051523","ENSG00000067182","ENSG00000067560","ENSG00000069702","ENSG00000070018","ENSG00000070182","ENSG00000070669","ENSG00000070831","ENSG00000071553","ENSG00000073008","ENSG00000074800","E…	["ABCC3","ABCG2","ACE","ACP3","ACSL1","ACY3","ADAM15","ADAMDEC1","ADD3","ADGRL2","ADIPOQ","ADSL","AGRN","ALDH1L1","ANG","ANPEP","APAF1","APOA1","APOB","ARHGEF1","ASNS","ATIC","ATP6AP1","ATP6V1B2","ATP6V1E1","BAX","BMP2","BMP6","BMPR2","BTK","CA2","CAD","CAT","CBR1","CCL2","CCN2","CCR1","CD14","CD180","CD244","CD300LF","CD34","CD55","CDC42","CDKN1B","CHI3L1","CHSY3","CLTC","COL12A1","COL18A1","COL…
D009765DMKR	Correlative	Obesity	117	758	59.1204	3.2029e-13	9.88579e-12	["ENSG00000007908","ENSG00000047457","ENSG00000049239","ENSG00000051523","ENSG00000070404","ENSG00000079435","ENSG00000080824","ENSG00000084674","ENSG00000088926","ENSG00000089199","ENSG00000091704","ENSG00000091986","ENSG00000100030","ENSG00000100031","ENSG00000100979","ENSG00000100985","ENSG00000101439","ENSG00000101670","ENSG00000102265","ENSG00000102755","ENSG00000104365","ENSG00000104687","E…	["ACP1","ADGRE1","ADIPOQ","AGT","AK1","ALDH1A1","ALDOA","ANGPTL2","ANGPTL4","APOA1","APOA5","APOB","APOD","APPL1","BMP4","BMPR2","C1QTNF9","CAT","CCDC80","CCL2","CCR1","CD14","CD163","CDKN1B","CES1 (ENSG00000198848)","CHGB","COL6A3","COPA","CP","CPA1","CPT1A","CST3","CTSC","CTSS","CXCR2","CYBA","EIF2S1","F11","F8","FASN","FGF23","FGG","FLT1","FNTA","FSTL3","GDF15","GGT1","GHRL","GM2A","GPLD1","GR…
D007153DMKR	Correlative	Immunologic Deficiency Syndromes	101	615	47.967	3.30505e-13	1.01207e-11	["ENSG00000007908","ENSG00000010671","ENSG00000010810","ENSG00000012223","ENSG00000029534","ENSG00000034152","ENSG00000049249","ENSG00000051523","ENSG00000067182","ENSG00000067225","ENSG00000068724","ENSG00000070831","ENSG00000072274","ENSG00000075340","ENSG00000084207","ENSG00000084674","ENSG00000087088","ENSG00000088827","ENSG00000100031","ENSG00000100714","ENSG00000100985","ENSG00000101439","E…	["ABCE1","ACE","ADD2","ADIPOQ","AGO2","ANK1","ANPEP","APOA1","APOB","ARHGDIA","BAX","BMP2","BMPR2","BST2","BTK","C5AR1","C7","C8A","CAT","CCL19","CCL2","CCR1","CD14","CD163","CD180","CD244","CD34","CDC42","CDKN1B","COL3A1","CORO1A","CRTAP","CSF1","CST3","CTSD","CXCR2","CXCR4","CYBA","CYBB","EEF1D (ENSG00000104529)","FYN","GC","GGT1","GLA","GRHPR","GSTP1","HNRNPU","HPRT1","IFNAR1","IGF1R","IGF2R",…
D008180DMKR	Correlative	Lupus Erythematosus, Systemic	89	512	39.9335	3.53624e-13	1.071e-11	["ENSG00000000971","ENSG00000007908","ENSG00000010810","ENSG00000012223","ENSG00000064601","ENSG00000067182","ENSG00000079385","ENSG00000081479","ENSG00000084674","ENSG00000087088","ENSG00000088827","ENSG00000089157","ENSG00000096384","ENSG00000100028","ENSG00000100030","ENSG00000100985","ENSG00000101384","ENSG00000101439","ENSG00000101916","ENSG00000103187","ENSG00000104529","ENSG00000106366","E…	["ABCE1","ACE","ACP1","ADIPOQ","AGRN","APCS","APOA1","APOB","AXL","BAX","C7","CAT","CCL19","CCL2","CD14","CD163","CD180","CD244","CDKN1B","CEACAM1","CFH","COTL1","CST3","CTSA","CXCL13","CXCL16","CXCR2","CXCR4","DHX9","DNASE1","EEF1D (ENSG00000104529)","EPOR","FYN","GAS6","HSP90AB1","HSPA1B (ENSG00000204388)","IFNAR1","JAG1","LCN2","LRP2","LSM4","LTF","MAPK1","MIF (ENSG00000240972)","MMP8","MMP9",…
D007160DMKR	Correlative	Immunoproliferative Disorders	258	2181	170.108	3.55255e-13	1.071e-11	["ENSG00000007908","ENSG00000010671","ENSG00000010810","ENSG00000012223","ENSG00000014257","ENSG00000029559","ENSG00000038295","ENSG00000043462","ENSG00000044574","ENSG00000049249","ENSG00000050165","ENSG00000051523","ENSG00000067182","ENSG00000067560","ENSG00000069702","ENSG00000070018","ENSG00000070182","ENSG00000070669","ENSG00000070831","ENSG00000071553","ENSG00000073008","ENSG00000074800","E…	["ABCC3","ABCG2","ACE","ACP3","ACSL1","ACY3","ADAM15","ADAMDEC1","ADD3","ADGRL2","ADIPOQ","ADSL","AGRN","ALDH1L1","ANG","ANPEP","APAF1","APOA1","APOB","ARHGEF1","ASNS","ATIC","ATP6AP1","ATP6V1B2","ATP6V1E1","BAX","BMP2","BMP6","BMPR2","BTK","CA2","CAD","CAT","CBR1","CCL2","CCN2","CCR1","CD14","CD180","CD244","CD300LF","CD34","CD55","CDC42","CDKN1B","CHI3L1","CHSY3","CLTC","COL12A1","COL18A1","COL…
D052439DMKR	Correlative	Lipid Metabolism Disorders	62	296	23.0866	4.27338e-13	1.2784e-11	["ENSG00000000971","ENSG00000007908","ENSG00000038945","ENSG00000047457","ENSG00000055955","ENSG00000067560","ENSG00000070831","ENSG00000072778","ENSG00000075239","ENSG00000079435","ENSG00000081479","ENSG00000084674","ENSG00000100299","ENSG00000100979","ENSG00000100985","ENSG00000101670","ENSG00000102393","ENSG00000106366","ENSG00000108691","ENSG00000110090","ENSG00000110243","ENSG00000110799","E…	["ACADS","ACADVL","ACAT1","ACE","ADIPOQ","AGT","ANGPTL4","APAF1","APOA1","APOA5","APOB","APOBR","APOC2","APOF","ARSA","CCL2","CD163","CDC42","CFH","CP","CPT1A","CTSS","CYBB","FASN","FGF23","FGG","FLOT2","GK","GLA","GM2A","GPNMB","INSR","ITGAM","ITIH4","LDLR","LIPE","LIPG","LMNA","LPL","LRP2","MMP9","MSR1","NPC2","PCSK9","PLA2G7","PLTP","PSAP","RHOA","RHOG","SELE","SELP","SERPINE1","SERPINF1 (ENSG…
D009373DMKR	Correlative	Neoplasms, Germ Cell and Embryonal	412	3927	306.287	5.09568e-13	1.51276e-11	["ENSG00000000938","ENSG00000000971","ENSG00000001084","ENSG00000002834","ENSG00000005249","ENSG00000005471","ENSG00000007908","ENSG00000009335","ENSG00000014216","ENSG00000014257","ENSG00000019169","ENSG00000023734","ENSG00000029534","ENSG00000034152","ENSG00000038427","ENSG00000044574","ENSG00000049245","ENSG00000049249","ENSG00000050165","ENSG00000051523","ENSG00000055130","ENSG00000055957","E…	["AARS1","ABCA13","ABCB4","ABCC3","ABCE1","ABCG2","ACP1","ACP3","ADAM15","ADAMDEC1","ADAMTS5","ADCY7","ADD3","ADGRL2","ADK","AEBP1","AHCY","ALDOA","ALOX15","ANG","ANGPTL4","ANK1","ANPEP","APAF1","APCS","APLP1","APOB","APOC2","APOD","APOF","ARCN1","ARHGDIA","ATG7","ATP6AP1","ATP6V1D","ATP6V1E1","AXL","B4GALNT1","BAX","BCAN","BLVRB","BMP1","BMP2","BMP4","BMP6","BSG","C1QB","C1QC","C4BPA","C7","CA1"…
D018302DMKR	Correlative	Neoplasms, Neuroepithelial	220	1791	139.689	7.95584e-13	2.34396e-11	["ENSG00000000938","ENSG00000002834","ENSG00000009335","ENSG00000014216","ENSG00000034152","ENSG00000038427","ENSG00000044574","ENSG00000049245","ENSG00000050165","ENSG00000055130","ENSG00000055957","ENSG00000058085","ENSG00000066044","ENSG00000067182","ENSG00000067225","ENSG00000067560","ENSG00000070808","ENSG00000070831","ENSG00000072274","ENSG00000073008","ENSG00000073754","ENSG00000074800","E…	["ABCC3","ABCG2","ACP1","ADAM15","ADAMTS5","ADD3","AEBP1","ALOX15","ANG","APAF1","APCS","APLP1","APOB","APOC2","APOD","APOF","ARCN1","ARHGDIA","ATG7","ATP6V1E1","AXL","B4GALNT1","BAX","BCAN","BLVRB","BMP2","BSG","C4BPA","C7","CA1","CA2","CAMK2A","CAPN1","CAT","CCL2","CCN2","CCN3","CD14","CD180","CD5L","CDC42","CDKN1B","CHGA (ENSG00000100604)","CHI3L1","CISD2","CLCN2","CLEC5A","COL18A1","COL3A1","…
D003922DMKR	Correlative	Diabetes Mellitus, Type 1	71	371	28.9362	8.89749e-13	2.60168e-11	["ENSG00000007908","ENSG00000010704","ENSG00000047457","ENSG00000051523","ENSG00000058668","ENSG00000067182","ENSG00000072274","ENSG00000084674","ENSG00000090861","ENSG00000099331","ENSG00000100031","ENSG00000100097","ENSG00000100979","ENSG00000101439","ENSG00000103489","ENSG00000104267","ENSG00000104687","ENSG00000104918","ENSG00000106366","ENSG00000107611","ENSG00000108691","ENSG00000110799","E…	["AARS1","ACE","ACP1","ACSL1","ADIPOQ","AGT","APOA1","APOB","APOC2","ATP2B4","BMP6","CA2","CAT","CBR1","CCL2","CCN2","CD163","CISD2","CP","CST3","CUBN","CYBA","EEF1A1","ERAP1","FKRP","FLII (ENSG00000177731)","GC","GGT1","GHRL","GLO1","GPLD1","GSR","HFE","HSP90B1","HSPA1B (ENSG00000204388)","HSPD1","IGF2R","IGFBP1","IGFBP2","IGFBP4","INSR","LAMA4","LAMC1","LGALS1","LPL","MYO9B","NPPA","PIP4K2C","P…
D009069DMKR	Correlative	Movement Disorders	162	1201	93.6722	9.55727e-13	2.77375e-11	["ENSG00000000971","ENSG00000007908","ENSG00000010704","ENSG00000012223","ENSG00000014216","ENSG00000036448","ENSG00000038427","ENSG00000044574","ENSG00000047457","ENSG00000050165","ENSG00000053371","ENSG00000055955","ENSG00000066583","ENSG00000067182","ENSG00000067225","ENSG00000069329","ENSG00000069424","ENSG00000070808","ENSG00000072274","ENSG00000073969","ENSG00000075239","ENSG00000076928","E…	["ACAT1","ACE","ACP1","ACTN3","ADD1","AEBP1","AHCY","AK1","AKR7A2","ALDH1A1","ANG","APOA1","ARHGEF1","ARSG","ATG7","ATP6V1A","ATP6V1B2","ATP7B","B3GALT1","BAIAP2","BAX","BST1","C7","CAMK2A","CAPN1","CAT","CCL2","CD14","CFH","CHGA (ENSG00000100604)","CHGB","CHI3L1","COPZ1","COTL1","CP","CST3","CTSD","DKK3","DLST","DNAJB6","DNAJC13","DNM1L","EIF2S1","EIF4G1","EPHB2","ERBB4","ESD","FAM3C","FGG","FIS…
D011471DMKR	Correlative	Prostatic Neoplasms	208	1672	130.408	1.16447e-12	3.35453e-11	["ENSG00000000938","ENSG00000001084","ENSG00000007908","ENSG00000014257","ENSG00000029559","ENSG00000038427","ENSG00000038945","ENSG00000044574","ENSG00000047457","ENSG00000049245","ENSG00000050165","ENSG00000058085","ENSG00000066044","ENSG00000067182","ENSG00000067225","ENSG00000067560","ENSG00000069702","ENSG00000070756","ENSG00000074800","ENSG00000075618","ENSG00000076928","ENSG00000079385","E…	["ABCG2","ACE","ACP3","ADAM15","ADD3","ADSL","AGO2","ALDH1A1","ALDH9A1","ALOX15","AMBP","ANPEP","APAF1","APOA1","APOB","APOD","ARG1","ARHGEF1","ATP6V1F","AXL","BAX","BLVRB","BMP2","BMP5","BMP6","BMPR2","BSG","CAD","CADM4","CAT","CCL2","CCN2","CCN3","CD82","CDKN1B","CEACAM1","CHGA (ENSG00000100604)","CHGB","COL6A2","COL6A3","COPS5","COTL1","CP","CSE1L","CSF1","CST3","CTBP2","CTSS","CXADR","CXCL14"…
D011469DMKR	Correlative	Prostatic Diseases	209	1684	131.344	1.27764e-12	3.65349e-11	["ENSG00000000938","ENSG00000001084","ENSG00000007908","ENSG00000014257","ENSG00000029559","ENSG00000038427","ENSG00000038945","ENSG00000044574","ENSG00000047457","ENSG00000049245","ENSG00000050165","ENSG00000058085","ENSG00000066044","ENSG00000067182","ENSG00000067225","ENSG00000067560","ENSG00000069702","ENSG00000070756","ENSG00000074800","ENSG00000075618","ENSG00000076928","ENSG00000079385","E…	["ABCG2","ACE","ACP3","ADAM15","ADD3","ADSL","AGO2","ALDH1A1","ALDH9A1","ALOX15","AMBP","ANPEP","APAF1","APOA1","APOB","APOD","ARG1","ARHGEF1","ATP6V1F","AXL","BAX","BLVRB","BMP2","BMP5","BMP6","BMPR2","BSG","CAD","CADM4","CAT","CCL2","CCN2","CCN3","CD82","CDKN1B","CEACAM1","CHGA (ENSG00000100604)","CHGB","COL6A2","COL6A3","COPS5","COTL1","CP","CSE1L","CSF1","CST3","CTBP2","CTSS","CXADR","CXCL14"…
D009370TTGT	Preventative	Neoplasms by Histologic Type	172	1306	101.862	1.36813e-12	3.88369e-11	["ENSG00000000938","ENSG00000002834","ENSG00000009335","ENSG00000010671","ENSG00000034152","ENSG00000038274","ENSG00000038427","ENSG00000044574","ENSG00000049249","ENSG00000050165","ENSG00000055130","ENSG00000058085","ENSG00000067182","ENSG00000067225","ENSG00000067560","ENSG00000069702","ENSG00000070669","ENSG00000070831","ENSG00000071054","ENSG00000072274","ENSG00000073008","ENSG00000074800","E…	["ADAMTS5","ADIPOQ","ADSL","AEBP1","AGO2","ALOX15","AMBP","ANG","APAF1","ASL","ASNS","AXL","BAX","BMP2","BMP4","BMP5","BMP6","BSG","BST2","BTK","CA2","CCL2","CCN2","CCR1","CD55","CDC42","CDKN1B","CEACAM1","CISD2","CLCN2","CLEC5A","COL18A1","COPS5","COPS6","CPD","CRKL","CSF1","CSPG4","CST3","CTBP1","CTBP2","CTSC","CTSL","CUL1","CXADR","CXCL13","CXCL14","CXCR4","DDX5","DKK3","DLL1 (ENSG00000198719)…
D004066MMCH	Causal	Digestive System Diseases	234	1953	152.325	1.71687e-12	4.83835e-11	["ENSG00000001617","ENSG00000002834","ENSG00000005471","ENSG00000007908","ENSG00000007952","ENSG00000010704","ENSG00000023734","ENSG00000033170","ENSG00000038274","ENSG00000038945","ENSG00000042493","ENSG00000044574","ENSG00000055130","ENSG00000058085","ENSG00000066044","ENSG00000067225","ENSG00000067560","ENSG00000068366","ENSG00000068724","ENSG00000069702","ENSG00000070018","ENSG00000070831","E…	["ABCB4","ABCC3","ABCG2","ACADVL","ACE","ACSL4","ADAMTS15","ADIPOQ","AEBP1","AGO2","AHSA1","ALOX15","ANG","ANGPTL1","ANGPTL2","ANGPTL4","ARG1","ARHGDIA","ASL","ATG7","ATP7B","AXL","B3GNT5","BAX","BMP2","BMP4","BMP5","BSG","CA2","CA3","CAPG","CAT","CCL19","CCL2","CCN2","CCR1","CD163","CD55","CDC42","CDKN1B","CEACAM1","CHI3L1","CISD2","CLEC5A","COL12A1","COL3A1","COL6A1","COL6A2","COL6A3","COPB2","…
D012216MMCH	Causal	Rheumatic Diseases	51	224	17.4709	1.95584e-12	5.47214e-11	["ENSG00000044574","ENSG00000074800","ENSG00000100030","ENSG00000100985","ENSG00000102755","ENSG00000102882","ENSG00000104365","ENSG00000106538","ENSG00000108691","ENSG00000112062","ENSG00000115415","ENSG00000118523","ENSG00000120948","ENSG00000121966","ENSG00000122223","ENSG00000122707","ENSG00000126934","ENSG00000133048","ENSG00000136859","ENSG00000136960","ENSG00000137462","ENSG00000137745","E…	["ADAM15","ADK","ALDH16A1","ANGPTL2","B3GAT3","BMP6","CCL19","CCL2","CCN2","CD244","CD55","CHI3L1","CSF1","CTSB","CXCL13","CXCR4","ENO1","ENPP2","FLT1","GAS6","HPRT1","HSPA5","HSPD1","IKBKB","ITGA5","LCN2","LILRA5 (ENSG00000187116)","LPL","MAP2K1","MAP2K2","MAPK1","MAPK14","MAPK3","MIF (ENSG00000240972)","MMP13","MMP14","MMP9","PTPN1","RARRES2","RECK","S100A4","SELP","SPON1","STAT1","TARDBP","TLR…
D009220DMKR	Correlative	Myositis	41	156	12.1673	2.20528e-12	6.12594e-11	["ENSG00000041357","ENSG00000044574","ENSG00000069702","ENSG00000089280","ENSG00000090861","ENSG00000100804","ENSG00000101384","ENSG00000102024","ENSG00000104879","ENSG00000106105","ENSG00000106588","ENSG00000110799","ENSG00000113083","ENSG00000120708","ENSG00000120948","ENSG00000123240","ENSG00000125378","ENSG00000130635","ENSG00000131473","ENSG00000132334","ENSG00000136450","ENSG00000141556","E…	["AARS1","ACLY","BMP1","BMP4","CCL19","CD163","CKM","COL3A1","COL5A1","COL6A1","COL6A2","COL6A3","COLEC12","FUS","GARS1","HSP90B1","HSPA5","IFI30","JAG1","LAMA2","LOX","LTBP3","OPTN","PLS3","PRNP","PSMA2","PSMA4","PSMB5","PTPRE","RSU1","S100A11","SOD1","SRSF1","TARDBP","TBCD (ENSG00000141556)","TGFBI","TGFBR3","TNFSF12","VCAM1","VCP","VWF"]
D017437MMCH	Causal	Skin and Connective Tissue Diseases	199	1590	124.012	2.30632e-12	6.3612e-11	["ENSG00000002834","ENSG00000007952","ENSG00000011028","ENSG00000029559","ENSG00000042493","ENSG00000044574","ENSG00000050165","ENSG00000055130","ENSG00000058085","ENSG00000066044","ENSG00000067182","ENSG00000067225","ENSG00000067560","ENSG00000068366","ENSG00000070018","ENSG00000070808","ENSG00000073008","ENSG00000074800","ENSG00000080824","ENSG00000082397","ENSG00000082701","ENSG00000084207","E…	["ABCC3","ACSL4","ADAM15","ADIPOQ","ADK","AHCY","AHSA1","ALDH16A1","ALDH1A1","ANGPTL2","ARL2","ARSA","ATG7","B3GAT3","BMP2","BMP6","BMPR2","BSG","BST2","CAMK2A","CAPG","CCL19","CCL2","CCN2","CCN3","CD244","CD55","CD82","CDKN1B","CHGB","CHI3L1","CISD2","COL3A1","COL5A1","COL6A2","COPB2","COPS5","COPZ1","CRKL","CRTAP","CSF1","CTBP1","CTBP2","CTSB","CTSC","CTTN (ENSG00000085733)","CUL1","CXCL13","CX…
D008171MMCH	Causal	Lung Diseases	139	989	77.1372	2.44748e-12	6.703e-11	["ENSG00000001617","ENSG00000004059","ENSG00000023909","ENSG00000034152","ENSG00000044574","ENSG00000050165","ENSG00000069329","ENSG00000069702","ENSG00000070831","ENSG00000071553","ENSG00000074800","ENSG00000079385","ENSG00000080824","ENSG00000082397","ENSG00000082701","ENSG00000084207","ENSG00000085733","ENSG00000087088","ENSG00000091436","ENSG00000099942","ENSG00000100030","ENSG00000100097","E…	["ABCE1","ACE","ALDH1A1","ALDH1L1","ALDOA","ANG","ANPEP","ARF5","ATP6AP1","ATP6V1A","AXL","BAX","BMP2","BMP4","BMPR2","C5AR1","CA2","CAT","CBR1","CCL2","CCN2","CD14","CD177","CD55","CDC42","CDKN1B","CEACAM1","CISD2","CLEC7A","CLIC4","COL18A1","CRKL","CRLF2","CSF1","CTBP2","CTSL","CTSS","CTTN (ENSG00000085733)","CXADR","CXCR2","CXCR4","CYB5R3","DKK3","DUT","EFEMP1","EIF2S1","EIF4E","EIF4G1","ENO1"…
D001847DMKR	Correlative	Bone Diseases	123	837	65.282	2.50353e-12	6.80856e-11	["ENSG00000014257","ENSG00000021852","ENSG00000029534","ENSG00000044574","ENSG00000055957","ENSG00000067182","ENSG00000069702","ENSG00000071127","ENSG00000079385","ENSG00000084207","ENSG00000099250","ENSG00000099810","ENSG00000100979","ENSG00000100985","ENSG00000101384","ENSG00000102265","ENSG00000102879","ENSG00000102882","ENSG00000104365","ENSG00000104687","ENSG00000106003","ENSG00000106211","E…	["ACAN","ACE","ACP1","ACP3","ADAMTS5","ADAMTSL2","ADIPOQ","ALOX15","ANK1","APAF1","APOA1","ATP6V1A","BMP2","BMP4","BMP6","BOC","BPGM","BST1","C8B","CA1","CAT","CCN2","CCR1","CD14","CD163","CDKN1B","CEACAM1","CHI3L1","COL6A1","CORO1A","CRTAP","CSF1","CTSL","CXCR4","DLL1 (ENSG00000198719)","ERAP1","EWSR1","EXTL1","EXTL2","FAM20A","FBN1","FCRL5","FGF23","FPR1","FRZB","GC","GDF2","GHRL","GSR","GSTP1"…
D003141DMKR	Correlative	Communicable Diseases	110	717	55.9226	2.60362e-12	7.03158e-11	["ENSG00000007908","ENSG00000010704","ENSG00000010810","ENSG00000012223","ENSG00000034152","ENSG00000038945","ENSG00000044574","ENSG00000055130","ENSG00000067182","ENSG00000070831","ENSG00000072274","ENSG00000075340","ENSG00000079385","ENSG00000079805","ENSG00000082701","ENSG00000084207","ENSG00000084674","ENSG00000087088","ENSG00000088827","ENSG00000088888","ENSG00000092820","ENSG00000099250","E…	["ABCE1","ACE","ADD2","ADIPOQ","AGO2","ANPEP","APOA1","APOB","ARHGDIA","BAX","BMP2","BMPR2","BST2","C4BPA","C5AR1","CAT","CCL19","CCL2","CCR1","CD14","CD163","CD244","CD34","CD55","CDC42","CDKN1B","CEACAM1","CHI3L1","COL3A1","CRTAP","CSF1","CST3","CTSD","CUL1","CXCL13","CXCR2","CXCR4","DDX5","DNM2","EEF1D (ENSG00000104529)","EZR","FASN","FGL1","FYN","GC","GGT1","GOLM1","GSK3B","GSTP1","HFE","HNRN…
D009057DMKR	Correlative	Stomatognathic Diseases	148	1081	84.3128	3.41724e-12	9.16528e-11	["ENSG00000000971","ENSG00000001617","ENSG00000002834","ENSG00000007908","ENSG00000007952","ENSG00000012223","ENSG00000014257","ENSG00000035403","ENSG00000047457","ENSG00000058085","ENSG00000067225","ENSG00000067560","ENSG00000069702","ENSG00000070831","ENSG00000074800","ENSG00000075618","ENSG00000076356","ENSG00000080824","ENSG00000082701","ENSG00000084207","ENSG00000085733","ENSG00000087088","E…	["ABCG2","ACP3","ADAM23","ADAMTS5","ADAMTSL4","ALDH1A1","BAX","BMP2","BMP6","BPIFA1","BSG","BST2","CAT","CCL2","CCM2","CCN2","CD180","CD34","CDC42","CDKN1B","CFH","COL3A1","COL6A2","COPS5","CP","CSE1L","CST3","CTPS1","CTSB","CTSL","CTTN (ENSG00000085733)","CXCL13","CXCL16","CXCR4","CYBB","DLL1 (ENSG00000198719)","DMBT1","DSPP","EIF4E","EIF4G1","ENO1","ERBB4","EWSR1","EZR","FASN","FGA","FGL2","FPR…
D005834DMKR	Correlative	Genital Neoplasms, Male	211	1732	135.088	6.0161e-12	1.60251e-10	["ENSG00000000938","ENSG00000001084","ENSG00000007908","ENSG00000014257","ENSG00000029559","ENSG00000038427","ENSG00000038945","ENSG00000044574","ENSG00000047457","ENSG00000049245","ENSG00000050165","ENSG00000058085","ENSG00000066044","ENSG00000067182","ENSG00000067225","ENSG00000067560","ENSG00000069702","ENSG00000070756","ENSG00000074800","ENSG00000075618","ENSG00000076928","ENSG00000079385","E…	["ABCG2","ACE","ACP3","ADAM15","ADD3","ADSL","AGO2","ALDH1A1","ALDH9A1","ALOX15","AMBP","ANPEP","APAF1","APOA1","APOB","APOD","ARG1","ARHGEF1","ATP6V1F","AXL","BAX","BLVRB","BMP2","BMP5","BMP6","BMPR2","BSG","CAD","CADM4","CAT","CCL2","CCN2","CCN3","CD82","CDKN1B","CEACAM1","CHGA (ENSG00000100604)","CHGB","COL6A2","COL6A3","COPS5","COTL1","CP","CSE1L","CSF1","CST3","CTBP2","CTSS","CXADR","CXCL14"…
D001168MMCH	Causal	Arthritis	51	231	18.0169	6.73722e-12	1.78238e-10	["ENSG00000044574","ENSG00000074800","ENSG00000100030","ENSG00000100985","ENSG00000102755","ENSG00000102882","ENSG00000104365","ENSG00000106538","ENSG00000108691","ENSG00000112062","ENSG00000115415","ENSG00000118523","ENSG00000120948","ENSG00000121966","ENSG00000122223","ENSG00000122707","ENSG00000126934","ENSG00000133048","ENSG00000136859","ENSG00000136960","ENSG00000137462","ENSG00000137745","E…	["ADAM15","ADK","ALDH16A1","ANGPTL2","B3GAT3","BMP6","CCL19","CCL2","CCN2","CD244","CD55","CHI3L1","CSF1","CTSB","CXCL13","CXCR4","ENO1","ENPP2","FLT1","GAS6","HPRT1","HSPA5","HSPD1","IKBKB","ITGA5","LCN2","LILRA5 (ENSG00000187116)","LPL","MAP2K1","MAP2K2","MAPK1","MAPK14","MAPK3","MIF (ENSG00000240972)","MMP13","MMP14","MMP9","PTPN1","RARRES2","RECK","S100A4","SELP","SPON1","STAT1","TARDBP","TLR…
D050171DMKR	Correlative	Dyslipidemias	49	217	16.925	7.34872e-12	1.93102e-10	["ENSG00000000971","ENSG00000007908","ENSG00000038945","ENSG00000047457","ENSG00000055955","ENSG00000067560","ENSG00000070831","ENSG00000075239","ENSG00000079435","ENSG00000081479","ENSG00000084674","ENSG00000100979","ENSG00000100985","ENSG00000101670","ENSG00000106366","ENSG00000108691","ENSG00000110243","ENSG00000110799","ENSG00000118137","ENSG00000118972","ENSG00000120868","ENSG00000130164","E…	["ACAT1","ACE","ADIPOQ","AGT","ANGPTL4","APAF1","APOA1","APOA5","APOB","APOBR","APOC2","APOF","CCL2","CD163","CDC42","CFH","CP","CTSS","CYBB","FASN","FGF23","FGG","GK","INSR","ITGAM","ITIH4","LDLR","LIPE","LIPG","LMNA","LPL","LRP2","MMP9","MSR1","PCSK9","PLA2G7","PLTP","RHOA","RHOG","SELE","SELP","SERPINE1","SERPINF1 (ENSG00000132386)","TLR2","TLR4","VCAM1","VLDLR","VWF","XDH"]
D003327DMKR	Correlative	Coronary Disease	77	440	34.3179	1.05469e-11	2.7528e-10	["ENSG00000000971","ENSG00000007908","ENSG00000010704","ENSG00000038427","ENSG00000047457","ENSG00000051523","ENSG00000067182","ENSG00000070808","ENSG00000072274","ENSG00000084674","ENSG00000088827","ENSG00000100031","ENSG00000100902","ENSG00000100979","ENSG00000100985","ENSG00000101439","ENSG00000101670","ENSG00000102265","ENSG00000102755","ENSG00000104918","ENSG00000106211","ENSG00000106366","E…	["ACE","ACP1","ADIPOQ","AGT","ALOX15","APOA1","APOA5","APOB","APOC2","APOC4","BAG6 (ENSG00000204463)","BMP4","BMPR2","CAMK2A","CAT","CCL2","CD14","CD163","CFH","CHI3L1","CHSY3","COL18A1","COL3A1","CP","CSF1","CST3","CUBN","CXCL16","CXCR4","CYBA","CYBB","ETF1","FGG","FLT1","GGT1","GRK2","HFE","HNRNPA0","HSPA4","HSPB1","HSPD1","IGFBP4","ITGAM","JUP","LCN2","LDLR","LIPG","LMNA","LPL","MMP9","NPPA","…
D004700MMCH	Causal	Endocrine System Diseases	147	1090	85.0148	1.29977e-11	3.36987e-10	["ENSG00000000938","ENSG00000001617","ENSG00000002834","ENSG00000005249","ENSG00000007908","ENSG00000010810","ENSG00000042493","ENSG00000044574","ENSG00000047457","ENSG00000049239","ENSG00000051523","ENSG00000058085","ENSG00000067225","ENSG00000068976","ENSG00000069702","ENSG00000071054","ENSG00000074800","ENSG00000079435","ENSG00000080824","ENSG00000082701","ENSG00000082898","ENSG00000085733","E…	["ACOX1","ADAM15","ADIPOQ","ADSL","AGO2","ALDH1A1","ALOX15","AMBP","ANGPTL2","ANGPTL4","APAF1","APOA1","BAX","BMP2","BMP4","BMP5","BMP6","BSG","CAPG","CAT","CBR1","CCDC80","CCL2","CCN2","CISD2","COL18A1","COPA","COPS2","COPS5","COPS6","CP","CREB3L2","CRKL","CSF1","CST3","CTSB","CTSD","CTSL","CTTN (ENSG00000085733)","CXCL14","CXCL16","CXCR2","CXCR4","CYBA","CYBB","DNM1L","DPY30","EIF2S1","ENO1","E…
D009375MMCH	Causal	Neoplasms, Glandular and Epithelial	194	1568	122.296	1.3381e-11	3.44628e-10	["ENSG00000000971","ENSG00000002834","ENSG00000008952","ENSG00000009335","ENSG00000010810","ENSG00000014216","ENSG00000033170","ENSG00000038274","ENSG00000050165","ENSG00000051523","ENSG00000055130","ENSG00000058085","ENSG00000066044","ENSG00000067225","ENSG00000067560","ENSG00000068366","ENSG00000069702","ENSG00000070018","ENSG00000070669","ENSG00000070831","ENSG00000071054","ENSG00000072274","E…	["ABCC3","ABCG2","ACSL4","ADAMTS5","ADSL","AEBP1","AGO2","ALDH1A1","AMBP","ANG","ANGPTL4","APAF1","ARHGDIA","ASL","ASNS","ATG3","ATG7","BMP2","BMP4","BMP6","BSG","BST2","CA3","CADM4","CAPN1","CCL2","CCN2","CCN3","CCR1","CDC42","CDKN1B","CEACAM1","CFH","CHGB","CISD2","CLEC5A","CLIC1 (ENSG00000213719)","COL3A1","COPS5","COPS6","CPD","CRKL","CSF1","CTBP2","CTPS1","CTSB","CTSD","CTSS","CTTN (ENSG0000…
D010300DMKR	Correlative	Parkinson Disease	89	546	42.5854	1.39395e-11	3.5665e-10	["ENSG00000000971","ENSG00000007908","ENSG00000010704","ENSG00000012223","ENSG00000047457","ENSG00000067182","ENSG00000067225","ENSG00000069329","ENSG00000072274","ENSG00000073969","ENSG00000077943","ENSG00000081479","ENSG00000082701","ENSG00000084207","ENSG00000087088","ENSG00000087470","ENSG00000100030","ENSG00000100097","ENSG00000100380","ENSG00000100567","ENSG00000100604","ENSG00000100985","E…	["ACE","AHCY","ALDH1A1","ANG","APOA1","ATG7","B3GALT1","BAX","BST1","CAT","CCL2","CD14","CFH","CHGA (ENSG00000100604)","COPZ1","COTL1","CP","CTSD","DLST","DNAJB6","DNAJC13","DNM1L","EIF2S1","EIF4G1","ERBB4","FIS1","FTH1","GC","GHRL","GLA","GPNMB","GSK3B","GSTP1","HFE","HS1BP3","HSPA8","HSPB1","IGF2R","IGFBP1","IGFBP2","IGFBP4","IGFBP6","INSR","ITGA8","LBP","LGALS1","LINGO1","LRP2","LTF","MAPK1","…
D003928DMKR	Correlative	Diabetic Nephropathies	45	193	15.0531	1.67478e-11	4.25701e-10	["ENSG00000050165","ENSG00000064225","ENSG00000087088","ENSG00000101439","ENSG00000102265","ENSG00000103489","ENSG00000104812","ENSG00000106366","ENSG00000106927","ENSG00000108691","ENSG00000110799","ENSG00000112293","ENSG00000112699","ENSG00000115415","ENSG00000115457","ENSG00000118137","ENSG00000118523","ENSG00000118785","ENSG00000120805","ENSG00000121691","ENSG00000125845","ENSG00000131477","E…	["ACE","ADIPOQ","AGT","AMBP","ANGPTL2","APOA1","APOD","ARL1","BAX","BMP2","CAT","CCL2","CCN2","CD34","CHI3L1","CST3","CXADR","DKK3","GAS1","GAS6","GHRL","GMDS","GPLD1","GYS1","IGFBP2","JAK1","LPL","MMP14","NAT2","NOTCH4 (ENSG00000204301)","PLA2R1","PTPRO","PTX3","RAMP2","SEMA6B","SERPINE1","SERPINF1 (ENSG00000132386)","SPP1","ST3GAL6","STAT1","THBD","TIMP1","UMOD","VWF","XYLT1 (ENSG00000103489)"]
D009375TTGT	Preventative	Neoplasms, Glandular and Epithelial	134	968	75.4993	1.90467e-11	4.80992e-10	["ENSG00000002834","ENSG00000009335","ENSG00000034152","ENSG00000038274","ENSG00000038427","ENSG00000044574","ENSG00000050165","ENSG00000055130","ENSG00000058085","ENSG00000067225","ENSG00000067560","ENSG00000069702","ENSG00000070831","ENSG00000071054","ENSG00000072274","ENSG00000073008","ENSG00000074800","ENSG00000079385","ENSG00000082701","ENSG00000087088","ENSG00000099250","ENSG00000099942","E…	["ADAMTS5","ADSL","AEBP1","ALOX15","AMBP","ANG","APAF1","ASL","BAX","BMP2","BMP4","BSG","BST2","CCL2","CCN2","CCR1","CDC42","CDKN1B","CEACAM1","CISD2","CLCN2","CLEC5A","COL18A1","COPS5","COPS6","CPD","CRKL","CSF1","CST3","CTBP1","CTBP2","CTSC","CTSL","CUL1","CXADR","CXCL14","CXCR4","DDX5","DKK3","DLL1 (ENSG00000198719)","DPY30","EEF2","ENO1","ENPP2","EWSR1","FBLN5","FLOT2","FLT1","GDF15","GLO1","…
D012749DMKR	Correlative	Sexually Transmitted Diseases	90	558	43.5213	1.91865e-11	4.81396e-10	["ENSG00000007908","ENSG00000010810","ENSG00000012223","ENSG00000034152","ENSG00000038945","ENSG00000055130","ENSG00000067182","ENSG00000070831","ENSG00000072274","ENSG00000075340","ENSG00000079385","ENSG00000084207","ENSG00000084674","ENSG00000087088","ENSG00000088827","ENSG00000099250","ENSG00000100031","ENSG00000100985","ENSG00000101439","ENSG00000102265","ENSG00000102882","ENSG00000104529","E…	["ABCE1","ACE","ADD2","ADIPOQ","AGO2","ANPEP","APOA1","APOB","ARHGDIA","BAX","BMP2","BMPR2","BST2","C4BPA","C5AR1","CAT","CCL19","CCL2","CCR1","CD14","CD163","CD244","CD34","CDC42","CDKN1B","CEACAM1","COL3A1","CRTAP","CSF1","CST3","CTSD","CUL1","CXCL13","CXCR2","CXCR4","EEF1D (ENSG00000104529)","FYN","GC","GGT1","GSTP1","HNRNPU","HPRT1","HSPD1","IFNAR1","IGF1R","IGF2R","IGFBP2","IL10RA","ITGA5","…
D005234DMKR	Correlative	Fatty Liver	43	180	14.0391	2.02525e-11	5.04883e-10	["ENSG00000047457","ENSG00000073754","ENSG00000076716","ENSG00000079435","ENSG00000084207","ENSG00000084674","ENSG00000087088","ENSG00000088888","ENSG00000100031","ENSG00000101182","ENSG00000104918","ENSG00000106366","ENSG00000106538","ENSG00000108691","ENSG00000110090","ENSG00000110243","ENSG00000112293","ENSG00000118137","ENSG00000118523","ENSG00000118777","ENSG00000118785","ENSG00000121691","E…	["ABCG2","ACLY","ACOX1","ADIPOQ","APOA1","APOA5","APOB","BAX","CAT","CCL2","CCN2","CD163","CD5L","CP","CPT1A","CTSB","CXCR2","FASN","GGT1","GHRL","GPC4","GPLD1","GSTP1","HNRNPK","IGFBP1","LCP1","LDLR","LIPE","LMNA","LPL","MAVS","NQO1","PSMA7","PTX3","RARRES2","RBP4","RETN","RIPK3 (ENSG00000129465)","SERPINE1","SHBG","SPP1","STAT3","TGM2"]
D006402DMKR	Correlative	Hematologic Diseases	237	2034	158.642	2.19334e-11	5.43307e-10	["ENSG00000000971","ENSG00000001084","ENSG00000004939","ENSG00000006016","ENSG00000007908","ENSG00000010671","ENSG00000010704","ENSG00000012223","ENSG00000024048","ENSG00000029534","ENSG00000029559","ENSG00000038295","ENSG00000043462","ENSG00000044574","ENSG00000047457","ENSG00000049249","ENSG00000050165","ENSG00000051523","ENSG00000067182","ENSG00000069702","ENSG00000070018","ENSG00000070182","E…	["ABCC3","ABCG2","ACO1","ACP1","ACSL1","ADAMDEC1","ADIPOQ","AGRN","AGT","ALDH1A1","ALDH1L1","ALDOA","ALOX15","ANG","ANK1","ANPEP","APAF1","APOA1","ARF4","ASNS","ATIC","ATP6AP1","ATP6V1E1","AXL","BAX","BCAM","BMP2","BMP6","BMPR2","BSG","BTK","C1QB","CA1","CA2","CAT","CCL2","CCM2","CCN2","CCR1","CD14","CD163","CD177","CD180","CD244","CD34","CD55","CDC42","CDKN1B","CFH","CHGB","CHSY3","CLEC7A","COL1…
D007938DMKR	Correlative	Leukemia	212	1767	137.818	2.29751e-11	5.65507e-10	["ENSG00000001084","ENSG00000002834","ENSG00000005471","ENSG00000007908","ENSG00000010671","ENSG00000010810","ENSG00000012223","ENSG00000021852","ENSG00000029534","ENSG00000035403","ENSG00000044574","ENSG00000047457","ENSG00000049249","ENSG00000051523","ENSG00000067182","ENSG00000067560","ENSG00000070018","ENSG00000070669","ENSG00000071553","ENSG00000072274","ENSG00000073008","ENSG00000074695","E…	["ABCB4","ABCC3","ABCG2","ACE","ACLY","ACOX1","ACP1","ACY3","ADAM15","ADD3","ADIPOQ","AGT","ANG","ANK1","ANPEP","APAF1","APOB","ARL3","ASNS","ATIC","ATP6AP1","AXL","BAX","BMP6","BST2","BTK","C1QC","C7","C8B","CA1","CA2","CAMK2G","CAT","CBR1","CCL2","CCN2","CD14","CD163","CD177","CD180","CD244","CD300LF","CD34","CD82","CDC23","CDKN1B","COL18A1","COL6A2","CP","CRKL","CRLF2","CSE1L","CSF1","CSPG4","…
D000080874DMKR	Correlative	Synucleinopathies	91	569	44.3793	2.367e-11	5.78948e-10	["ENSG00000000971","ENSG00000007908","ENSG00000010704","ENSG00000012223","ENSG00000047457","ENSG00000053371","ENSG00000067182","ENSG00000067225","ENSG00000069329","ENSG00000072274","ENSG00000073969","ENSG00000077943","ENSG00000081479","ENSG00000082701","ENSG00000084207","ENSG00000087088","ENSG00000087470","ENSG00000100030","ENSG00000100097","ENSG00000100380","ENSG00000100567","ENSG00000100604","E…	["ACE","AHCY","AKR7A2","ALDH1A1","ANG","APOA1","ATG7","B3GALT1","BAX","BST1","CAT","CCL2","CD14","CFH","CHGA (ENSG00000100604)","COPZ1","COTL1","CP","CST3","CTSD","DLST","DNAJB6","DNAJC13","DNM1L","EIF2S1","EIF4G1","ERBB4","FIS1","FTH1","GC","GHRL","GLA","GPNMB","GSK3B","GSTP1","HFE","HS1BP3","HSPA8","HSPB1","IGF2R","IGFBP1","IGFBP2","IGFBP4","IGFBP6","INSR","ITGA8","LBP","LGALS1","LINGO1","LRP2"…
D048909DMKR	Correlative	Diabetes Complications	52	246	19.1868	2.38362e-11	5.79368e-10	["ENSG00000050165","ENSG00000064225","ENSG00000081479","ENSG00000084674","ENSG00000087088","ENSG00000101439","ENSG00000102265","ENSG00000103489","ENSG00000104812","ENSG00000106366","ENSG00000106927","ENSG00000108691","ENSG00000110799","ENSG00000112293","ENSG00000112699","ENSG00000115415","ENSG00000115457","ENSG00000118137","ENSG00000118523","ENSG00000118785","ENSG00000120805","ENSG00000121691","E…	["ACE","ACP1","ADIPOQ","AGT","AMBP","ANGPTL2","APOA1","APOB","APOD","ARL1","BAX","BMP2","CAT","CCL2","CCN2","CD34","CHI3L1","CST3","CXADR","DKK3","GAS1","GAS6","GHRL","GMDS","GPLD1","GYS1","HSPA1B (ENSG00000204388)","IGFBP2","INSR","JAK1","LPL","LRP2","MMP14","NAT2","NOTCH4 (ENSG00000204301)","PLA2R1","PTPRO","PTX3","RAMP2","SEMA6B","SERPINE1","SERPINF1 (ENSG00000132386)","SPP1","ST3GAL6","STAT1"…
D020734DMKR	Correlative	Parkinsonian Disorders	91	570	44.4573	2.61034e-11	6.30535e-10	["ENSG00000000971","ENSG00000007908","ENSG00000010704","ENSG00000012223","ENSG00000047457","ENSG00000053371","ENSG00000067182","ENSG00000067225","ENSG00000069329","ENSG00000072274","ENSG00000073969","ENSG00000077943","ENSG00000081479","ENSG00000082701","ENSG00000084207","ENSG00000087088","ENSG00000087470","ENSG00000100030","ENSG00000100097","ENSG00000100380","ENSG00000100567","ENSG00000100604","E…	["ACE","AHCY","AKR7A2","ALDH1A1","ANG","APOA1","ATG7","B3GALT1","BAX","BST1","CAT","CCL2","CD14","CFH","CHGA (ENSG00000100604)","COPZ1","COTL1","CP","CST3","CTSD","DLST","DNAJB6","DNAJC13","DNM1L","EIF2S1","EIF4G1","ERBB4","FIS1","FTH1","GC","GHRL","GLA","GPNMB","GSK3B","GSTP1","HFE","HS1BP3","HSPA8","HSPB1","IGF2R","IGFBP1","IGFBP2","IGFBP4","IGFBP6","INSR","ITGA8","LBP","LGALS1","LINGO1","LRP2"…
D012142DMKR	Correlative	Respiratory Tract Neoplasms	456	4554	355.19	2.7324e-11	6.55944e-10	["ENSG00000000971","ENSG00000001084","ENSG00000001617","ENSG00000001629","ENSG00000002834","ENSG00000004059","ENSG00000005249","ENSG00000005471","ENSG00000006534","ENSG00000007908","ENSG00000007952","ENSG00000008952","ENSG00000010704","ENSG00000012223","ENSG00000023734","ENSG00000029534","ENSG00000029559","ENSG00000033170","ENSG00000034152","ENSG00000035403","ENSG00000038427","ENSG00000038945","E…	["ABCA13","ABCB4","ABCC3","ABCE1","ABCG2","ABCG4","ACE","ACLY","ACOT7","ACOX1","ACP1","ADAM15","ADAM23","ADAMTS5","ADD1","ADIPOQ","AEBP1","ALDH1A1","ALDH1L1","ALDH3B1","ALDOA","AMBP","ANG","ANGPTL2","ANK1","ANKIB1","ANPEP","AOAH","APAF1","APCS","APOA1","APRT","ARF5","ARG1","ARHGDIA","ARHGEF1","ARSA","ASNS","ATG7","ATP6AP1","ATP6V1F","ATP7B","AXL","BAG6 (ENSG00000204463)","BAX","BCAN","BMP2","BMP4…
D013274DMKR	Correlative	Stomach Neoplasms	353	3346	260.972	3.65398e-11	8.718e-10	["ENSG00000000938","ENSG00000002834","ENSG00000005471","ENSG00000006534","ENSG00000007908","ENSG00000008952","ENSG00000009335","ENSG00000010671","ENSG00000010810","ENSG00000012223","ENSG00000016864","ENSG00000023734","ENSG00000029534","ENSG00000038427","ENSG00000042493","ENSG00000044574","ENSG00000047249","ENSG00000050165","ENSG00000055130","ENSG00000057608","ENSG00000058085","ENSG00000058668","E…	["AARS1","ABCA13","ABCB4","ABCC3","ABCG2","ACADS","ACADVL","ACAN","ACAT1","ACE","ACLY","ACOT7","ACSL4","ACTN3","ADAM15","ADAM23","ADAMDEC1","ADAMTS15","ADAMTS5","ADAMTSL4","ADCY7","ADD1","ADD2","ADD3","ADK","ADPRH","AEBP1","AGL","AGRN","AGT","ALDH1A1","ALDH3B1","ALDOA","ALOX15","AMBP","ANG","ANGPTL2","ANGPTL4","ANK1","ANPEP","AOAH","AP1M1","APAF1","APCS","APLP1","APOA1","APOB","APOC4","APOD","ARA…
D002277MMCH	Causal	Carcinoma	154	1176	91.7223	3.89781e-11	9.24303e-10	["ENSG00000002834","ENSG00000008952","ENSG00000009335","ENSG00000033170","ENSG00000038274","ENSG00000051523","ENSG00000055130","ENSG00000058085","ENSG00000066044","ENSG00000067225","ENSG00000067560","ENSG00000068366","ENSG00000069702","ENSG00000070018","ENSG00000070669","ENSG00000071054","ENSG00000072274","ENSG00000074800","ENSG00000079385","ENSG00000079805","ENSG00000082397","ENSG00000082701","E…	["ABCC3","ABCG2","ACSL4","ADSL","AGO2","ALDH1A1","AMBP","ANG","ANGPTL4","ARHGDIA","ASL","ASNS","ATG3","ATG7","BMP2","BMP4","BMP6","BSG","BST2","CA3","CADM4","CCL2","CCR1","CDKN1B","CEACAM1","CHGB","CISD2","COL3A1","COPS5","COPS6","CPD","CRKL","CSF1","CTBP2","CTSB","CTSD","CTTN (ENSG00000085733)","CUL1","CXADR","CXCL16","CXCR4","CYBA","DNM1L","DNM2","DPY30","DRG2","EFEMP1","EIF4G1","ELAVL1","ENO1"…
D005261MMCH	Causal	Female Urogenital Diseases and Pregnancy Complications	151	1147	89.4605	4.18226e-11	9.85747e-10	["ENSG00000000938","ENSG00000000971","ENSG00000001617","ENSG00000002834","ENSG00000004939","ENSG00000005249","ENSG00000007908","ENSG00000007952","ENSG00000009335","ENSG00000010810","ENSG00000012223","ENSG00000038427","ENSG00000044574","ENSG00000049239","ENSG00000050165","ENSG00000055130","ENSG00000068366","ENSG00000069702","ENSG00000072274","ENSG00000074800","ENSG00000075340","ENSG00000075618","E…	["ACSL4","ADAM15","ADD2","ADIPOQ","ADSL","AGT","ALDH1A1","AMBP","ANG","ANGPTL2","APAF1","APOA1","APOB","APOF","APRT","ARHGDIA","ATG7","AXL","BMP4","BMP6","BMPR2","BSG","C4BPA","CA2","CADM4","CAT","CBR1","CCL2","CCN2","CCN3","CD82","CEACAM1","CFH","CISD2","COL18A1","COL3A1","COPS2","COPS5","COPZ1","CRKL","CSF1","CST3","CTSB","CTSL","CTTN (ENSG00000085733)","CUL1","CXADR","CXCL16","CXCR2","CXCR4","…
D006258DMKR	Correlative	Head and Neck Neoplasms	228	1951	152.169	4.47977e-11	1.04951e-09	["ENSG00000001617","ENSG00000002834","ENSG00000008952","ENSG00000010810","ENSG00000014257","ENSG00000016864","ENSG00000033170","ENSG00000035403","ENSG00000038945","ENSG00000044574","ENSG00000047597","ENSG00000049249","ENSG00000050165","ENSG00000051523","ENSG00000058085","ENSG00000060491","ENSG00000067182","ENSG00000067225","ENSG00000067560","ENSG00000069702","ENSG00000070756","ENSG00000070831","E…	["ABCC3","ABCG2","ACP3","ADAM23","ADAMTSL4","AGO2","ALDH1A1","ANGPTL2","APAF1","ATG7","ATP6V1E1","AXL","BAX","BMP2","BMP4","BMP6","BPIFA1","BSG","BST2","C7","CAT","CCDC80","CCL19","CCL2","CCM2","CCN2","CCN3","CD34","CD55","CD82","CDC42","CDH16","CDKN1B","CHGB","CISD2","COL3A1","COL5A1","COL6A2","COPS5","COPS6","CREB3L2","CRKL","CSE1L","CSPG4","CTBP1","CTBP2","CTPS1","CTSB","CTSL","CTTN (ENSG00000…
D007239MMCH	Causal	Infections	91	576	44.9252	4.66276e-11	1.08584e-09	["ENSG00000000971","ENSG00000004059","ENSG00000004939","ENSG00000010704","ENSG00000010810","ENSG00000014257","ENSG00000021852","ENSG00000034152","ENSG00000049249","ENSG00000067182","ENSG00000067225","ENSG00000069329","ENSG00000070756","ENSG00000070831","ENSG00000071553","ENSG00000073008","ENSG00000074800","ENSG00000079385","ENSG00000079805","ENSG00000087088","ENSG00000089199","ENSG00000092820","E…	["ACP3","ADIPOQ","AGO2","ANTXR1","AOAH","APCS","ARF5","ATP6AP1","ATP6V1A","BAX","BMP6","BST2","C4BPA","C5AR1","C8B","CAT","CCL19","CCL2","CCR1","CD14","CD34","CD55","CDC42","CEACAM1","CFH","CHGB","CHI3L1","CLEC7A","CTSB","CTSL","CXADR","CXCL13","CXCR2","CXCR4","CYBB","DDB1","DDX5","DNM2","EEF1A1","EIF3M","EIF4G1","ENO1","EZR","FGL2","FYN","GDF15","GHRL","HCK","HDLBP","HFE","HNRNPK","HSP90B1","HSP…
D007249DMKR	Correlative	Inflammation	64	345	26.9083	4.93014e-11	1.14127e-09	["ENSG00000000971","ENSG00000012223","ENSG00000047457","ENSG00000055955","ENSG00000067182","ENSG00000073008","ENSG00000087088","ENSG00000089199","ENSG00000095970","ENSG00000100031","ENSG00000100979","ENSG00000100985","ENSG00000102755","ENSG00000105290","ENSG00000106366","ENSG00000106538","ENSG00000106588","ENSG00000106927","ENSG00000108691","ENSG00000111669","ENSG00000112936","ENSG00000114867","E…	["ADIPOQ","AMBP","APLP1","APOA1","BAX","BCAN","C4BPA","C5AR1","C7","C8A","CCL2","CD14","CD163","CD180","CD55","CFH","CHGB","CHI3L1","CP","CXCL13","CXCL16","CXCR2","CXCR4","EIF4G1","ENPP2","FGA","FGG","FLT1","GGT1","GHRL","GRHPR","ITIH3","ITIH4","KRT6A","LBP","LCN2","LDLRAD3","LTF","LY96","MIF (ENSG00000240972)","MMP9","NPPA","PLTP","PSMA2","PTPRE","PTX3","PVR","RARRES2","S100A9","SELENBP1","SELP"…
D013899DMKR	Correlative	Thoracic Neoplasms	456	4571	356.516	4.99855e-11	1.15026e-09	["ENSG00000000971","ENSG00000001084","ENSG00000001617","ENSG00000001629","ENSG00000002834","ENSG00000004059","ENSG00000005249","ENSG00000005471","ENSG00000006534","ENSG00000007908","ENSG00000007952","ENSG00000008952","ENSG00000010704","ENSG00000012223","ENSG00000023734","ENSG00000029534","ENSG00000029559","ENSG00000033170","ENSG00000034152","ENSG00000035403","ENSG00000038427","ENSG00000038945","E…	["ABCA13","ABCB4","ABCC3","ABCE1","ABCG2","ABCG4","ACE","ACLY","ACOT7","ACOX1","ACP1","ADAM15","ADAM23","ADAMTS5","ADD1","ADIPOQ","AEBP1","ALDH1A1","ALDH1L1","ALDH3B1","ALDOA","AMBP","ANG","ANGPTL2","ANK1","ANKIB1","ANPEP","AOAH","APAF1","APCS","APOA1","APRT","ARF5","ARG1","ARHGDIA","ARHGEF1","ARSA","ASNS","ATG7","ATP6AP1","ATP6V1F","ATP7B","AXL","BAG6 (ENSG00000204463)","BAX","BCAN","BMP2","BMP4…
D013272DMKR	Correlative	Stomach Diseases	353	3357	261.83	5.64977e-11	1.29247e-09	["ENSG00000000938","ENSG00000002834","ENSG00000005471","ENSG00000006534","ENSG00000007908","ENSG00000008952","ENSG00000009335","ENSG00000010671","ENSG00000010810","ENSG00000012223","ENSG00000016864","ENSG00000023734","ENSG00000029534","ENSG00000038427","ENSG00000042493","ENSG00000044574","ENSG00000047249","ENSG00000050165","ENSG00000055130","ENSG00000057608","ENSG00000058085","ENSG00000058668","E…	["AARS1","ABCA13","ABCB4","ABCC3","ABCG2","ACADS","ACADVL","ACAN","ACAT1","ACE","ACLY","ACOT7","ACSL4","ACTN3","ADAM15","ADAM23","ADAMDEC1","ADAMTS15","ADAMTS5","ADAMTSL4","ADCY7","ADD1","ADD2","ADD3","ADK","ADPRH","AEBP1","AGL","AGRN","AGT","ALDH1A1","ALDH3B1","ALDOA","ALOX15","AMBP","ANG","ANGPTL2","ANGPTL4","ANK1","ANPEP","AOAH","AP1M1","APAF1","APCS","APLP1","APOA1","APOB","APOC4","APOD","ARA…
D018204DMKR	Correlative	Neoplasms, Connective and Soft Tissue	198	1636	127.6	5.79218e-11	1.3173e-09	["ENSG00000000971","ENSG00000002834","ENSG00000007908","ENSG00000012223","ENSG00000035403","ENSG00000038427","ENSG00000042493","ENSG00000044574","ENSG00000047457","ENSG00000051523","ENSG00000055130","ENSG00000066583","ENSG00000067225","ENSG00000067560","ENSG00000069702","ENSG00000070182","ENSG00000070669","ENSG00000070808","ENSG00000070831","ENSG00000072274","ENSG00000074800","ENSG00000075239","E…	["ABCA13","ACAN","ACAT1","ADAMTS5","ADGRL2","ALDH1A1","ALDOA","ANGPTL4","APAF1","APOA1","APOD","ASNS","ATIC","ATP7B","AXL","BAX","BCAM","BMP2","BMP4","BMP6","BSG","CAMK2A","CAPG","CAT","CBLN1","CCL2","CCN2","CCN3","CD14","CD163","CD34","CDC42","CDKN1B","CEACAM1","CFH","CLEC5A","CLEC7A","CLTC","COL18A1","COL6A2","COL6A3","COPS5","CORO7 (ENSG00000262246)","CP","CREB3L2","CSF1","CTSC","CTTN (ENSG000…
D052776MMCH	Causal	Female Urogenital Diseases	147	1113	86.8087	6.21358e-11	1.40492e-09	["ENSG00000000938","ENSG00000000971","ENSG00000001617","ENSG00000002834","ENSG00000004939","ENSG00000005249","ENSG00000007908","ENSG00000007952","ENSG00000009335","ENSG00000010810","ENSG00000012223","ENSG00000038427","ENSG00000044574","ENSG00000049239","ENSG00000050165","ENSG00000055130","ENSG00000068366","ENSG00000069702","ENSG00000072274","ENSG00000074800","ENSG00000075340","ENSG00000075618","E…	["ACSL4","ADAM15","ADD2","ADIPOQ","ADSL","AGT","ALDH1A1","AMBP","ANGPTL2","APAF1","APOA1","APOB","APOF","APRT","ARHGDIA","ATG7","AXL","BMP4","BMP6","BMPR2","BSG","C4BPA","CA2","CADM4","CAT","CBR1","CCL2","CCN2","CCN3","CD82","CEACAM1","CFH","CISD2","COL18A1","COL3A1","COPS2","COPS5","COPZ1","CRKL","CSF1","CST3","CTSB","CTSL","CTTN (ENSG00000085733)","CUL1","CXADR","CXCL16","CXCR2","CXCR4","DKK3",…
D012192DMKR	Correlative	Retroviridae Infections	80	482	37.5937	6.37648e-11	1.43342e-09	["ENSG00000007908","ENSG00000010810","ENSG00000012223","ENSG00000034152","ENSG00000067182","ENSG00000070831","ENSG00000072274","ENSG00000075340","ENSG00000084207","ENSG00000084674","ENSG00000087088","ENSG00000088827","ENSG00000100031","ENSG00000100985","ENSG00000101439","ENSG00000102265","ENSG00000102882","ENSG00000104529","ENSG00000106366","ENSG00000108679","ENSG00000108691","ENSG00000110324","E…	["ABCE1","ACE","ADD2","ADIPOQ","AGO2","ANPEP","APOA1","APOB","ARHGDIA","BAX","BMP2","BMPR2","BST2","C5AR1","CAT","CCL19","CCL2","CCR1","CD14","CD163","CD244","CD34","CDC42","CDKN1B","COL3A1","CRTAP","CSF1","CST3","CTSD","CXCR2","CXCR4","EEF1D (ENSG00000104529)","FYN","GC","GGT1","GSTP1","HNRNPU","HPRT1","IFNAR1","IGF1R","IGF2R","IGFBP2","IL10RA","ITGA5","ITGAM","ITGAX","LGALS3BP","LIMS1","LTF","M…
D000086982DMKR	Correlative	Blood-Borne Infections	98	644	50.2289	7.10668e-11	1.58838e-09	["ENSG00000007908","ENSG00000010704","ENSG00000010810","ENSG00000012223","ENSG00000034152","ENSG00000044574","ENSG00000067182","ENSG00000070831","ENSG00000072274","ENSG00000075340","ENSG00000079805","ENSG00000082701","ENSG00000084207","ENSG00000084674","ENSG00000087088","ENSG00000088827","ENSG00000088888","ENSG00000092820","ENSG00000100031","ENSG00000100985","ENSG00000101439","ENSG00000102265","E…	["ABCE1","ACE","ADD2","ADIPOQ","AGO2","ANPEP","APOA1","APOB","ARHGDIA","BAX","BMP2","BMPR2","BST2","C5AR1","CAT","CCL19","CCL2","CCR1","CD14","CD163","CD244","CD34","CD55","CDC42","CDKN1B","CHI3L1","COL3A1","CRTAP","CSF1","CST3","CTSD","CXCR2","CXCR4","DDX5","DNM2","EEF1D (ENSG00000104529)","EZR","FASN","FGL1","FYN","GC","GGT1","GOLM1","GSK3B","GSTP1","HFE","HNRNPU","HPRT1","HSPA5","IFNAR1","IGF1…
D012140MMCH	Causal	Respiratory Tract Diseases	140	1047	81.661	7.92225e-11	1.75885e-09	["ENSG00000001617","ENSG00000004059","ENSG00000023909","ENSG00000034152","ENSG00000044574","ENSG00000050165","ENSG00000069329","ENSG00000069702","ENSG00000070831","ENSG00000071553","ENSG00000074800","ENSG00000079385","ENSG00000080824","ENSG00000082397","ENSG00000082701","ENSG00000084207","ENSG00000085733","ENSG00000087088","ENSG00000091436","ENSG00000099942","ENSG00000100030","ENSG00000100097","E…	["ABCE1","ACE","ALDH1A1","ALDH1L1","ALDOA","ANG","ANPEP","ARF5","ATP6AP1","ATP6V1A","AXL","BAX","BMP2","BMP4","BMPR2","C5AR1","CA2","CAT","CBR1","CCL2","CCN2","CD14","CD177","CD55","CDC42","CDKN1B","CEACAM1","CISD2","CLEC7A","CLIC4","COL18A1","CRKL","CRLF2","CSF1","CTBP2","CTSL","CTSS","CTTN (ENSG00000085733)","CXADR","CXCR2","CXCR4","CYB5R3","DKK3","DUT","EFEMP1","EIF2S1","EIF4E","EIF4G1","ENO1"…
D056784DMKR	Correlative	Leukoencephalopathies	105	710	55.3766	7.95981e-11	1.75885e-09	["ENSG00000000971","ENSG00000007908","ENSG00000010704","ENSG00000041357","ENSG00000049239","ENSG00000051523","ENSG00000067182","ENSG00000070831","ENSG00000072274","ENSG00000080824","ENSG00000082701","ENSG00000084207","ENSG00000084674","ENSG00000088888","ENSG00000089199","ENSG00000092010","ENSG00000095970","ENSG00000100097","ENSG00000100299","ENSG00000100345","ENSG00000100604","ENSG00000100985","E…	["ABCG2","ACE","ADIPOQ","AGT","ANPEP","APAF1","APOA1","APOB","APOD","ARG1","ARSA","AXL","BSG","C5AR1","CCL19","CCL2","CCN3","CCR1","CD14","CD163","CD34","CDC42","CFH","CHGA (ENSG00000100604)","CHGB","CHI3L1","CRLF2","CSF1","CSPG4","CST3","CTSB","CXCL13","CXCR2","CYBA","CYBB","CYRIB","ERAP1","FLOT2","GAS6","GRK2","GSK3B","GSTP1","H6PD","HFE","HPRT1","HSP90AA1","HSP90B1","HSPA1B (ENSG00000204388)",…
D009059DMKR	Correlative	Mouth Diseases	119	843	65.7499	8.36788e-11	1.83857e-09	["ENSG00000000971","ENSG00000001617","ENSG00000002834","ENSG00000007908","ENSG00000007952","ENSG00000012223","ENSG00000014257","ENSG00000035403","ENSG00000047457","ENSG00000058085","ENSG00000067225","ENSG00000067560","ENSG00000069702","ENSG00000074800","ENSG00000075618","ENSG00000080824","ENSG00000082701","ENSG00000085733","ENSG00000092820","ENSG00000100030","ENSG00000100097","ENSG00000100345","E…	["ABCG2","ACP3","ALDH1A1","BMP2","BMP6","BSG","BST2","CAT","CCL2","CCM2","CD180","CD34","CDKN1B","CFH","COL6A2","COPS5","CP","CST3","CTPS1","CTSL","CTTN (ENSG00000085733)","CXCL13","CXCL16","CXCR4","CYBB","DLL1 (ENSG00000198719)","DMBT1","DSPP","ENO1","ERBB4","EWSR1","EZR","FASN","FGA","FGL2","FPR1","FSCN1","GC","GDF15","GIMAP4","GLA","GSK3B","HEG1","HSP90AA1","HSP90B1","HSPA4","HSPD1","IGF1R","I…
D020274DMKR	Correlative	Autoimmune Diseases of the Nervous System	105	711	55.4546	8.65632e-11	1.89126e-09	["ENSG00000000971","ENSG00000007908","ENSG00000010704","ENSG00000041357","ENSG00000049239","ENSG00000051523","ENSG00000067182","ENSG00000070831","ENSG00000072274","ENSG00000080824","ENSG00000082701","ENSG00000084207","ENSG00000088888","ENSG00000089199","ENSG00000092010","ENSG00000100030","ENSG00000100097","ENSG00000100299","ENSG00000100345","ENSG00000100604","ENSG00000100985","ENSG00000101384","E…	["ABCG2","ACE","ADIPOQ","AGT","ANPEP","APAF1","APOA1","APOD","ARG1","ARSA","AXL","BSG","C5AR1","CA3","CCL19","CCL2","CCN3","CCR1","CD14","CD163","CD34","CDC42","CFH","CHGA (ENSG00000100604)","CHGB","CHI3L1","CRLF2","CSF1","CSPG4","CST3","CTSB","CXCL13","CXCR2","CYBA","CYBB","CYRIB","ERAP1","ERBB4","GAS6","GRK2","GSK3B","GSTP1","H6PD","HFE","HPRT1","HSP90AA1","HSP90B1","HSPA1B (ENSG00000204388)","…
D005832DMKR	Correlative	Genital Diseases, Male	220	1882	146.787	1.0638e-10	2.31124e-09	["ENSG00000000938","ENSG00000001084","ENSG00000007908","ENSG00000014257","ENSG00000029559","ENSG00000038427","ENSG00000038945","ENSG00000044574","ENSG00000047457","ENSG00000049245","ENSG00000050165","ENSG00000058085","ENSG00000066044","ENSG00000067182","ENSG00000067225","ENSG00000067560","ENSG00000069702","ENSG00000070756","ENSG00000073969","ENSG00000074800","ENSG00000075618","ENSG00000076928","E…	["ABCG2","ACE","ACP3","ADAM15","ADD3","ADSL","AGO2","AGT","ALDH1A1","ALDH9A1","ALOX15","AMBP","ANPEP","APAF1","APOA1","APOB","APOD","ARG1","ARHGEF1","ATP6V1F","AXL","BAX","BLVRB","BMP2","BMP5","BMP6","BMPR2","BSG","CAD","CADM4","CAT","CCL2","CCN2","CCN3","CD34","CD82","CDKN1B","CEACAM1","CHGA (ENSG00000100604)","CHGB","COL6A2","COL6A3","COPS5","COTL1","CP","CSE1L","CSF1","CST3","CTBP2","CTSS","CX…
D020278DMKR	Correlative	Demyelinating Autoimmune Diseases, CNS	100	672	52.4128	1.6315e-10	3.52494e-09	["ENSG00000000971","ENSG00000007908","ENSG00000010704","ENSG00000041357","ENSG00000049239","ENSG00000051523","ENSG00000067182","ENSG00000070831","ENSG00000072274","ENSG00000080824","ENSG00000082701","ENSG00000084207","ENSG00000088888","ENSG00000089199","ENSG00000092010","ENSG00000100097","ENSG00000100299","ENSG00000100345","ENSG00000100604","ENSG00000100985","ENSG00000101384","ENSG00000101439","E…	["ABCG2","ACE","ADIPOQ","AGT","ANPEP","APAF1","APOA1","APOD","ARG1","ARSA","AXL","BSG","C5AR1","CCL19","CCL2","CCN3","CCR1","CD14","CD163","CD34","CDC42","CFH","CHGA (ENSG00000100604)","CHGB","CHI3L1","CRLF2","CSF1","CSPG4","CST3","CTSB","CXCL13","CXCR2","CYBA","CYBB","CYRIB","ERAP1","GAS6","GRK2","GSK3B","GSTP1","H6PD","HFE","HPRT1","HSP90AA1","HSP90B1","HSPA1B (ENSG00000204388)","HSPA8","HSPD1"…
D003711DMKR	Correlative	Demyelinating Diseases	103	700	54.5966	1.64104e-10	3.52597e-09	["ENSG00000000971","ENSG00000007908","ENSG00000010704","ENSG00000041357","ENSG00000049239","ENSG00000051523","ENSG00000067182","ENSG00000070831","ENSG00000072274","ENSG00000080824","ENSG00000082701","ENSG00000084207","ENSG00000088888","ENSG00000089199","ENSG00000092010","ENSG00000095970","ENSG00000100097","ENSG00000100299","ENSG00000100345","ENSG00000100604","ENSG00000100985","ENSG00000101384","E…	["ABCG2","ACE","ADIPOQ","AGT","ANPEP","APAF1","APOA1","APOD","ARG1","ARSA","AXL","BSG","C5AR1","CCL19","CCL2","CCN3","CCR1","CD14","CD163","CD34","CDC42","CFH","CHGA (ENSG00000100604)","CHGB","CHI3L1","CRLF2","CSF1","CSPG4","CST3","CTSB","CXCL13","CXCR2","CYBA","CYBB","CYRIB","ERAP1","FLOT2","GAS6","GRK2","GSK3B","GSTP1","H6PD","HFE","HPRT1","HSP90AA1","HSP90B1","HSPA1B (ENSG00000204388)","HSPA8"…
D015658DMKR	Correlative	HIV Infections	78	474	36.9697	1.70174e-10	3.61643e-09	["ENSG00000007908","ENSG00000010810","ENSG00000012223","ENSG00000034152","ENSG00000067182","ENSG00000070831","ENSG00000072274","ENSG00000075340","ENSG00000084207","ENSG00000084674","ENSG00000087088","ENSG00000088827","ENSG00000100031","ENSG00000100985","ENSG00000101439","ENSG00000102265","ENSG00000102882","ENSG00000104529","ENSG00000106366","ENSG00000108679","ENSG00000108691","ENSG00000110324","E…	["ABCE1","ACE","ADD2","ADIPOQ","AGO2","ANPEP","APOA1","APOB","ARHGDIA","BAX","BMP2","BMPR2","BST2","C5AR1","CAT","CCL19","CCL2","CCR1","CD14","CD163","CD244","CD34","CDC42","CDKN1B","COL3A1","CRTAP","CSF1","CST3","CTSD","CXCR2","CXCR4","EEF1D (ENSG00000104529)","FYN","GC","GGT1","GSTP1","HNRNPU","HPRT1","IFNAR1","IGF1R","IGF2R","IGFBP2","IL10RA","ITGA5","ITGAM","ITGAX","LGALS3BP","LIMS1","LTF","M…
D016180DMKR	Correlative	Lentivirus Infections	78	474	36.9697	1.70174e-10	3.61643e-09	["ENSG00000007908","ENSG00000010810","ENSG00000012223","ENSG00000034152","ENSG00000067182","ENSG00000070831","ENSG00000072274","ENSG00000075340","ENSG00000084207","ENSG00000084674","ENSG00000087088","ENSG00000088827","ENSG00000100031","ENSG00000100985","ENSG00000101439","ENSG00000102265","ENSG00000102882","ENSG00000104529","ENSG00000106366","ENSG00000108679","ENSG00000108691","ENSG00000110324","E…	["ABCE1","ACE","ADD2","ADIPOQ","AGO2","ANPEP","APOA1","APOB","ARHGDIA","BAX","BMP2","BMPR2","BST2","C5AR1","CAT","CCL19","CCL2","CCR1","CD14","CD163","CD244","CD34","CDC42","CDKN1B","COL3A1","CRTAP","CSF1","CST3","CTSD","CXCR2","CXCR4","EEF1D (ENSG00000104529)","FYN","GC","GGT1","GSTP1","HNRNPU","HPRT1","IFNAR1","IGF1R","IGF2R","IGFBP2","IL10RA","ITGA5","ITGAM","ITGAX","LGALS3BP","LIMS1","LTF","M…
D003924DMKR	Correlative	Diabetes Mellitus, Type 2	113	796	62.0842	1.85771e-10	3.92643e-09	["ENSG00000007908","ENSG00000008018","ENSG00000009335","ENSG00000010704","ENSG00000010810","ENSG00000035403","ENSG00000038295","ENSG00000047249","ENSG00000047457","ENSG00000051523","ENSG00000058668","ENSG00000067182","ENSG00000070831","ENSG00000071553","ENSG00000076928","ENSG00000079435","ENSG00000082701","ENSG00000084674","ENSG00000086967","ENSG00000087274","ENSG00000094880","ENSG00000099984","E…	["ACE","ACLY","ACP1","ADD1","ADIPOQ","AEBP1","AGT","ALAD","AMBP","APOA1","APOA5","APOB","APOC2","APOD","APPL1","ARAP1","ARHGEF1","ATP2B4","ATP6AP1","ATP6V1H","CAT","CCL2","CDC23","CDC42","COPS2","COPS5","CP","CST3","CYBA","EEF1A1","ERAP1","FYN","GAS1","GAS6","GDF15","GGT1","GHRL","GLO1","GPNMB","GSK3B","GSR","GSTT2 (ENSG00000099984)","GYS1","HFE","HSD11B1","IGF1R","IGFBP1","IGFBP2","IGFBP4","INSR…
D012509DMKR	Correlative	Sarcoma	166	1324	103.266	1.94951e-10	4.0982e-09	["ENSG00000000971","ENSG00000002834","ENSG00000007908","ENSG00000012223","ENSG00000035403","ENSG00000042493","ENSG00000044574","ENSG00000055130","ENSG00000067225","ENSG00000067560","ENSG00000069702","ENSG00000070182","ENSG00000070669","ENSG00000070808","ENSG00000070831","ENSG00000072274","ENSG00000074800","ENSG00000079385","ENSG00000080824","ENSG00000081479","ENSG00000082397","ENSG00000082701","E…	["ABCA13","ACAN","ADGRL2","ANGPTL4","APAF1","APOA1","APOD","ASNS","AXL","BAX","BCAM","BMP2","BMP4","BMP6","BSG","CAMK2A","CAPG","CAT","CBLN1","CCL2","CCN2","CCN3","CD14","CD163","CD34","CDC42","CDKN1B","CEACAM1","CFH","CLEC5A","CLEC7A","CLTC","COL18A1","COL6A2","COPS5","CORO7 (ENSG00000262246)","CREB3L2","CSF1","CTSC","CTTN (ENSG00000085733)","CUL1","CXADR","CXCR4","DLL1 (ENSG00000198719)","DNASE…
D006949DMKR	Correlative	Hyperlipidemias	40	171	13.3372	2.01864e-10	4.2207e-09	["ENSG00000000971","ENSG00000007908","ENSG00000038945","ENSG00000047457","ENSG00000055955","ENSG00000075239","ENSG00000079435","ENSG00000081479","ENSG00000084674","ENSG00000100979","ENSG00000100985","ENSG00000101670","ENSG00000106366","ENSG00000108691","ENSG00000110243","ENSG00000110799","ENSG00000118137","ENSG00000120868","ENSG00000130164","ENSG00000132386","ENSG00000135744","ENSG00000136869","E…	["ACAT1","ACE","ADIPOQ","AGT","APAF1","APOA1","APOA5","APOB","APOBR","APOC2","APOF","CCL2","CD163","CFH","CP","CTSS","CYBB","GK","ITGAM","ITIH4","LDLR","LIPE","LIPG","LPL","LRP2","MMP9","MSR1","PCSK9","PLA2G7","PLTP","SELE","SELP","SERPINE1","SERPINF1 (ENSG00000132386)","TLR2","TLR4","VCAM1","VLDLR","VWF","XDH"]
D008175DMKR	Correlative	Lung Neoplasms	444	4470	348.639	2.27009e-10	4.69892e-09	["ENSG00000000971","ENSG00000001084","ENSG00000001617","ENSG00000001629","ENSG00000002834","ENSG00000004059","ENSG00000005249","ENSG00000005471","ENSG00000006534","ENSG00000007908","ENSG00000007952","ENSG00000008952","ENSG00000010704","ENSG00000012223","ENSG00000023734","ENSG00000029534","ENSG00000029559","ENSG00000033170","ENSG00000034152","ENSG00000035403","ENSG00000038427","ENSG00000038945","E…	["ABCA13","ABCB4","ABCC3","ABCE1","ABCG2","ABCG4","ACE","ACLY","ACOT7","ACOX1","ACP1","ADAM15","ADAM23","ADAMTS5","ADD1","ADIPOQ","AEBP1","ALDH1A1","ALDH1L1","ALDH3B1","ALDOA","AMBP","ANG","ANGPTL2","ANK1","ANKIB1","ANPEP","AOAH","APAF1","APCS","APOA1","APRT","ARF5","ARG1","ARHGDIA","ARHGEF1","ARSA","ASNS","ATG7","ATP6AP1","ATP6V1F","ATP7B","AXL","BAG6 (ENSG00000204463)","BAX","BCAN","BMP2","BMP4…
D003324DMKR	Correlative	Coronary Artery Disease	63	349	27.2203	2.27153e-10	4.69892e-09	["ENSG00000000971","ENSG00000007908","ENSG00000038427","ENSG00000047457","ENSG00000051523","ENSG00000067182","ENSG00000070808","ENSG00000072274","ENSG00000084674","ENSG00000088827","ENSG00000100031","ENSG00000100902","ENSG00000100979","ENSG00000100985","ENSG00000101439","ENSG00000101670","ENSG00000102265","ENSG00000102755","ENSG00000104918","ENSG00000106211","ENSG00000106366","ENSG00000108691","E…	["ACE","ACP1","ADIPOQ","AGT","ALOX15","APOA1","APOA5","APOB","BMP4","BMPR2","CAMK2A","CCL2","CD163","CFH","CHI3L1","CHSY3","COL18A1","CP","CST3","CXCL16","CXCR4","CYBA","CYBB","ETF1","FGG","FLT1","GGT1","HNRNPA0","HSPA4","HSPB1","HSPD1","JUP","LCN2","LDLR","LIPG","LMNA","LPL","MMP9","NPPA","PCDH1","PCNA","PLA2G7","PLAU","PLTP","PSMA6","PTX3","RETN","SELE","SELP","SERPINE1","SIGLEC1","SIL1","SPP1"…
D009103DMKR	Correlative	Multiple Sclerosis	99	668	52.1008	2.55202e-10	5.25121e-09	["ENSG00000000971","ENSG00000007908","ENSG00000010704","ENSG00000041357","ENSG00000049239","ENSG00000051523","ENSG00000067182","ENSG00000070831","ENSG00000072274","ENSG00000080824","ENSG00000082701","ENSG00000084207","ENSG00000088888","ENSG00000089199","ENSG00000092010","ENSG00000100097","ENSG00000100299","ENSG00000100345","ENSG00000100604","ENSG00000100985","ENSG00000101384","ENSG00000101439","E…	["ABCG2","ACE","ADIPOQ","AGT","ANPEP","APAF1","APOA1","APOD","ARG1","ARSA","AXL","BSG","C5AR1","CCL19","CCL2","CCN3","CCR1","CD14","CD163","CD34","CDC42","CFH","CHGA (ENSG00000100604)","CHGB","CHI3L1","CRLF2","CSF1","CSPG4","CST3","CTSB","CXCL13","CXCR2","CYBA","CYBB","CYRIB","ERAP1","GAS6","GRK2","GSK3B","GSTP1","H6PD","HFE","HPRT1","HSP90AA1","HSP90B1","HSPA1B (ENSG00000204388)","HSPA8","HSPD1"…
D009369NCOR	Negative	Neoplasms	123	900	70.1957	3.22745e-10	6.60607e-09	["ENSG00000000938","ENSG00000007908","ENSG00000010704","ENSG00000014216","ENSG00000014257","ENSG00000029559","ENSG00000035403","ENSG00000041357","ENSG00000049249","ENSG00000051523","ENSG00000070182","ENSG00000070669","ENSG00000070831","ENSG00000079385","ENSG00000082397","ENSG00000082701","ENSG00000084207","ENSG00000085117","ENSG00000085733","ENSG00000087088","ENSG00000088808","ENSG00000089157","E…	["ABCC3","ABCE1","ABCG2","ACE","ACP3","ACSL1","ADAM23","ADIPOQ","ADK","ANPEP","APAF1","ASNS","BAG6 (ENSG00000204463)","BAX","BMPR2","CAPN1","CAT","CCL2","CD34","CD82","CDC23","CDC42","CDH16","CDKN1B","CEACAM1","CHGA (ENSG00000100604)","CHRDL1","COL18A1","COL5A1","COPS5","CSE1L","CTPS1","CTSL","CTTN (ENSG00000085733)","CXCR2","CXCR4","CYBA","DMBT1","EIF2S1","EIF4E","EPB41L3","EPHB2","EPOR","EWSR1"…
D007154TTGT	Preventative	Immune System Diseases	76	463	36.1118	3.31521e-10	6.75018e-09	["ENSG00000000938","ENSG00000007908","ENSG00000010671","ENSG00000010810","ENSG00000049249","ENSG00000051523","ENSG00000067182","ENSG00000074800","ENSG00000082701","ENSG00000084207","ENSG00000099810","ENSG00000100030","ENSG00000100985","ENSG00000101384","ENSG00000101557","ENSG00000102265","ENSG00000102755","ENSG00000102882","ENSG00000104267","ENSG00000104365","ENSG00000106366","ENSG00000106927","E…	["ABCG2","ACE","ADIPOQ","AGO2","ALOX15","AMBP","APAF1","BMP2","BMP4","BMP5","BMP6","BSG","BST2","BTK","CA2","CCL2","CCR1","CD14","COL18A1","CTSB","CXCL13","CXCR2","CXCR4","CYBA","CYBB","ENO1","FGR","FLII (ENSG00000177731)","FLT1","FPR1","FYN","GSK3B","GSTP1","HSPD1","IGF1R","IKBKB","INSR","ITGAM","JAG1","JAK1","LCN2","LGALS9","MAPK1","MAPK14","MAPK3","MERTK","MMP13","MMP8","MMP9","MTAP","NCF2","N…
D004067MMCH	Causal	Digestive System Neoplasms	206	1758	137.116	4.00817e-10	8.11864e-09	["ENSG00000001617","ENSG00000002834","ENSG00000007908","ENSG00000007952","ENSG00000023734","ENSG00000033170","ENSG00000038274","ENSG00000042493","ENSG00000044574","ENSG00000055130","ENSG00000058085","ENSG00000066044","ENSG00000067225","ENSG00000067560","ENSG00000068366","ENSG00000069702","ENSG00000070018","ENSG00000070831","ENSG00000071054","ENSG00000072274","ENSG00000074800","ENSG00000075618","E…	["ABCC3","ABCG2","ACSL4","ADAMTS15","ADIPOQ","AEBP1","AHSA1","ALOX15","ANG","ANGPTL1","ANGPTL2","ANGPTL4","ARG1","ARHGDIA","ASL","ATG7","AXL","B3GNT5","BAX","BMP2","BMP4","BMP5","BSG","CA3","CAPG","CAT","CCL2","CCN2","CCR1","CD163","CDC42","CDKN1B","CEACAM1","CHI3L1","CISD2","CLEC5A","COL12A1","COL6A1","COL6A2","COL6A3","COPB2","COPS5","CPD","CRKL","CSE1L","CTBP2","CTSB","CTSD","CTSS","CTTN (ENSG…
D015229DMKR	Correlative	Sexually Transmitted Diseases, Viral	85	547	42.6634	4.88537e-10	9.84414e-09	["ENSG00000007908","ENSG00000010810","ENSG00000012223","ENSG00000034152","ENSG00000055130","ENSG00000067182","ENSG00000070831","ENSG00000072274","ENSG00000075340","ENSG00000079385","ENSG00000084207","ENSG00000084674","ENSG00000087088","ENSG00000088827","ENSG00000100031","ENSG00000100985","ENSG00000101439","ENSG00000102265","ENSG00000102882","ENSG00000104529","ENSG00000104918","ENSG00000106366","E…	["ABCE1","ACE","ADD2","ADIPOQ","AGO2","ANPEP","APOA1","APOB","ARHGDIA","BAX","BMP2","BMPR2","BST2","C5AR1","CAT","CCL19","CCL2","CCR1","CD14","CD163","CD244","CD34","CDC42","CDKN1B","CEACAM1","COL3A1","CRTAP","CSF1","CST3","CTSD","CUL1","CXCR2","CXCR4","EEF1D (ENSG00000104529)","FYN","GC","GGT1","GSTP1","HNRNPU","HPRT1","IFNAR1","IGF1R","IGF2R","IGFBP2","IL10RA","ITGA5","ITGAM","ITGAX","LGALS3BP"…
D009371NCOR	Negative	Neoplasms by Site	98	667	52.0228	5.10994e-10	1.02436e-08	["ENSG00000000938","ENSG00000007908","ENSG00000010704","ENSG00000014216","ENSG00000014257","ENSG00000029559","ENSG00000035403","ENSG00000041357","ENSG00000049249","ENSG00000051523","ENSG00000070182","ENSG00000070669","ENSG00000070831","ENSG00000079385","ENSG00000082397","ENSG00000082701","ENSG00000084207","ENSG00000085117","ENSG00000087088","ENSG00000089157","ENSG00000092820","ENSG00000099984","E…	["ABCC3","ABCE1","ABCG2","ACE","ACP3","ACSL1","ADAM23","ADK","ANPEP","APAF1","ASNS","BAG6 (ENSG00000204463)","BAX","BMPR2","CAPN1","CCL2","CD82","CDC42","CDH16","CDKN1B","CEACAM1","CHGA (ENSG00000100604)","COL18A1","COPS5","CSE1L","CTSL","CXCR2","CXCR4","CYBA","DMBT1","EIF2S1","EIF4E","EPB41L3","EPHB2","EPOR","EWSR1","EZR","FGR","FLT1","FRZB","GHRL","GSK3B","GSTP1","GSTT2 (ENSG00000099984)","GSTZ…
D000091662MMCH	Causal	Genital Diseases	163	1310	102.174	5.2331e-10	1.04367e-08	["ENSG00000000938","ENSG00000000971","ENSG00000001617","ENSG00000002834","ENSG00000005249","ENSG00000007908","ENSG00000010704","ENSG00000010810","ENSG00000012223","ENSG00000014257","ENSG00000034152","ENSG00000049239","ENSG00000050165","ENSG00000066044","ENSG00000067182","ENSG00000067225","ENSG00000069702","ENSG00000070831","ENSG00000071553","ENSG00000072274","ENSG00000074800","ENSG00000079385","E…	["ACP3","ADAM15","ADIPOQ","ADSL","AGT","ALDH1A1","ALOX15","AMBP","ANG","ANGPTL2","APAF1","APOA1","ARG1","ATP6AP1","AXL","BMP2","BMP4","BMP6","BSG","BST2","CAD","CADM4","CAT","CBR1","CCL19","CCL2","CCR1","CD34","CD55","CD82","CDC42","CDKN1B","CEACAM1","CFH","CHI3L1","COL18A1","COPA","COPS5","COPZ1","CRKL","CSF1","CST3","CTBP2","CTSB","CTSL","CTTN (ENSG00000085733)","CXCL13","CXCL16","CXCR2","CXCR4…
D008659NCOR	Negative	Metabolic Diseases	83	532	41.4934	6.47822e-10	1.28262e-08	["ENSG00000001084","ENSG00000004939","ENSG00000007908","ENSG00000008018","ENSG00000010704","ENSG00000044574","ENSG00000047457","ENSG00000051523","ENSG00000070018","ENSG00000070831","ENSG00000075340","ENSG00000079435","ENSG00000081479","ENSG00000084674","ENSG00000089280","ENSG00000099331","ENSG00000100299","ENSG00000100577","ENSG00000101361","ENSG00000101439","ENSG00000103257","ENSG00000104365","E…	["ACE","ADD2","ADIPOQ","AGT","ANG","APOA1","APOA5","APOB","APOC2","ARSA","BMP2","CAT","CD14","CDC42","CP","CST3","CYBA","DCTN1","DYNC1H1","FUS","GC","GCLC","GDF15","GHRL","GM2A","GRK2","GSTZ1","GYS1","HFE","HPRT1","HSD11B1","HSPA5","IGF1R","IKBKB","INSR","ITM2B","LDLR","LINGO1","LIPE","LMNA","LOX","LPL","LRP2","LRP6 (ENSG00000070018)","LST1 (ENSG00000204482)","MYO9B","NAT2","NIF3L1","NOP56","NOTC…
D018326DMKR	Correlative	Nevi and Melanomas	269	2460	191.868	6.49722e-10	1.28262e-08	["ENSG00000000938","ENSG00000000971","ENSG00000001084","ENSG00000005249","ENSG00000005471","ENSG00000007908","ENSG00000019169","ENSG00000023734","ENSG00000029534","ENSG00000038427","ENSG00000044574","ENSG00000049249","ENSG00000050165","ENSG00000051523","ENSG00000055130","ENSG00000064601","ENSG00000067182","ENSG00000067225","ENSG00000067560","ENSG00000069188","ENSG00000069702","ENSG00000070831","E…	["AARS1","ABCA13","ABCB4","ABCE1","ABCG2","ADAM15","ADGRL2","ADK","AHCY","ALDOA","ANG","ANGPTL4","ANK1","ANPEP","APAF1","APCS","APOD","ATP6AP1","ATP6V1D","ATP6V1E1","B4GALNT1","BAX","BMP1","BMP4","BMP6","BSG","C1QB","C1QC","CAT","CCL19","CCL2","CCN2","CCR1","CD14","CD55","CDC42","CDKN1B","CEACAM1","CFH","CHGB","CHRDL1","COL3A1","COL6A1","COL6A2","COL6A3","COL6A6","COLEC12","CPD","CRKL","CSNK1G1",…
D009750NCOR	Negative	Nutritional and Metabolic Diseases	83	533	41.5714	7.10942e-10	1.39639e-08	["ENSG00000001084","ENSG00000004939","ENSG00000007908","ENSG00000008018","ENSG00000010704","ENSG00000044574","ENSG00000047457","ENSG00000051523","ENSG00000070018","ENSG00000070831","ENSG00000075340","ENSG00000079435","ENSG00000081479","ENSG00000084674","ENSG00000089280","ENSG00000099331","ENSG00000100299","ENSG00000100577","ENSG00000101361","ENSG00000101439","ENSG00000103257","ENSG00000104365","E…	["ACE","ADD2","ADIPOQ","AGT","ANG","APOA1","APOA5","APOB","APOC2","ARSA","BMP2","CAT","CD14","CDC42","CP","CST3","CYBA","DCTN1","DYNC1H1","FUS","GC","GCLC","GDF15","GHRL","GM2A","GRK2","GSTZ1","GYS1","HFE","HPRT1","HSD11B1","HSPA5","IGF1R","IKBKB","INSR","ITM2B","LDLR","LINGO1","LIPE","LMNA","LOX","LPL","LRP2","LRP6 (ENSG00000070018)","LST1 (ENSG00000204482)","MYO9B","NAT2","NIF3L1","NOP56","NOTC…
D008545DMKR	Correlative	Melanoma	268	2457	191.634	9.18351e-10	1.79471e-08	["ENSG00000000938","ENSG00000000971","ENSG00000001084","ENSG00000005249","ENSG00000005471","ENSG00000007908","ENSG00000019169","ENSG00000023734","ENSG00000029534","ENSG00000038427","ENSG00000044574","ENSG00000049249","ENSG00000050165","ENSG00000051523","ENSG00000055130","ENSG00000064601","ENSG00000067182","ENSG00000067225","ENSG00000067560","ENSG00000069188","ENSG00000069702","ENSG00000070831","E…	["AARS1","ABCA13","ABCB4","ABCE1","ABCG2","ADAM15","ADGRL2","ADK","AHCY","ALDOA","ANG","ANGPTL4","ANK1","ANPEP","APAF1","APCS","APOD","ATP6AP1","ATP6V1D","ATP6V1E1","B4GALNT1","BAX","BMP1","BMP4","BMP6","BSG","C1QB","C1QC","CAT","CCL19","CCL2","CCN2","CCR1","CD14","CD55","CDC42","CDKN1B","CEACAM1","CFH","CHGB","CHRDL1","COL3A1","COL6A1","COL6A2","COL6A3","COL6A6","COLEC12","CPD","CRKL","CSNK1G1",…
D019965MMCH	Causal	Neurocognitive Disorders	51	263	20.5127	9.48732e-10	1.84481e-08	["ENSG00000010810","ENSG00000014216","ENSG00000044574","ENSG00000047457","ENSG00000067182","ENSG00000068366","ENSG00000072518","ENSG00000079805","ENSG00000082701","ENSG00000087470","ENSG00000089199","ENSG00000089280","ENSG00000100519","ENSG00000100600","ENSG00000101439","ENSG00000103266","ENSG00000104805","ENSG00000105290","ENSG00000105723","ENSG00000108691","ENSG00000108984","ENSG00000112062","E…	["ACSL4","AGRN","APLP1","BMP6","BSG","C4BPA","CAPN1","CCL2","CD14","CHGB","CP","CST3","CTSD","CXCR4","DCTN1","DLST","DNASE1","DNM1L","DNM2","EIF2S1","EIF4A1","ENPP2","FTH1","FUS","FYN","GLRX","GSK3A","GSK3B","HSPA5","INSR","ITM2B","LGMN","LPL","MAP2K6","MAPK14","MARK2","NCF2","NPTX1","NUCB1","PRNP","PSMC6","RELN","RER1","SRSF1","STAT3","STUB1","TARDBP","TGM2","TNFRSF1A","TPT1","VCP"]
D009422NCOR	Negative	Nervous System Diseases	110	789	61.5382	9.63681e-10	1.86456e-08	["ENSG00000001084","ENSG00000004939","ENSG00000007908","ENSG00000010704","ENSG00000010810","ENSG00000044574","ENSG00000047457","ENSG00000051523","ENSG00000067182","ENSG00000073008","ENSG00000074800","ENSG00000081479","ENSG00000082397","ENSG00000082701","ENSG00000084674","ENSG00000086758","ENSG00000087088","ENSG00000087274","ENSG00000089280","ENSG00000092820","ENSG00000095970","ENSG00000100030","E…	["ACE","ACO1","ACP1","ADAM23","ADD1","ADK","AGO2","AGT","ANG","APOA1","APOB","APOC2","ARSA","BAX","C7","CAT","CBR1","CCL2","CCR1","CD14","CDKN1B","CHGA (ENSG00000100604)","CKM","COL3A1","COL5A1","COPS5","CP","CST3","CTSD","CXADR","CYBA","DCTN1","DLST","DMBT1","DYNC1H1","EEF2","ENO1","EPB41L3","EWSR1","EZR","FRZB","FUS","FYN","GART (ENSG00000159131)","GC","GCLC","GHRL","GM2A","GSK3B","GSR","GSTZ1"…
D010003DMKR	Correlative	Osteoarthritis	59	328	25.5824	9.85609e-10	1.89754e-08	["ENSG00000010704","ENSG00000069702","ENSG00000073754","ENSG00000081479","ENSG00000100030","ENSG00000100985","ENSG00000101384","ENSG00000101938","ENSG00000102265","ENSG00000102755","ENSG00000102882","ENSG00000103489","ENSG00000104267","ENSG00000106809","ENSG00000108691","ENSG00000111276","ENSG00000112062","ENSG00000112175","ENSG00000118257","ENSG00000118785","ENSG00000118972","ENSG00000121966","E…	["ACAN","ACE","ADAM15","ADAMTS5","ADIPOQ","ALOX15","ANGPTL2","BMP1","BMP2","BMP4","BMP5","BMP6","C4BPA","CA2","CCL2","CD5L","CDKN1B","CHI3L1","CHRDL1","COL5A1","COL6A3","CSF1","CXCR4","CYTL1","DPT","EFEMP2","FGF23","FLT1","FRZB","HAPLN1","HFE","JAG1","LRP2","MAPK1","MAPK14","MAPK3","MMP13","MMP9","MRC1","NGF","NOTCH4 (ENSG00000204301)","NRP2","OGN","OMD","P4HB","PCNA","PLAU","PLXNB1","RECK","RTN4…
D011565DMKR	Correlative	Psoriasis	119	879	68.5578	1.15534e-09	2.21335e-08	["ENSG00000007908","ENSG00000008438","ENSG00000012223","ENSG00000014257","ENSG00000019169","ENSG00000021852","ENSG00000034152","ENSG00000044574","ENSG00000055957","ENSG00000067182","ENSG00000067225","ENSG00000069702","ENSG00000075618","ENSG00000079385","ENSG00000084207","ENSG00000084674","ENSG00000087088","ENSG00000099250","ENSG00000099901","ENSG00000100030","ENSG00000100097","ENSG00000100243","E…	["ABCG2","ACE","ACP3","ADAMDEC1","ADIPOQ","AMBP","APOB","APOD","ARG1","BAX","C8B","CAT","CCL2","CCR1","CD14","CEACAM1","CLEC7A","COL14A1","COPB2","CTSB","CTSD","CTSL","CTSS","CXCL16","CXCR2","CXCR4","CYB5R3","EIF2S1","EIF4E","EIF5","ERAP1","ETF1","FASN","FLT1","FRZB","FSCN1","GAPVD1","GARS1","GK","GSK3A","GSTP1","HSPA5","HSPA8","HSPB1","HSPD1","IFNAR1","IGF1R","IKBKB","IL10RA","ITGAX","ITIH1","JC…
D003704MMCH	Causal	Dementia	50	257	20.0448	1.23348e-09	2.35148e-08	["ENSG00000010810","ENSG00000014216","ENSG00000044574","ENSG00000047457","ENSG00000067182","ENSG00000072518","ENSG00000079805","ENSG00000082701","ENSG00000087470","ENSG00000089199","ENSG00000089280","ENSG00000100519","ENSG00000100600","ENSG00000101439","ENSG00000103266","ENSG00000104805","ENSG00000105290","ENSG00000105723","ENSG00000108691","ENSG00000108984","ENSG00000112062","ENSG00000116701","E…	["AGRN","APLP1","BMP6","BSG","C4BPA","CAPN1","CCL2","CD14","CHGB","CP","CST3","CTSD","CXCR4","DCTN1","DLST","DNASE1","DNM1L","DNM2","EIF2S1","EIF4A1","ENPP2","FTH1","FUS","FYN","GLRX","GSK3A","GSK3B","HSPA5","INSR","ITM2B","LGMN","LPL","MAP2K6","MAPK14","MARK2","NCF2","NPTX1","NUCB1","PRNP","PSMC6","RELN","RER1","SRSF1","STAT3","STUB1","TARDBP","TGM2","TNFRSF1A","TPT1","VCP"]
D006474MMCH	Causal	Hemorrhagic Disorders	58	322	25.1145	1.29773e-09	2.46189e-08	["ENSG00000067182","ENSG00000067560","ENSG00000069702","ENSG00000070831","ENSG00000073008","ENSG00000074695","ENSG00000080824","ENSG00000082898","ENSG00000088926","ENSG00000100030","ENSG00000101336","ENSG00000101444","ENSG00000101557","ENSG00000102882","ENSG00000104365","ENSG00000106211","ENSG00000108691","ENSG00000110799","ENSG00000112062","ENSG00000112175","ENSG00000116750","ENSG00000120899","E…	["AGO2","AHCY","ANG","BMP4","BMP5","BMP6","CCL2","CCM2","CCR1","CDC42","COL3A1","COL5A1","CTSB","CXCL16","CXCR4","EIF4E","F11","F8","FGA","FGG","HCK","HSP90AA1","HSP90B1","HSPB1","IGF1R","IKBKB","INSR","JAK1","LDLR","LMAN1","MAP2K1","MAPK1","MAPK14","MAPK3","PARP1","PSMB2","PSMB3 (ENSG00000277791)","PSMB7","PTK2B","PVR","RAB6A","RHOA","RPSA","RRM1","SPHK1","STAT3","SYK","TGFBR3","TLR4","TNFRSF11B…
D000230MMCH	Causal	Adenocarcinoma	132	1011	78.8531	1.42572e-09	2.69156e-08	["ENSG00000002834","ENSG00000009335","ENSG00000033170","ENSG00000038274","ENSG00000055130","ENSG00000058085","ENSG00000066044","ENSG00000067225","ENSG00000067560","ENSG00000068366","ENSG00000069702","ENSG00000070018","ENSG00000071054","ENSG00000072274","ENSG00000079805","ENSG00000082701","ENSG00000084207","ENSG00000087470","ENSG00000089199","ENSG00000099810","ENSG00000099942","ENSG00000100030","E…	["ABCC3","ABCG2","ACSL4","ADSL","AGO2","ALDH1A1","ANG","ANGPTL4","ARHGDIA","ASL","ATG7","BMP2","BMP4","BMP6","BSG","CA3","CADM4","CCL2","CCR1","CDKN1B","CHGB","CISD2","COL3A1","COPS5","COPS6","CPD","CRKL","CSF1","CTBP2","CTSB","CTSD","CUL1","CXADR","CXCL16","CXCR4","DNM1L","DNM2","DRG2","EFEMP1","ELAVL1","EPHB2","FBLN5","FUT8","GALNT7","GART (ENSG00000159131)","GDF15","GHRL","GOLM1","GRK2","GSK3B…
D001796DMKR	Correlative	Blood Protein Disorders	112	814	63.4881	1.45714e-09	2.73757e-08	["ENSG00000010671","ENSG00000029559","ENSG00000038295","ENSG00000043462","ENSG00000044574","ENSG00000050165","ENSG00000067182","ENSG00000069702","ENSG00000070018","ENSG00000070831","ENSG00000074800","ENSG00000075618","ENSG00000082701","ENSG00000084207","ENSG00000087088","ENSG00000099250","ENSG00000099331","ENSG00000099984","ENSG00000100030","ENSG00000100297","ENSG00000100911","ENSG00000100985","E…	["ABCG2","ACSL1","ADIPOQ","AGRN","ALDH1L1","ANG","ANPEP","APAF1","APOA1","ATP6V1E1","BAX","BMP2","BMP6","BMPR2","BTK","CA2","CAT","CCL2","CCN2","CCR1","CD180","CD34","CDC42","CDKN1B","CHSY3","CSF1","CTSS","CXCL13","CXCR4","DKK3","EIF2S1","EIF4E","ENO1","EVL","F8","FASN","FCRL5","FGA","FGG","FLT1","FRZB","FSCN1","GDF15","GLA","GRHPR","GSK3B","GSR","GSTP1","GSTT2 (ENSG00000099984)","HSP90B1","HSPA4…
D001423DMKR	Correlative	Bacterial Infections and Mycoses	61	348	27.1423	1.46417e-09	2.73757e-08	["ENSG00000000971","ENSG00000007908","ENSG00000012223","ENSG00000019169","ENSG00000034152","ENSG00000038945","ENSG00000051523","ENSG00000067182","ENSG00000072274","ENSG00000099250","ENSG00000100097","ENSG00000100985","ENSG00000101916","ENSG00000104879","ENSG00000104918","ENSG00000108691","ENSG00000112062","ENSG00000112799","ENSG00000112936","ENSG00000114554","ENSG00000115415","ENSG00000118785","E…	["BMP2","C1QB","C4BPA","C7","CCL19","CCL2","CCR1","CD14","CD177","CFH","CHI3L1","CKM","CLEC7A","CXCL13","CXCR2","CXCR4","CYBA","ENPP2","GDF15","GHRL","HSPD1","IFNAR1","LBP","LCN2","LGALS1","LGALS9","LILRB3 (ENSG00000204577)","LTF","LY86","LY96","MAP2K3","MAPK14","MARCO","MIF (ENSG00000240972)","MMP9","MSR1","NRP1","PIGR","PLXNA1","PROS1","PSMB4","PTX3","RAB5A","RAC2","RETN","RPLP2","S100A4","SELE…
D017444DMKR	Correlative	Skin Diseases, Papulosquamous	119	884	68.9478	1.63212e-09	3.037e-08	["ENSG00000007908","ENSG00000008438","ENSG00000012223","ENSG00000014257","ENSG00000019169","ENSG00000021852","ENSG00000034152","ENSG00000044574","ENSG00000055957","ENSG00000067182","ENSG00000067225","ENSG00000069702","ENSG00000075618","ENSG00000079385","ENSG00000084207","ENSG00000084674","ENSG00000087088","ENSG00000099250","ENSG00000099901","ENSG00000100030","ENSG00000100097","ENSG00000100243","E…	["ABCG2","ACE","ACP3","ADAMDEC1","ADIPOQ","AMBP","APOB","APOD","ARG1","BAX","C8B","CAT","CCL2","CCR1","CD14","CEACAM1","CLEC7A","COL14A1","COPB2","CTSB","CTSD","CTSL","CTSS","CXCL16","CXCR2","CXCR4","CYB5R3","EIF2S1","EIF4E","EIF5","ERAP1","ETF1","FASN","FLT1","FRZB","FSCN1","GAPVD1","GARS1","GK","GSK3A","GSTP1","HSPA5","HSPA8","HSPB1","HSPD1","IFNAR1","IGF1R","IKBKB","IL10RA","ITGAX","ITIH1","JC…
D017599MMCH	Causal	Neuroectodermal Tumors	120	895	69.8057	1.76636e-09	3.27113e-08	["ENSG00000000971","ENSG00000002834","ENSG00000005249","ENSG00000009335","ENSG00000010810","ENSG00000014216","ENSG00000038427","ENSG00000050165","ENSG00000055130","ENSG00000067182","ENSG00000067225","ENSG00000070669","ENSG00000070831","ENSG00000071553","ENSG00000073008","ENSG00000079385","ENSG00000082701","ENSG00000084207","ENSG00000085733","ENSG00000092820","ENSG00000099250","ENSG00000099810","E…	["ADAMTS5","AEBP1","ANG","ANPEP","APAF1","ARHGDIA","ASNS","ATG7","ATP6AP1","BMP2","BMP4","BSG","CAPN1","CCL2","CCN2","CCN3","CDC42","CDKN1B","CEACAM1","CFH","CHRDL1","CLEC5A","CLIC1 (ENSG00000213719)","COPS5","CTPS1","CTSB","CTSS","CTTN (ENSG00000085733)","CUL1","CXADR","CXCL16","CXCR2","CXCR4","DDX5","DKK3","EFEMP1","EIF2S1","ENPP2","EPHB2","EPOR","EWSR1","EZR","FPR1","FRZB","FTH1","FYN","GDF15"…
D013568MMCH	Causal	Pathological Conditions, Signs and Symptoms	177	1479	115.355	1.83083e-09	3.37445e-08	["ENSG00000000971","ENSG00000005249","ENSG00000007908","ENSG00000010704","ENSG00000010810","ENSG00000014257","ENSG00000021852","ENSG00000023909","ENSG00000034152","ENSG00000035403","ENSG00000047457","ENSG00000049239","ENSG00000051523","ENSG00000067182","ENSG00000067225","ENSG00000068366","ENSG00000070756","ENSG00000070831","ENSG00000072274","ENSG00000072778","ENSG00000073008","ENSG00000074695","E…	["ACADS","ACADVL","ACOX1","ACP1","ACP3","ACSL4","ADIPOQ","ADSL","AGO2","AGT","AK1","ANG","APAF1","APOA1","APRT","ARSA","ATP6V1E1","BMP2","BST2","C5AR1","C8B","CA2","CAT","CCL19","CCL2","CCN2","CCN3","CCR1","CD34","CD55","CDC42","CEACAM1","CFH","CHI3L1","CISD2","COL3A1","COL6A1","CP","CPT1A","CREG1","CRKL","CST3","CTBP1","CTSB","CXCL13","CXCL16","CXCR2","CXCR4","CYBA","CYBB","DDB1","DDX5","DNASE1"…
D002493NCOR	Negative	Central Nervous System Diseases	95	655	51.0869	1.90114e-09	3.48752e-08	["ENSG00000001084","ENSG00000004939","ENSG00000007908","ENSG00000010704","ENSG00000010810","ENSG00000044574","ENSG00000047457","ENSG00000051523","ENSG00000067182","ENSG00000073008","ENSG00000074800","ENSG00000081479","ENSG00000082701","ENSG00000084674","ENSG00000086758","ENSG00000087088","ENSG00000087274","ENSG00000089280","ENSG00000095970","ENSG00000100299","ENSG00000100577","ENSG00000100604","E…	["ACE","ACO1","ACP1","ADD1","ADK","AGO2","AGT","ANG","APOA1","APOB","APOC2","ARSA","BAX","C7","CAT","CCL2","CCR1","CD14","CDKN1B","CHGA (ENSG00000100604)","CKM","COL3A1","COPS5","CP","CST3","CTSD","CYBA","DCTN1","DLST","DMBT1","DYNC1H1","EEF2","ENO1","FRZB","FUS","FYN","GC","GCLC","GHRL","GM2A","GSK3B","GSR","GSTZ1","HFE","HPRT1","HSPA5","HUWE1","IGF1R","ITM2B","LDLR","LINGO1","LOX","LPL","LRP2",…
D018358MMCH	Causal	Neuroendocrine Tumors	62	359	28.0003	1.9636e-09	3.58519e-08	["ENSG00000005249","ENSG00000038427","ENSG00000050165","ENSG00000067182","ENSG00000070669","ENSG00000070831","ENSG00000071553","ENSG00000079385","ENSG00000082701","ENSG00000084207","ENSG00000085733","ENSG00000099250","ENSG00000099810","ENSG00000100462","ENSG00000101938","ENSG00000104365","ENSG00000105723","ENSG00000105851","ENSG00000106211","ENSG00000106366","ENSG00000108691","ENSG00000115085","E…	["ANPEP","APAF1","ASNS","ATP6AP1","BMP4","BSG","CCL2","CCN2","CCN3","CDC42","CEACAM1","CHRDL1","CTTN (ENSG00000085733)","CXCL16","CXCR2","CXCR4","DKK3","EIF2S1","ENPP2","EPOR","EWSR1","FRZB","FTH1","GSK3A","GSK3B","GSTP1","HSP90B1","HSPB1","IFI30","IKBKB","JAK1","LAMA2","LCP1","LPL","MAP2K1","MERTK","MIF (ENSG00000240972)","MMP8","MTAP","NGF","NONO","NRP1","PAICS","PIK3CG","PRKAR2B (ENSG000000052…
D013771DMKR	Correlative	Tetralogy of Fallot	34	141	10.9973	1.97613e-09	3.5912e-08	["ENSG00000002834","ENSG00000038427","ENSG00000047457","ENSG00000063244","ENSG00000072274","ENSG00000095139","ENSG00000102024","ENSG00000105993","ENSG00000106624","ENSG00000108774","ENSG00000109606","ENSG00000115380","ENSG00000115677","ENSG00000121691","ENSG00000123838","ENSG00000132205","ENSG00000138594","ENSG00000140092","ENSG00000141556","ENSG00000145321","ENSG00000149100","ENSG00000159692","E…	["AEBP1","ARCN1","C4BPA","CAT","CES1 (ENSG00000198848)","COL14A1","COL6A6","COPS6","CP","CTBP1","CTBP2","DHX15","DNAJB6","EFEMP1","EIF3M","EMILIN2","FBLN5","FGG","GC","HDLBP","LASP1","LMAN2","LPL","PA2G4","PLS3","PUF60 (ENSG00000179950)","RAB5C","RYR1","TBCD (ENSG00000141556)","TFRC","THSD4","TMOD3","U2AF2","VCAN"]
D020141DMKR	Correlative	Hemostatic Disorders	112	822	64.112	2.57553e-09	4.65871e-08	["ENSG00000029559","ENSG00000038295","ENSG00000043462","ENSG00000044574","ENSG00000050165","ENSG00000069702","ENSG00000070018","ENSG00000070831","ENSG00000074800","ENSG00000075618","ENSG00000082701","ENSG00000084207","ENSG00000087088","ENSG00000099250","ENSG00000099331","ENSG00000099984","ENSG00000100030","ENSG00000100297","ENSG00000100911","ENSG00000100985","ENSG00000101384","ENSG00000101557","E…	["ABCG2","ACSL1","ADIPOQ","AGRN","ALDH1L1","ANG","ANPEP","APAF1","ATP6V1E1","BAX","BMP2","BMP6","BMPR2","CA2","CAT","CCL2","CCM2","CCN2","CCR1","CD180","CD34","CDC42","CDKN1B","CHSY3","COL3A1","CSF1","CTSS","CXCL13","CXCL16","CXCR4","DKK3","EIF2S1","EIF4E","ENO1","EVL","F8","FASN","FCRL5","FGA","FGG","FLT1","FRZB","FSCN1","GDF15","GRHPR","GSK3B","GSR","GSTP1","GSTT2 (ENSG00000099984)","HSP90B1","…
D008545MMCH	Causal	Melanoma	60	345	26.9083	2.72958e-09	4.91452e-08	["ENSG00000005249","ENSG00000038427","ENSG00000050165","ENSG00000067182","ENSG00000070669","ENSG00000070831","ENSG00000071553","ENSG00000079385","ENSG00000082701","ENSG00000084207","ENSG00000085733","ENSG00000099250","ENSG00000099810","ENSG00000100462","ENSG00000101938","ENSG00000104365","ENSG00000105723","ENSG00000105851","ENSG00000106211","ENSG00000106366","ENSG00000108691","ENSG00000115085","E…	["ANPEP","APAF1","ASNS","ATP6AP1","BMP4","BSG","CCL2","CCN2","CCN3","CDC42","CEACAM1","CHRDL1","CTTN (ENSG00000085733)","CXCR2","CXCR4","DKK3","EIF2S1","ENPP2","EPOR","EWSR1","FRZB","FTH1","GSK3A","GSK3B","GSTP1","HSP90B1","HSPB1","IFI30","IKBKB","LAMA2","LCP1","LPL","MAP2K1","MERTK","MIF (ENSG00000240972)","MMP8","MTAP","NGF","NONO","NRP1","PAICS","PIK3CG","PRKAR2B (ENSG00000005249)","PRMT5","SE…
D009373MMCH	Causal	Neoplasms, Germ Cell and Embryonal	120	902	70.3517	2.83172e-09	5.07491e-08	["ENSG00000000971","ENSG00000002834","ENSG00000005249","ENSG00000009335","ENSG00000010810","ENSG00000014216","ENSG00000038427","ENSG00000050165","ENSG00000055130","ENSG00000067182","ENSG00000067225","ENSG00000070669","ENSG00000070831","ENSG00000071553","ENSG00000073008","ENSG00000079385","ENSG00000082701","ENSG00000084207","ENSG00000085733","ENSG00000092820","ENSG00000099250","ENSG00000099810","E…	["ADAMTS5","AEBP1","ANG","ANPEP","APAF1","ARHGDIA","ASNS","ATG7","ATP6AP1","BMP2","BMP4","BSG","CAPN1","CCL2","CCN2","CCN3","CDC42","CDKN1B","CEACAM1","CFH","CHRDL1","CLEC5A","CLIC1 (ENSG00000213719)","COPS5","CTPS1","CTSB","CTSS","CTTN (ENSG00000085733)","CUL1","CXADR","CXCL16","CXCR2","CXCR4","DDX5","DKK3","EFEMP1","EIF2S1","ENPP2","EPHB2","EPOR","EWSR1","EZR","FPR1","FRZB","FTH1","FYN","GDF15"…
D004701MMCH	Causal	Endocrine Gland Neoplasms	114	843	65.7499	2.84879e-09	5.08209e-08	["ENSG00000000938","ENSG00000001617","ENSG00000002834","ENSG00000007908","ENSG00000010810","ENSG00000042493","ENSG00000044574","ENSG00000058085","ENSG00000067225","ENSG00000069702","ENSG00000071054","ENSG00000074800","ENSG00000080824","ENSG00000082701","ENSG00000082898","ENSG00000085733","ENSG00000087088","ENSG00000087470","ENSG00000091986","ENSG00000099250","ENSG00000099942","ENSG00000100030","E…	["ADAM15","ADSL","AGO2","ALDH1A1","AMBP","ANGPTL2","APAF1","BAX","BMP2","BMP4","BMP5","BSG","CAPG","CBR1","CCDC80","CCL2","CCN2","COL18A1","COPS5","COPS6","CREB3L2","CRKL","CSF1","CST3","CTSB","CTSD","CTSL","CTTN (ENSG00000085733)","CXCL14","CXCL16","CXCR2","CXCR4","DNM1L","DPY30","EIF2S1","ENO1","EPHB2","EPOR","FGR","FYN","GDF15","GHRL","GSK3B","HNRNPK","HSP90AA1","HSPA5","HSPB1","IGF1R","IKBKB"…
D052801MMCH	Causal	Male Urogenital Diseases	130	1003	78.2292	3.07145e-09	5.45427e-08	["ENSG00000000971","ENSG00000004939","ENSG00000007908","ENSG00000007952","ENSG00000009335","ENSG00000014257","ENSG00000034152","ENSG00000038427","ENSG00000044574","ENSG00000050165","ENSG00000055130","ENSG00000066044","ENSG00000067225","ENSG00000068366","ENSG00000069702","ENSG00000071553","ENSG00000074800","ENSG00000075340","ENSG00000075618","ENSG00000079385","ENSG00000080824","ENSG00000084207","E…	["ACP3","ACSL4","ADD2","AGT","ALDH1A1","ALOX15","ANG","APOA1","APOB","APOF","APRT","ARG1","ARHGDIA","ATG7","ATP6AP1","BMP2","BMP4","BMP6","BMPR2","C4BPA","CA2","CAD","CADM4","CAT","CCL2","CCN2","CCN3","CD55","CD82","CDKN1B","CEACAM1","CFH","CISD2","COL3A1","COPA","COPS2","COPZ1","CSF1","CST3","CTBP2","CUL1","CXADR","CXCL16","CXCR2","CXCR4","DKK3","ELAVL1","ENO1","EPHB2","FGA","FGF23","FRAS1","FSC…
D020763DMKR	Correlative	Pathological Conditions, Anatomical	106	767	59.8223	3.25754e-09	5.75845e-08	["ENSG00000005249","ENSG00000007908","ENSG00000010704","ENSG00000010810","ENSG00000014216","ENSG00000035403","ENSG00000038427","ENSG00000044574","ENSG00000066027","ENSG00000067225","ENSG00000067560","ENSG00000070831","ENSG00000074800","ENSG00000081479","ENSG00000082701","ENSG00000084674","ENSG00000086967","ENSG00000087088","ENSG00000087470","ENSG00000091136","ENSG00000100030","ENSG00000100100","E…	["ACAN","ADAM15","ADIPOQ","AGT","APOA1","APOB","APRT","ATIC","ATP6V1E1","BAX","BMP4","CAPN1","CCL2","CDC42","CHI3L1","COL3A1","CORIN","CST3","CTSL","CXADR","DLL1 (ENSG00000198719)","DNASE1","DNM1L","EEF2","EIF2S1","ENO1","FASN","FBLN5","FKRP","FLT1","FYN","GC","GHRL","GM2A","GRK2","GSK3B","HAPLN1","HFE","HPRT1","HSD11B1","HSPA5","HSPA8","IGFBP2","IGFBP4","INSR","ITGA5","LAMA2","LAMA5","LAMB1","LA…
D007333DMKR	Correlative	Insulin Resistance	23	73	5.69365	3.40394e-09	5.99001e-08	["ENSG00000035403","ENSG00000047457","ENSG00000084674","ENSG00000100031","ENSG00000104812","ENSG00000104918","ENSG00000106366","ENSG00000112293","ENSG00000117594","ENSG00000118137","ENSG00000129214","ENSG00000135744","ENSG00000138207","ENSG00000157017","ENSG00000160789","ENSG00000168118","ENSG00000171105","ENSG00000175206","ENSG00000175445","ENSG00000181092","ENSG00000196396","ENSG00000196923","E…	["ADIPOQ","AGT","APOA1","APOB","CP","GGT1","GHRL","GPLD1","GYS1","HSD11B1","IGF2R","INSR","LMNA","LPL","NPPA","PDLIM7","PTPN1","RAB4A","RBP4","RETN","SERPINE1","SHBG","VCL"]
D018326MMCH	Causal	Nevi and Melanomas	60	347	27.0643	3.42587e-09	6.00145e-08	["ENSG00000005249","ENSG00000038427","ENSG00000050165","ENSG00000067182","ENSG00000070669","ENSG00000070831","ENSG00000071553","ENSG00000079385","ENSG00000082701","ENSG00000084207","ENSG00000085733","ENSG00000099250","ENSG00000099810","ENSG00000100462","ENSG00000101938","ENSG00000104365","ENSG00000105723","ENSG00000105851","ENSG00000106211","ENSG00000106366","ENSG00000108691","ENSG00000115085","E…	["ANPEP","APAF1","ASNS","ATP6AP1","BMP4","BSG","CCL2","CCN2","CCN3","CDC42","CEACAM1","CHRDL1","CTTN (ENSG00000085733)","CXCR2","CXCR4","DKK3","EIF2S1","ENPP2","EPOR","EWSR1","FRZB","FTH1","GSK3A","GSK3B","GSTP1","HSP90B1","HSPB1","IFI30","IKBKB","LAMA2","LCP1","LPL","MAP2K1","MERTK","MIF (ENSG00000240972)","MMP8","MTAP","NGF","NONO","NRP1","PAICS","PIK3CG","PRKAR2B (ENSG00000005249)","PRMT5","SE…
D000091642TTGT	Preventative	Urogenital Diseases	114	848	66.1399	4.01811e-09	7.00737e-08	["ENSG00000000938","ENSG00000001617","ENSG00000007908","ENSG00000009335","ENSG00000012223","ENSG00000014257","ENSG00000034152","ENSG00000038427","ENSG00000044574","ENSG00000050165","ENSG00000051523","ENSG00000055130","ENSG00000066044","ENSG00000067182","ENSG00000067225","ENSG00000067560","ENSG00000074800","ENSG00000075618","ENSG00000076928","ENSG00000079385","ENSG00000082397","ENSG00000082701","E…	["ABCG2","ACE","ACP3","ADIPOQ","ADSL","ALDH1A1","ALOX15","AMBP","ANG","ARHGEF1","ATG7","ATP7B","AXL","BAX","BMPR2","BSG","BST2","CA2","CD14","CD82","CEACAM1","COPS5","CRKL","CSF1","CTBP2","CUL1","CXADR","CXCR2","CXCR4","CYBA","DKK3","DPY30","EEF1A1","ELAVL1","ENO1","EPB41L3","ERAP1","ERBB4","FASN","FGR","FLOT2","FLT1","FPR1","FRZB","FSCN1","FUS","GLO1","GOLM1","GSK3B","GSTP1","HSPA5","HSPB1","IGF…
D009380MMCH	Causal	Neoplasms, Nerve Tissue	120	908	70.8196	4.21497e-09	7.31787e-08	["ENSG00000000971","ENSG00000002834","ENSG00000005249","ENSG00000009335","ENSG00000010810","ENSG00000014216","ENSG00000038427","ENSG00000050165","ENSG00000055130","ENSG00000067182","ENSG00000067225","ENSG00000070669","ENSG00000070831","ENSG00000071553","ENSG00000073008","ENSG00000079385","ENSG00000082701","ENSG00000084207","ENSG00000085733","ENSG00000092820","ENSG00000099250","ENSG00000099810","E…	["ADAMTS5","AEBP1","ANG","ANPEP","APAF1","ARHGDIA","ASNS","ATG7","ATP6AP1","BMP2","BMP4","BSG","CAPN1","CCL2","CCN2","CCN3","CDC42","CDKN1B","CEACAM1","CFH","CHRDL1","CLEC5A","CLIC1 (ENSG00000213719)","COPS5","CTPS1","CTSB","CTSS","CTTN (ENSG00000085733)","CUL1","CXADR","CXCL16","CXCR2","CXCR4","DDX5","DKK3","EFEMP1","EIF2S1","ENPP2","EPHB2","EPOR","EWSR1","EZR","FPR1","FRZB","FTH1","FYN","GDF15"…
D002294DMKR	Correlative	Carcinoma, Squamous Cell	90	618	48.201	4.23815e-09	7.3254e-08	["ENSG00000002834","ENSG00000006534","ENSG00000007908","ENSG00000008952","ENSG00000010810","ENSG00000034152","ENSG00000035403","ENSG00000051523","ENSG00000058085","ENSG00000060491","ENSG00000067225","ENSG00000070831","ENSG00000072274","ENSG00000074800","ENSG00000082397","ENSG00000084207","ENSG00000085117","ENSG00000085733","ENSG00000086967","ENSG00000087088","ENSG00000087470","ENSG00000089199","E…	["ALDH3B1","ANGPTL2","APAF1","ATP6V1E1","AXL","BAX","BMP2","BMP6","BSG","BST2","CCL2","CD82","CDC42","CDKN1B","CHGB","CST3","CTBP2","CTSL","CTTN (ENSG00000085733)","CXADR","CXCR4","CYBA","DMBT1","DNM1L","EEF2","EIF4G1","ENO1","EPB41L3","ERBB4","FGF23","FTH1","FYN","GSR","GSTP1","HSP90B1","HSPA4","HSPB1","HSPD1","IGF2R","IGFBP2","IKBKB","IQGAP1","JAG1","JAK1","KLK1","KRT8","LAMC2","LASP1","LCN2","…
D001423MMCH	Causal	Bacterial Infections and Mycoses	26	92	7.17556	4.43626e-09	7.6339e-08	["ENSG00000000971","ENSG00000021852","ENSG00000034152","ENSG00000074800","ENSG00000079385","ENSG00000100985","ENSG00000101336","ENSG00000102882","ENSG00000104365","ENSG00000108691","ENSG00000112062","ENSG00000121691","ENSG00000123838","ENSG00000132703","ENSG00000136250","ENSG00000137462","ENSG00000157017","ENSG00000162896","ENSG00000165025","ENSG00000165168","ENSG00000169604","ENSG00000169896","E…	["ANTXR1","AOAH","APCS","C4BPA","C8B","CAT","CCL2","CD14","CEACAM1","CFH","CLEC7A","CYBB","ENO1","GHRL","HCK","IKBKB","ITGAM","MAP2K3","MAPK14","MAPK3","MMP9","PIGR","PRNP","RPLP2","SYK","TLR2"]
D001018DMKR	Correlative	Aortic Diseases	25	86	6.70759	4.63294e-09	7.90426e-08	["ENSG00000100714","ENSG00000100985","ENSG00000101439","ENSG00000101444","ENSG00000103489","ENSG00000104918","ENSG00000106366","ENSG00000108691","ENSG00000110799","ENSG00000118113","ENSG00000118523","ENSG00000130164","ENSG00000130635","ENSG00000133392","ENSG00000135047","ENSG00000137745","ENSG00000146070","ENSG00000157227","ENSG00000163131","ENSG00000164733","ENSG00000166147","ENSG00000168477","E…	["AHCY","CCL2","CCN2","COL3A1","COL5A1","CST3","CTSB","CTSL","CTSS","FBN1","LDLR","MMP12","MMP13","MMP14","MMP8","MMP9","MTHFD1","MYH11 (ENSG00000133392)","PLA2G7","RETN","SERPINE1","TNXB (ENSG00000168477)","TYMS","VWF","XYLT1 (ENSG00000103489)"]
D002289DMKR	Correlative	Carcinoma, Non-Small-Cell Lung	326	3161	246.543	4.63402e-09	7.90426e-08	["ENSG00000000971","ENSG00000001084","ENSG00000001617","ENSG00000001629","ENSG00000002834","ENSG00000004059","ENSG00000005249","ENSG00000005471","ENSG00000006534","ENSG00000007908","ENSG00000007952","ENSG00000008952","ENSG00000010704","ENSG00000012223","ENSG00000029534","ENSG00000029559","ENSG00000033170","ENSG00000035403","ENSG00000038427","ENSG00000038945","ENSG00000042493","ENSG00000044574","E…	["ABCA13","ABCB4","ABCC3","ABCG2","ABCG4","ACE","ACLY","ACOT7","ACOX1","ADAMTS5","ADIPOQ","AEBP1","ALDH1A1","ALDH1L1","ALDH3B1","ALDOA","ANG","ANGPTL2","ANK1","ANKIB1","ANPEP","AOAH","APAF1","APOA1","ARF5","ARG1","ARHGDIA","ARSA","ASNS","ATG7","ATP6V1F","ATP7B","AXL","BAG6 (ENSG00000204463)","BAX","BCAN","BMP2","BMP4","BMP6","BMPR2","BPGM","BPIFA1","BSG","CA1","CA2","CAPG","CAT","CBR1","CCL2","CC…
D018302TTGT	Preventative	Neoplasms, Neuroepithelial	68	419	32.68	4.69979e-09	7.98143e-08	["ENSG00000002834","ENSG00000009335","ENSG00000034152","ENSG00000044574","ENSG00000055130","ENSG00000067225","ENSG00000067560","ENSG00000070831","ENSG00000071054","ENSG00000073008","ENSG00000074800","ENSG00000082701","ENSG00000087088","ENSG00000099250","ENSG00000100030","ENSG00000100462","ENSG00000101384","ENSG00000101439","ENSG00000102755","ENSG00000102871","ENSG00000102882","ENSG00000106366","E…	["AEBP1","APAF1","BAX","BMP2","BMP4","CCL2","CDC42","CDKN1B","CISD2","CLCN2","CLEC5A","COL18A1","COPS5","CST3","CTSL","CUL1","CXADR","CXCR4","DDX5","DLL1 (ENSG00000198719)","ENO1","ENPP2","EWSR1","FLT1","GDF15","GOLM1","GSK3B","HSPA5","IGF1R","IGFBP6","IQGAP1","JAG1","LAMC1","LASP1","LRIG2","MAP2K3","MAP2K6","MAP4K4","MAPK1","MAPK3","MIF (ENSG00000240972)","NCL","NOTCH2","NOTCH4 (ENSG00000204301)…
D008232MMCH	Causal	Lymphoproliferative Disorders	80	527	41.1035	4.85392e-09	8.20735e-08	["ENSG00000010671","ENSG00000044574","ENSG00000049249","ENSG00000067182","ENSG00000067560","ENSG00000069702","ENSG00000070669","ENSG00000070831","ENSG00000073008","ENSG00000080824","ENSG00000082898","ENSG00000087470","ENSG00000099250","ENSG00000100030","ENSG00000100097","ENSG00000100462","ENSG00000100985","ENSG00000101336","ENSG00000101444","ENSG00000101557","ENSG00000102871","ENSG00000102882","E…	["AGO2","AHCY","ASNS","ATIC","BMP4","BMP5","BMP6","BTK","CCL19","CCL2","CCR1","CD244","CDC42","COPS5","CRLF2","CTSB","CXCL13","CXCR4","DNM1L","EIF4E","GAS6","GLO1","HCK","HSP90AA1","HSP90B1","HSPA5","HSPB1","IGF1R","IKBKB","INSR","ITGAM","JAK1","LGALS1","LGALS3BP","LPL","MAP2K1","MAPK1","MAPK14","MAPK3","MERTK","MMP9","NCKAP1L","NOTCH2","NPM1","NRP1","PARP1","PRMT5","PSMB2","PSMB3 (ENSG0000027779…
D016905MMCH	Causal	Gram-Negative Bacterial Infections	17	42	3.2758	5.08219e-09	8.55611e-08	["ENSG00000000971","ENSG00000021852","ENSG00000034152","ENSG00000079385","ENSG00000100985","ENSG00000101336","ENSG00000108691","ENSG00000121691","ENSG00000123838","ENSG00000132703","ENSG00000136250","ENSG00000157017","ENSG00000165025","ENSG00000165168","ENSG00000170458","ENSG00000171867","ENSG00000172243"]	["AOAH","APCS","C4BPA","C8B","CAT","CCL2","CD14","CEACAM1","CFH","CLEC7A","CYBB","GHRL","HCK","MAP2K3","MMP9","PRNP","SYK"]
D007160MMCH	Causal	Immunoproliferative Disorders	80	528	41.1815	5.29996e-09	8.88428e-08	["ENSG00000010671","ENSG00000044574","ENSG00000049249","ENSG00000067182","ENSG00000067560","ENSG00000069702","ENSG00000070669","ENSG00000070831","ENSG00000073008","ENSG00000080824","ENSG00000082898","ENSG00000087470","ENSG00000099250","ENSG00000100030","ENSG00000100097","ENSG00000100462","ENSG00000100985","ENSG00000101336","ENSG00000101444","ENSG00000101557","ENSG00000102871","ENSG00000102882","E…	["AGO2","AHCY","ASNS","ATIC","BMP4","BMP5","BMP6","BTK","CCL19","CCL2","CCR1","CD244","CDC42","COPS5","CRLF2","CTSB","CXCL13","CXCR4","DNM1L","EIF4E","GAS6","GLO1","HCK","HSP90AA1","HSP90B1","HSPA5","HSPB1","IGF1R","IKBKB","INSR","ITGAM","JAK1","LGALS1","LGALS3BP","LPL","MAP2K1","MAPK1","MAPK14","MAPK3","MERTK","MMP9","NCKAP1L","NOTCH2","NPM1","NRP1","PARP1","PRMT5","PSMB2","PSMB3 (ENSG0000027779…
D016491DMKR	Correlative	Peripheral Vascular Diseases	49	260	20.2788	5.44557e-09	9.08919e-08	["ENSG00000000971","ENSG00000038945","ENSG00000042493","ENSG00000064601","ENSG00000071054","ENSG00000084674","ENSG00000100100","ENSG00000100979","ENSG00000101336","ENSG00000101439","ENSG00000102572","ENSG00000106366","ENSG00000106588","ENSG00000109861","ENSG00000110002","ENSG00000110799","ENSG00000111530","ENSG00000113387","ENSG00000118137","ENSG00000118785","ENSG00000121966","ENSG00000124731","E…	["ANG","APOA1","APOB","C5AR1","CAMK2G","CAND1","CAPG","CCR1","CD163","CFH","COL6A1","CST3","CTSA","CTSB","CTSC","CTSS","CXCR4","CYRIB","ERAP1","FBN1","FPR1","FTH1","GLRX","HCK","HSPA4","IFI30","KCTD12","LCP1","MAP4K4","MBNL2","MSR1","OMD","PIK3IP1","PLTP","PSMA2","RAB4A","SELP","SERPINE1","SNRPG","SPP1","STK24","SUB1","SYK","THBD","TREM1","VCAM1","VSIG4","VWA5A","VWF"]
D001424DMKR	Correlative	Bacterial Infections	58	335	26.1284	5.97202e-09	9.92529e-08	["ENSG00000000971","ENSG00000007908","ENSG00000012223","ENSG00000019169","ENSG00000034152","ENSG00000038945","ENSG00000051523","ENSG00000067182","ENSG00000072274","ENSG00000099250","ENSG00000100097","ENSG00000100985","ENSG00000101916","ENSG00000104879","ENSG00000104918","ENSG00000108691","ENSG00000112062","ENSG00000112799","ENSG00000112936","ENSG00000114554","ENSG00000115415","ENSG00000118785","E…	["BMP2","C1QB","C4BPA","C7","CCL19","CCL2","CCR1","CD14","CD177","CFH","CHI3L1","CKM","CXCL13","CXCR2","CXCR4","CYBA","ENPP2","GDF15","GHRL","HSPD1","IFNAR1","LBP","LCN2","LGALS1","LGALS9","LILRB3 (ENSG00000204577)","LTF","LY86","LY96","MAP2K3","MAPK14","MARCO","MIF (ENSG00000240972)","MMP9","MSR1","NRP1","PIGR","PLXNA1","PROS1","PSMB4","PTX3","RAB5A","RAC2","RETN","S100A4","SELE","SELP","SLC40A1…
D008206MMCH	Causal	Lymphatic Diseases	82	548	42.7414	6.10222e-09	1.00985e-07	["ENSG00000010671","ENSG00000044574","ENSG00000049249","ENSG00000067182","ENSG00000067560","ENSG00000069702","ENSG00000070669","ENSG00000070831","ENSG00000073008","ENSG00000080824","ENSG00000082898","ENSG00000087470","ENSG00000099250","ENSG00000100030","ENSG00000100097","ENSG00000100462","ENSG00000100985","ENSG00000101336","ENSG00000101444","ENSG00000101557","ENSG00000102871","ENSG00000102882","E…	["AGO2","AHCY","ASNS","ATIC","BMP4","BMP5","BMP6","BTK","CCL19","CCL2","CCR1","CD244","CDC42","COPS5","CRLF2","CTSB","CXCL13","CXCR4","DNM1L","EIF4E","GAS6","GLO1","HCK","HSP90AA1","HSP90B1","HSPA5","HSPB1","IGF1R","IKBKB","INSR","ITGAM","JAK1","LGALS1","LGALS3BP","LPL","MAP2K1","MAPK1","MAPK14","MAPK3","MERTK","MMP9","NCKAP1L","NOTCH2","NPC2","NPM1","NRP1","PARP1","PRMT5","PSMB2","PSMB3 (ENSG000…
D020969MMCH	Causal	Disease Attributes	77	503	39.2316	6.54059e-09	1.07781e-07	["ENSG00000000971","ENSG00000007908","ENSG00000010704","ENSG00000010810","ENSG00000014257","ENSG00000034152","ENSG00000051523","ENSG00000067182","ENSG00000067225","ENSG00000070831","ENSG00000079385","ENSG00000079805","ENSG00000087470","ENSG00000092820","ENSG00000099942","ENSG00000100030","ENSG00000100097","ENSG00000100462","ENSG00000101336","ENSG00000101558","ENSG00000102882","ENSG00000108654","E…	["ACADS","ACP1","ACP3","ADIPOQ","AGO2","AGT","ANG","APAF1","BST2","CAT","CCL19","CCL2","CCR1","CD34","CD55","CDC42","CEACAM1","CFH","CHI3L1","CRKL","CTSB","CXCL13","CXCR2","CXCR4","CYBA","CYBB","DDB1","DDX5","DNM1L","DNM2","EEF1A1","EIF4E","EIF4G1","EZR","FGF23","FGL2","FYN","GC","GDF15","GHRL","HCK","HFE","HNRNPK","HSP90B1","HSPA4","HSPA8","IGF1R","ITGAM","JAK1","LGALS1","LPL","MAP2K3","MAPK1","…
D008175MMCH	Causal	Lung Neoplasms	107	787	61.3822	6.77827e-09	1.11227e-07	["ENSG00000001617","ENSG00000023909","ENSG00000044574","ENSG00000050165","ENSG00000069702","ENSG00000070831","ENSG00000071553","ENSG00000074800","ENSG00000079385","ENSG00000080824","ENSG00000082397","ENSG00000082701","ENSG00000084207","ENSG00000085733","ENSG00000091436","ENSG00000099942","ENSG00000100030","ENSG00000100097","ENSG00000100243","ENSG00000100462","ENSG00000100985","ENSG00000101336","E…	["ABCE1","ACE","ALDH1A1","ALDH1L1","ALDOA","ANG","ANPEP","ATP6AP1","AXL","BMP2","BMP4","CA2","CAT","CBR1","CCL2","CCN2","CD55","CDC42","CDKN1B","CEACAM1","CISD2","COL18A1","CRKL","CSF1","CTBP2","CTSS","CTTN (ENSG00000085733)","CXADR","CXCR4","CYB5R3","DKK3","DUT","EFEMP1","EIF2S1","EIF4E","EIF4G1","ENO1","EPB41L3","EPOR","ERBB4","FTH1","GCLM","GDF15","GSK3B","GSTP1","HCK","HNRNPK","HNRNPL (ENSG00…
D001172MMCH	Causal	Arthritis, Rheumatoid	36	162	12.6352	7.04318e-09	1.15088e-07	["ENSG00000044574","ENSG00000074800","ENSG00000100030","ENSG00000100985","ENSG00000102882","ENSG00000104365","ENSG00000106538","ENSG00000112062","ENSG00000115415","ENSG00000118523","ENSG00000121966","ENSG00000122223","ENSG00000133048","ENSG00000136859","ENSG00000136960","ENSG00000137462","ENSG00000144381","ENSG00000148346","ENSG00000153162","ENSG00000155659","ENSG00000156110","ENSG00000156234","E…	["ADK","ANGPTL2","BMP6","CCL19","CCN2","CD244","CD55","CHI3L1","CSF1","CTSB","CXCL13","CXCR4","ENO1","ENPP2","GAS6","HSPA5","HSPD1","IKBKB","LCN2","LILRA5 (ENSG00000187116)","LPL","MAPK1","MAPK14","MAPK3","MIF (ENSG00000240972)","MMP14","MMP9","RARRES2","S100A4","SELP","STAT1","TLR2","TNFRSF11B","TNFSF12","TXNDC5","VSIG4"]
D010335MMCH	Causal	Pathologic Processes	127	987	76.9813	7.45413e-09	1.21293e-07	["ENSG00000000971","ENSG00000007908","ENSG00000010704","ENSG00000010810","ENSG00000014257","ENSG00000021852","ENSG00000023909","ENSG00000034152","ENSG00000051523","ENSG00000067182","ENSG00000067225","ENSG00000070756","ENSG00000070831","ENSG00000072274","ENSG00000072778","ENSG00000073008","ENSG00000074695","ENSG00000079385","ENSG00000079805","ENSG00000080824","ENSG00000081479","ENSG00000087470","E…	["ACADS","ACADVL","ACP1","ACP3","ADIPOQ","AGO2","AGT","ANG","APAF1","APRT","ATP6V1E1","BMP2","BST2","C5AR1","C8B","CAT","CCL19","CCL2","CCN2","CCN3","CCR1","CD34","CD55","CDC42","CEACAM1","CFH","CHI3L1","COL3A1","CRKL","CST3","CTSB","CXCL13","CXCL16","CXCR2","CXCR4","CYBA","CYBB","DDB1","DDX5","DNM1L","DNM2","EEF1A1","EIF4E","EIF4G1","ENPP2","EZR","F11","FAM20A","FGF23","FGL2","FYN","GAS6","GC","…
D009369DMKR	Correlative	Neoplasms	1011	12119	945.224	7.71523e-09	1.25019e-07	["ENSG00000000938","ENSG00000000971","ENSG00000001084","ENSG00000001617","ENSG00000001629","ENSG00000002834","ENSG00000004059","ENSG00000004939","ENSG00000005007","ENSG00000005249","ENSG00000005471","ENSG00000006016","ENSG00000006534","ENSG00000007908","ENSG00000007952","ENSG00000008018","ENSG00000008952","ENSG00000009335","ENSG00000010671","ENSG00000010704","ENSG00000010810","ENSG00000011028","E…	["AARS1","ABCA13","ABCB4","ABCC3","ABCE1","ABCG2","ABCG4","ABI3","ACADS","ACADVL","ACAN","ACAT1","ACE","ACLY","ACOT7","ACOX1","ACP1","ACP3","ACSL1","ACSL4","ACTN3","ACY3","ADAM15","ADAM23","ADAMDEC1","ADAMTS15","ADAMTS5","ADAMTSL2","ADAMTSL4","ADCY7","ADD1","ADD2","ADD3","ADGRL2","ADIPOQ","ADK","ADPRH","ADSL","AEBP1","AGL","AGO2","AGRN","AGT","AHCY","AHSA1","AKR7A2","ALAD","ALDH1A1","ALDH1L1","AL…
D001157NCOR	Negative	Arterial Occlusive Diseases	20	59	4.60172	8.67657e-09	1.39435e-07	["ENSG00000010704","ENSG00000051523","ENSG00000084674","ENSG00000100985","ENSG00000104918","ENSG00000106366","ENSG00000110243","ENSG00000110799","ENSG00000118137","ENSG00000130513","ENSG00000135744","ENSG00000136869","ENSG00000159640","ENSG00000160789","ENSG00000161921","ENSG00000162692","ENSG00000170458","ENSG00000171867","ENSG00000174175","ENSG00000175445"]	["ACE","AGT","APOA1","APOA5","APOB","CD14","CXCL16","CYBA","GDF15","HFE","LMNA","LPL","MMP9","PRNP","RETN","SELP","SERPINE1","TLR4","VCAM1","VWF"]
D001161NCOR	Negative	Arteriosclerosis	20	59	4.60172	8.67657e-09	1.39435e-07	["ENSG00000010704","ENSG00000051523","ENSG00000084674","ENSG00000100985","ENSG00000104918","ENSG00000106366","ENSG00000110243","ENSG00000110799","ENSG00000118137","ENSG00000130513","ENSG00000135744","ENSG00000136869","ENSG00000159640","ENSG00000160789","ENSG00000161921","ENSG00000162692","ENSG00000170458","ENSG00000171867","ENSG00000174175","ENSG00000175445"]	["ACE","AGT","APOA1","APOA5","APOB","CD14","CXCL16","CYBA","GDF15","HFE","LMNA","LPL","MMP9","PRNP","RETN","SELP","SERPINE1","TLR4","VCAM1","VWF"]
D013122DMKR	Correlative	Spinal Diseases	51	280	21.8387	8.82087e-09	1.4117e-07	["ENSG00000021852","ENSG00000044574","ENSG00000055957","ENSG00000067182","ENSG00000079385","ENSG00000102265","ENSG00000102879","ENSG00000104365","ENSG00000104687","ENSG00000106366","ENSG00000113441","ENSG00000118137","ENSG00000120868","ENSG00000121966","ENSG00000125378","ENSG00000125845","ENSG00000132465","ENSG00000133048","ENSG00000133742","ENSG00000134259","ENSG00000136869","ENSG00000137745","E…	["ACAN","ADAMTS5","ADIPOQ","APAF1","APOA1","BMP2","BMP4","BMP6","C8B","CA1","CCR1","CD14","CD163","CEACAM1","CHI3L1","COL6A1","CORO1A","CXCR4","ERAP1","FCRL5","GC","GDF2","GHRL","GSR","HAPLN1","HSPA1B (ENSG00000204388)","HSPA5","HSPD1","IGFBP1","IKBKB","ITGAX","ITIH1","JCHAIN","LNPEP","MMP13","NGF","NPEPPS","PSMB8 (ENSG00000204264)","S100A8","S100A9","SELENBP1","SERPINA11","SERPINE1","STAT3","STI…
D018358DMKR	Correlative	Neuroendocrine Tumors	289	2755	214.877	9.84478e-09	1.56911e-07	["ENSG00000000938","ENSG00000000971","ENSG00000001084","ENSG00000005249","ENSG00000005471","ENSG00000007908","ENSG00000014257","ENSG00000019169","ENSG00000023734","ENSG00000029534","ENSG00000038427","ENSG00000044574","ENSG00000049249","ENSG00000050165","ENSG00000051523","ENSG00000055130","ENSG00000064601","ENSG00000067182","ENSG00000067225","ENSG00000067560","ENSG00000069188","ENSG00000069702","E…	["AARS1","ABCA13","ABCB4","ABCE1","ABCG2","ACP3","ADAM15","ADGRL2","ADK","AHCY","ALDOA","ANG","ANGPTL4","ANK1","ANPEP","APAF1","APCS","APLP1","APOD","ATP6AP1","ATP6V1D","ATP6V1E1","B4GALNT1","BAX","BMP1","BMP4","BMP6","BSG","C1QB","C1QC","CAT","CCL19","CCL2","CCN2","CCR1","CD14","CD55","CDC42","CDKN1B","CEACAM1","CFH","CHGA (ENSG00000100604)","CHGB","CHRDL1","COL3A1","COL6A1","COL6A2","COL6A3","C…
D001424MMCH	Causal	Bacterial Infections	25	89	6.94157	1.00554e-08	1.59614e-07	["ENSG00000000971","ENSG00000021852","ENSG00000034152","ENSG00000074800","ENSG00000079385","ENSG00000100985","ENSG00000101336","ENSG00000102882","ENSG00000104365","ENSG00000108691","ENSG00000112062","ENSG00000121691","ENSG00000123838","ENSG00000132703","ENSG00000136250","ENSG00000137462","ENSG00000157017","ENSG00000162896","ENSG00000165025","ENSG00000165168","ENSG00000169604","ENSG00000169896","E…	["ANTXR1","AOAH","APCS","C4BPA","C8B","CAT","CCL2","CD14","CEACAM1","CFH","CLEC7A","CYBB","ENO1","GHRL","HCK","IKBKB","ITGAM","MAP2K3","MAPK14","MAPK3","MMP9","PIGR","PRNP","SYK","TLR2"]
D018307DMKR	Correlative	Neoplasms, Squamous Cell	92	648	50.5409	1.01804e-08	1.60941e-07	["ENSG00000002834","ENSG00000006534","ENSG00000007908","ENSG00000008952","ENSG00000010810","ENSG00000034152","ENSG00000035403","ENSG00000051523","ENSG00000058085","ENSG00000060491","ENSG00000067225","ENSG00000070831","ENSG00000072274","ENSG00000074800","ENSG00000082397","ENSG00000084207","ENSG00000085117","ENSG00000085733","ENSG00000086967","ENSG00000087088","ENSG00000087470","ENSG00000089199","E…	["ALDH3B1","ANGPTL2","APAF1","ATP6V1E1","AXL","BAX","BMP2","BMP6","BSG","BST2","CCL2","CD82","CDC42","CDKN1B","CHGB","CST3","CTBP2","CTSL","CTTN (ENSG00000085733)","CXADR","CXCR4","CYBA","DMBT1","DNM1L","EEF2","EIF4E","EIF4G1","ENO1","EPB41L3","ERBB4","FGF23","FTH1","FYN","GDF15","GSR","GSTP1","HSP90B1","HSPA4","HSPB1","HSPD1","IGF2R","IGFBP2","IKBKB","IQGAP1","JAG1","JAK1","KLK1","KRT8","LAMC2",…
D014570MMCH	Causal	Urologic Diseases	76	500	38.9976	1.12618e-08	1.77316e-07	["ENSG00000000971","ENSG00000004939","ENSG00000007908","ENSG00000007952","ENSG00000009335","ENSG00000038427","ENSG00000044574","ENSG00000055130","ENSG00000068366","ENSG00000069702","ENSG00000075340","ENSG00000075618","ENSG00000079385","ENSG00000084674","ENSG00000085117","ENSG00000102265","ENSG00000104267","ENSG00000105767","ENSG00000106615","ENSG00000108691","ENSG00000110799","ENSG00000111481","E…	["ACSL4","ADD2","AGT","ALDH1A1","APOA1","APOB","APOF","APRT","ARHGDIA","ATG7","BMP6","BMPR2","C4BPA","CA2","CADM4","CAT","CCL2","CCN2","CCN3","CD82","CEACAM1","CFH","CISD2","COL3A1","COPZ1","CSF1","CUL1","CXADR","CXCL16","CXCR2","CXCR4","FGA","FGF23","FRAS1","FSCN1","GHRL","GOLM1","HNRNPD","HPRT1","HSPA5","IGF2R","INF2","JAK1","LAMA4","LAMC1","LPL","LRIG2","MAP2K1","MIF (ENSG00000240972)","NONO",…
D006946DMKR	Correlative	Hyperinsulinism	23	78	6.08363	1.41422e-08	2.2177e-07	["ENSG00000035403","ENSG00000047457","ENSG00000084674","ENSG00000100031","ENSG00000104812","ENSG00000104918","ENSG00000106366","ENSG00000112293","ENSG00000117594","ENSG00000118137","ENSG00000129214","ENSG00000135744","ENSG00000138207","ENSG00000157017","ENSG00000160789","ENSG00000168118","ENSG00000171105","ENSG00000175206","ENSG00000175445","ENSG00000181092","ENSG00000196396","ENSG00000196923","E…	["ADIPOQ","AGT","APOA1","APOB","CP","GGT1","GHRL","GPLD1","GYS1","HSD11B1","IGF2R","INSR","LMNA","LPL","NPPA","PDLIM7","PTPN1","RAB4A","RBP4","RETN","SERPINE1","SHBG","VCL"]
D001327MMCH	Causal	Autoimmune Diseases	58	343	26.7524	1.44896e-08	2.26305e-07	["ENSG00000014216","ENSG00000044574","ENSG00000047457","ENSG00000074800","ENSG00000075340","ENSG00000079435","ENSG00000087088","ENSG00000100030","ENSG00000100985","ENSG00000101670","ENSG00000102871","ENSG00000102882","ENSG00000104365","ENSG00000106366","ENSG00000106538","ENSG00000112062","ENSG00000115053","ENSG00000115415","ENSG00000115457","ENSG00000116701","ENSG00000118523","ENSG00000121691","E…	["ADD2","ADK","ALOX15","ANGPTL2","BAX","BMP6","CAPN1","CAT","CCL19","CCN2","CD244","CD55","CHI3L1","CISD2","CP","CSF1","CTSB","CXCL13","CXCR2","CXCR4","ENO1","ENPP2","GAS6","GHRL","HSPA5","HSPD1","IGFBP2","IKBKB","ITGAM","LAMC1","LCN2","LILRA5 (ENSG00000187116)","LIPE","LIPG","LPL","MAPK1","MAPK14","MAPK3","MIF (ENSG00000240972)","MMP14","MMP9","NCF2","NCL","PARP1","RARRES2","RHD","S100A4","SELP"…
D006937DMKR	Correlative	Hypercholesterolemia	28	110	8.57947	1.46576e-08	2.28013e-07	["ENSG00000000971","ENSG00000007908","ENSG00000047457","ENSG00000055955","ENSG00000081479","ENSG00000084674","ENSG00000100979","ENSG00000100985","ENSG00000101670","ENSG00000106366","ENSG00000110799","ENSG00000118137","ENSG00000120868","ENSG00000130164","ENSG00000135744","ENSG00000136869","ENSG00000137462","ENSG00000158125","ENSG00000162692","ENSG00000163131","ENSG00000165168","ENSG00000169896","E…	["ADIPOQ","AGT","APAF1","APOA1","APOB","APOBR","APOC2","APOF","CFH","CP","CTSS","CYBB","ITGAM","ITIH4","LDLR","LIPG","LPL","LRP2","MMP9","PLTP","SELE","SELP","SERPINE1","TLR2","TLR4","VCAM1","VWF","XDH"]
D010265DMKR	Correlative	Paraproteinemias	107	799	62.3182	1.54663e-08	2.39635e-07	["ENSG00000029559","ENSG00000038295","ENSG00000043462","ENSG00000044574","ENSG00000050165","ENSG00000067182","ENSG00000069702","ENSG00000070018","ENSG00000070831","ENSG00000074800","ENSG00000075618","ENSG00000082701","ENSG00000084207","ENSG00000087088","ENSG00000099250","ENSG00000099331","ENSG00000099984","ENSG00000100030","ENSG00000100297","ENSG00000100911","ENSG00000100985","ENSG00000101384","E…	["ABCG2","ACSL1","ADIPOQ","AGRN","ALDH1L1","ANG","ANPEP","APAF1","ATP6V1E1","BAX","BMP2","BMP6","BMPR2","CA2","CAT","CCL2","CCN2","CCR1","CD180","CD34","CDC42","CDKN1B","CHSY3","CSF1","CTSS","CXCL13","CXCR4","DKK3","EIF2S1","EIF4E","ENO1","EVL","F8","FASN","FCRL5","FGA","FGG","FLT1","FRZB","FSCN1","GDF15","GRHPR","GSK3B","GSR","GSTP1","GSTT2 (ENSG00000099984)","HSP90B1","HSPA4","HSPA5","HSPB1","I…
D020389DMKR	Correlative	Muscular Dystrophy, Emery-Dreifuss	20	61	4.75771	1.66516e-08	2.56976e-07	["ENSG00000069702","ENSG00000101384","ENSG00000102024","ENSG00000111530","ENSG00000113083","ENSG00000120708","ENSG00000130635","ENSG00000131473","ENSG00000141556","ENSG00000142156","ENSG00000142173","ENSG00000148484","ENSG00000158270","ENSG00000160789","ENSG00000163191","ENSG00000163359","ENSG00000168056","ENSG00000168487","ENSG00000168542","ENSG00000216490"]	["ACLY","BMP1","CAND1","COL3A1","COL5A1","COL6A1","COL6A2","COL6A3","COLEC12","IFI30","JAG1","LMNA","LOX","LTBP3","PLS3","RSU1","S100A11","TBCD (ENSG00000141556)","TGFBI","TGFBR3"]
D009140MMCH	Causal	Musculoskeletal Diseases	90	636	49.6049	1.74194e-08	2.67763e-07	["ENSG00000006016","ENSG00000044574","ENSG00000074800","ENSG00000079805","ENSG00000090581","ENSG00000092621","ENSG00000100030","ENSG00000100985","ENSG00000102144","ENSG00000102755","ENSG00000102882","ENSG00000104267","ENSG00000104365","ENSG00000105993","ENSG00000106003","ENSG00000106538","ENSG00000108691","ENSG00000111199","ENSG00000112062","ENSG00000115415","ENSG00000116690","ENSG00000118523","E…	["ACADS","ADAM15","ADK","ALDH16A1","ANGPTL2","ANPEP","B3GAT3","BMP2","BMP6","CA2","CCL19","CCL2","CCN2","CD244","CD55","CHI3L1","COL5A1","COL6A1","COL6A2","COL6A3","CRLF1","CRTAP","CSF1","CTSB","CXCL13","CXCR4","DNAJB6","DNM2","DYNC1H1","ENO1","ENPP2","EWSR1","FBN1","FKRP","FLT1","GAS6","GHRL","GNPTG","HPRT1","HSPA5","HSPD1","IKBKB","INSR","ITGA5","LAMA2","LCN2","LFNG","LILRA5 (ENSG00000187116)",…
D000743DMKR	Correlative	Anemia, Hemolytic	48	261	20.3567	1.75907e-08	2.68836e-07	["ENSG00000000971","ENSG00000001084","ENSG00000004939","ENSG00000007908","ENSG00000010704","ENSG00000012223","ENSG00000029534","ENSG00000069702","ENSG00000070182","ENSG00000072274","ENSG00000100345","ENSG00000101310","ENSG00000102144","ENSG00000102265","ENSG00000102755","ENSG00000106366","ENSG00000108691","ENSG00000110799","ENSG00000111669","ENSG00000111679","ENSG00000112077","ENSG00000112893","E…	["ALDOA","ANK1","ATP6V1E1","BCAM","BMP6","BSG","C1QB","CAT","CCL2","CD163","CD55","CFH","CSF1","EPB42","FLT1","GCLC","GDF15","GRHPR","HFE","HPRT1","IGF1R","ITGAM","KLK1","LTF","MAN2A1","MYH9","PGK1","PRNP","PTPN6","PTPRE","RHAG","SEC23B","SELE","SELP","SERPINE1","SLC4A1","SOD1","SPTA1","SPTB","STOM","SYK","TFRC","TGFBR3","TIMP1","TNFRSF11B","TPI1","VCAM1","VWF"]
D003324NCOR	Negative	Coronary Artery Disease	16	40	3.11981	1.76626e-08	2.68836e-07	["ENSG00000010704","ENSG00000051523","ENSG00000084674","ENSG00000100985","ENSG00000104918","ENSG00000106366","ENSG00000110243","ENSG00000110799","ENSG00000118137","ENSG00000130513","ENSG00000135744","ENSG00000160789","ENSG00000161921","ENSG00000170458","ENSG00000174175","ENSG00000175445"]	["AGT","APOA1","APOA5","APOB","CD14","CXCL16","CYBA","GDF15","HFE","LMNA","LPL","MMP9","RETN","SELP","SERPINE1","VWF"]
D012142MMCH	Causal	Respiratory Tract Neoplasms	107	801	62.4742	1.76966e-08	2.68836e-07	["ENSG00000001617","ENSG00000023909","ENSG00000044574","ENSG00000050165","ENSG00000069702","ENSG00000070831","ENSG00000071553","ENSG00000074800","ENSG00000079385","ENSG00000080824","ENSG00000082397","ENSG00000082701","ENSG00000084207","ENSG00000085733","ENSG00000091436","ENSG00000099942","ENSG00000100030","ENSG00000100097","ENSG00000100243","ENSG00000100462","ENSG00000100985","ENSG00000101336","E…	["ABCE1","ACE","ALDH1A1","ALDH1L1","ALDOA","ANG","ANPEP","ATP6AP1","AXL","BMP2","BMP4","CA2","CAT","CBR1","CCL2","CCN2","CD55","CDC42","CDKN1B","CEACAM1","CISD2","COL18A1","CRKL","CSF1","CTBP2","CTSS","CTTN (ENSG00000085733)","CXADR","CXCR4","CYB5R3","DKK3","DUT","EFEMP1","EIF2S1","EIF4E","EIF4G1","ENO1","EPB41L3","EPOR","ERBB4","FTH1","GCLM","GDF15","GSK3B","GSTP1","HCK","HNRNPK","HNRNPL (ENSG00…
D020141MMCH	Causal	Hemostatic Disorders	50	278	21.6827	1.89377e-08	2.86572e-07	["ENSG00000067182","ENSG00000067560","ENSG00000069702","ENSG00000070831","ENSG00000073008","ENSG00000080824","ENSG00000082898","ENSG00000100030","ENSG00000101336","ENSG00000101444","ENSG00000101557","ENSG00000102882","ENSG00000104365","ENSG00000106211","ENSG00000108691","ENSG00000110799","ENSG00000112062","ENSG00000112175","ENSG00000116750","ENSG00000120899","ENSG00000121966","ENSG00000123908","E…	["AGO2","AHCY","BMP4","BMP5","BMP6","CCL2","CCM2","CCR1","CDC42","COL3A1","COL5A1","CTSB","CXCL16","CXCR4","EIF4E","HCK","HSP90AA1","HSP90B1","HSPB1","IGF1R","IKBKB","INSR","JAK1","MAP2K1","MAPK1","MAPK14","MAPK3","PARP1","PSMB2","PSMB3 (ENSG00000277791)","PSMB7","PTK2B","PVR","RAB6A","RHOA","RPSA","RRM1","SPHK1","STAT3","TGFBR3","TLR4","TNFRSF11B","TNFRSF1A","TNXB (ENSG00000168477)","UBA1","UCHL…
D003240NCOR	Negative	Connective Tissue Diseases	38	183	14.2731	1.94404e-08	2.93038e-07	["ENSG00000051523","ENSG00000067182","ENSG00000070018","ENSG00000074800","ENSG00000087088","ENSG00000096384","ENSG00000100030","ENSG00000100345","ENSG00000102882","ENSG00000104918","ENSG00000105851","ENSG00000108691","ENSG00000112062","ENSG00000112175","ENSG00000118785","ENSG00000120899","ENSG00000122707","ENSG00000125378","ENSG00000125835","ENSG00000134339","ENSG00000135047","ENSG00000136869","E…	["ACAN","ADAMTS5","ADIPOQ","BAX","BMP4","BMP5","C1QB","C1QC","CCL2","COL3A1","CTSL","CYBA","DNASE1","ENO1","EXTL1","EXTL2","FBN1","HSP90AB1","HSPA1B (ENSG00000204388)","LRP6 (ENSG00000070018)","MAPK1","MAPK14","MAPK3","MYH9","PIK3CG","PTK2B","RECK","RETN","S100A9","SAA2","SELP","SNRPB","SPP1","TLR2","TLR4","TNFRSF1A","TPST1","TYMS"]
D006967DMKR	Correlative	Hypersensitivity	114	872	68.0118	1.96423e-08	2.94938e-07	["ENSG00000000938","ENSG00000007908","ENSG00000007952","ENSG00000009335","ENSG00000010810","ENSG00000012223","ENSG00000035403","ENSG00000037757","ENSG00000038427","ENSG00000049249","ENSG00000051523","ENSG00000067182","ENSG00000069702","ENSG00000070182","ENSG00000074800","ENSG00000079308","ENSG00000082701","ENSG00000084207","ENSG00000091986","ENSG00000100030","ENSG00000100097","ENSG00000100600","E…	["ACE","ACP1","ADAMDEC1","ADIPOQ","AGT","ALOX15","AOAH","APOA1","ARG1","CA2","CAT","CCDC80","CCL19","CCL2","CCN2","CCR1","CD14","CD55","CHI3L1","CLEC7A","CNPY3","COL14A1","COL18A1","COL6A1","COL6A5","CRLF2","CST3","CTSC","CTSL","CXCL16","CXCR4","CYBA","CYBB","ENO1","FGA","FGR","FYN","GARS1","GC","GSK3B","GSR","GSTP1","HCK","IFI30","ITGA5","ITGAM","ITGAX","JAG1","KLK1","KRT6A","LCN2","LGALS1","LGA…
D013899MMCH	Causal	Thoracic Neoplasms	107	803	62.6301	2.02327e-08	3.02635e-07	["ENSG00000001617","ENSG00000023909","ENSG00000044574","ENSG00000050165","ENSG00000069702","ENSG00000070831","ENSG00000071553","ENSG00000074800","ENSG00000079385","ENSG00000080824","ENSG00000082397","ENSG00000082701","ENSG00000084207","ENSG00000085733","ENSG00000091436","ENSG00000099942","ENSG00000100030","ENSG00000100097","ENSG00000100243","ENSG00000100462","ENSG00000100985","ENSG00000101336","E…	["ABCE1","ACE","ALDH1A1","ALDH1L1","ALDOA","ANG","ANPEP","ATP6AP1","AXL","BMP2","BMP4","CA2","CAT","CBR1","CCL2","CCN2","CD55","CDC42","CDKN1B","CEACAM1","CISD2","COL18A1","CRKL","CSF1","CTBP2","CTSS","CTTN (ENSG00000085733)","CXADR","CXCR4","CYB5R3","DKK3","DUT","EFEMP1","EIF2S1","EIF4E","EIF4G1","ENO1","EPB41L3","EPOR","ERBB4","FTH1","GCLM","GDF15","GSK3B","GSTP1","HCK","HNRNPK","HNRNPL (ENSG00…
D001984DMKR	Correlative	Bronchial Neoplasms	334	3298	257.228	2.13028e-08	3.17419e-07	["ENSG00000000971","ENSG00000001084","ENSG00000001617","ENSG00000001629","ENSG00000002834","ENSG00000004059","ENSG00000005249","ENSG00000005471","ENSG00000006534","ENSG00000007908","ENSG00000007952","ENSG00000008952","ENSG00000010704","ENSG00000012223","ENSG00000029534","ENSG00000029559","ENSG00000033170","ENSG00000035403","ENSG00000038427","ENSG00000038945","ENSG00000042493","ENSG00000044574","E…	["ABCA13","ABCB4","ABCC3","ABCG2","ABCG4","ACE","ACLY","ACOT7","ACOX1","ADAM15","ADAMTS5","ADIPOQ","AEBP1","ALDH1A1","ALDH1L1","ALDH3B1","ALDOA","ANG","ANGPTL2","ANK1","ANKIB1","ANPEP","AOAH","APAF1","APOA1","ARF5","ARG1","ARHGDIA","ARSA","ASNS","ATG7","ATP6V1F","ATP7B","AXL","BAG6 (ENSG00000204463)","BAX","BCAN","BMP2","BMP4","BMP6","BMPR2","BPGM","BPIFA1","BSG","C8A","CA1","CA2","CAPG","CAT","C…
D013118DMKR	Correlative	Spinal Cord Diseases	95	687	53.5827	2.18742e-08	3.24689e-07	["ENSG00000007908","ENSG00000010704","ENSG00000023697","ENSG00000023734","ENSG00000024048","ENSG00000029559","ENSG00000038945","ENSG00000058085","ENSG00000064225","ENSG00000070756","ENSG00000072274","ENSG00000073008","ENSG00000079308","ENSG00000082701","ENSG00000084207","ENSG00000087088","ENSG00000088808","ENSG00000089199","ENSG00000089280","ENSG00000099994","ENSG00000100030","ENSG00000100097","E…	["ADD3","ALAD","ALOX15","ANG","APOA1","ARSG","ATP6V1B2","BAX","C1QB","CCL2","CD14","CHGA (ENSG00000100604)","CHGB","CHI3L1","COL3A1","COLEC12","CSF1","CST3","CTSB","CTSD","CXCL16","CYBB","CYRIB","DCTN1","DERA","DRG2","DYNLT1","EEF1D (ENSG00000104529)","EIF4G1","EWSR1","FTH1","FUS","GARS1","GRK2","GSK3A","GSK3B","GSTP1","HFE","HNRNPA3","HSPB1","HSPD1","IBSP","IGF1R","IGFBP2","IGFBP4","IGFBP6","ITG…
D008661DMKR	Correlative	Metabolism, Inborn Errors	77	517	40.3235	2.21306e-08	3.27246e-07	["ENSG00000004939","ENSG00000007908","ENSG00000010704","ENSG00000047457","ENSG00000064601","ENSG00000067560","ENSG00000068976","ENSG00000070831","ENSG00000072274","ENSG00000072778","ENSG00000075239","ENSG00000079435","ENSG00000084674","ENSG00000088926","ENSG00000100299","ENSG00000100985","ENSG00000101444","ENSG00000102393","ENSG00000104267","ENSG00000104812","ENSG00000104879","ENSG00000106327","E…	["ABCC3","ABCG2","ACADS","ACADVL","ACAT1","ACE","ACO1","ACOX1","ADIPOQ","ADSL","AGL","AHCY","APOA1","APOA5","APOB","APOC2","ARG1","ARSA","ASL","ATP7B","CA2","CA3","CAT","CCL2","CD163","CDC42","CKM","CP","CPT1A","CTSA","CTSS","ESD","F11","FGA","FGF23","FLOT2","GHRL","GK","GLA","GM2A","GOLM1","GPNMB","GYS1","HEG1","HFE","HPRT1","LCN2","LDLR","LIPE","LMNA","LOX","LPL","MAT1A","MMP9","MOGS","NPC2","P…
D004700TTGT	Preventative	Endocrine System Diseases	81	556	43.3653	2.57112e-08	3.78753e-07	["ENSG00000000938","ENSG00000001617","ENSG00000002834","ENSG00000044574","ENSG00000058085","ENSG00000066044","ENSG00000067182","ENSG00000067225","ENSG00000067560","ENSG00000070831","ENSG00000074800","ENSG00000075618","ENSG00000082397","ENSG00000082898","ENSG00000087088","ENSG00000099250","ENSG00000099810","ENSG00000099942","ENSG00000100462","ENSG00000100985","ENSG00000102265","ENSG00000102755","E…	["ACE","ADIPOQ","ADSL","AGT","ALOX15","AMBP","APCS","ATP7B","AXL","BAX","BSG","CCL2","CDC42","COPA","COPS5","COPS6","CPT1A","CRKL","CSF1","CXCR2","DPY30","ELAVL1","ENO1","EPB41L3","FASN","FGR","FLII (ENSG00000177731)","FLT1","FSCN1","GC","GHRL","GYS1","HSD11B1","HSPA5","HSPD1","IGF1R","INSR","IQGAP1","LAMC2","LASP1","LCN2","LOX","MAP2K1","MAPK3","MMP9","MTAP","MYO6","NAPRT (ENSG00000147813)","NRP…
D002283DMKR	Correlative	Carcinoma, Bronchogenic	333	3294	256.916	2.76148e-08	4.0526e-07	["ENSG00000000971","ENSG00000001084","ENSG00000001617","ENSG00000001629","ENSG00000002834","ENSG00000004059","ENSG00000005249","ENSG00000005471","ENSG00000006534","ENSG00000007908","ENSG00000007952","ENSG00000008952","ENSG00000010704","ENSG00000012223","ENSG00000029534","ENSG00000029559","ENSG00000033170","ENSG00000035403","ENSG00000038427","ENSG00000038945","ENSG00000042493","ENSG00000044574","E…	["ABCA13","ABCB4","ABCC3","ABCG2","ABCG4","ACE","ACLY","ACOT7","ACOX1","ADAM15","ADAMTS5","ADIPOQ","AEBP1","ALDH1A1","ALDH1L1","ALDH3B1","ALDOA","ANG","ANGPTL2","ANK1","ANKIB1","ANPEP","AOAH","APAF1","APOA1","ARF5","ARG1","ARHGDIA","ARSA","ASNS","ATG7","ATP6V1F","ATP7B","AXL","BAG6 (ENSG00000204463)","BAX","BCAN","BMP2","BMP4","BMP6","BMPR2","BPGM","BPIFA1","BSG","C8A","CA1","CA2","CAPG","CAT","C…
D001927NCOR	Negative	Brain Diseases	88	624	48.669	2.97453e-08	4.34885e-07	["ENSG00000001084","ENSG00000004939","ENSG00000007908","ENSG00000010704","ENSG00000010810","ENSG00000044574","ENSG00000047457","ENSG00000051523","ENSG00000067182","ENSG00000073008","ENSG00000074800","ENSG00000081479","ENSG00000082701","ENSG00000084674","ENSG00000086758","ENSG00000087088","ENSG00000087274","ENSG00000089280","ENSG00000095970","ENSG00000100299","ENSG00000100577","ENSG00000100604","E…	["ACE","ACO1","ACP1","ADD1","ADK","AGO2","AGT","APOA1","APOB","APOC2","ARSA","BAX","C7","CAT","CCL2","CCR1","CD14","CDKN1B","CHGA (ENSG00000100604)","COL3A1","COPS5","CP","CST3","CTSD","CYBA","DCTN1","DLST","DMBT1","EEF2","ENO1","FRZB","FUS","FYN","GC","GCLC","GHRL","GM2A","GSK3B","GSR","GSTZ1","HFE","HPRT1","HSPA5","HUWE1","IGF1R","ITM2B","LDLR","LINGO1","LPL","LRP2","MAPK3","MMP9","NAT2","NECTI…
D005910TTGT	Preventative	Glioma	61	376	29.3262	2.99715e-08	4.36551e-07	["ENSG00000002834","ENSG00000009335","ENSG00000034152","ENSG00000044574","ENSG00000055130","ENSG00000067225","ENSG00000067560","ENSG00000070831","ENSG00000071054","ENSG00000073008","ENSG00000082701","ENSG00000087088","ENSG00000099250","ENSG00000100030","ENSG00000100462","ENSG00000101384","ENSG00000101439","ENSG00000102755","ENSG00000102871","ENSG00000102882","ENSG00000106366","ENSG00000106624","E…	["AEBP1","APAF1","BAX","BMP4","CCL2","CDC42","CDKN1B","CISD2","CLCN2","CLEC5A","COL18A1","COPS5","CST3","CTSL","CUL1","CXADR","CXCR4","DDX5","DLL1 (ENSG00000198719)","ENPP2","FLT1","GDF15","GOLM1","GSK3B","HSPA5","IGF1R","IQGAP1","JAG1","LAMC1","LASP1","LRIG2","MAP2K3","MAP2K6","MAP4K4","MAPK1","MAPK3","MIF (ENSG00000240972)","NCL","NOTCH2","NOTCH4 (ENSG00000204301)","NRP1","PARP1","PKM","PLAU","…
D007154NCOR	Negative	Immune System Diseases	78	530	41.3375	3.02344e-08	4.38738e-07	["ENSG00000007908","ENSG00000008018","ENSG00000010704","ENSG00000010810","ENSG00000047457","ENSG00000051523","ENSG00000067182","ENSG00000070669","ENSG00000073008","ENSG00000074800","ENSG00000075340","ENSG00000084207","ENSG00000085117","ENSG00000086758","ENSG00000087088","ENSG00000096384","ENSG00000100345","ENSG00000100600","ENSG00000100985","ENSG00000101336","ENSG00000101439","ENSG00000104918","E…	["ACAN","ACE","ADD2","ADIPOQ","AGT","ANG","APAF1","ASNS","BAX","C1QB","C1QC","C7","CCL2","CCR1","CD14","CD244","CD34","CD82","CDKN1B","CP","CST3","CTPS1","CTSD","CTSL","CXCR4","CYBA","CYBB","DNASE1","ENO1","FYN","GC","GSTP1","HCK","HFE","HPRT1","HSP90AB1","HSPA1B (ENSG00000204388)","HUWE1","IGF1R","LCN2","LGMN","LST1 (ENSG00000204482)","MAPK14","MMP9","MYH9","NCF2","NECTIN2","NGF","NPM1","NPPA","…
D054219DMKR	Correlative	Neoplasms, Plasma Cell	106	800	62.3962	3.19288e-08	4.61603e-07	["ENSG00000029559","ENSG00000038295","ENSG00000043462","ENSG00000044574","ENSG00000050165","ENSG00000069702","ENSG00000070018","ENSG00000070831","ENSG00000074800","ENSG00000075618","ENSG00000082701","ENSG00000084207","ENSG00000087088","ENSG00000099250","ENSG00000099331","ENSG00000099984","ENSG00000100030","ENSG00000100297","ENSG00000100911","ENSG00000100985","ENSG00000101384","ENSG00000101557","E…	["ABCG2","ACSL1","ADIPOQ","AGRN","ALDH1L1","ANG","ANPEP","APAF1","ATP6V1E1","BAX","BMP2","BMP6","BMPR2","CA2","CAT","CCL2","CCN2","CCR1","CD180","CD34","CDC42","CDKN1B","CHSY3","CSF1","CTSS","CXCR4","DKK3","EIF2S1","EIF4E","ENO1","EVL","F8","FASN","FCRL5","FGA","FGG","FLT1","FRZB","FSCN1","GDF15","GRHPR","GSK3B","GSR","GSTP1","GSTT2 (ENSG00000099984)","HSP90B1","HSPA4","HSPA5","HSPB1","IBSP","IGF…
D012769DMKR	Correlative	Shock	39	194	15.1311	3.23218e-08	4.63836e-07	["ENSG00000000971","ENSG00000012223","ENSG00000055955","ENSG00000067182","ENSG00000087088","ENSG00000100031","ENSG00000100979","ENSG00000100985","ENSG00000102755","ENSG00000106366","ENSG00000106588","ENSG00000108691","ENSG00000118137","ENSG00000121966","ENSG00000123838","ENSG00000124731","ENSG00000129988","ENSG00000132334","ENSG00000133048","ENSG00000134061","ENSG00000136869","ENSG00000137106","E…	["APOA1","BAX","C4BPA","C8A","CCL2","CD14","CD163","CD180","CFH","CHI3L1","CXCL13","CXCR2","CXCR4","FGA","FGG","FLT1","GGT1","GRHPR","ITIH3","ITIH4","LBP","LCN2","LDLRAD3","LTF","LY96","MIF (ENSG00000240972)","MMP9","NPPA","PLTP","PSMA2","PTPRE","PTX3","SELENBP1","SERPINE1","THBD","TLR2","TLR4","TNFRSF1A","TREM1"]
D018746DMKR	Correlative	Systemic Inflammatory Response Syndrome	39	194	15.1311	3.23218e-08	4.63836e-07	["ENSG00000000971","ENSG00000012223","ENSG00000055955","ENSG00000067182","ENSG00000087088","ENSG00000100031","ENSG00000100979","ENSG00000100985","ENSG00000102755","ENSG00000106366","ENSG00000106588","ENSG00000108691","ENSG00000118137","ENSG00000121966","ENSG00000123838","ENSG00000124731","ENSG00000129988","ENSG00000132334","ENSG00000133048","ENSG00000134061","ENSG00000136869","ENSG00000137106","E…	["APOA1","BAX","C4BPA","C8A","CCL2","CD14","CD163","CD180","CFH","CHI3L1","CXCL13","CXCR2","CXCR4","FGA","FGG","FLT1","GGT1","GRHPR","ITIH3","ITIH4","LBP","LCN2","LDLRAD3","LTF","LY96","MIF (ENSG00000240972)","MMP9","NPPA","PLTP","PSMA2","PTPRE","PTX3","SELENBP1","SERPINE1","THBD","TLR2","TLR4","TNFRSF1A","TREM1"]
D002277TTGT	Preventative	Carcinoma	95	693	54.0507	3.36379e-08	4.80948e-07	["ENSG00000002834","ENSG00000009335","ENSG00000038274","ENSG00000038427","ENSG00000050165","ENSG00000055130","ENSG00000058085","ENSG00000067225","ENSG00000067560","ENSG00000069702","ENSG00000071054","ENSG00000072274","ENSG00000074800","ENSG00000079385","ENSG00000082701","ENSG00000099250","ENSG00000099942","ENSG00000100030","ENSG00000100097","ENSG00000100462","ENSG00000100577","ENSG00000101439","E…	["ADAMTS5","ADSL","ALOX15","AMBP","ANG","APAF1","ASL","BSG","BST2","CCL2","CCN2","CCR1","CDKN1B","CEACAM1","CISD2","COPS5","COPS6","CPD","CRKL","CSF1","CST3","CTBP1","CTBP2","CTSC","CTSL","CUL1","CXCL14","CXCR4","DKK3","DPY30","EEF2","ENO1","FBLN5","FLOT2","GLO1","GOLM1","GRK2","GSK3B","GSTZ1","IGF1R","IQGAP1","ITGA5","KLB","KPNB1","LAMC2","LASP1","LCN2","LGALS1","LGALS3BP","LPL","MAP2K1","MAP4K4…
D009380TTGT	Preventative	Neoplasms, Nerve Tissue	84	588	45.8612	3.46609e-08	4.9376e-07	["ENSG00000002834","ENSG00000009335","ENSG00000034152","ENSG00000044574","ENSG00000055130","ENSG00000067182","ENSG00000067225","ENSG00000067560","ENSG00000070669","ENSG00000070831","ENSG00000071054","ENSG00000073008","ENSG00000074800","ENSG00000079385","ENSG00000082397","ENSG00000082701","ENSG00000087088","ENSG00000099250","ENSG00000100030","ENSG00000100462","ENSG00000100985","ENSG00000101384","E…	["AEBP1","APAF1","ASNS","BAX","BMP2","BMP4","BSG","CCL2","CDC42","CDKN1B","CEACAM1","CISD2","CLCN2","CLEC5A","COL18A1","COPS5","CSPG4","CST3","CTSL","CUL1","CXADR","CXCR4","DDX5","DLL1 (ENSG00000198719)","ENO1","ENPP2","EPB41L3","EWSR1","FLT1","GDF15","GOLM1","GSK3B","HSPA5","IGF1R","IGFBP6","IKBKB","IQGAP1","JAG1","LAMC1","LASP1","LOX","LRIG2","MAP2K3","MAP2K6","MAP4K4","MAPK1","MAPK3","MERTK","…
D005921DMKR	Correlative	Glomerulonephritis	29	121	9.43742	3.48848e-08	4.95135e-07	["ENSG00000000971","ENSG00000067182","ENSG00000070731","ENSG00000072274","ENSG00000087088","ENSG00000108691","ENSG00000111276","ENSG00000116962","ENSG00000118257","ENSG00000118523","ENSG00000124731","ENSG00000132465","ENSG00000134259","ENSG00000141655","ENSG00000148346","ENSG00000153246","ENSG00000160789","ENSG00000161905","ENSG00000161921","ENSG00000162692","ENSG00000163661","ENSG00000165025","E…	["ADIPOQ","ALOX15","BAX","C5AR1","CCL2","CCN2","CD55","CDKN1B","CFH","CSF1","CXCL16","CXCR2","INF2","JCHAIN","LCN2","LMNA","NGF","NID1","NRP2","PLA2R1","PTX3","SELP","ST6GALNAC2","SYK","TFRC","TNFRSF11A","TNFRSF1A","TREM1","VCAM1"]
D007674MMCH	Causal	Kidney Diseases	57	343	26.7524	3.62892e-08	5.13196e-07	["ENSG00000000971","ENSG00000004939","ENSG00000007908","ENSG00000009335","ENSG00000055130","ENSG00000068366","ENSG00000069702","ENSG00000075340","ENSG00000084674","ENSG00000102265","ENSG00000104267","ENSG00000105767","ENSG00000106615","ENSG00000108691","ENSG00000110799","ENSG00000112769","ENSG00000115828","ENSG00000118137","ENSG00000118523","ENSG00000118972","ENSG00000121691","ENSG00000122861","E…	["ACSL4","ADD2","AGT","ALDH1A1","APOA1","APOB","APOF","APRT","ARHGDIA","BMP6","C4BPA","CA2","CADM4","CAT","CCL2","CCN2","CFH","CISD2","COL3A1","CSF1","CUL1","CXCL16","CXCR2","FGA","FGF23","FRAS1","GHRL","HPRT1","IGF2R","INF2","JAK1","LAMA4","LAMC1","LPL","MAP2K1","MIF (ENSG00000240972)","NONO","NPM1","PKHD1","PLAU","PRKCSH","QPCT","RHEB","SELE","SFRP2","SLC3A1","SLC4A1","STC1","STIP1","TGFBR3","T…
D001982DMKR	Correlative	Bronchial Diseases	358	3599	280.705	3.90353e-08	5.5003e-07	["ENSG00000000971","ENSG00000001084","ENSG00000001617","ENSG00000001629","ENSG00000002834","ENSG00000004059","ENSG00000005249","ENSG00000005471","ENSG00000006534","ENSG00000007908","ENSG00000007952","ENSG00000008952","ENSG00000009335","ENSG00000010704","ENSG00000010810","ENSG00000012223","ENSG00000029534","ENSG00000029559","ENSG00000033170","ENSG00000035403","ENSG00000037757","ENSG00000038427","E…	["ABCA13","ABCB4","ABCC3","ABCG2","ABCG4","ACE","ACLY","ACOT7","ACOX1","ADAM15","ADAMTS5","ADIPOQ","AEBP1","AGT","ALDH1A1","ALDH1L1","ALDH3B1","ALDOA","ALOX15","ANG","ANGPTL2","ANK1","ANKIB1","ANPEP","AOAH","APAF1","APOA1","ARF5","ARG1","ARHGDIA","ARSA","ASNS","ATG7","ATP6V1F","ATP7B","AXL","BAG6 (ENSG00000204463)","BAX","BCAN","BMP2","BMP4","BMP6","BMPR2","BPGM","BPIFA1","BSG","C8A","CA1","CA2",…
D001850DMKR	Correlative	Bone Diseases, Infectious	44	235	18.3289	4.00127e-08	5.57582e-07	["ENSG00000021852","ENSG00000044574","ENSG00000055957","ENSG00000067182","ENSG00000079385","ENSG00000102879","ENSG00000104365","ENSG00000104687","ENSG00000106366","ENSG00000113441","ENSG00000118137","ENSG00000120868","ENSG00000121966","ENSG00000125845","ENSG00000132465","ENSG00000133742","ENSG00000134259","ENSG00000136869","ENSG00000137745","ENSG00000140678","ENSG00000141279","ENSG00000143297","E…	["ADIPOQ","APAF1","APOA1","BMP2","BMP6","C8B","CA1","CCR1","CD14","CD163","CEACAM1","CORO1A","CXCR4","ERAP1","FCRL5","GC","GHRL","GSR","HAPLN1","HSPA1B (ENSG00000204388)","HSPA5","HSPD1","IGFBP1","IKBKB","ITGAX","ITIH1","JCHAIN","LNPEP","MMP13","NGF","NPEPPS","PSMB8 (ENSG00000204264)","S100A8","S100A9","SELENBP1","SERPINA11","SERPINE1","STAT3","STIM1","SULT1A1","TLR4","TNFRSF11B","TNFRSF1A","TXND…
D013166DMKR	Correlative	Spondylitis	44	235	18.3289	4.00127e-08	5.57582e-07	["ENSG00000021852","ENSG00000044574","ENSG00000055957","ENSG00000067182","ENSG00000079385","ENSG00000102879","ENSG00000104365","ENSG00000104687","ENSG00000106366","ENSG00000113441","ENSG00000118137","ENSG00000120868","ENSG00000121966","ENSG00000125845","ENSG00000132465","ENSG00000133742","ENSG00000134259","ENSG00000136869","ENSG00000137745","ENSG00000140678","ENSG00000141279","ENSG00000143297","E…	["ADIPOQ","APAF1","APOA1","BMP2","BMP6","C8B","CA1","CCR1","CD14","CD163","CEACAM1","CORO1A","CXCR4","ERAP1","FCRL5","GC","GHRL","GSR","HAPLN1","HSPA1B (ENSG00000204388)","HSPA5","HSPD1","IGFBP1","IKBKB","ITGAX","ITIH1","JCHAIN","LNPEP","MMP13","NGF","NPEPPS","PSMB8 (ENSG00000204264)","S100A8","S100A9","SELENBP1","SERPINA11","SERPINE1","STAT3","STIM1","SULT1A1","TLR4","TNFRSF11B","TNFRSF1A","TXND…
D025241DMKR	Correlative	Spondylarthritis	44	235	18.3289	4.00127e-08	5.57582e-07	["ENSG00000021852","ENSG00000044574","ENSG00000055957","ENSG00000067182","ENSG00000079385","ENSG00000102879","ENSG00000104365","ENSG00000104687","ENSG00000106366","ENSG00000113441","ENSG00000118137","ENSG00000120868","ENSG00000121966","ENSG00000125845","ENSG00000132465","ENSG00000133742","ENSG00000134259","ENSG00000136869","ENSG00000137745","ENSG00000140678","ENSG00000141279","ENSG00000143297","E…	["ADIPOQ","APAF1","APOA1","BMP2","BMP6","C8B","CA1","CCR1","CD14","CD163","CEACAM1","CORO1A","CXCR4","ERAP1","FCRL5","GC","GHRL","GSR","HAPLN1","HSPA1B (ENSG00000204388)","HSPA5","HSPD1","IGFBP1","IKBKB","ITGAX","ITIH1","JCHAIN","LNPEP","MMP13","NGF","NPEPPS","PSMB8 (ENSG00000204264)","S100A8","S100A9","SELENBP1","SERPINA11","SERPINE1","STAT3","STIM1","SULT1A1","TLR4","TNFRSF11B","TNFRSF1A","TXND…
D003327NCOR	Negative	Coronary Disease	23	82	6.39561	4.01447e-08	5.57582e-07	["ENSG00000007908","ENSG00000010704","ENSG00000051523","ENSG00000084674","ENSG00000100985","ENSG00000101439","ENSG00000104918","ENSG00000106366","ENSG00000108691","ENSG00000110243","ENSG00000110799","ENSG00000118137","ENSG00000129214","ENSG00000130513","ENSG00000135744","ENSG00000136869","ENSG00000159640","ENSG00000160789","ENSG00000161921","ENSG00000162692","ENSG00000170458","ENSG00000174175","E…	["ACE","AGT","APOA1","APOA5","APOB","CCL2","CD14","CST3","CXCL16","CYBA","GDF15","HFE","LMNA","LPL","MMP9","RETN","SELE","SELP","SERPINE1","SHBG","TLR4","VCAM1","VWF"]
D009373TTGT	Preventative	Neoplasms, Germ Cell and Embryonal	84	590	46.0172	4.0457e-08	5.5992e-07	["ENSG00000002834","ENSG00000009335","ENSG00000034152","ENSG00000044574","ENSG00000055130","ENSG00000067182","ENSG00000067225","ENSG00000067560","ENSG00000070669","ENSG00000070831","ENSG00000071054","ENSG00000073008","ENSG00000074800","ENSG00000079385","ENSG00000082701","ENSG00000087088","ENSG00000099250","ENSG00000100030","ENSG00000100462","ENSG00000100985","ENSG00000101384","ENSG00000101439","E…	["AEBP1","AMBP","APAF1","ASNS","BAX","BMP2","BMP4","BSG","CCL2","CDC42","CDKN1B","CEACAM1","CISD2","CLCN2","CLEC5A","COL18A1","COPS5","CSPG4","CST3","CTSL","CUL1","CXADR","CXCR4","DDX5","DLL1 (ENSG00000198719)","ENO1","ENPP2","EWSR1","FLT1","GDF15","GOLM1","GSK3B","HSPA5","IGF1R","IGFBP6","IKBKB","IQGAP1","JAG1","LAMC1","LASP1","LOX","LRIG2","MAP2K3","MAP2K6","MAP4K4","MAPK1","MAPK3","MERTK","MIF…
D003882DMKR	Correlative	Dermatomyositis	26	102	7.95551	4.63076e-08	6.38618e-07	["ENSG00000069702","ENSG00000090861","ENSG00000101384","ENSG00000102024","ENSG00000106105","ENSG00000110799","ENSG00000113083","ENSG00000120708","ENSG00000130635","ENSG00000131473","ENSG00000141556","ENSG00000142156","ENSG00000142168","ENSG00000142173","ENSG00000148484","ENSG00000158270","ENSG00000162692","ENSG00000163191","ENSG00000163359","ENSG00000168056","ENSG00000168487","ENSG00000168542","E…	["AARS1","ACLY","BMP1","CCL19","CD163","COL3A1","COL5A1","COL6A1","COL6A2","COL6A3","COLEC12","GARS1","IFI30","JAG1","LOX","LTBP3","PLS3","RSU1","S100A11","SOD1","TBCD (ENSG00000141556)","TGFBI","TGFBR3","TNFSF12","VCAM1","VWF"]
D017437TTGT	Preventative	Skin and Connective Tissue Diseases	106	806	62.8641	4.72408e-08	6.49185e-07	["ENSG00000001617","ENSG00000007908","ENSG00000042493","ENSG00000044574","ENSG00000055130","ENSG00000067225","ENSG00000067560","ENSG00000069702","ENSG00000070018","ENSG00000072274","ENSG00000074800","ENSG00000079385","ENSG00000080824","ENSG00000082397","ENSG00000085117","ENSG00000085733","ENSG00000087088","ENSG00000087470","ENSG00000099250","ENSG00000100097","ENSG00000100462","ENSG00000100985","E…	["ABCE1","ABCG2","ACE","ADAMTS5","AGT","ANG","ARF4","ATG7","AXL","BAX","BMP2","BMP6","BSG","CAPG","CCL19","CCL2","CCN2","CCR1","CD82","CDKN1B","CEACAM1","CISD2","COL18A1","COPS5","CSF1","CTBP2","CTSB","CTSD","CTSL","CTTN (ENSG00000085733)","CUL1","CXCR2","CXCR4","DNM1L","EEF2","ENO1","ENPP2","EPB41L3","ERBB4","EWSR1","FASN","FTH1","GOLM1","GRK2","HSP90AA1","HSPA5","HSPD1","IGF1R","IGFBP1","IKBKB"…
D005355DMKR	Correlative	Fibrosis	84	593	46.2512	5.091e-08	6.97144e-07	["ENSG00000000971","ENSG00000005471","ENSG00000010704","ENSG00000012223","ENSG00000023909","ENSG00000058668","ENSG00000067182","ENSG00000069424","ENSG00000070018","ENSG00000075618","ENSG00000076716","ENSG00000076928","ENSG00000079308","ENSG00000084207","ENSG00000087088","ENSG00000088827","ENSG00000099810","ENSG00000100985","ENSG00000101439","ENSG00000102265","ENSG00000102871","ENSG00000103489","E…	["ABCB4","ABCC3","ABI3","ADGRE1","AGO2","AGT","ANGPTL8","AOAH","APOA1","ARHGEF1","ARHGEF37","ATP2B4","BAX","BMP4","C7","CA2","CCL2","CCL28","CCN2","CD14","CD180","CD55","CFH","CLEC10A","COL18A1","COL3A1","CST3","CXCL14","CXCL16","CXCR4","DDX5","F8","FBLN2","FSCN1","FUNDC2","GC","GCLM","GHRL","GLRX","GPC4","GRHPR","GSTP1","HFE","HSPA8","IGF1R","INPP5B","ITGAM","JAK1","KCNAB2","KREMEN1","LCN2","LDL…
D006425TTGT	Preventative	Hemic and Lymphatic Diseases	53	312	24.3345	5.21487e-08	7.11601e-07	["ENSG00000000938","ENSG00000010671","ENSG00000010810","ENSG00000049249","ENSG00000051523","ENSG00000084207","ENSG00000099810","ENSG00000099942","ENSG00000100030","ENSG00000101557","ENSG00000102755","ENSG00000102882","ENSG00000104267","ENSG00000108691","ENSG00000110799","ENSG00000111669","ENSG00000111679","ENSG00000112062","ENSG00000112079","ENSG00000112175","ENSG00000115415","ENSG00000116701","E…	["ACE","AGO2","APAF1","BMP2","BMP4","BMP5","BMP6","BST2","BTK","CA2","CCL2","CD55","COL18A1","CRKL","CSF1","CXCL13","CXCR4","CYBA","CYBB","F8","FGR","FLT1","FYN","GSTP1","HPRT1","IGF1R","JAK1","LAMA5","LGALS9","MAP2K1","MAPK1","MAPK14","MAPK3","MERTK","MTAP","NCF2","NOTCH2","PTPN6","SELP","SPHK1","STAT1","STAT3","STK38","SYK","TNFRSF11B","TNFRSF9","TPI1","TXN","UCHL5","USP14","VCAM1","VWF","XDH"]
D002908MMCH	Causal	Chronic Disease	42	221	17.2369	5.23859e-08	7.12338e-07	["ENSG00000007908","ENSG00000010704","ENSG00000034152","ENSG00000051523","ENSG00000087470","ENSG00000099942","ENSG00000100030","ENSG00000100462","ENSG00000102882","ENSG00000109971","ENSG00000110799","ENSG00000116701","ENSG00000118972","ENSG00000120868","ENSG00000121691","ENSG00000122971","ENSG00000123338","ENSG00000123908","ENSG00000127951","ENSG00000130513","ENSG00000134250","ENSG00000135744","E…	["ACADS","ACP1","ADIPOQ","AGO2","AGT","ANG","APAF1","CAT","CCL19","CRKL","CXCR2","CYBA","CYBB","DNM1L","EIF4E","FGF23","FGL2","GC","GDF15","GHRL","HFE","HSPA8","ITGAM","JAK1","LPL","MAP2K3","MAPK1","MAPK3","MMP12","NCF2","NCKAP1L","NOTCH2","PRMT5","S100A9","SELE","SOD1","SYK","THBD","TLR4","TXN","VCAM1","VWF"]
D025242DMKR	Correlative	Spondylarthropathies	37	182	14.1951	5.3446e-08	7.24221e-07	["ENSG00000021852","ENSG00000044574","ENSG00000055957","ENSG00000067182","ENSG00000079385","ENSG00000102879","ENSG00000104365","ENSG00000104687","ENSG00000106366","ENSG00000113441","ENSG00000118137","ENSG00000121966","ENSG00000125845","ENSG00000132465","ENSG00000133742","ENSG00000136869","ENSG00000137745","ENSG00000140678","ENSG00000141279","ENSG00000143297","ENSG00000143546","ENSG00000145321","E…	["ADIPOQ","APOA1","BMP2","BMP6","C8B","CA1","CD14","CEACAM1","CORO1A","CXCR4","ERAP1","FCRL5","GC","GHRL","GSR","HAPLN1","HSPA1B (ENSG00000204388)","HSPA5","IKBKB","ITGAX","ITIH1","JCHAIN","LNPEP","MMP13","NPEPPS","PSMB8 (ENSG00000204264)","S100A8","S100A9","SERPINA11","SERPINE1","STAT3","STIM1","SULT1A1","TLR4","TNFRSF11B","TNFRSF1A","TXNDC5"]
D018281DMKR	Correlative	Cholangiocarcinoma	43	230	17.9389	5.95842e-08	8.04594e-07	["ENSG00000002834","ENSG00000005249","ENSG00000042493","ENSG00000058085","ENSG00000067225","ENSG00000072274","ENSG00000074800","ENSG00000080824","ENSG00000082701","ENSG00000087088","ENSG00000089157","ENSG00000092820","ENSG00000096384","ENSG00000100097","ENSG00000100985","ENSG00000102144","ENSG00000103257","ENSG00000106927","ENSG00000117450","ENSG00000118785","ENSG00000120708","ENSG00000121022","E…	["AMBP","BAX","CAPG","CD14","CES1 (ENSG00000198848)","COPS5","CSE1L","CXCR4","EIF4E","ENO1","EZR","FGA","GC","GSK3B","HSP90AA1","HSP90AB1","HSPD1","LAMC2","LASP1","LCN2","LGALS1","MMP9","NOTCH2","NOTCH4 (ENSG00000204301)","PCNA","PGK1","PKM","PLAU","PRDX1","PRKAR2B (ENSG00000005249)","PRSS2 (ENSG00000275896)","PSMC2","RPLP0","RRM1","S100A11","S100A4","SLC7A5","SPHK1","SPP1","TFRC","TGFBI","TYMS",…
D044584DMKR	Correlative	Carcinoma, Ductal	104	790	61.6162	6.06449e-08	8.16083e-07	["ENSG00000000971","ENSG00000002834","ENSG00000005471","ENSG00000029559","ENSG00000033170","ENSG00000038295","ENSG00000044574","ENSG00000058085","ENSG00000067225","ENSG00000070404","ENSG00000070669","ENSG00000070831","ENSG00000072274","ENSG00000074800","ENSG00000084207","ENSG00000085117","ENSG00000087088","ENSG00000092820","ENSG00000099250","ENSG00000099810","ENSG00000100030","ENSG00000100462","E…	["ABCA13","ABCB4","ABCC3","ABCE1","ABCG2","ACE","ADAM23","AGT","ASNS","ATP6V0C","B3GNT7","BAX","BSG","BST2","CD82","CDC42","CDKN1B","CFH","CNNM3","COL6A3","CSE1L","CSF1","CTSB","CTSD","CXCL14","CXCL16","CXCR4","DNAJB6","EIF4E","ENO1","EVL","EZR","FASN","FSTL3","FUT8","GHRL","GLRX","GSTP1","GYS1","HSPA5","HSPB1","HTRA3","IBSP","ITGA5","KRT8","LAMC2","LASP1","LCN2","MAPK1","MAPK3","MBTPS1","MIF (EN…
D017599TTGT	Preventative	Neuroectodermal Tumors	83	586	45.7052	6.16164e-08	8.26298e-07	["ENSG00000002834","ENSG00000009335","ENSG00000034152","ENSG00000044574","ENSG00000055130","ENSG00000067182","ENSG00000067225","ENSG00000067560","ENSG00000070669","ENSG00000070831","ENSG00000071054","ENSG00000073008","ENSG00000074800","ENSG00000079385","ENSG00000082701","ENSG00000087088","ENSG00000099250","ENSG00000100030","ENSG00000100462","ENSG00000100985","ENSG00000101384","ENSG00000101439","E…	["AEBP1","APAF1","ASNS","BAX","BMP2","BMP4","BSG","CCL2","CDC42","CDKN1B","CEACAM1","CISD2","CLCN2","CLEC5A","COL18A1","COPS5","CSPG4","CST3","CTSL","CUL1","CXADR","CXCR4","DDX5","DLL1 (ENSG00000198719)","ENO1","ENPP2","EWSR1","FLT1","GDF15","GOLM1","GSK3B","HSPA5","IGF1R","IGFBP6","IKBKB","IQGAP1","JAG1","LAMC1","LASP1","LOX","LRIG2","MAP2K3","MAP2K6","MAP4K4","MAPK1","MAPK3","MERTK","MIF (ENSG0…
D004067TTGT	Preventative	Digestive System Neoplasms	136	1117	87.1206	6.61974e-08	8.84679e-07	["ENSG00000001617","ENSG00000002834","ENSG00000007908","ENSG00000038274","ENSG00000044574","ENSG00000050165","ENSG00000058085","ENSG00000066044","ENSG00000067182","ENSG00000067225","ENSG00000067560","ENSG00000070831","ENSG00000071054","ENSG00000072274","ENSG00000074800","ENSG00000079385","ENSG00000082701","ENSG00000084207","ENSG00000091136","ENSG00000092820","ENSG00000099250","ENSG00000099810","E…	["ABCG2","ADAMTS5","AEBP1","AGT","ALOX15","ANG","ANGPTL2","ANGPTL4","APOD","ASL","ATG7","AXL","BMP4","BSG","CCL2","CCR1","CD55","CDC42","CDKN1B","CEACAM1","CHI3L1","CISD2","CLEC5A","COL12A1","COPB2","COPS5","CPD","CRKL","CTBP1","CTBP2","CTSC","CTSL","CXCL14","CXCR4","DKK3","DNAJB6","EIF2S1","EIF4E","EIF6","ELAVL1","ENO1","EPHB2","ERBB4","EZR","FBLN5","FGL1","FLT1","GART (ENSG00000159131)","GC","G…
D001014DMKR	Correlative	Aortic Aneurysm	22	78	6.08363	7.07507e-08	9.42292e-07	["ENSG00000100714","ENSG00000100985","ENSG00000101439","ENSG00000101444","ENSG00000103489","ENSG00000104918","ENSG00000108691","ENSG00000110799","ENSG00000118113","ENSG00000118523","ENSG00000133392","ENSG00000135047","ENSG00000137745","ENSG00000146070","ENSG00000157227","ENSG00000163131","ENSG00000164733","ENSG00000166147","ENSG00000168477","ENSG00000168542","ENSG00000176890","ENSG00000262406"]	["AHCY","CCL2","CCN2","COL3A1","CST3","CTSB","CTSL","CTSS","FBN1","MMP12","MMP13","MMP14","MMP8","MMP9","MTHFD1","MYH11 (ENSG00000133392)","PLA2G7","RETN","TNXB (ENSG00000168477)","TYMS","VWF","XYLT1 (ENSG00000103489)"]
D001943MMCH	Causal	Breast Neoplasms	126	1015	79.1651	7.12755e-08	9.46043e-07	["ENSG00000002834","ENSG00000007952","ENSG00000011028","ENSG00000029559","ENSG00000042493","ENSG00000044574","ENSG00000055130","ENSG00000066044","ENSG00000067182","ENSG00000067225","ENSG00000067560","ENSG00000070018","ENSG00000074800","ENSG00000080824","ENSG00000082397","ENSG00000082701","ENSG00000084207","ENSG00000085117","ENSG00000085733","ENSG00000087470","ENSG00000088808","ENSG00000089199","E…	["ABCC3","ADAM15","AHCY","ALDH1A1","ARL2","ARSA","ATG7","BMP2","BMP6","BMPR2","BSG","BST2","CAPG","CCL2","CCN2","CD82","CDKN1B","CHGB","CISD2","COPB2","COPS5","COPZ1","CRKL","CSF1","CTBP1","CTBP2","CTTN (ENSG00000085733)","CUL1","CXCR4","DDX5","DNM1L","EIF4G1","ELAVL1","ENO1","EPB41L3","EPOR","ERBB4","FBLN2","FRZB","GDF15","GHRL","GOLM1","GRK2","GSK3B","GSTP1","HSP90AA1","HSP90B1","HSPA5","HSPD1"…
D012871MMCH	Causal	Skin Diseases	154	1308	102.018	7.33334e-08	9.70047e-07	["ENSG00000002834","ENSG00000007952","ENSG00000011028","ENSG00000029559","ENSG00000042493","ENSG00000044574","ENSG00000055130","ENSG00000058085","ENSG00000066044","ENSG00000067182","ENSG00000067225","ENSG00000067560","ENSG00000070018","ENSG00000074800","ENSG00000080824","ENSG00000082397","ENSG00000082701","ENSG00000084207","ENSG00000085117","ENSG00000085733","ENSG00000087470","ENSG00000088808","E…	["ABCC3","ADAM15","ADIPOQ","AHCY","ALDH1A1","ARL2","ARSA","ATG7","BMP2","BMP6","BMPR2","BSG","BST2","CAPG","CCL19","CCL2","CCN2","CCN3","CD82","CDKN1B","CHGB","CISD2","COL3A1","COL5A1","COPB2","COPS5","COPZ1","CRKL","CSF1","CTBP1","CTBP2","CTSC","CTTN (ENSG00000085733)","CUL1","CXCL16","CXCR2","CXCR4","DDB1","DDX5","DNM1L","EIF4G1","ELAVL1","ELOB","ENO1","EPB41L3","EPOR","ERBB4","EZR","FBLN2","FB…
D018805DMKR	Correlative	Sepsis	38	192	14.9751	7.46146e-08	9.83648e-07	["ENSG00000000971","ENSG00000012223","ENSG00000055955","ENSG00000067182","ENSG00000087088","ENSG00000100031","ENSG00000100985","ENSG00000102755","ENSG00000106366","ENSG00000106588","ENSG00000108691","ENSG00000118137","ENSG00000121966","ENSG00000123838","ENSG00000124731","ENSG00000129988","ENSG00000132334","ENSG00000133048","ENSG00000134061","ENSG00000136869","ENSG00000137106","ENSG00000137462","E…	["APOA1","BAX","C4BPA","C8A","CCL2","CD14","CD163","CD180","CFH","CHI3L1","CXCL13","CXCR2","CXCR4","FGA","FGG","FLT1","GGT1","GRHPR","ITIH3","ITIH4","LBP","LCN2","LDLRAD3","LTF","LY96","MIF (ENSG00000240972)","MMP9","NPPA","PSMA2","PTPRE","PTX3","SELENBP1","SERPINE1","THBD","TLR2","TLR4","TNFRSF1A","TREM1"]
D017285DMKR	Correlative	Polymyositis	28	118	9.20343	7.5267e-08	9.87475e-07	["ENSG00000069702","ENSG00000090861","ENSG00000101384","ENSG00000102024","ENSG00000106105","ENSG00000110799","ENSG00000113083","ENSG00000120708","ENSG00000120948","ENSG00000130635","ENSG00000131473","ENSG00000132334","ENSG00000141556","ENSG00000142156","ENSG00000142168","ENSG00000142173","ENSG00000148484","ENSG00000158270","ENSG00000162692","ENSG00000163191","ENSG00000163359","ENSG00000168056","E…	["AARS1","ACLY","BMP1","CCL19","CD163","COL3A1","COL5A1","COL6A1","COL6A2","COL6A3","COLEC12","GARS1","IFI30","JAG1","LOX","LTBP3","PLS3","PTPRE","RSU1","S100A11","SOD1","TARDBP","TBCD (ENSG00000141556)","TGFBI","TGFBR3","TNFSF12","VCAM1","VWF"]
D001941MMCH	Causal	Breast Diseases	126	1016	79.2431	7.54128e-08	9.87475e-07	["ENSG00000002834","ENSG00000007952","ENSG00000011028","ENSG00000029559","ENSG00000042493","ENSG00000044574","ENSG00000055130","ENSG00000066044","ENSG00000067182","ENSG00000067225","ENSG00000067560","ENSG00000070018","ENSG00000074800","ENSG00000080824","ENSG00000082397","ENSG00000082701","ENSG00000084207","ENSG00000085117","ENSG00000085733","ENSG00000087470","ENSG00000088808","ENSG00000089199","E…	["ABCC3","ADAM15","AHCY","ALDH1A1","ARL2","ARSA","ATG7","BMP2","BMP6","BMPR2","BSG","BST2","CAPG","CCL2","CCN2","CD82","CDKN1B","CHGB","CISD2","COPB2","COPS5","COPZ1","CRKL","CSF1","CTBP1","CTBP2","CTTN (ENSG00000085733)","CUL1","CXCR4","DDX5","DNM1L","EIF4G1","ELAVL1","ENO1","EPB41L3","EPOR","ERBB4","FBLN2","FRZB","GDF15","GHRL","GOLM1","GRK2","GSK3B","GSTP1","HSP90AA1","HSP90B1","HSPA5","HSPD1"…
D016472DMKR	Correlative	Motor Neuron Disease	85	608	47.4211	7.67063e-08	1.00104e-06	["ENSG00000007908","ENSG00000010704","ENSG00000023697","ENSG00000023734","ENSG00000024048","ENSG00000029559","ENSG00000038945","ENSG00000058085","ENSG00000064225","ENSG00000070756","ENSG00000073008","ENSG00000079308","ENSG00000082701","ENSG00000084207","ENSG00000087088","ENSG00000088808","ENSG00000089199","ENSG00000089280","ENSG00000099994","ENSG00000100030","ENSG00000100097","ENSG00000100604","E…	["ADD3","ALAD","ALOX15","ANG","ARSG","ATP6V1B2","BAX","C1QB","CCL2","CD14","CHGA (ENSG00000100604)","CHGB","COLEC12","CSF1","CST3","CTSB","CTSD","CXCL16","CYBB","CYRIB","DCTN1","DERA","DRG2","DYNLT1","EEF1D (ENSG00000104529)","EWSR1","FTH1","FUS","GARS1","GRK2","GSK3A","GSK3B","GSTP1","HFE","HNRNPA3","HSPB1","HSPD1","IBSP","IGF1R","IGFBP2","IGFBP4","IGFBP6","ITGAM","KLB","LAMC1","LAMC2","LGALS1",…
D008659MMCH	Causal	Metabolic Diseases	112	874	68.1678	7.78407e-08	1.01245e-06	["ENSG00000004939","ENSG00000005471","ENSG00000010704","ENSG00000047457","ENSG00000051523","ENSG00000064601","ENSG00000067182","ENSG00000067225","ENSG00000067560","ENSG00000068724","ENSG00000068976","ENSG00000069329","ENSG00000070831","ENSG00000072778","ENSG00000075239","ENSG00000079435","ENSG00000084674","ENSG00000087470","ENSG00000089280","ENSG00000090581","ENSG00000092621","ENSG00000100031","E…	["ABCB4","ACADS","ACADVL","ACAT1","ACOX1","ADIPOQ","ADSL","AGL","AHCY","ALAD","ALDH16A1","ANG","ANGPTL4","APOA1","APOA5","APOB","APOC2","ARG1","ARSA","ASL","ATIC","ATP7B","BMP6","CA2","CAT","CCL2","CCN2","CD14","CDC42","CISD2","COPA","COPS2","CP","CPT1A","CST3","CTSA","CTSD","CYBA","CYBB","DCTN1","DDB1","DNM1L","FGA","FGF23","FTCD (ENSG00000160282)","FTH1","FUS","GGT1","GHRL","GLA","GLO1","GM2A",…
D014652NCOR	Negative	Vascular Diseases	46	257	20.0448	8.1312e-08	1.05407e-06	["ENSG00000000971","ENSG00000007908","ENSG00000010704","ENSG00000051523","ENSG00000075340","ENSG00000081479","ENSG00000084674","ENSG00000087274","ENSG00000100604","ENSG00000100985","ENSG00000101439","ENSG00000104918","ENSG00000106366","ENSG00000108691","ENSG00000110243","ENSG00000110799","ENSG00000118137","ENSG00000121966","ENSG00000122223","ENSG00000129214","ENSG00000130164","ENSG00000130513","E…	["ACE","ADD1","ADD2","AGT","ALOX15","APOA1","APOA5","APOB","APOD","CCL2","CD14","CD244","CFH","CHGA (ENSG00000100604)","COL3A1","COL5A1","CST3","CXCL16","CXCR4","CYBA","FBN1","GDF15","HFE","ITM2B","KLK1","LDLR","LMNA","LPL","LRP2","MMP9","NGF","NPPA","PARP1","PRNP","PTPN1","RETN","SELE","SELP","SERPINE1","SHBG","SOD1","THBD","TLR4","VCAM1","VWF","XDH"]
D009101DMKR	Correlative	Multiple Myeloma	103	786	61.3042	8.89139e-08	1.1453e-06	["ENSG00000029559","ENSG00000038295","ENSG00000043462","ENSG00000044574","ENSG00000050165","ENSG00000069702","ENSG00000070018","ENSG00000070831","ENSG00000074800","ENSG00000075618","ENSG00000082701","ENSG00000084207","ENSG00000087088","ENSG00000099250","ENSG00000099331","ENSG00000099984","ENSG00000100030","ENSG00000100297","ENSG00000100911","ENSG00000100985","ENSG00000101384","ENSG00000101557","E…	["ABCG2","ACSL1","ADIPOQ","AGRN","ALDH1L1","ANPEP","APAF1","ATP6V1E1","BAX","BMP2","BMP6","BMPR2","CA2","CAT","CCL2","CCN2","CCR1","CD180","CD34","CDC42","CDKN1B","CHSY3","CSF1","CTSS","CXCR4","DKK3","EIF2S1","EIF4E","ENO1","EVL","F8","FASN","FCRL5","FGA","FGG","FLT1","FRZB","FSCN1","GDF15","GRHPR","GSK3B","GSR","GSTP1","GSTT2 (ENSG00000099984)","HSP90B1","HSPA4","HSPA5","HSPB1","IBSP","IGF1R","I…
D000544MMCH	Causal	Alzheimer Disease	40	209	16.301	8.89382e-08	1.1453e-06	["ENSG00000010810","ENSG00000014216","ENSG00000044574","ENSG00000047457","ENSG00000067182","ENSG00000072518","ENSG00000079805","ENSG00000082701","ENSG00000087470","ENSG00000100600","ENSG00000101439","ENSG00000103266","ENSG00000104805","ENSG00000105290","ENSG00000105723","ENSG00000108984","ENSG00000112062","ENSG00000116701","ENSG00000117984","ENSG00000119689","ENSG00000120948","ENSG00000123838","E…	["AGRN","APLP1","BMP6","BSG","C4BPA","CAPN1","CD14","CP","CST3","CTSD","DLST","DNASE1","DNM1L","DNM2","EIF2S1","EIF4A1","ENPP2","FYN","GLRX","GSK3A","GSK3B","HSPA5","INSR","LGMN","LPL","MAP2K6","MAPK14","MARK2","NCF2","NPTX1","NUCB1","RELN","RER1","SRSF1","STAT3","STUB1","TARDBP","TGM2","TNFRSF1A","TPT1"]
D018299DMKR	Correlative	Neoplasms, Ductal, Lobular, and Medullary	108	837	65.282	9.49298e-08	1.21842e-06	["ENSG00000000971","ENSG00000002834","ENSG00000005471","ENSG00000029559","ENSG00000033170","ENSG00000038295","ENSG00000044574","ENSG00000058085","ENSG00000067225","ENSG00000070404","ENSG00000070669","ENSG00000070831","ENSG00000072274","ENSG00000074800","ENSG00000084207","ENSG00000085117","ENSG00000087088","ENSG00000092820","ENSG00000099250","ENSG00000099810","ENSG00000100030","ENSG00000100462","E…	["ABCA13","ABCB4","ABCC3","ABCE1","ABCG2","ACE","ADAM23","AGT","ALDH1A1","ASNS","ATP6V0C","B3GNT7","BAX","BSG","BST2","CD82","CDC42","CDKN1B","CFH","CNNM3","COL6A3","CSE1L","CSF1","CTSB","CTSD","CXCL14","CXCL16","CXCR4","DNAJB6","EIF4E","ENO1","ERBB4","EVL","EZR","FASN","FSTL3","FUT8","GHRL","GLRX","GSTP1","GYS1","HSPA5","HSPB1","HTRA3","IBSP","IGF2R","ITGA5","KRT8","LAMC2","LASP1","LCN2","MAPK1"…
D018213DMKR	Correlative	Neoplasms, Bone Tissue	82	583	45.4712	1.00869e-07	1.2904e-06	["ENSG00000000971","ENSG00000002834","ENSG00000012223","ENSG00000042493","ENSG00000055130","ENSG00000067225","ENSG00000067560","ENSG00000070182","ENSG00000072274","ENSG00000074800","ENSG00000079385","ENSG00000081479","ENSG00000082397","ENSG00000082701","ENSG00000084207","ENSG00000085733","ENSG00000087088","ENSG00000089280","ENSG00000092820","ENSG00000099810","ENSG00000100030","ENSG00000100097","E…	["ABCA13","ADGRL2","AXL","BAX","BCAM","BMP2","BMP6","BSG","CAPG","CCN3","CD34","CDKN1B","CEACAM1","CFH","CLEC5A","COL18A1","COPS5","CTTN (ENSG00000085733)","CUL1","CXCR4","DLL1 (ENSG00000198719)","ENO1","EPB41L3","ERBB4","EWSR1","EXTL1","EXTL2","EZR","FRAS1","FUS","GAS6","GDF15","GDF2","GSK3B","GSTP1","HCK","HINT1","IGF2R","KLB","LAMC1","LASP1","LGALS1","LGALS3BP","LRP2","LTF","MAPK1","MAPK14","M…
D024801MMCH	Causal	Tauopathies	40	210	16.379	1.0178e-07	1.29777e-06	["ENSG00000010810","ENSG00000014216","ENSG00000044574","ENSG00000047457","ENSG00000067182","ENSG00000072518","ENSG00000079805","ENSG00000082701","ENSG00000087470","ENSG00000100600","ENSG00000101439","ENSG00000103266","ENSG00000104805","ENSG00000105290","ENSG00000105723","ENSG00000108984","ENSG00000112062","ENSG00000116701","ENSG00000117984","ENSG00000119689","ENSG00000120948","ENSG00000123838","E…	["AGRN","APLP1","BMP6","BSG","C4BPA","CAPN1","CD14","CP","CST3","CTSD","DLST","DNASE1","DNM1L","DNM2","EIF2S1","EIF4A1","ENPP2","FYN","GLRX","GSK3A","GSK3B","HSPA5","INSR","LGMN","LPL","MAP2K6","MAPK14","MARK2","NCF2","NPTX1","NUCB1","RELN","RER1","SRSF1","STAT3","STUB1","TARDBP","TGM2","TNFRSF1A","TPT1"]
D004066TTGT	Preventative	Digestive System Diseases	142	1188	92.6583	1.02535e-07	1.30314e-06	["ENSG00000001617","ENSG00000002834","ENSG00000007908","ENSG00000012223","ENSG00000038274","ENSG00000044574","ENSG00000050165","ENSG00000058085","ENSG00000066044","ENSG00000067182","ENSG00000067225","ENSG00000067560","ENSG00000070831","ENSG00000071054","ENSG00000072274","ENSG00000074800","ENSG00000079385","ENSG00000082701","ENSG00000084207","ENSG00000091136","ENSG00000092820","ENSG00000099250","E…	["ABCG2","ADAMTS5","ADIPOQ","AEBP1","AGT","ALOX15","ANG","ANGPTL2","ANGPTL4","APOD","ASL","ATG7","AXL","BMP4","BSG","CCL2","CCR1","CD55","CDC42","CDKN1B","CEACAM1","CHI3L1","CISD2","CLEC5A","COL12A1","COPB2","COPS5","CPD","CRKL","CTBP1","CTBP2","CTSC","CTSL","CXCL14","CXCR4","DKK3","DNAJB6","DNASE1","EIF2S1","EIF4E","EIF6","ELAVL1","ENO1","EPHB2","ERBB4","EZR","FBLN5","FGL1","FLT1","GART (ENSG000…
D009750MMCH	Causal	Nutritional and Metabolic Diseases	112	879	68.5578	1.05322e-07	1.33419e-06	["ENSG00000004939","ENSG00000005471","ENSG00000010704","ENSG00000047457","ENSG00000051523","ENSG00000064601","ENSG00000067182","ENSG00000067225","ENSG00000067560","ENSG00000068724","ENSG00000068976","ENSG00000069329","ENSG00000070831","ENSG00000072778","ENSG00000075239","ENSG00000079435","ENSG00000084674","ENSG00000087470","ENSG00000089280","ENSG00000090581","ENSG00000092621","ENSG00000100031","E…	["ABCB4","ACADS","ACADVL","ACAT1","ACOX1","ADIPOQ","ADSL","AGL","AHCY","ALAD","ALDH16A1","ANG","ANGPTL4","APOA1","APOA5","APOB","APOC2","ARG1","ARSA","ASL","ATIC","ATP7B","BMP6","CA2","CAT","CCL2","CCN2","CD14","CDC42","CISD2","COPA","COPS2","CP","CPT1A","CST3","CTSA","CTSD","CYBA","CYBB","DCTN1","DDB1","DNM1L","FGA","FGF23","FTCD (ENSG00000160282)","FTH1","FUS","GGT1","GHRL","GLA","GLO1","GM2A",…
D030342NCOR	Negative	Genetic Diseases, Inborn	62	398	31.0421	1.06006e-07	1.33849e-06	["ENSG00000001084","ENSG00000004939","ENSG00000010704","ENSG00000010810","ENSG00000014216","ENSG00000021852","ENSG00000058085","ENSG00000079435","ENSG00000081479","ENSG00000084674","ENSG00000100299","ENSG00000100600","ENSG00000101336","ENSG00000103257","ENSG00000104879","ENSG00000110799","ENSG00000112769","ENSG00000112936","ENSG00000115380","ENSG00000116701","ENSG00000117450","ENSG00000123838","E…	["ACAN","ACE","ACP1","APOB","ARSA","C4BPA","C7","C8A","C8B","CAPN1","CBR1","CD14","CD55","CKM","COL3A1","COL5A1","CSF1","CTSL","CXADR","CYBB","DDB1","EFEMP1","EXTL1","EXTL2","FGA","FGG","FTH1","FYN","GART (ENSG00000159131)","GCLC","GHRL","GM2A","HCK","HFE","HPRT1","IGF1R","ITGAM","ITM2B","LAMA4","LAMC2","LDLR","LGMN","LIPE","LPL","LRP2","NCF2","NGF","NQO1","PRDX1","PRNP","SHBG","SLC40A1","SLC4A1"…
D000783DMKR	Correlative	Aneurysm	26	106	8.26749	1.07356e-07	1.35115e-06	["ENSG00000100714","ENSG00000100985","ENSG00000101439","ENSG00000101444","ENSG00000103489","ENSG00000104918","ENSG00000108691","ENSG00000110799","ENSG00000118113","ENSG00000118523","ENSG00000130635","ENSG00000133392","ENSG00000135047","ENSG00000137745","ENSG00000146070","ENSG00000152583","ENSG00000157227","ENSG00000163131","ENSG00000164733","ENSG00000166147","ENSG00000168477","ENSG00000168542","E…	["AHCY","BAG6 (ENSG00000204463)","CCL2","CCN2","COL3A1","COL5A1","CST3","CTSB","CTSL","CTSS","FBN1","MMP12","MMP13","MMP14","MMP8","MMP9","MTHFD1","MYH11 (ENSG00000133392)","NPPA","PLA2G7","RETN","SPARCL1","TNXB (ENSG00000168477)","TYMS","VWF","XYLT1 (ENSG00000103489)"]
D007511DMKR	Correlative	Ischemia	40	212	16.535	1.32851e-07	1.65595e-06	["ENSG00000023909","ENSG00000051523","ENSG00000084674","ENSG00000087274","ENSG00000088926","ENSG00000100031","ENSG00000100985","ENSG00000101384","ENSG00000101670","ENSG00000106366","ENSG00000108691","ENSG00000110243","ENSG00000110799","ENSG00000112936","ENSG00000113296","ENSG00000115457","ENSG00000118137","ENSG00000121966","ENSG00000133048","ENSG00000134259","ENSG00000135744","ENSG00000146070","E…	["ADD1","ADIPOQ","AGT","ANGPTL4","APOA1","APOA5","APOB","APOD","AXL","BSG","C7","CCL2","CD14","CHI3L1","CXCL16","CXCR4","CYBA","CYBB","DNASE1","F11","GAS6","GCLM","GGT1","GHRL","IGFBP2","JAG1","LIPG","LPL","MIF (ENSG00000240972)","MMP9","NGF","NPPA","PCSK9","PLA2G7","PTX3","SELP","SERPINE1","THBD","THBS4","VWF"]
D008659TTGT	Preventative	Metabolic Diseases	40	212	16.535	1.32851e-07	1.65595e-06	["ENSG00000068976","ENSG00000072274","ENSG00000084207","ENSG00000100299","ENSG00000100985","ENSG00000101439","ENSG00000102265","ENSG00000102393","ENSG00000104267","ENSG00000104812","ENSG00000105993","ENSG00000106366","ENSG00000108691","ENSG00000110090","ENSG00000110799","ENSG00000114054","ENSG00000115085","ENSG00000117594","ENSG00000118137","ENSG00000120948","ENSG00000122218","ENSG00000130164","E…	["ACE","ADIPOQ","AGT","APCS","APOA1","ARSA","CA2","CCL2","COPA","CPT1A","CST3","DNAJB6","FLII (ENSG00000177731)","GHRL","GLA","GM2A","GSTP1","GYS1","HSD11B1","HSPD1","INSR","LDLR","LPL","MMP9","PCCB","PTPN1","PYGM","RBP4","SERPINE1","SERPINF1 (ENSG00000132386)","TARDBP","TFRC","TIMP1","TNFRSF11B","TXN","VCAM1","VWF","WARS1","XDH","ZAP70"]
D009750TTGT	Preventative	Nutritional and Metabolic Diseases	40	212	16.535	1.32851e-07	1.65595e-06	["ENSG00000068976","ENSG00000072274","ENSG00000084207","ENSG00000100299","ENSG00000100985","ENSG00000101439","ENSG00000102265","ENSG00000102393","ENSG00000104267","ENSG00000104812","ENSG00000105993","ENSG00000106366","ENSG00000108691","ENSG00000110090","ENSG00000110799","ENSG00000114054","ENSG00000115085","ENSG00000117594","ENSG00000118137","ENSG00000120948","ENSG00000122218","ENSG00000130164","E…	["ACE","ADIPOQ","AGT","APCS","APOA1","ARSA","CA2","CCL2","COPA","CPT1A","CST3","DNAJB6","FLII (ENSG00000177731)","GHRL","GLA","GM2A","GSTP1","GYS1","HSD11B1","HSPD1","INSR","LDLR","LPL","MMP9","PCCB","PTPN1","PYGM","RBP4","SERPINE1","SERPINF1 (ENSG00000132386)","TARDBP","TFRC","TIMP1","TNFRSF11B","TXN","VCAM1","VWF","WARS1","XDH","ZAP70"]
D005767MMCH	Causal	Gastrointestinal Diseases	150	1278	99.6779	1.35392e-07	1.68224e-06	["ENSG00000001617","ENSG00000002834","ENSG00000007908","ENSG00000007952","ENSG00000023734","ENSG00000038274","ENSG00000038945","ENSG00000044574","ENSG00000055130","ENSG00000066044","ENSG00000067225","ENSG00000067560","ENSG00000068366","ENSG00000068724","ENSG00000070831","ENSG00000072274","ENSG00000074800","ENSG00000075618","ENSG00000079385","ENSG00000080824","ENSG00000082397","ENSG00000082701","E…	["ABCG2","ACE","ACSL4","ADAMTS15","ADIPOQ","AEBP1","AHSA1","ALOX15","ANGPTL1","ANGPTL2","ANGPTL4","ARG1","ATG7","AXL","B3GNT5","BAX","BMP2","BMP4","BSG","CA2","CAT","CCL19","CCL2","CCN2","CD163","CDC42","CDKN1B","CEACAM1","CHI3L1","CISD2","CLEC5A","COL12A1","COL3A1","COL6A1","COL6A2","COL6A3","COPB2","COPS5","CRKL","CSE1L","CTBP2","CTSS","CTTN (ENSG00000085733)","CUL1","CXADR","CXCL13","DNAJB6","…
D012871TTGT	Preventative	Skin Diseases	91	675	52.6468	1.44706e-07	1.79224e-06	["ENSG00000001617","ENSG00000007908","ENSG00000042493","ENSG00000044574","ENSG00000055130","ENSG00000067560","ENSG00000069702","ENSG00000070018","ENSG00000072274","ENSG00000074800","ENSG00000079385","ENSG00000080824","ENSG00000082397","ENSG00000085117","ENSG00000085733","ENSG00000087088","ENSG00000087470","ENSG00000099250","ENSG00000100097","ENSG00000100462","ENSG00000100985","ENSG00000102265","E…	["ABCE1","ABCG2","ACE","AGT","ANG","ARF4","ATG7","AXL","BAX","BMP2","BMP6","BSG","CAPG","CCL19","CCL2","CCN2","CD82","CDKN1B","CEACAM1","CISD2","COL18A1","COPS5","CSF1","CTBP2","CTSB","CTSD","CTSL","CTTN (ENSG00000085733)","CUL1","CXCR2","CXCR4","DNM1L","EEF2","ENO1","ENPP2","EPB41L3","ERBB4","FASN","FTH1","GOLM1","GRK2","HSP90AA1","HSPA5","IGF1R","IGFBP1","IKBKB","ITGA5","ITGAM","JAK1","LGALS1",…
D006969DMKR	Correlative	Hypersensitivity, Immediate	101	774	60.3683	1.47259e-07	1.81807e-06	["ENSG00000000938","ENSG00000007908","ENSG00000007952","ENSG00000009335","ENSG00000010810","ENSG00000012223","ENSG00000035403","ENSG00000037757","ENSG00000038427","ENSG00000049249","ENSG00000051523","ENSG00000067182","ENSG00000069702","ENSG00000074800","ENSG00000079308","ENSG00000082701","ENSG00000084207","ENSG00000091986","ENSG00000100030","ENSG00000100097","ENSG00000100600","ENSG00000100985","E…	["ACE","ADAMDEC1","ADIPOQ","AGT","ALOX15","AOAH","APOA1","ARG1","CA2","CAT","CCDC80","CCL19","CCL2","CD14","CD55","CHI3L1","CLEC7A","CNPY3","COL14A1","COL18A1","COL6A1","COL6A5","CRLF2","CST3","CTSC","CTSL","CXCR4","CYBA","CYBB","ENO1","FGA","FGR","FYN","GC","GSK3B","GSR","GSTP1","HCK","IFI30","ITGA5","ITGAM","ITGAX","JAG1","KRT6A","LCN2","LGALS1","LGMN","LTF","MAPK1","MAPK14","MAPK3","MARCHF3","…
D044882TTGT	Preventative	Glucose Metabolism Disorders	22	81	6.31761	1.48018e-07	1.82166e-06	["ENSG00000100985","ENSG00000102265","ENSG00000104812","ENSG00000106366","ENSG00000110090","ENSG00000110799","ENSG00000117594","ENSG00000122218","ENSG00000132386","ENSG00000132703","ENSG00000135744","ENSG00000138207","ENSG00000140105","ENSG00000144381","ENSG00000157017","ENSG00000158125","ENSG00000159640","ENSG00000171105","ENSG00000175445","ENSG00000177731","ENSG00000181092","ENSG00000196396"]	["ACE","ADIPOQ","AGT","APCS","COPA","CPT1A","FLII (ENSG00000177731)","GHRL","GYS1","HSD11B1","HSPD1","INSR","LPL","MMP9","PTPN1","RBP4","SERPINE1","SERPINF1 (ENSG00000132386)","TIMP1","VWF","WARS1","XDH"]
D009393DMKR	Correlative	Nephritis	30	136	10.6073	1.48899e-07	1.82671e-06	["ENSG00000000971","ENSG00000067182","ENSG00000070731","ENSG00000072274","ENSG00000087088","ENSG00000108691","ENSG00000111276","ENSG00000116962","ENSG00000118257","ENSG00000118523","ENSG00000124731","ENSG00000132465","ENSG00000134259","ENSG00000141655","ENSG00000148346","ENSG00000153246","ENSG00000160789","ENSG00000161905","ENSG00000161921","ENSG00000162692","ENSG00000163661","ENSG00000165025","E…	["ADIPOQ","ALOX15","BAX","C5AR1","CCL2","CCN2","CD55","CDKN1B","CFH","CSF1","CXCL16","CXCR2","INF2","JCHAIN","LCN2","LMNA","NGF","NID1","NRP2","PLA2R1","PTX3","SELP","ST6GALNAC2","SYK","TFRC","TNFRSF11A","TNFRSF1A","TREM1","UMOD","VCAM1"]
D008171TTGT	Preventative	Lung Diseases	77	541	42.1954	1.53481e-07	1.87701e-06	["ENSG00000007908","ENSG00000023909","ENSG00000050165","ENSG00000067182","ENSG00000067225","ENSG00000074800","ENSG00000082397","ENSG00000085117","ENSG00000087088","ENSG00000087274","ENSG00000099250","ENSG00000099810","ENSG00000099942","ENSG00000100030","ENSG00000100097","ENSG00000100462","ENSG00000100985","ENSG00000102755","ENSG00000102882","ENSG00000106366","ENSG00000106927","ENSG00000108679","E…	["ABCE1","ACLY","ADD1","ALDOA","ALOX15","AMBP","AXL","BAX","BMP2","BMPR2","BSG","C5AR1","CCL2","CCN2","CD82","CDKN1B","CISD2","COL18A1","COPS5","CRKL","CSF1","CXADR","CXCR4","DKK3","DNASE1","EEF1A1","EIF2S1","EIF4E","EIF4G1","ENO1","EPB41L3","ERBB4","FLT1","GCLM","GLO1","IGF1R","IGFBP6","JUP","LCN2","LGALS1","LGALS3BP","MAP2K2","MAPK1","MAPK3","MCM7","MERTK","MMP14","MMP9","MTAP","MYO6","NOTCH2",…
D002545DMKR	Correlative	Brain Ischemia	26	108	8.42348	1.60476e-07	1.9564e-06	["ENSG00000007908","ENSG00000087088","ENSG00000087274","ENSG00000100030","ENSG00000100031","ENSG00000100985","ENSG00000101384","ENSG00000101670","ENSG00000102882","ENSG00000106366","ENSG00000108691","ENSG00000110243","ENSG00000110799","ENSG00000136869","ENSG00000143799","ENSG00000148346","ENSG00000159640","ENSG00000162692","ENSG00000165025","ENSG00000169896","ENSG00000170458","ENSG00000174175","E…	["ACE","ADD1","ADIPOQ","APOA5","BAX","CCL2","CD14","EPOR","GGT1","ITGAM","JAG1","LCN2","LIPG","LPL","MAPK1","MAPK3","MMP9","PARP1","PROS1","SELE","SELP","SERPINE1","SYK","TLR4","VCAM1","VWF"]
D000743MMCH	Causal	Anemia, Hemolytic	18	57	4.44573	1.65507e-07	2.01143e-06	["ENSG00000000971","ENSG00000001084","ENSG00000004939","ENSG00000010704","ENSG00000068366","ENSG00000070182","ENSG00000102144","ENSG00000106992","ENSG00000110799","ENSG00000112077","ENSG00000123838","ENSG00000142657","ENSG00000149925","ENSG00000162692","ENSG00000163554","ENSG00000166947","ENSG00000187010","ENSG00000187244"]	["ACSL4","AK1","ALDOA","BCAM","C4BPA","CFH","EPB42","GCLC","HFE","PGD","PGK1","RHAG","RHD","SLC4A1","SPTA1","SPTB","VCAM1","VWF"]
D002561NCOR	Negative	Cerebrovascular Disorders	19	63	4.9137	1.7127e-07	2.07498e-06	["ENSG00000007908","ENSG00000051523","ENSG00000081479","ENSG00000087274","ENSG00000100985","ENSG00000106366","ENSG00000108691","ENSG00000130164","ENSG00000135744","ENSG00000136156","ENSG00000136869","ENSG00000142168","ENSG00000143799","ENSG00000159640","ENSG00000168542","ENSG00000170458","ENSG00000171867","ENSG00000175206","ENSG00000175445"]	["ACE","ADD1","AGT","CCL2","CD14","COL3A1","CYBA","ITM2B","LDLR","LPL","LRP2","MMP9","NPPA","PARP1","PRNP","SELE","SERPINE1","SOD1","TLR4"]
D014652TTGT	Preventative	Vascular Diseases	48	281	21.9166	1.86732e-07	2.25529e-06	["ENSG00000007908","ENSG00000038945","ENSG00000100030","ENSG00000100979","ENSG00000101557","ENSG00000102265","ENSG00000102393","ENSG00000102755","ENSG00000102882","ENSG00000108691","ENSG00000112062","ENSG00000112175","ENSG00000116750","ENSG00000118137","ENSG00000118785","ENSG00000120868","ENSG00000121966","ENSG00000122861","ENSG00000123908","ENSG00000125378","ENSG00000125845","ENSG00000130164","E…	["ACE","ADIPOQ","AGO2","AGT","APAF1","APOA1","APOBR","BMP2","BMP4","BMP5","BMP6","BMPR2","BST2","CCL2","CD55","CSF1","CXCR2","CXCR4","FLT1","GLA","GLRX","IGF1R","LDLR","LGALS9","MAPK1","MAPK14","MAPK3","MSR1","NPPA","NQO1","PARP1","PCNA","PLA2G7","PLAU","PLTP","RPA1","SELE","SERPINF1 (ENSG00000132386)","SOD1","SPHK1","SPP1","STAT3","TIMP1","TNFRSF11B","TXN","UCHL5","USP14","XDH"]
D008052DMKR	Correlative	Lipid Metabolism, Inborn Errors	33	160	12.4792	1.95167e-07	2.34985e-06	["ENSG00000007908","ENSG00000067560","ENSG00000070831","ENSG00000072778","ENSG00000079435","ENSG00000084674","ENSG00000100299","ENSG00000102393","ENSG00000106366","ENSG00000108691","ENSG00000110090","ENSG00000110243","ENSG00000118137","ENSG00000118785","ENSG00000119655","ENSG00000120948","ENSG00000122971","ENSG00000130164","ENSG00000132589","ENSG00000136235","ENSG00000147852","ENSG00000159640","E…	["ACADS","ACADVL","ACE","ADIPOQ","APOA1","APOA5","APOB","APOC2","ARSA","CCL2","CD163","CDC42","CPT1A","CTSS","FLOT2","GLA","GM2A","GPNMB","LDLR","LIPE","LMNA","LPL","NPC2","PCSK9","PSAP","RHOA","RHOG","SELE","SERPINE1","SPP1","SULT1A1","TARDBP","VLDLR"]
D007951DMKR	Correlative	Leukemia, Myeloid	124	1013	79.0091	2.00153e-07	2.39607e-06	["ENSG00000001084","ENSG00000002834","ENSG00000007908","ENSG00000010671","ENSG00000029534","ENSG00000035403","ENSG00000044574","ENSG00000047457","ENSG00000067182","ENSG00000067560","ENSG00000070669","ENSG00000071553","ENSG00000072274","ENSG00000073008","ENSG00000079805","ENSG00000082701","ENSG00000084207","ENSG00000085117","ENSG00000085832","ENSG00000087088","ENSG00000089280","ENSG00000092010","E…	["ABCC3","ABCG2","ACLY","ACOX1","ACP1","ADIPOQ","AGT","ANG","ANK1","ANPEP","APAF1","ARL3","ASNS","ATP6AP1","AXL","BAX","BST2","BTK","CA1","CA2","CAT","CCL2","CD14","CD163","CD177","CD34","CD82","CDC23","CDKN1B","COL18A1","CP","CRKL","CSE1L","CSPG4","CST3","CTBP2","CTPS1","CTSB","CXCL13","CXCL16","CXCR4","CYBB","DHX15","DNM2","EEF1A1","EIF5","EIF6","EPOR","EPS15","EWSR1","FLT1","FUS","GCLC","GLO1"…
D012140TTGT	Preventative	Respiratory Tract Diseases	78	554	43.2093	2.00237e-07	2.39607e-06	["ENSG00000007908","ENSG00000023909","ENSG00000050165","ENSG00000067182","ENSG00000067225","ENSG00000074800","ENSG00000082397","ENSG00000085117","ENSG00000087088","ENSG00000087274","ENSG00000099250","ENSG00000099810","ENSG00000099942","ENSG00000100030","ENSG00000100097","ENSG00000100462","ENSG00000100985","ENSG00000102755","ENSG00000102882","ENSG00000106366","ENSG00000106927","ENSG00000108518","E…	["ABCE1","ACLY","ADD1","ALDOA","ALOX15","AMBP","AXL","BAX","BMP2","BMPR2","BSG","C5AR1","CCL2","CCN2","CD82","CDKN1B","CISD2","COL18A1","COPS5","CRKL","CSF1","CXADR","CXCR4","DKK3","DNASE1","EEF1A1","EIF2S1","EIF4E","EIF4G1","ENO1","EPB41L3","ERBB4","FLT1","GCLM","GLO1","IGF1R","IGFBP6","JUP","LCN2","LGALS1","LGALS3BP","MAP2K2","MAPK1","MAPK3","MCM7","MERTK","MMP14","MMP9","MTAP","MYO6","NOTCH2",…
D057177DMKR	Correlative	TDP-43 Proteinopathies	85	622	48.513	2.1071e-07	2.51366e-06	["ENSG00000007908","ENSG00000010704","ENSG00000023697","ENSG00000023734","ENSG00000024048","ENSG00000029559","ENSG00000038945","ENSG00000058085","ENSG00000064225","ENSG00000070756","ENSG00000073008","ENSG00000079308","ENSG00000082701","ENSG00000084207","ENSG00000087088","ENSG00000088808","ENSG00000089199","ENSG00000089280","ENSG00000099994","ENSG00000100030","ENSG00000100097","ENSG00000100604","E…	["ADD3","ALAD","ALOX15","ANG","APOA1","ARSG","BAX","C1QB","CCL2","CD14","CHGA (ENSG00000100604)","CHGB","COLEC12","CSF1","CST3","CTSB","CTSD","CXCL16","CYBB","CYRIB","DCTN1","DERA","DRG2","DYNLT1","EEF1D (ENSG00000104529)","EWSR1","FTH1","FUS","GRK2","GSK3A","GSK3B","GSTP1","HFE","HNRNPA3","HSPB1","HSPD1","IBSP","IGF1R","IGFBP2","IGFBP4","IGFBP6","ITGAM","KLB","LAMC1","LAMC2","LGALS1","MAPK1","MA…
D008223DMKR	Correlative	Lymphoma	125	1026	80.0231	2.30912e-07	2.74623e-06	["ENSG00000010671","ENSG00000010810","ENSG00000014257","ENSG00000044574","ENSG00000049249","ENSG00000051523","ENSG00000067182","ENSG00000069702","ENSG00000070018","ENSG00000075618","ENSG00000076928","ENSG00000079308","ENSG00000080824","ENSG00000082701","ENSG00000082898","ENSG00000084207","ENSG00000084774","ENSG00000087088","ENSG00000088827","ENSG00000091136","ENSG00000099810","ENSG00000100030","E…	["ABCG2","ACE","ACP3","ADAM15","ADGRL2","ADSL","ALDH1L1","ANPEP","ARHGEF1","ATIC","ATP6V1B2","BAX","BMP6","BTK","CAD","CAT","CCL2","CCR1","CD14","CD180","CD55","CDKN1B","CHI3L1","CLTC","COL12A1","COL18A1","COL3A1","COPS5","CSE1L","CSF1","CTSD","CTSL","CTSS","CXCL13","CXCR4","CYBA","DYNC1H1","EEF1A1","EEF2","EIF4A1","EIF4E","FBLN5","FBN1","FLT1","FSCN1","FTCD (ENSG00000160282)","FYN","GSK3B","GSTP…
D002318TTGT	Preventative	Cardiovascular Diseases	51	309	24.1005	2.36677e-07	2.80621e-06	["ENSG00000007908","ENSG00000038945","ENSG00000100030","ENSG00000100979","ENSG00000101557","ENSG00000102265","ENSG00000102393","ENSG00000102755","ENSG00000102882","ENSG00000108691","ENSG00000112062","ENSG00000112175","ENSG00000116750","ENSG00000118137","ENSG00000118785","ENSG00000120868","ENSG00000121966","ENSG00000122861","ENSG00000123908","ENSG00000125378","ENSG00000125845","ENSG00000130164","E…	["ACE","ADIPOQ","AGO2","AGT","APAF1","APOA1","APOBR","BMP2","BMP4","BMP5","BMP6","BMPR2","BST2","CCL2","CD55","CREG1","CSF1","CXCR2","CXCR4","FLT1","GHRL","GLA","GLRX","GRK2","IGF1R","LDLR","LGALS9","MAPK1","MAPK14","MAPK3","MSR1","NPPA","NQO1","PARP1","PCNA","PLA2G7","PLAU","PLTP","RPA1","SELE","SERPINF1 (ENSG00000132386)","SOD1","SPHK1","SPP1","STAT3","TIMP1","TNFRSF11B","TXN","UCHL5","USP14","…
D001941TTGT	Preventative	Breast Diseases	82	596	46.4851	2.61146e-07	3.07757e-06	["ENSG00000001617","ENSG00000007908","ENSG00000042493","ENSG00000044574","ENSG00000055130","ENSG00000067560","ENSG00000069702","ENSG00000070018","ENSG00000072274","ENSG00000074800","ENSG00000079385","ENSG00000080824","ENSG00000082397","ENSG00000085117","ENSG00000085733","ENSG00000087088","ENSG00000087470","ENSG00000099250","ENSG00000100097","ENSG00000100985","ENSG00000102265","ENSG00000102882","E…	["ABCE1","ABCG2","ACE","AGT","ANG","ARF4","ATG7","AXL","BAX","BMP2","BMP6","CAPG","CCL19","CCL2","CCN2","CD82","CDKN1B","CEACAM1","CISD2","COL18A1","COPS5","CSF1","CTBP2","CTSB","CTSD","CTSL","CTTN (ENSG00000085733)","CUL1","CXCR4","DNM1L","EEF2","ENO1","ENPP2","EPB41L3","ERBB4","FASN","FTH1","GOLM1","GRK2","HSP90AA1","HSPA5","IGF1R","IGFBP1","IKBKB","ITGAM","LGALS1","LGALS9","LRP6 (ENSG000000700…
D001943TTGT	Preventative	Breast Neoplasms	82	596	46.4851	2.61146e-07	3.07757e-06	["ENSG00000001617","ENSG00000007908","ENSG00000042493","ENSG00000044574","ENSG00000055130","ENSG00000067560","ENSG00000069702","ENSG00000070018","ENSG00000072274","ENSG00000074800","ENSG00000079385","ENSG00000080824","ENSG00000082397","ENSG00000085117","ENSG00000085733","ENSG00000087088","ENSG00000087470","ENSG00000099250","ENSG00000100097","ENSG00000100985","ENSG00000102265","ENSG00000102882","E…	["ABCE1","ABCG2","ACE","AGT","ANG","ARF4","ATG7","AXL","BAX","BMP2","BMP6","CAPG","CCL19","CCL2","CCN2","CD82","CDKN1B","CEACAM1","CISD2","COL18A1","COPS5","CSF1","CTBP2","CTSB","CTSD","CTSL","CTTN (ENSG00000085733)","CUL1","CXCR4","DNM1L","EEF2","ENO1","ENPP2","EPB41L3","ERBB4","FASN","FTH1","GOLM1","GRK2","HSP90AA1","HSPA5","IGF1R","IGFBP1","IKBKB","ITGAM","LGALS1","LGALS9","LRP6 (ENSG000000700…
D009203DMKR	Correlative	Myocardial Infarction	34	171	13.3372	3.20257e-07	3.76278e-06	["ENSG00000023909","ENSG00000051523","ENSG00000084674","ENSG00000087274","ENSG00000088926","ENSG00000100985","ENSG00000101670","ENSG00000106366","ENSG00000108691","ENSG00000110243","ENSG00000110799","ENSG00000112936","ENSG00000113296","ENSG00000118137","ENSG00000133048","ENSG00000134259","ENSG00000135744","ENSG00000146070","ENSG00000157017","ENSG00000161921","ENSG00000163661","ENSG00000165168","E…	["ADD1","ADIPOQ","AGT","ANGPTL4","APOA1","APOA5","APOB","APOD","BSG","C7","CCL2","CD14","CHI3L1","CXCL16","CYBA","CYBB","DNASE1","F11","GCLM","GHRL","LIPG","LPL","MIF (ENSG00000240972)","MMP9","NGF","NPPA","PCSK9","PLA2G7","PTX3","SELP","SERPINE1","THBD","THBS4","VWF"]
D009336DMKR	Correlative	Necrosis	38	203	15.833	3.35912e-07	3.93483e-06	["ENSG00000023909","ENSG00000051523","ENSG00000084674","ENSG00000087274","ENSG00000088926","ENSG00000100031","ENSG00000100985","ENSG00000101384","ENSG00000101670","ENSG00000106366","ENSG00000108691","ENSG00000110243","ENSG00000110799","ENSG00000112936","ENSG00000113296","ENSG00000118137","ENSG00000121691","ENSG00000133048","ENSG00000134259","ENSG00000135744","ENSG00000143727","ENSG00000146070","E…	["ACP1","ADD1","ADIPOQ","AGT","ANGPTL4","APOA1","APOA5","APOB","APOD","BSG","C7","CAT","CCL2","CD14","CHI3L1","CXCL16","CYBA","CYBB","DNASE1","F11","GCLM","GGT1","GHRL","JAG1","LIPG","LPL","MIF (ENSG00000240972)","MMP9","NGF","NPPA","PCSK9","PLA2G7","PTX3","SELP","SERPINE1","THBD","THBS4","VWF"]
D008228DMKR	Correlative	Lymphoma, Non-Hodgkin	117	951	74.1734	3.51219e-07	4.10177e-06	["ENSG00000010671","ENSG00000010810","ENSG00000014257","ENSG00000044574","ENSG00000049249","ENSG00000051523","ENSG00000067182","ENSG00000069702","ENSG00000070018","ENSG00000075618","ENSG00000076928","ENSG00000079308","ENSG00000080824","ENSG00000082701","ENSG00000082898","ENSG00000084207","ENSG00000084774","ENSG00000087088","ENSG00000088827","ENSG00000091136","ENSG00000099810","ENSG00000100030","E…	["ABCG2","ACE","ACP3","ADGRL2","ADSL","ALDH1L1","ANPEP","ARHGEF1","ATIC","ATP6V1B2","BAX","BMP6","BTK","CAD","CAT","CCR1","CD14","CD180","CD55","CDKN1B","CHI3L1","CLTC","COL12A1","COL18A1","COL3A1","COPS5","CSE1L","CTSD","CTSL","CXCL13","CXCR4","CYBA","DYNC1H1","EEF1A1","EEF2","EIF4A1","EIF4E","FBLN5","FBN1","FLT1","FSCN1","FTCD (ENSG00000160282)","FYN","GSK3B","GSTP1","H1-2","H1-4","HCK","HNRNPU…
D008661MMCH	Causal	Metabolism, Inborn Errors	63	421	32.836	3.64922e-07	4.24905e-06	["ENSG00000004939","ENSG00000005471","ENSG00000010704","ENSG00000064601","ENSG00000067560","ENSG00000068976","ENSG00000070831","ENSG00000072778","ENSG00000075239","ENSG00000084674","ENSG00000090581","ENSG00000092621","ENSG00000100031","ENSG00000100299","ENSG00000100504","ENSG00000101439","ENSG00000101444","ENSG00000102393","ENSG00000103257","ENSG00000104267","ENSG00000104812","ENSG00000106327","E…	["ABCB4","ACADVL","ACAT1","ACOX1","ADSL","AGL","AHCY","ALDH16A1","APOA1","APOA5","APOB","APOC2","ARG1","ARSA","ASL","ATIC","ATP7B","CA2","CAT","CDC42","COPS2","CPT1A","CST3","CTSA","CTSD","CYBB","FGA","FGF23","FTCD (ENSG00000160282)","GGT1","GLA","GM2A","GNPTG","GYS1","HFE","HPRT1","HSPD1","LDLR","LMNA","LPL","MAT1A","MOGS","NPC2","PCCB","PCSK9","PFKM","PHGDH","PSAP","PYGL","PYGM","RHOA","RHOG","…
D005770TTGT	Preventative	Gastrointestinal Neoplasms	99	769	59.9783	3.75404e-07	4.35805e-06	["ENSG00000001617","ENSG00000002834","ENSG00000007908","ENSG00000044574","ENSG00000066044","ENSG00000067182","ENSG00000067225","ENSG00000067560","ENSG00000070831","ENSG00000072274","ENSG00000074800","ENSG00000079385","ENSG00000084207","ENSG00000091136","ENSG00000092820","ENSG00000099942","ENSG00000100030","ENSG00000100097","ENSG00000100380","ENSG00000100462","ENSG00000101361","ENSG00000102755","E…	["ABCG2","AEBP1","AGT","ALOX15","ANG","ANGPTL2","ANGPTL4","APOD","ATG7","AXL","BMP4","BSG","CD55","CDC42","CDKN1B","CEACAM1","CHI3L1","CISD2","CLEC5A","COL12A1","COPB2","COPS5","CRKL","CTBP2","CXCR4","DNAJB6","EIF2S1","EIF4E","ELAVL1","ENO1","EPHB2","ERBB4","EZR","FBLN5","FGL1","FLT1","GART (ENSG00000159131)","GDF15","GKN2","GSTP1","HSPA13","HSPA4","HSPA5","IGF1R","IGF2R","IQGAP1","ITGA5","JAK1",…
D006474DMKR	Correlative	Hemorrhagic Disorders	124	1025	79.9451	3.8077e-07	4.40718e-06	["ENSG00000029559","ENSG00000038295","ENSG00000043462","ENSG00000044574","ENSG00000047457","ENSG00000050165","ENSG00000069702","ENSG00000070018","ENSG00000070831","ENSG00000074695","ENSG00000074800","ENSG00000075618","ENSG00000082701","ENSG00000084207","ENSG00000087088","ENSG00000099250","ENSG00000099331","ENSG00000099984","ENSG00000100030","ENSG00000100297","ENSG00000100911","ENSG00000100985","E…	["ABCG2","ACSL1","ADIPOQ","AGRN","ALDH1A1","ALDH1L1","ANG","ANPEP","APAF1","ATP6V1E1","BAX","BMP2","BMP6","BMPR2","CA2","CAT","CCL2","CCM2","CCN2","CCR1","CD177","CD180","CD34","CDC42","CDKN1B","CHSY3","COL3A1","CP","CSF1","CTSS","CXCL13","CXCL16","CXCR4","DKK3","EIF2S1","EIF4E","ENO1","EVL","F8","FASN","FCRL5","FGA","FGG","FLT1","FRZB","FSCN1","GDF15","GRHPR","GSK3B","GSR","GSTP1","GSTT2 (ENSG00…
D017544DMKR	Correlative	Aortic Aneurysm, Abdominal	19	66	5.14768	3.85771e-07	4.45182e-06	["ENSG00000100714","ENSG00000100985","ENSG00000101439","ENSG00000101444","ENSG00000103489","ENSG00000104918","ENSG00000108691","ENSG00000110799","ENSG00000118113","ENSG00000118523","ENSG00000135047","ENSG00000137745","ENSG00000146070","ENSG00000157227","ENSG00000163131","ENSG00000164733","ENSG00000168477","ENSG00000176890","ENSG00000262406"]	["AHCY","CCL2","CCN2","CST3","CTSB","CTSL","CTSS","MMP12","MMP13","MMP14","MMP8","MMP9","MTHFD1","PLA2G7","RETN","TNXB (ENSG00000168477)","TYMS","VWF","XYLT1 (ENSG00000103489)"]
D052801TTGT	Preventative	Male Urogenital Diseases	75	535	41.7274	4.10679e-07	4.72524e-06	["ENSG00000007908","ENSG00000009335","ENSG00000012223","ENSG00000014257","ENSG00000034152","ENSG00000038427","ENSG00000051523","ENSG00000055130","ENSG00000067225","ENSG00000067560","ENSG00000074800","ENSG00000076928","ENSG00000079385","ENSG00000082701","ENSG00000084207","ENSG00000085117","ENSG00000087088","ENSG00000089280","ENSG00000099250","ENSG00000100097","ENSG00000100462","ENSG00000101443","E…	["ACE","ACP3","ADIPOQ","ALDH1A1","ALOX15","ANG","ARHGEF1","ATG7","BAX","BMPR2","BSG","BST2","CA2","CD82","CEACAM1","COPS5","CTBP2","CUL1","CXADR","CXCR2","CXCR4","CYBA","EEF1A1","ENO1","ERBB4","FASN","FLOT2","FRZB","FUS","GLO1","GOLM1","GSK3B","GSTP1","HSPB1","IGF1R","IGFBP1","IGFBP2","IGFBP4","IGSF8","IKBKB","IL10RA","ISYNA1","KPNB1","LCN2","LGALS1","LTF","MAP2K3","MCM7","NQO1","NRP1","PARP1","P…
D017202NCOR	Negative	Myocardial Ischemia	25	106	8.26749	4.20929e-07	4.82888e-06	["ENSG00000007908","ENSG00000010704","ENSG00000051523","ENSG00000084674","ENSG00000100985","ENSG00000101439","ENSG00000104918","ENSG00000106366","ENSG00000108691","ENSG00000110243","ENSG00000110799","ENSG00000118137","ENSG00000129214","ENSG00000130513","ENSG00000135744","ENSG00000136869","ENSG00000159640","ENSG00000160789","ENSG00000161905","ENSG00000161921","ENSG00000162692","ENSG00000170458","E…	["ACE","AGT","ALOX15","APOA1","APOA5","APOB","APOD","CCL2","CD14","CST3","CXCL16","CYBA","GDF15","HFE","LMNA","LPL","MMP9","RETN","SELE","SELP","SERPINE1","SHBG","TLR4","VCAM1","VWF"]
D002318NCOR	Negative	Cardiovascular Diseases	50	306	23.8665	4.24762e-07	4.85853e-06	["ENSG00000000971","ENSG00000007908","ENSG00000010704","ENSG00000051523","ENSG00000075340","ENSG00000081479","ENSG00000084207","ENSG00000084674","ENSG00000087274","ENSG00000100604","ENSG00000100985","ENSG00000101439","ENSG00000102265","ENSG00000104918","ENSG00000106366","ENSG00000108691","ENSG00000110243","ENSG00000110799","ENSG00000112769","ENSG00000118137","ENSG00000121966","ENSG00000122223","E…	["ACE","ADD1","ADD2","ADIPOQ","AGT","ALOX15","APOA1","APOA5","APOB","APOD","CCL2","CD14","CD244","CFH","CHGA (ENSG00000100604)","COL3A1","COL5A1","CST3","CXCL16","CXCR4","CYBA","FBN1","GDF15","GSTP1","HFE","ITM2B","KLK1","LAMA4","LDLR","LMNA","LPL","LRP2","MMP9","NGF","NPPA","PARP1","PRNP","PTPN1","RETN","SELE","SELP","SERPINE1","SHBG","SOD1","THBD","TIMP1","TLR4","VCAM1","VWF","XDH"]
D005767TTGT	Preventative	Gastrointestinal Diseases	102	802	62.5521	4.44449e-07	5.06881e-06	["ENSG00000001617","ENSG00000002834","ENSG00000007908","ENSG00000044574","ENSG00000066044","ENSG00000067182","ENSG00000067225","ENSG00000067560","ENSG00000070831","ENSG00000072274","ENSG00000074800","ENSG00000079385","ENSG00000084207","ENSG00000091136","ENSG00000092820","ENSG00000099942","ENSG00000100030","ENSG00000100097","ENSG00000100380","ENSG00000100462","ENSG00000101361","ENSG00000102755","E…	["ABCG2","AEBP1","AGT","ALOX15","ANG","ANGPTL2","ANGPTL4","APOD","ATG7","AXL","BMP4","BSG","CD55","CDC42","CDKN1B","CEACAM1","CHI3L1","CISD2","CLEC5A","COL12A1","COPB2","COPS5","CRKL","CTBP2","CXCR4","DNAJB6","EIF2S1","EIF4E","ELAVL1","ENO1","EPHB2","ERBB4","EZR","FBLN5","FGL1","FLT1","GART (ENSG00000159131)","GDF15","GKN2","GSTP1","HSPA13","HSPA4","HSPA5","IGF1R","IGF2R","IQGAP1","ITGA5","JAK1",…
D016905DMKR	Correlative	Gram-Negative Bacterial Infections	30	143	11.1533	4.73033e-07	5.37903e-06	["ENSG00000000971","ENSG00000007908","ENSG00000034152","ENSG00000038945","ENSG00000051523","ENSG00000072274","ENSG00000099250","ENSG00000100097","ENSG00000100985","ENSG00000104879","ENSG00000108691","ENSG00000112936","ENSG00000121966","ENSG00000123838","ENSG00000125845","ENSG00000128340","ENSG00000136869","ENSG00000137462","ENSG00000144381","ENSG00000144566","ENSG00000154589","ENSG00000156234","E…	["BMP2","C4BPA","C7","CCL19","CCL2","CD14","CFH","CKM","CXCL13","CXCR2","CXCR4","CYBA","GHRL","HSPD1","LGALS1","LY96","MAP2K3","MMP9","MSR1","NRP1","PIGR","PROS1","PTX3","RAB5A","RAC2","SELE","TFRC","THBD","TLR2","TLR4"]
D002340DMKR	Correlative	Carotid Artery Diseases	19	67	5.22568	4.99502e-07	5.66345e-06	["ENSG00000007908","ENSG00000084674","ENSG00000106366","ENSG00000108691","ENSG00000110799","ENSG00000118113","ENSG00000135744","ENSG00000143546","ENSG00000144381","ENSG00000146070","ENSG00000161921","ENSG00000163220","ENSG00000169710","ENSG00000172270","ENSG00000172724","ENSG00000174175","ENSG00000175445","ENSG00000178726","ENSG00000181092"]	["ADIPOQ","AGT","APOB","BSG","CCL19","CCL2","CXCL16","FASN","HSPD1","LPL","MMP8","PLA2G7","S100A8","S100A9","SELE","SELP","SERPINE1","THBD","VWF"]
D020521DMKR	Correlative	Stroke	31	151	11.7773	5.06012e-07	5.72058e-06	["ENSG00000007908","ENSG00000047457","ENSG00000067182","ENSG00000069702","ENSG00000084674","ENSG00000087274","ENSG00000100031","ENSG00000100985","ENSG00000101384","ENSG00000101670","ENSG00000106366","ENSG00000110243","ENSG00000110799","ENSG00000118137","ENSG00000118777","ENSG00000118785","ENSG00000121691","ENSG00000146070","ENSG00000148346","ENSG00000151224","ENSG00000162692","ENSG00000169174","E…	["ABCG2","ADD1","ADIPOQ","APOA1","APOA5","APOB","CAT","CD14","CP","GAS6","GGT1","ITGAM","JAG1","LCN2","LIPG","MAT1A","MMP9","NPPA","PCSK9","PLA2G7","SELE","SELP","SERPINE1","SPP1","TGFBR3","THBD","TNFRSF1A","TNFSF12","TYMS","VCAM1","VWF"]
D005759DMKR	Correlative	Gastroenteritis	80	588	45.8612	5.81945e-07	6.55995e-06	["ENSG00000007908","ENSG00000012223","ENSG00000067182","ENSG00000067560","ENSG00000068724","ENSG00000072274","ENSG00000075239","ENSG00000086967","ENSG00000087088","ENSG00000099331","ENSG00000100030","ENSG00000100604","ENSG00000100911","ENSG00000100985","ENSG00000101916","ENSG00000102265","ENSG00000102882","ENSG00000104267","ENSG00000104879","ENSG00000104918","ENSG00000108691","ENSG00000110799","E…	["ACAT1","ACSL1","ADAM15","ADAMDEC1","ADIPOQ","ALOX15","BAX","CA2","CCL19","CCL2","CCN2","CD14","CD180","CHGA (ENSG00000100604)","CKM","CLEC7A","COL14A1","COL6A1","CTSL","CXCL16","CXCR2","CXCR4","DMBT1","ERBB4","FASN","FGA","GHRL","HSD11B1","HSP90B1","HSPD1","IGF1R","ITGAX","LBP","LCN2","LDLRAD3","LPL","LTF","MAP2K2","MAPK1","MAPK3","MIF (ENSG00000240972)","MMP12","MMP14","MMP9","MYBPC2","MYO9B",…
D008107MMCH	Causal	Liver Diseases	105	839	65.438	6.51689e-07	7.3249e-06	["ENSG00000002834","ENSG00000005471","ENSG00000010704","ENSG00000033170","ENSG00000038274","ENSG00000066044","ENSG00000067225","ENSG00000067560","ENSG00000068366","ENSG00000070018","ENSG00000071054","ENSG00000072274","ENSG00000072778","ENSG00000079805","ENSG00000082701","ENSG00000084207","ENSG00000087470","ENSG00000092820","ENSG00000099810","ENSG00000099942","ENSG00000100030","ENSG00000100097","E…	["ABCB4","ABCC3","ABCG2","ACADVL","ACSL4","ADIPOQ","AGO2","ANG","ANGPTL4","ARHGDIA","ASL","ATG7","ATP7B","BMP2","BSG","CA3","CCN2","CCR1","CD55","CDKN1B","COPS5","CPD","CPT1A","CRKL","CTBP2","CXCL16","DDB1","DDX5","DNM1L","DNM2","DRG2","EFEMP1","ELAVL1","EZR","FBLN5","FGL2","FTH1","FUT8","GALNT7","GART (ENSG00000159131)","GDF15","GOLM1","GRK2","GSK3B","GSTP1","GSTZ1","HFE","HINT1","HSP90B1","IGF1…
D019636NCOR	Negative	Neurodegenerative Diseases	66	456	35.5658	6.58165e-07	7.3749e-06	["ENSG00000004939","ENSG00000007908","ENSG00000010704","ENSG00000010810","ENSG00000044574","ENSG00000047457","ENSG00000081479","ENSG00000082701","ENSG00000084674","ENSG00000089280","ENSG00000095970","ENSG00000100299","ENSG00000100577","ENSG00000100604","ENSG00000101361","ENSG00000101439","ENSG00000102882","ENSG00000104687","ENSG00000104879","ENSG00000108691","ENSG00000110799","ENSG00000111276","E…	["ACE","ACO1","ACP1","AGO2","ANG","APOA1","APOB","APOC2","ARSA","CAT","CCL2","CD14","CDKN1B","CHGA (ENSG00000100604)","CKM","COL5A1","CP","CST3","CTSD","DCTN1","DLST","DYNC1H1","EEF2","FUS","FYN","GART (ENSG00000159131)","GM2A","GSK3B","GSR","GSTZ1","HFE","HPRT1","HSPA5","IGF1R","LDLR","LINGO1","LOX","LPL","LRP2","MAPK3","NAT2","NGF","NIF3L1","NOP56","NOTCH4 (ENSG00000204301)","NQO1","PLA2G7","PR…
D014060DMKR	Correlative	Tongue Diseases	21	81	6.31761	6.61826e-07	7.3749e-06	["ENSG00000058085","ENSG00000067225","ENSG00000069702","ENSG00000092820","ENSG00000100030","ENSG00000100097","ENSG00000102882","ENSG00000111276","ENSG00000117592","ENSG00000122861","ENSG00000125845","ENSG00000126934","ENSG00000140416","ENSG00000152591","ENSG00000161638","ENSG00000165092","ENSG00000169032","ENSG00000169710","ENSG00000172270","ENSG00000178568","ENSG00000182944"]	["ALDH1A1","BMP2","BSG","CDKN1B","DSPP","ERBB4","EWSR1","EZR","FASN","ITGA5","LAMC2","LGALS1","MAP2K1","MAP2K2","MAPK1","MAPK3","PKM","PLAU","PRDX6","TGFBR3","TPM1"]
D014062DMKR	Correlative	Tongue Neoplasms	21	81	6.31761	6.61826e-07	7.3749e-06	["ENSG00000058085","ENSG00000067225","ENSG00000069702","ENSG00000092820","ENSG00000100030","ENSG00000100097","ENSG00000102882","ENSG00000111276","ENSG00000117592","ENSG00000122861","ENSG00000125845","ENSG00000126934","ENSG00000140416","ENSG00000152591","ENSG00000161638","ENSG00000165092","ENSG00000169032","ENSG00000169710","ENSG00000172270","ENSG00000178568","ENSG00000182944"]	["ALDH1A1","BMP2","BSG","CDKN1B","DSPP","ERBB4","EWSR1","EZR","FASN","ITGA5","LAMC2","LGALS1","MAP2K1","MAP2K2","MAPK1","MAPK3","PKM","PLAU","PRDX6","TGFBR3","TPM1"]
D000690DMKR	Correlative	Amyotrophic Lateral Sclerosis	80	590	46.0172	6.68486e-07	7.42784e-06	["ENSG00000007908","ENSG00000010704","ENSG00000023697","ENSG00000023734","ENSG00000024048","ENSG00000029559","ENSG00000038945","ENSG00000058085","ENSG00000064225","ENSG00000070756","ENSG00000073008","ENSG00000079308","ENSG00000082701","ENSG00000084207","ENSG00000087088","ENSG00000088808","ENSG00000089199","ENSG00000089280","ENSG00000099994","ENSG00000100030","ENSG00000100097","ENSG00000100604","E…	["ADD3","ALAD","ALOX15","ANG","ARSG","BAX","C1QB","CCL2","CD14","CHGA (ENSG00000100604)","CHGB","COLEC12","CSF1","CST3","CTSB","CTSD","CXCL16","CYBB","CYRIB","DCTN1","DERA","DRG2","DYNLT1","EEF1D (ENSG00000104529)","EWSR1","FTH1","FUS","GRK2","GSK3A","GSK3B","GSTP1","HFE","HNRNPA3","HSPB1","HSPD1","IBSP","IGF1R","IGFBP2","IGFBP4","IGFBP6","ITGAM","KLB","LAMC1","LAMC2","LGALS1","MAPK1","MAT1A","MM…
D001749DMKR	Correlative	Urinary Bladder Neoplasms	109	881	68.7138	6.9284e-07	7.67651e-06	["ENSG00000000971","ENSG00000002834","ENSG00000007952","ENSG00000010671","ENSG00000010810","ENSG00000014257","ENSG00000038427","ENSG00000050165","ENSG00000058085","ENSG00000060491","ENSG00000067225","ENSG00000070756","ENSG00000075618","ENSG00000082701","ENSG00000084207","ENSG00000085117","ENSG00000085733","ENSG00000089597","ENSG00000092820","ENSG00000100097","ENSG00000100926","ENSG00000100985","E…	["ABCC3","ACP3","AGT","ALDH1A1","ANG","ANGPTL1","APAF1","APOC2","ATIC","BMP2","BMP6","BMPR2","BSG","BTK","CCL2","CCN2","CCN3","CD163","CD55","CD82","CDKN1B","CFH","COL18A1","CTTN (ENSG00000085733)","CXADR","CXCL16","CXCR4","DDX5","DKK3","DMBT1","EPHB2","ERBB4","EZR","FASN","FRZB","FSCN1","FYN","GALNT1","GANAB","GAS1","GDF15","GLO1","GOLM1","GSK3B","GSTP1","HNRNPK","HSPA4","HSPB1","IGF1R","INSR","…
D001796MMCH	Causal	Blood Protein Disorders	45	268	20.9027	7.3769e-07	8.15022e-06	["ENSG00000010671","ENSG00000067182","ENSG00000067560","ENSG00000069702","ENSG00000070831","ENSG00000073008","ENSG00000080824","ENSG00000082898","ENSG00000101336","ENSG00000101444","ENSG00000101557","ENSG00000104365","ENSG00000106211","ENSG00000108691","ENSG00000110799","ENSG00000112062","ENSG00000112175","ENSG00000116750","ENSG00000120899","ENSG00000121966","ENSG00000123908","ENSG00000125378","E…	["AGO2","AHCY","BMP4","BMP5","BMP6","BTK","CCL2","CCR1","CDC42","CTSB","CXCR4","EIF4E","HCK","HSP90AA1","HSP90B1","HSPB1","IGF1R","IKBKB","INSR","JAK1","MAP2K1","MAPK14","PARP1","PROS1","PSMB2","PSMB3 (ENSG00000277791)","PSMB7","PTK2B","PVR","RAB6A","RHOA","RPSA","RRM1","SPHK1","STAT3","TGFBR3","TLR4","TNFRSF11B","TNFRSF1A","UBA1","UCHL5","UMOD","USP14","VWF","XPO1"]
D009062DMKR	Correlative	Mouth Neoplasms	80	592	46.1732	7.67077e-07	8.45089e-06	["ENSG00000001617","ENSG00000002834","ENSG00000014257","ENSG00000035403","ENSG00000058085","ENSG00000067225","ENSG00000067560","ENSG00000069702","ENSG00000074800","ENSG00000075618","ENSG00000080824","ENSG00000082701","ENSG00000085733","ENSG00000092820","ENSG00000100030","ENSG00000100097","ENSG00000100985","ENSG00000101384","ENSG00000102265","ENSG00000102804","ENSG00000102882","ENSG00000103257","E…	["ABCG2","ACP3","ALDH1A1","BMP2","BMP6","BSG","BST2","CAT","CCM2","CD34","CDKN1B","COL6A2","COPS5","CTPS1","CTSL","CTTN (ENSG00000085733)","CXCR4","DLL1 (ENSG00000198719)","DMBT1","DSPP","ENO1","ERBB4","EWSR1","EZR","FASN","FGL2","FSCN1","GC","GDF15","GSK3B","HEG1","HSP90AA1","HSP90B1","HSPD1","IGF1R","IGF2R","IKBKB","ITGA5","ITGAX","JAG1","KRT8","LAMC2","LASP1","LGALS1","LGALS3BP","MAP2K1","MAP2…
D000091662TTGT	Preventative	Genital Diseases	92	711	55.4546	7.92093e-07	8.70183e-06	["ENSG00000000938","ENSG00000001617","ENSG00000007908","ENSG00000014257","ENSG00000034152","ENSG00000044574","ENSG00000050165","ENSG00000051523","ENSG00000066044","ENSG00000067182","ENSG00000067225","ENSG00000067560","ENSG00000074800","ENSG00000075618","ENSG00000076928","ENSG00000079385","ENSG00000082397","ENSG00000082701","ENSG00000082898","ENSG00000084207","ENSG00000085117","ENSG00000087088","E…	["ABCG2","ACP3","ADIPOQ","ADSL","AMBP","ANG","ARHGEF1","ATP7B","AXL","BAX","BSG","CD14","CD82","CEACAM1","COPS5","CRKL","CSF1","CTBP2","CXADR","CXCR2","CXCR4","CYBA","DKK3","DPY30","EEF1A1","ELAVL1","ENO1","EPB41L3","ERAP1","ERBB4","FASN","FGR","FLT1","FPR1","FRZB","FSCN1","FUS","GLO1","GSK3B","GSTP1","HSPA5","HSPB1","IGF1R","IGFBP1","IGFBP2","IGFBP4","IGSF8","IKBKB","ITGAM","KPNB1","LCN2","LGALS…
D009101MMCH	Causal	Multiple Myeloma	43	252	19.6548	8.30828e-07	9.05067e-06	["ENSG00000067182","ENSG00000067560","ENSG00000069702","ENSG00000070831","ENSG00000073008","ENSG00000080824","ENSG00000082898","ENSG00000101336","ENSG00000101444","ENSG00000101557","ENSG00000104365","ENSG00000106211","ENSG00000108691","ENSG00000110799","ENSG00000112062","ENSG00000112175","ENSG00000116750","ENSG00000120899","ENSG00000121966","ENSG00000123908","ENSG00000125378","ENSG00000126067","E…	["AGO2","AHCY","BMP4","BMP5","BMP6","CCL2","CCR1","CDC42","CTSB","CXCR4","EIF4E","HCK","HSP90AA1","HSP90B1","HSPB1","IGF1R","IKBKB","INSR","JAK1","MAP2K1","MAPK14","PARP1","PSMB2","PSMB3 (ENSG00000277791)","PSMB7","PTK2B","PVR","RAB6A","RHOA","RPSA","RRM1","SPHK1","STAT3","TGFBR3","TLR4","TNFRSF11B","TNFRSF1A","UBA1","UCHL5","UMOD","USP14","VWF","XPO1"]
D010265MMCH	Causal	Paraproteinemias	43	252	19.6548	8.30828e-07	9.05067e-06	["ENSG00000067182","ENSG00000067560","ENSG00000069702","ENSG00000070831","ENSG00000073008","ENSG00000080824","ENSG00000082898","ENSG00000101336","ENSG00000101444","ENSG00000101557","ENSG00000104365","ENSG00000106211","ENSG00000108691","ENSG00000110799","ENSG00000112062","ENSG00000112175","ENSG00000116750","ENSG00000120899","ENSG00000121966","ENSG00000123908","ENSG00000125378","ENSG00000126067","E…	["AGO2","AHCY","BMP4","BMP5","BMP6","CCL2","CCR1","CDC42","CTSB","CXCR4","EIF4E","HCK","HSP90AA1","HSP90B1","HSPB1","IGF1R","IKBKB","INSR","JAK1","MAP2K1","MAPK14","PARP1","PSMB2","PSMB3 (ENSG00000277791)","PSMB7","PTK2B","PVR","RAB6A","RHOA","RPSA","RRM1","SPHK1","STAT3","TGFBR3","TLR4","TNFRSF11B","TNFRSF1A","UBA1","UCHL5","UMOD","USP14","VWF","XPO1"]
D054219MMCH	Causal	Neoplasms, Plasma Cell	43	252	19.6548	8.30828e-07	9.05067e-06	["ENSG00000067182","ENSG00000067560","ENSG00000069702","ENSG00000070831","ENSG00000073008","ENSG00000080824","ENSG00000082898","ENSG00000101336","ENSG00000101444","ENSG00000101557","ENSG00000104365","ENSG00000106211","ENSG00000108691","ENSG00000110799","ENSG00000112062","ENSG00000112175","ENSG00000116750","ENSG00000120899","ENSG00000121966","ENSG00000123908","ENSG00000125378","ENSG00000126067","E…	["AGO2","AHCY","BMP4","BMP5","BMP6","CCL2","CCR1","CDC42","CTSB","CXCR4","EIF4E","HCK","HSP90AA1","HSP90B1","HSPB1","IGF1R","IKBKB","INSR","JAK1","MAP2K1","MAPK14","PARP1","PSMB2","PSMB3 (ENSG00000277791)","PSMB7","PTK2B","PVR","RAB6A","RHOA","RPSA","RRM1","SPHK1","STAT3","TGFBR3","TLR4","TNFRSF11B","TNFRSF1A","UBA1","UCHL5","UMOD","USP14","VWF","XPO1"]
D001327NCOR	Negative	Autoimmune Diseases	54	349	27.2203	8.75314e-07	9.50864e-06	["ENSG00000008018","ENSG00000010704","ENSG00000047457","ENSG00000051523","ENSG00000067182","ENSG00000073008","ENSG00000074800","ENSG00000075340","ENSG00000086758","ENSG00000087088","ENSG00000096384","ENSG00000100345","ENSG00000100985","ENSG00000101439","ENSG00000104918","ENSG00000106366","ENSG00000108691","ENSG00000111276","ENSG00000112062","ENSG00000112936","ENSG00000118785","ENSG00000121966","E…	["ACAN","ACE","ADD2","ADIPOQ","AGT","BAX","C1QB","C1QC","C7","CCL2","CCR1","CD244","CDKN1B","CP","CST3","CTSL","CXCR4","CYBA","DNASE1","ENO1","GC","HFE","HSP90AB1","HSPA1B (ENSG00000204388)","HUWE1","IGF1R","LST1 (ENSG00000204482)","MAPK14","MMP9","MYH9","NECTIN2","NPPA","PARP1","PRKCSH","PRNP","PSMB1 (ENSG00000008018)","PSMB8 (ENSG00000204264)","PSMB9 (ENSG00000240065)","PVR","RECK","RETN","S100…
D005770MMCH	Causal	Gastrointestinal Neoplasms	138	1190	92.8143	9.11161e-07	9.87048e-06	["ENSG00000001617","ENSG00000002834","ENSG00000007908","ENSG00000007952","ENSG00000023734","ENSG00000038274","ENSG00000044574","ENSG00000055130","ENSG00000066044","ENSG00000067225","ENSG00000067560","ENSG00000068366","ENSG00000070831","ENSG00000072274","ENSG00000074800","ENSG00000075618","ENSG00000079385","ENSG00000080824","ENSG00000082397","ENSG00000082701","ENSG00000084207","ENSG00000085733","E…	["ABCG2","ACSL4","ADAMTS15","ADIPOQ","AEBP1","AHSA1","ALOX15","ANGPTL1","ANGPTL2","ANGPTL4","ARG1","ATG7","AXL","B3GNT5","BAX","BMP2","BMP4","BSG","CAT","CCN2","CD163","CDC42","CDKN1B","CEACAM1","CHI3L1","CISD2","CLEC5A","COL12A1","COL6A1","COL6A2","COL6A3","COPB2","COPS5","CRKL","CSE1L","CTBP2","CTSS","CTTN (ENSG00000085733)","CUL1","CXADR","DNAJB6","DPY30","EEF2","EIF2S1","EIF4E","ELAVL1","ENO1…
D012142TTGT	Preventative	Respiratory Tract Neoplasms	69	489	38.1396	9.46376e-07	1.02229e-05	["ENSG00000007908","ENSG00000023909","ENSG00000050165","ENSG00000067182","ENSG00000067225","ENSG00000074800","ENSG00000082397","ENSG00000085117","ENSG00000087088","ENSG00000087274","ENSG00000099250","ENSG00000099810","ENSG00000099942","ENSG00000100030","ENSG00000100097","ENSG00000100462","ENSG00000100985","ENSG00000102755","ENSG00000102882","ENSG00000106366","ENSG00000106927","ENSG00000108518","E…	["ABCE1","ACLY","ADD1","ALDOA","AMBP","AXL","BAX","BMP2","BSG","CCL2","CCN2","CD82","CDKN1B","CISD2","COL18A1","COPS5","CRKL","CSF1","CXADR","CXCR4","DKK3","EIF2S1","EIF4E","EIF4G1","ENO1","EPB41L3","ERBB4","FLT1","GCLM","GLO1","IGF1R","IGFBP6","JUP","LCN2","LGALS1","LGALS3BP","MAP2K2","MAPK1","MAPK3","MCM7","MERTK","MMP14","MMP9","MTAP","MYO6","NOTCH2","NQO1","NRP1","PFN1","PGD","PKM","PLAU","PR…
D001745DMKR	Correlative	Urinary Bladder Diseases	110	897	69.9617	9.48949e-07	1.02229e-05	["ENSG00000000971","ENSG00000002834","ENSG00000007952","ENSG00000010671","ENSG00000010810","ENSG00000014257","ENSG00000038427","ENSG00000050165","ENSG00000058085","ENSG00000060491","ENSG00000067225","ENSG00000070756","ENSG00000075618","ENSG00000082701","ENSG00000084207","ENSG00000085117","ENSG00000085733","ENSG00000089597","ENSG00000092820","ENSG00000100097","ENSG00000100926","ENSG00000100985","E…	["ABCC3","ACP3","AGT","ALDH1A1","ANG","ANGPTL1","APAF1","APOC2","ATIC","BMP2","BMP6","BMPR2","BSG","BTK","CCL2","CCN2","CCN3","CD163","CD55","CD82","CDKN1B","CFH","COL18A1","CTTN (ENSG00000085733)","CXADR","CXCL16","CXCR4","DDX5","DKK3","DMBT1","EPHB2","ERBB4","EZR","FASN","FRZB","FSCN1","FYN","GALNT1","GANAB","GAS1","GDF15","GLO1","GOLM1","GSK3B","GSTP1","HNRNPK","HSPA4","HSPB1","IGF1R","INSR","…
D013899TTGT	Preventative	Thoracic Neoplasms	69	490	38.2176	1.02028e-06	1.0961e-05	["ENSG00000007908","ENSG00000023909","ENSG00000050165","ENSG00000067182","ENSG00000067225","ENSG00000074800","ENSG00000082397","ENSG00000085117","ENSG00000087088","ENSG00000087274","ENSG00000099250","ENSG00000099810","ENSG00000099942","ENSG00000100030","ENSG00000100097","ENSG00000100462","ENSG00000100985","ENSG00000102755","ENSG00000102882","ENSG00000106366","ENSG00000106927","ENSG00000108518","E…	["ABCE1","ACLY","ADD1","ALDOA","AMBP","AXL","BAX","BMP2","BSG","CCL2","CCN2","CD82","CDKN1B","CISD2","COL18A1","COPS5","CRKL","CSF1","CXADR","CXCR4","DKK3","EIF2S1","EIF4E","EIF4G1","ENO1","EPB41L3","ERBB4","FLT1","GCLM","GLO1","IGF1R","IGFBP6","JUP","LCN2","LGALS1","LGALS3BP","MAP2K2","MAPK1","MAPK3","MCM7","MERTK","MMP14","MMP9","MTAP","MYO6","NOTCH2","NQO1","NRP1","PFN1","PGD","PKM","PLAU","PR…
D008175TTGT	Preventative	Lung Neoplasms	68	481	37.5157	1.05976e-06	1.13249e-05	["ENSG00000007908","ENSG00000023909","ENSG00000050165","ENSG00000067182","ENSG00000067225","ENSG00000074800","ENSG00000082397","ENSG00000085117","ENSG00000087088","ENSG00000087274","ENSG00000099250","ENSG00000099810","ENSG00000099942","ENSG00000100030","ENSG00000100097","ENSG00000100462","ENSG00000100985","ENSG00000102755","ENSG00000102882","ENSG00000106366","ENSG00000106927","ENSG00000108679","E…	["ABCE1","ACLY","ADD1","ALDOA","AMBP","AXL","BAX","BMP2","BSG","CCL2","CCN2","CD82","CDKN1B","CISD2","COL18A1","COPS5","CRKL","CSF1","CXADR","CXCR4","DKK3","EIF2S1","EIF4E","EIF4G1","ENO1","EPB41L3","ERBB4","FLT1","GCLM","GLO1","IGF1R","IGFBP6","JUP","LCN2","LGALS1","LGALS3BP","MAP2K2","MAPK1","MAPK3","MCM7","MERTK","MMP14","MMP9","MTAP","MYO6","NOTCH2","NQO1","NRP1","PGD","PKM","PLAU","PRMT5","R…
D012816DMKR	Correlative	Signs and Symptoms	182	1672	130.408	1.05998e-06	1.13249e-05	["ENSG00000014216","ENSG00000036448","ENSG00000038427","ENSG00000044574","ENSG00000047457","ENSG00000050165","ENSG00000055955","ENSG00000066583","ENSG00000067182","ENSG00000067225","ENSG00000068366","ENSG00000069188","ENSG00000069329","ENSG00000069424","ENSG00000070182","ENSG00000070808","ENSG00000070831","ENSG00000071054","ENSG00000075239","ENSG00000076928","ENSG00000080824","ENSG00000081479","E…	["ACAT1","ACE","ACO1","ACSL1","ACSL4","ACTN3","ACTR1A","ADAM23","ADD1","AEBP1","AGT","AHCY","AK1","ALDOA","AMBP","ANG","APLP1","APOD","ARHGEF1","ATG7","ATP6V1A","ATP6V1B2","BAIAP2","BAX","BCAM","C7","CAMK2A","CAPN1","CAT","CBR1","CCL19","CCN2","CDC42","CHGB","CHI3L1","CISD2","COL6A1","CORO1A","CP","CST3","CTSS","CXCL13","CXCL16","CXCR4","CYBB","DKK3","DLL1 (ENSG00000198719)","DLST","DMBT1","DNAJB…
D009140NCOR	Negative	Musculoskeletal Diseases	42	246	19.1868	1.0952e-06	1.16692e-05	["ENSG00000067182","ENSG00000070018","ENSG00000074800","ENSG00000087088","ENSG00000096384","ENSG00000100030","ENSG00000100345","ENSG00000102882","ENSG00000104879","ENSG00000104918","ENSG00000105357","ENSG00000105851","ENSG00000108691","ENSG00000112062","ENSG00000112175","ENSG00000112769","ENSG00000120899","ENSG00000122707","ENSG00000125378","ENSG00000125845","ENSG00000130635","ENSG00000134339","E…	["ACAN","ADAMTS5","BAX","BMP1","BMP2","BMP4","BMP5","C1QC","CCL2","CKM","COL5A1","CSF1","CTSL","ENO1","EWSR1","EXTL1","EXTL2","GHRL","HSP90AB1","HSPA1B (ENSG00000204388)","IGF1R","LAMA4","LRP6 (ENSG00000070018)","MAPK1","MAPK14","MAPK3","MMP12","MYH14","MYH9","PIK3CG","PTK2B","RECK","RETN","S100A9","SAA2","SELP","TLR2","TLR4","TNFRSF11A","TNFRSF1A","TPST1","TYMS"]
D001161MMCH	Causal	Arteriosclerosis	29	142	11.0753	1.31134e-06	1.39339e-05	["ENSG00000007908","ENSG00000051523","ENSG00000067560","ENSG00000084674","ENSG00000101670","ENSG00000108691","ENSG00000118137","ENSG00000118523","ENSG00000118785","ENSG00000132703","ENSG00000137462","ENSG00000137745","ENSG00000142168","ENSG00000144381","ENSG00000146070","ENSG00000159640","ENSG00000161905","ENSG00000161921","ENSG00000172724","ENSG00000174175","ENSG00000175445","ENSG00000178726","E…	["ACE","ADIPOQ","ALOX15","APCS","APOA1","APOB","CCL19","CCL2","CCN2","CSF1","CXCL16","CYBA","F8","HSPD1","LIPG","LPL","MIF (ENSG00000240972)","MMP13","PLA2G7","PSMB8 (ENSG00000204264)","RHOA","SELE","SELP","SOD1","SPP1","TGM2","THBD","TLR2","TNFSF12"]
D001168TTGT	Preventative	Arthritis	22	91	7.09756	1.31506e-06	1.39353e-05	["ENSG00000007908","ENSG00000067182","ENSG00000100985","ENSG00000102882","ENSG00000103489","ENSG00000104365","ENSG00000108691","ENSG00000118113","ENSG00000120948","ENSG00000121966","ENSG00000137745","ENSG00000144381","ENSG00000148346","ENSG00000154736","ENSG00000162692","ENSG00000163823","ENSG00000164733","ENSG00000164761","ENSG00000165025","ENSG00000168610","ENSG00000172270","ENSG00000181092"]	["ADAMTS5","ADIPOQ","BSG","CCL2","CCR1","CTSB","CXCR4","HSPD1","IKBKB","LCN2","MAPK3","MMP13","MMP8","MMP9","SELE","STAT3","SYK","TARDBP","TNFRSF11B","TNFRSF1A","VCAM1","XYLT1 (ENSG00000103489)"]
D012516DMKR	Correlative	Osteosarcoma	77	571	44.5353	1.34819e-06	1.42476e-05	["ENSG00000000971","ENSG00000002834","ENSG00000012223","ENSG00000042493","ENSG00000055130","ENSG00000067225","ENSG00000067560","ENSG00000070182","ENSG00000072274","ENSG00000074800","ENSG00000079385","ENSG00000081479","ENSG00000082397","ENSG00000082701","ENSG00000084207","ENSG00000085733","ENSG00000087088","ENSG00000089280","ENSG00000092820","ENSG00000099810","ENSG00000100030","ENSG00000100097","E…	["ABCA13","ADGRL2","AXL","BAX","BCAM","BMP2","BMP6","CAPG","CCN3","CD34","CDKN1B","CEACAM1","CFH","CLEC5A","COL18A1","COPS5","CTTN (ENSG00000085733)","CUL1","CXCR4","DLL1 (ENSG00000198719)","ENO1","EPB41L3","ERBB4","EWSR1","EZR","FRAS1","FUS","GAS6","GDF15","GDF2","GSK3B","GSTP1","HCK","HINT1","IGF2R","KLB","LAMC1","LASP1","LGALS1","LGALS3BP","LRP2","LTF","MAPK1","MAPK14","MAPK3","MERTK","MMP9","…
D044882NCOR	Negative	Glucose Metabolism Disorders	45	274	21.3707	1.38304e-06	1.45763e-05	["ENSG00000007908","ENSG00000008018","ENSG00000010704","ENSG00000047457","ENSG00000051523","ENSG00000070018","ENSG00000070831","ENSG00000075340","ENSG00000079435","ENSG00000084674","ENSG00000104365","ENSG00000104812","ENSG00000104918","ENSG00000106366","ENSG00000110243","ENSG00000117594","ENSG00000118137","ENSG00000129003","ENSG00000130164","ENSG00000130175","ENSG00000130513","ENSG00000134250","E…	["ACE","ADD2","ADIPOQ","AGT","APOA1","APOA5","APOB","APOC2","CDC42","CP","CYBA","GC","GDF15","GHRL","GRK2","GYS1","HFE","HSD11B1","IGF1R","IKBKB","INSR","LDLR","LIPE","LMNA","LPL","LRP6 (ENSG00000070018)","LST1 (ENSG00000204482)","NOTCH2","NPPA","PARP1","PFKL","PRKCSH","PSMB1 (ENSG00000008018)","PSMB8 (ENSG00000204264)","PSMB9 (ENSG00000240065)","PTPN1","RAB4A","RBP4","RETN","S100A8","SELE","SERP…
D020765DMKR	Correlative	Intracranial Arterial Diseases	18	65	5.06969	1.45846e-06	1.53296e-05	["ENSG00000084674","ENSG00000100299","ENSG00000101384","ENSG00000101439","ENSG00000106366","ENSG00000108691","ENSG00000118137","ENSG00000118777","ENSG00000130164","ENSG00000132703","ENSG00000152583","ENSG00000162692","ENSG00000165025","ENSG00000168542","ENSG00000169174","ENSG00000171867","ENSG00000181092","ENSG00000197405"]	["ABCG2","ADIPOQ","APCS","APOA1","APOB","ARSA","C5AR1","CCL2","COL3A1","CST3","JAG1","LDLR","PCSK9","PRNP","SERPINE1","SPARCL1","SYK","VCAM1"]
D000544NCOR	Negative	Alzheimer Disease	42	249	19.4208	1.51945e-06	1.58848e-05	["ENSG00000004939","ENSG00000007908","ENSG00000010704","ENSG00000010810","ENSG00000047457","ENSG00000081479","ENSG00000082701","ENSG00000084674","ENSG00000095970","ENSG00000100299","ENSG00000100604","ENSG00000101439","ENSG00000102882","ENSG00000104687","ENSG00000110799","ENSG00000111276","ENSG00000117450","ENSG00000117984","ENSG00000118137","ENSG00000119689","ENSG00000121691","ENSG00000122729","E…	["ACE","ACO1","AGO2","APOA1","APOB","APOC2","ARSA","CAT","CD14","CDKN1B","CHGA (ENSG00000100604)","CP","CST3","CTSD","DLST","EEF2","FYN","GSK3B","GSR","HFE","IGF1R","LDLR","LPL","LRP2","MAPK3","NGF","NOTCH4 (ENSG00000204301)","PLA2G7","PRDX1","PRNP","PSMB9 (ENSG00000240065)","PTPN1","S100A8","S100A9","SELE","SHBG","SLC4A1","SOD1","THBD","TREM2","VLDLR","VWF"]
D024801NCOR	Negative	Tauopathies	42	249	19.4208	1.51945e-06	1.58848e-05	["ENSG00000004939","ENSG00000007908","ENSG00000010704","ENSG00000010810","ENSG00000047457","ENSG00000081479","ENSG00000082701","ENSG00000084674","ENSG00000095970","ENSG00000100299","ENSG00000100604","ENSG00000101439","ENSG00000102882","ENSG00000104687","ENSG00000110799","ENSG00000111276","ENSG00000117450","ENSG00000117984","ENSG00000118137","ENSG00000119689","ENSG00000121691","ENSG00000122729","E…	["ACE","ACO1","AGO2","APOA1","APOB","APOC2","ARSA","CAT","CD14","CDKN1B","CHGA (ENSG00000100604)","CP","CST3","CTSD","DLST","EEF2","FYN","GSK3B","GSR","HFE","IGF1R","LDLR","LPL","LRP2","MAPK3","NGF","NOTCH4 (ENSG00000204301)","PLA2G7","PRDX1","PRNP","PSMB9 (ENSG00000240065)","PTPN1","S100A8","S100A9","SELE","SHBG","SLC4A1","SOD1","THBD","TREM2","VLDLR","VWF"]
D020388DMKR	Correlative	Muscular Dystrophy, Duchenne	24	106	8.26749	1.56849e-06	1.63535e-05	["ENSG00000035403","ENSG00000069702","ENSG00000101384","ENSG00000102024","ENSG00000113083","ENSG00000120708","ENSG00000130595","ENSG00000130635","ENSG00000131473","ENSG00000141556","ENSG00000142156","ENSG00000142173","ENSG00000143799","ENSG00000145824","ENSG00000148484","ENSG00000158270","ENSG00000163191","ENSG00000163359","ENSG00000168056","ENSG00000168487","ENSG00000168542","ENSG00000173546","E…	["ACLY","BMP1","COL3A1","COL5A1","COL6A1","COL6A2","COL6A3","COLEC12","CSPG4","CXCL14","IFI30","JAG1","LAMA2","LOX","LTBP3","PARP1","PLS3","RSU1","S100A11","TBCD (ENSG00000141556)","TGFBI","TGFBR3","TNNT3 (ENSG00000130595)","VCL"]
D007238DMKR	Correlative	Infarction	36	199	15.521	1.58603e-06	1.64922e-05	["ENSG00000023909","ENSG00000051523","ENSG00000084674","ENSG00000087274","ENSG00000088926","ENSG00000100031","ENSG00000100985","ENSG00000101384","ENSG00000101670","ENSG00000106366","ENSG00000108691","ENSG00000110243","ENSG00000110799","ENSG00000112936","ENSG00000113296","ENSG00000118137","ENSG00000133048","ENSG00000134259","ENSG00000135744","ENSG00000146070","ENSG00000157017","ENSG00000161921","E…	["ADD1","ADIPOQ","AGT","ANGPTL4","APOA1","APOA5","APOB","APOD","BSG","C7","CCL2","CD14","CHI3L1","CXCL16","CYBA","CYBB","DNASE1","F11","GCLM","GGT1","GHRL","JAG1","LIPG","LPL","MIF (ENSG00000240972)","MMP9","NGF","NPPA","PCSK9","PLA2G7","PTX3","SELP","SERPINE1","THBD","THBS4","VWF"]
D000745DMKR	Correlative	Anemia, Hemolytic, Congenital	40	233	18.1729	1.70266e-06	1.76577e-05	["ENSG00000004939","ENSG00000007908","ENSG00000010704","ENSG00000012223","ENSG00000029534","ENSG00000069702","ENSG00000070182","ENSG00000072274","ENSG00000100345","ENSG00000101310","ENSG00000102755","ENSG00000106366","ENSG00000108691","ENSG00000110799","ENSG00000111669","ENSG00000111679","ENSG00000112077","ENSG00000112893","ENSG00000121691","ENSG00000130513","ENSG00000131100","ENSG00000132334","E…	["ALDOA","ANK1","ATP6V1E1","BCAM","BMP6","BSG","C1QB","CAT","CCL2","CD163","CSF1","EPB42","FLT1","GDF15","GRHPR","HFE","IGF1R","ITGAM","KLK1","LTF","MAN2A1","MYH9","PTPN6","PTPRE","RHAG","SEC23B","SELE","SELP","SERPINE1","SLC4A1","SOD1","SPTA1","SPTB","SYK","TFRC","TGFBR3","TNFRSF11B","TPI1","VCAM1","VWF"]
D003072DMKR	Correlative	Cognition Disorders	86	664	51.7888	1.76705e-06	1.82527e-05	["ENSG00000014216","ENSG00000036448","ENSG00000038427","ENSG00000044574","ENSG00000047457","ENSG00000050165","ENSG00000055955","ENSG00000066583","ENSG00000067182","ENSG00000067225","ENSG00000069424","ENSG00000070808","ENSG00000074800","ENSG00000075239","ENSG00000076928","ENSG00000080824","ENSG00000082701","ENSG00000087088","ENSG00000087274","ENSG00000087470","ENSG00000089199","ENSG00000089597","E…	["ACAT1","ACTN3","ADD1","AEBP1","AHCY","AK1","APCS","ARHGEF1","ATG7","ATP6V1A","ATP6V1B2","BAIAP2","BAX","C7","CAMK2A","CAPN1","CCL2","CD14","CHGB","CHI3L1","CP","DKK3","DNM1L","EEF1A1","ENO1","EPHB2","FAM3C","FGG","FIS1","FLRT2","FTH1","GANAB","GHRL","GSK3B","HINT1","HNRNPU","HSP90AA1","HSP90B1","HSPA5","IKBKB","ISOC1","ITGAM","ITIH4","KCNAB2","LAMB1","LDLR","LIFR","LPL","MAP2K6","MBNL2","MBTPS1…
D001157MMCH	Causal	Arterial Occlusive Diseases	29	144	11.2313	1.76941e-06	1.82527e-05	["ENSG00000007908","ENSG00000051523","ENSG00000067560","ENSG00000084674","ENSG00000101670","ENSG00000108691","ENSG00000118137","ENSG00000118523","ENSG00000118785","ENSG00000132703","ENSG00000137462","ENSG00000137745","ENSG00000142168","ENSG00000144381","ENSG00000146070","ENSG00000159640","ENSG00000161905","ENSG00000161921","ENSG00000172724","ENSG00000174175","ENSG00000175445","ENSG00000178726","E…	["ACE","ADIPOQ","ALOX15","APCS","APOA1","APOB","CCL19","CCL2","CCN2","CSF1","CXCL16","CYBA","F8","HSPD1","LIPG","LPL","MIF (ENSG00000240972)","MMP13","PLA2G7","PSMB8 (ENSG00000204264)","RHOA","SELE","SELP","SOD1","SPP1","TGM2","THBD","TLR2","TNFSF12"]
D007592TTGT	Preventative	Joint Diseases	22	93	7.25355	1.94696e-06	2.00311e-05	["ENSG00000007908","ENSG00000067182","ENSG00000100985","ENSG00000102882","ENSG00000103489","ENSG00000104365","ENSG00000108691","ENSG00000118113","ENSG00000120948","ENSG00000121966","ENSG00000137745","ENSG00000144381","ENSG00000148346","ENSG00000154736","ENSG00000162692","ENSG00000163823","ENSG00000164733","ENSG00000164761","ENSG00000165025","ENSG00000168610","ENSG00000172270","ENSG00000181092"]	["ADAMTS5","ADIPOQ","BSG","CCL2","CCR1","CTSB","CXCR4","HSPD1","IKBKB","LCN2","MAPK3","MMP13","MMP8","MMP9","SELE","STAT3","SYK","TARDBP","TNFRSF11B","TNFRSF1A","VCAM1","XYLT1 (ENSG00000103489)"]
D014777MMCH	Causal	Virus Diseases	67	480	37.4377	2.00215e-06	2.05445e-05	["ENSG00000000971","ENSG00000004059","ENSG00000010704","ENSG00000010810","ENSG00000014257","ENSG00000049249","ENSG00000067182","ENSG00000067225","ENSG00000069329","ENSG00000070756","ENSG00000070831","ENSG00000071553","ENSG00000073008","ENSG00000079805","ENSG00000087088","ENSG00000092820","ENSG00000100030","ENSG00000100097","ENSG00000100804","ENSG00000101336","ENSG00000101558","ENSG00000102882","E…	["ACP3","ADIPOQ","AGO2","ARF5","ATP6AP1","ATP6V1A","BAX","BST2","C5AR1","CCL19","CCL2","CCR1","CD34","CD55","CDC42","CFH","CHI3L1","CTSB","CTSL","CXADR","CXCL13","CXCR2","CXCR4","DDB1","DDX5","DNM2","EEF1A1","EIF3M","EIF4G1","EZR","FGL2","FYN","GDF15","HCK","HDLBP","HFE","HNRNPK","HSP90B1","HSPA4","IGF1R","IKBKB","ITGAM","LGALS1","LGALS3BP","MAPK1","MAPK3","MBTPS1","NRBP1","PABPC1","PKM","PODXL2"…
D006984DMKR	Correlative	Hypertrophy	36	201	15.677	2.0229e-06	2.07028e-05	["ENSG00000010704","ENSG00000035403","ENSG00000066027","ENSG00000082701","ENSG00000086967","ENSG00000087088","ENSG00000087470","ENSG00000100985","ENSG00000101439","ENSG00000101916","ENSG00000102265","ENSG00000103489","ENSG00000109971","ENSG00000118113","ENSG00000131100","ENSG00000133392","ENSG00000136869","ENSG00000140416","ENSG00000143537","ENSG00000145244","ENSG00000149591","ENSG00000154639","E…	["ADAM15","ATP6V1E1","BAX","COL3A1","CORIN","CST3","CXADR","DNASE1","DNM1L","FKRP","GRK2","GSK3B","HFE","HSPA8","LDLRAD3","LMNA","LPL","MMP14","MMP8","MMP9","MYBPC2","MYH11 (ENSG00000133392)","NPPA","PCBP1","PPP2R5A","SELP","TAGLN","TGM2","TIMP1","TLR4","TLR8","TNFRSF11B","TPM1","TTN","VCL","XYLT1 (ENSG00000103489)"]
D020271DMKR	Correlative	Heredodegenerative Disorders, Nervous System	127	1090	85.0148	2.03892e-06	2.08119e-05	["ENSG00000005471","ENSG00000014216","ENSG00000036448","ENSG00000038427","ENSG00000044574","ENSG00000047457","ENSG00000050165","ENSG00000055955","ENSG00000063601","ENSG00000066583","ENSG00000067182","ENSG00000067225","ENSG00000068366","ENSG00000069424","ENSG00000070808","ENSG00000072274","ENSG00000073008","ENSG00000075239","ENSG00000076928","ENSG00000079805","ENSG00000080824","ENSG00000086758","E…	["ABCB4","ACAT1","ACP1","ACSL1","ACSL4","ACTN3","ADD1","AEBP1","AHCY","AK1","APOC2","ARHGEF1","ARSA","ATG7","ATP6V1A","ATP6V1B2","ATP7B","BAIAP2","BAX","C7","CAMK2A","CAPN1","CCL2","CHGB","CHI3L1","CISD2","CP","CYBB","DKK3","DNAJB6","DNM1L","DNM2","DPY30","EIF2S1","ENPP2","EPHB2","ERAP1","ESD","FAM3C","FGG","FIS1","FLOT2","FLRT2","FTH1","FUS","GARS1","GHRL","GK","GOLM1","HINT1","HNRNPU","HPRT1","…
D003920TTGT	Preventative	Diabetes Mellitus	19	73	5.69365	2.09846e-06	2.13636e-05	["ENSG00000100985","ENSG00000102265","ENSG00000104812","ENSG00000106366","ENSG00000110090","ENSG00000110799","ENSG00000117594","ENSG00000122218","ENSG00000132386","ENSG00000132703","ENSG00000135744","ENSG00000138207","ENSG00000140105","ENSG00000144381","ENSG00000158125","ENSG00000159640","ENSG00000171105","ENSG00000177731","ENSG00000181092"]	["ACE","ADIPOQ","AGT","APCS","COPA","CPT1A","FLII (ENSG00000177731)","GYS1","HSD11B1","HSPD1","INSR","MMP9","RBP4","SERPINE1","SERPINF1 (ENSG00000132386)","TIMP1","VWF","WARS1","XDH"]
D052776TTGT	Preventative	Female Urogenital Diseases	72	529	41.2595	2.12834e-06	2.16113e-05	["ENSG00000000938","ENSG00000001617","ENSG00000009335","ENSG00000012223","ENSG00000038427","ENSG00000044574","ENSG00000050165","ENSG00000055130","ENSG00000066044","ENSG00000074800","ENSG00000075618","ENSG00000079385","ENSG00000082397","ENSG00000082701","ENSG00000082898","ENSG00000087088","ENSG00000099250","ENSG00000099942","ENSG00000100097","ENSG00000100462","ENSG00000100985","ENSG00000101443","E…	["ACE","ADSL","ALDH1A1","ALOX15","AMBP","ATG7","ATP7B","AXL","BAX","BMPR2","BSG","BST2","CA2","CEACAM1","COPS5","CRKL","CSF1","CUL1","CXADR","CXCR2","DKK3","DPY30","ELAVL1","ENO1","EPB41L3","ERAP1","FASN","FGR","FLOT2","FLT1","FSCN1","GOLM1","GSK3B","HSPA5","IGF1R","IL10RA","ISYNA1","KPNB1","LGALS1","LOX","LTF","MAP2K1","MAPK3","MCM7","MMP9","MYO6","NAPRT (ENSG00000147813)","NRP1","PLAU","PRMT5",…
D005261TTGT	Preventative	Female Urogenital Diseases and Pregnancy Complications	72	531	41.4154	2.44464e-06	2.47584e-05	["ENSG00000000938","ENSG00000001617","ENSG00000009335","ENSG00000012223","ENSG00000038427","ENSG00000044574","ENSG00000050165","ENSG00000055130","ENSG00000066044","ENSG00000074800","ENSG00000075618","ENSG00000079385","ENSG00000082397","ENSG00000082701","ENSG00000082898","ENSG00000087088","ENSG00000099250","ENSG00000099942","ENSG00000100097","ENSG00000100462","ENSG00000100985","ENSG00000101443","E…	["ACE","ADSL","ALDH1A1","ALOX15","AMBP","ATG7","ATP7B","AXL","BAX","BMPR2","BSG","BST2","CA2","CEACAM1","COPS5","CRKL","CSF1","CUL1","CXADR","CXCR2","DKK3","DPY30","ELAVL1","ENO1","EPB41L3","ERAP1","FASN","FGR","FLOT2","FLT1","FSCN1","GOLM1","GSK3B","HSPA5","IGF1R","IL10RA","ISYNA1","KPNB1","LGALS1","LOX","LTF","MAP2K1","MAPK3","MCM7","MMP9","MYO6","NAPRT (ENSG00000147813)","NRP1","PLAU","PRMT5",…
D007945DMKR	Correlative	Leukemia, Lymphoid	124	1063	82.9089	2.56641e-06	2.5924e-05	["ENSG00000007908","ENSG00000010671","ENSG00000010810","ENSG00000012223","ENSG00000044574","ENSG00000049249","ENSG00000067182","ENSG00000067560","ENSG00000070018","ENSG00000070669","ENSG00000071553","ENSG00000073008","ENSG00000074800","ENSG00000075539","ENSG00000079805","ENSG00000082701","ENSG00000082898","ENSG00000084207","ENSG00000084674","ENSG00000085377","ENSG00000085733","ENSG00000085832","E…	["ABCC3","ABCG2","ACE","ACY3","ADD3","ANPEP","APAF1","APOB","ASNS","ATIC","ATP6AP1","BAX","BMP6","BTK","CA2","CAT","CBR1","CCL2","CCN2","CD14","CD180","CD244","CD300LF","CDKN1B","COL6A2","CRLF2","CST3","CTBP1","CTPS1","CTTN (ENSG00000085733)","CXCL13","CXCR4","DDB1","DHX15","DHX9","DNM2","ENO1","EPS15","F11","FRYL","FYN","GDA","GSK3B","GSTP1","HPRT1","HSPA5","HSPA8","HSPB1","HUWE1","IGF1R","IGFBP…
D019048DMKR	Correlative	Prostatic Intraepithelial Neoplasia	35	195	15.2091	2.65772e-06	2.67768e-05	["ENSG00000014257","ENSG00000080824","ENSG00000084207","ENSG00000087088","ENSG00000100030","ENSG00000100462","ENSG00000102755","ENSG00000102882","ENSG00000104365","ENSG00000108984","ENSG00000110958","ENSG00000111276","ENSG00000112175","ENSG00000115457","ENSG00000121691","ENSG00000123908","ENSG00000125845","ENSG00000130513","ENSG00000132646","ENSG00000136960","ENSG00000140443","ENSG00000142168","E…	["ACP3","AGO2","ALDH1A1","APOD","BAX","BMP2","BMP5","CAT","CD55","CDKN1B","DSPP","ENPP2","EPOR","FLT1","GDF15","GSTP1","HSP90AA1","IGF1R","IGFBP2","IKBKB","MAP2K6","MAPK1","MAPK3","MMP14","PCNA","PRMT5","PSCA","PTGES3","PTX3","S100A11","S100A8","S100A9","SLC43A1","SOD1","STAT3"]
D030342MMCH	Causal	Genetic Diseases, Inborn	150	1344	104.826	2.74918e-06	2.76268e-05	["ENSG00000004939","ENSG00000005471","ENSG00000010704","ENSG00000035403","ENSG00000051523","ENSG00000058085","ENSG00000064601","ENSG00000067182","ENSG00000067225","ENSG00000067560","ENSG00000068366","ENSG00000068724","ENSG00000068976","ENSG00000070182","ENSG00000070831","ENSG00000072778","ENSG00000074695","ENSG00000075239","ENSG00000079805","ENSG00000084674","ENSG00000087470","ENSG00000088836","E…	["AARS1","ABCB4","ACADVL","ACAT1","ACOX1","ACSL4","ADSL","AGL","AHCY","ALDH16A1","APOA1","APOA5","APOB","APOC2","ARG1","ARSA","ASL","ATIC","ATP6V1E1","ATP7B","BCAM","CA2","CAT","CDC42","CISD2","COL18A1","COL3A1","COL5A1","COL6A1","COL6A2","COL6A3","COL6A6","COPS2","CPT1A","CRTAP","CST3","CTSA","CTSC","CTSD","CYBA","CYBB","DDB1","DNAJB6","DNASE1","DNM1L","DNM2","EFEMP1","ELOB","EPB42","EZR","F11",…
D000291MMCH	Causal	Adnexal Diseases	68	496	38.6856	3.17526e-06	3.17445e-05	["ENSG00000000938","ENSG00000001617","ENSG00000002834","ENSG00000005249","ENSG00000010810","ENSG00000049239","ENSG00000069702","ENSG00000080824","ENSG00000082898","ENSG00000085733","ENSG00000099942","ENSG00000100030","ENSG00000100462","ENSG00000100600","ENSG00000100985","ENSG00000101384","ENSG00000101439","ENSG00000102144","ENSG00000103257","ENSG00000106366","ENSG00000106615","ENSG00000106927","E…	["ADAM15","ADIPOQ","ADSL","ALDH1A1","AMBP","ANGPTL2","APAF1","APOA1","BMP4","BSG","CBR1","CCL2","COL18A1","COPS5","CRKL","CSF1","CST3","CTSB","CTSL","CTTN (ENSG00000085733)","CXCR2","CXCR4","DPY30","EPOR","FGR","FYN","GDF15","GHRL","H6PD","HSP90AA1","INSR","ITGA5","JAG1","LASP1","LGMN","LOX","MAP2K1","MAPK1","MMP9","NAPRT (ENSG00000147813)","OTUB1","PAK2","PGK1","PLAU","PRDX6","PRKAR2B (ENSG00000…
D010049MMCH	Causal	Ovarian Diseases	68	496	38.6856	3.17526e-06	3.17445e-05	["ENSG00000000938","ENSG00000001617","ENSG00000002834","ENSG00000005249","ENSG00000010810","ENSG00000049239","ENSG00000069702","ENSG00000080824","ENSG00000082898","ENSG00000085733","ENSG00000099942","ENSG00000100030","ENSG00000100462","ENSG00000100600","ENSG00000100985","ENSG00000101384","ENSG00000101439","ENSG00000102144","ENSG00000103257","ENSG00000106366","ENSG00000106615","ENSG00000106927","E…	["ADAM15","ADIPOQ","ADSL","ALDH1A1","AMBP","ANGPTL2","APAF1","APOA1","BMP4","BSG","CBR1","CCL2","COL18A1","COPS5","CRKL","CSF1","CST3","CTSB","CTSL","CTTN (ENSG00000085733)","CXCR2","CXCR4","DPY30","EPOR","FGR","FYN","GDF15","GHRL","H6PD","HSP90AA1","INSR","ITGA5","JAG1","LASP1","LGMN","LOX","MAP2K1","MAPK1","MMP9","NAPRT (ENSG00000147813)","OTUB1","PAK2","PGK1","PLAU","PRDX6","PRKAR2B (ENSG00000…
D001523MMCH	Causal	Mental Disorders	80	615	47.967	3.46447e-06	3.45469e-05	["ENSG00000005249","ENSG00000010810","ENSG00000014216","ENSG00000044574","ENSG00000047457","ENSG00000067182","ENSG00000068366","ENSG00000071553","ENSG00000072518","ENSG00000073969","ENSG00000079805","ENSG00000082701","ENSG00000087470","ENSG00000089199","ENSG00000089280","ENSG00000100519","ENSG00000100600","ENSG00000101439","ENSG00000101558","ENSG00000102144","ENSG00000103266","ENSG00000104267","E…	["ACOX1","ACSL4","ADSL","AGRN","APLP1","ATP6AP1","BMP6","BSG","C4BPA","CA2","CAPN1","CCL2","CD14","CHGB","COL6A1","CP","CST3","CTSD","CXCR4","CYBB","DCTN1","DLST","DNASE1","DNM1L","DNM2","EIF2S1","EIF4A1","ENPP2","ERBB4","FKRP","FRAS1","FTH1","FUS","FYN","GART (ENSG00000159131)","GHRL","GLRX","GSK3A","GSK3B","HPRT1","HSPA5","HSPD1","IMPA1","INSR","ITM2B","JUP","LGMN","LINGO1","LPL","MAP2K6","MAPK…
D016403DMKR	Correlative	Lymphoma, Large B-Cell, Diffuse	60	421	32.836	3.52032e-06	3.50142e-05	["ENSG00000014257","ENSG00000044574","ENSG00000049249","ENSG00000051523","ENSG00000076928","ENSG00000080824","ENSG00000082701","ENSG00000082898","ENSG00000084207","ENSG00000087088","ENSG00000088827","ENSG00000099810","ENSG00000100030","ENSG00000101916","ENSG00000102755","ENSG00000102882","ENSG00000106211","ENSG00000111276","ENSG00000111679","ENSG00000113594","ENSG00000115085","ENSG00000115415","E…	["ABCG2","ACP3","ADGRL2","ARHGEF1","ATIC","BAX","BMP6","CAT","CCR1","CD14","CDKN1B","CHI3L1","CLTC","COL3A1","CTSD","CTSL","CXCR4","CYBA","DYNC1H1","EIF4A1","FBLN5","FBN1","FLT1","GSK3B","GSTP1","HSP90AA1","HSPA4","HSPA5","HSPB1","ITGAX","LIFR","LMNA","MAPK1","MAPK3","MTAP","NPM1","PARP1","PLAU","PTPN1","PTPN6","PTPRO","RYR1","SIGLEC1","SLC16A1 (ENSG00000155380)","SPN","SPP1","STAT1","STAT3","SYK…
D012216NCOR	Negative	Rheumatic Diseases	28	141	10.9973	3.53992e-06	3.51192e-05	["ENSG00000067182","ENSG00000070018","ENSG00000074800","ENSG00000087088","ENSG00000096384","ENSG00000100030","ENSG00000100345","ENSG00000102882","ENSG00000104918","ENSG00000105851","ENSG00000108691","ENSG00000112062","ENSG00000112175","ENSG00000120899","ENSG00000122707","ENSG00000125378","ENSG00000134339","ENSG00000135047","ENSG00000136869","ENSG00000137462","ENSG00000154736","ENSG00000157766","E…	["ACAN","ADAMTS5","BAX","BMP4","BMP5","C1QC","CCL2","CTSL","ENO1","HSP90AB1","HSPA1B (ENSG00000204388)","LRP6 (ENSG00000070018)","MAPK1","MAPK14","MAPK3","MYH9","PIK3CG","PTK2B","RECK","RETN","S100A9","SAA2","SELP","TLR2","TLR4","TNFRSF1A","TPST1","TYMS"]
D009358NCOR	Negative	Congenital, Hereditary, and Neonatal Diseases and Abnormalities	65	469	36.5797	3.63009e-06	3.59222e-05	["ENSG00000001084","ENSG00000004939","ENSG00000010704","ENSG00000010810","ENSG00000014216","ENSG00000021852","ENSG00000058085","ENSG00000079435","ENSG00000081479","ENSG00000084674","ENSG00000100299","ENSG00000100600","ENSG00000101336","ENSG00000103257","ENSG00000104879","ENSG00000105357","ENSG00000110799","ENSG00000112769","ENSG00000112936","ENSG00000115380","ENSG00000116701","ENSG00000117450","E…	["ACAN","ACE","ACP1","APOB","ARSA","BMP2","C4BPA","C7","C8A","C8B","CAPN1","CBR1","CD14","CD55","CKM","COL3A1","COL5A1","CSF1","CTSL","CXADR","CYBB","DDB1","EFEMP1","EXTL1","EXTL2","FGA","FGG","FTH1","FYN","GART (ENSG00000159131)","GCLC","GHRL","GM2A","HCK","HFE","HPRT1","IGF1R","ITGAM","ITM2B","LAMA4","LAMC2","LDLR","LGMN","LIPE","LPL","LRP2","MYH14","NCF2","NGF","NQO1","PRDX1","PRNP","SHBG","SH…
D013274TTGT	Preventative	Stomach Neoplasms	44	276	21.5267	4.04912e-06	3.99671e-05	["ENSG00000067225","ENSG00000067560","ENSG00000070831","ENSG00000074800","ENSG00000099942","ENSG00000100462","ENSG00000103266","ENSG00000104760","ENSG00000106624","ENSG00000108424","ENSG00000111799","ENSG00000118777","ENSG00000118785","ENSG00000119314","ENSG00000121022","ENSG00000121966","ENSG00000125378","ENSG00000125753","ENSG00000127324","ENSG00000136859","ENSG00000140092","ENSG00000140443","E…	["ABCG2","AEBP1","ALOX15","ANGPTL2","ANGPTL4","BMP4","BSG","CD55","CDC42","CISD2","CLEC5A","COL12A1","COPS5","CRKL","CTBP2","CXCR4","EIF4E","ENO1","ERBB4","FBLN5","FGL1","GKN2","HSPA13","IGF1R","IQGAP1","KPNB1","LCN2","MCM7","MIF (ENSG00000240972)","PKM","PRMT5","PRNP","PTBP3","RHOA","RRM1","SEMA6B","SPHK1","SPP1","STIM1","STIP1","STUB1","TSPAN8","TYMS","VASP"]
D012142NCOR	Negative	Respiratory Tract Neoplasms	24	112	8.73546	4.39997e-06	4.33202e-05	["ENSG00000029559","ENSG00000041357","ENSG00000049249","ENSG00000079385","ENSG00000084207","ENSG00000087088","ENSG00000100604","ENSG00000102755","ENSG00000119318","ENSG00000120868","ENSG00000122707","ENSG00000134001","ENSG00000134193","ENSG00000135047","ENSG00000151247","ENSG00000156006","ENSG00000159640","ENSG00000165704","ENSG00000166825","ENSG00000168878","ENSG00000181019","ENSG00000182944","E…	["ACE","ANPEP","APAF1","BAG6 (ENSG00000204463)","BAX","CEACAM1","CHGA (ENSG00000100604)","CTSL","DMBT1","EIF2S1","EIF4E","EWSR1","FLT1","GSTP1","HPRT1","IBSP","NAT2","NQO1","PSMA4","RAD23B","RECK","REG4","SFTPB","TNFRSF9"]
D013272TTGT	Preventative	Stomach Diseases	44	277	21.6047	4.4596e-06	4.37964e-05	["ENSG00000067225","ENSG00000067560","ENSG00000070831","ENSG00000074800","ENSG00000099942","ENSG00000100462","ENSG00000103266","ENSG00000104760","ENSG00000106624","ENSG00000108424","ENSG00000111799","ENSG00000118777","ENSG00000118785","ENSG00000119314","ENSG00000121022","ENSG00000121966","ENSG00000125378","ENSG00000125753","ENSG00000127324","ENSG00000136859","ENSG00000140092","ENSG00000140443","E…	["ABCG2","AEBP1","ALOX15","ANGPTL2","ANGPTL4","BMP4","BSG","CD55","CDC42","CISD2","CLEC5A","COL12A1","COPS5","CRKL","CTBP2","CXCR4","EIF4E","ENO1","ERBB4","FBLN5","FGL1","GKN2","HSPA13","IGF1R","IQGAP1","KPNB1","LCN2","MCM7","MIF (ENSG00000240972)","PKM","PRMT5","PRNP","PTBP3","RHOA","RRM1","SEMA6B","SPHK1","SPP1","STIM1","STIP1","STUB1","TSPAN8","TYMS","VASP"]
D010003MMCH	Causal	Osteoarthritis	18	70	5.45966	4.67187e-06	4.57655e-05	["ENSG00000102755","ENSG00000104365","ENSG00000106538","ENSG00000108691","ENSG00000112062","ENSG00000118523","ENSG00000120948","ENSG00000122707","ENSG00000126934","ENSG00000137745","ENSG00000143537","ENSG00000146072","ENSG00000149541","ENSG00000156234","ENSG00000161638","ENSG00000169032","ENSG00000196396","ENSG00000262655"]	["ADAM15","B3GAT3","CCL2","CCN2","CXCL13","FLT1","IKBKB","ITGA5","MAP2K1","MAP2K2","MAPK14","MMP13","PTPN1","RARRES2","RECK","SPON1","TARDBP","TNFRSF21"]
D052439MMCH	Causal	Lipid Metabolism Disorders	22	98	7.64353	4.90986e-06	4.7976e-05	["ENSG00000067560","ENSG00000070831","ENSG00000072778","ENSG00000084674","ENSG00000100299","ENSG00000102393","ENSG00000108691","ENSG00000110090","ENSG00000110243","ENSG00000117984","ENSG00000118137","ENSG00000119655","ENSG00000130164","ENSG00000160789","ENSG00000165168","ENSG00000169174","ENSG00000175445","ENSG00000177105","ENSG00000181092","ENSG00000196743","ENSG00000197746","ENSG00000234906"]	["ACADVL","ADIPOQ","APOA1","APOA5","APOB","APOC2","ARSA","CCL2","CDC42","CPT1A","CTSD","CYBB","GLA","GM2A","LDLR","LMNA","LPL","NPC2","PCSK9","PSAP","RHOA","RHOG"]
D040181DMKR	Correlative	Genetic Diseases, X-Linked	61	435	33.9279	4.95403e-06	4.82863e-05	["ENSG00000035403","ENSG00000051523","ENSG00000068366","ENSG00000069702","ENSG00000086758","ENSG00000101384","ENSG00000102024","ENSG00000102393","ENSG00000102879","ENSG00000104267","ENSG00000105993","ENSG00000106211","ENSG00000111530","ENSG00000113083","ENSG00000116701","ENSG00000116977","ENSG00000120708","ENSG00000130595","ENSG00000130635","ENSG00000131473","ENSG00000132646","ENSG00000134001","E…	["ACLY","ACSL1","ACSL4","BMP1","CA2","CA3","CAND1","CCR1","CD14","CD180","COL3A1","COL5A1","COL6A1","COL6A2","COL6A3","COLEC12","CORO1A","CSPG4","CXCL14","CYBA","CYBB","DNAJB6","EIF2S1","ENPP2","ERAP1","GK","GLA","GRHPR","HPRT1","HSPA4","HSPB1","HUWE1","IFI30","ITGAX","JAG1","LAMA2","LGALS8","LMNA","LOX","LTBP3","NAPRT (ENSG00000147813)","NCF2","PARP1","PCNA","PLS3","PTPRN2 (ENSG00000155093)","RE…
D008171NCOR	Negative	Lung Diseases	34	192	14.9751	5.00215e-06	4.86335e-05	["ENSG00000007908","ENSG00000019169","ENSG00000029559","ENSG00000041357","ENSG00000049249","ENSG00000079385","ENSG00000084207","ENSG00000087088","ENSG00000100604","ENSG00000100985","ENSG00000102755","ENSG00000108691","ENSG00000117984","ENSG00000119318","ENSG00000120868","ENSG00000121966","ENSG00000122223","ENSG00000122707","ENSG00000129214","ENSG00000134001","ENSG00000134193","ENSG00000135047","E…	["ACE","ANPEP","APAF1","BAG6 (ENSG00000204463)","BAX","CCL2","CD14","CD244","CEACAM1","CHGA (ENSG00000100604)","CTSD","CTSL","CXCR4","CYBB","DMBT1","EIF2S1","EIF4E","FLT1","GSTP1","HPRT1","IBSP","LCN2","MARCO","MMP9","NAT2","NQO1","PSMA4","RAD23B","RECK","REG4","SELE","SFTPB","SHBG","TNFRSF9"]
D007960DMKR	Correlative	Leukocyte Disorders	32	176	13.7272	5.32143e-06	5.16086e-05	["ENSG00000007908","ENSG00000049249","ENSG00000051523","ENSG00000102265","ENSG00000102879","ENSG00000104267","ENSG00000116701","ENSG00000118785","ENSG00000122223","ENSG00000134028","ENSG00000134061","ENSG00000136631","ENSG00000137106","ENSG00000140678","ENSG00000142156","ENSG00000142173","ENSG00000143546","ENSG00000157227","ENSG00000161905","ENSG00000163220","ENSG00000163823","ENSG00000165168","E…	["ADAMDEC1","ALOX15","CA2","CCR1","CD14","CD163","CD180","CD244","CLEC7A","COL14A1","COL6A1","COL6A2","CORO1A","CSF1","CYBA","CYBB","GRHPR","ITGAX","MMP12","MMP14","NCF2","PRG2","S100A8","S100A9","SELE","SELP","SPN","SPP1","STAT3","TIMP1","TNFRSF9","VPS45"]
D058729DMKR	Correlative	Peripheral Arterial Disease	39	236	18.4069	5.91779e-06	5.72495e-05	["ENSG00000000971","ENSG00000038945","ENSG00000042493","ENSG00000064601","ENSG00000071054","ENSG00000100100","ENSG00000100979","ENSG00000101336","ENSG00000102572","ENSG00000106588","ENSG00000109861","ENSG00000110002","ENSG00000111530","ENSG00000113387","ENSG00000118785","ENSG00000121966","ENSG00000124731","ENSG00000127083","ENSG00000136167","ENSG00000139793","ENSG00000142156","ENSG00000143977","E…	["C5AR1","CAMK2G","CAND1","CAPG","CCR1","CD163","CFH","COL6A1","CTSA","CTSB","CTSC","CTSS","CXCR4","CYRIB","ERAP1","FPR1","FTH1","GLRX","HCK","HSPA4","IFI30","KCTD12","LCP1","MAP4K4","MBNL2","MSR1","OMD","PIK3IP1","PLTP","PSMA2","RAB4A","SNRPG","SPP1","STK24","SUB1","SYK","TREM1","VSIG4","VWA5A"]
D011248DMKR	Correlative	Pregnancy Complications	90	725	56.5465	5.94741e-06	5.73933e-05	["ENSG00000000971","ENSG00000007908","ENSG00000012223","ENSG00000031823","ENSG00000047457","ENSG00000068976","ENSG00000070182","ENSG00000084207","ENSG00000084674","ENSG00000086758","ENSG00000090520","ENSG00000091704","ENSG00000092010","ENSG00000095380","ENSG00000100030","ENSG00000100243","ENSG00000100985","ENSG00000101310","ENSG00000101670","ENSG00000101955","ENSG00000102265","ENSG00000102580","E…	["ACOX1","ACP1","ADIPOQ","AGT","ALDH8A1","ANG","ANGPTL2","APOA1","APOB","ATP6V1A","BMP2","CAND1","CAT","CBLN1","CCL2","CCN3","CFH","COL12A1","COPS5","CP","CPA1","CPD","CSF1","CXCL13","CYB5R3","DNAJB11","DNAJB6","DNAJC3","ERAP1","FGG","FIBIN","FNDC1","GDF15","GPS1","GSTP1","HUWE1","IGF1R","IGFBP1","IGFBP4","INSR","KREMEN1","LCP1","LDLR","LIPG","LMBRD1","LNPEP","LPL","LTF","MAPK1","MIF (ENSG0000024…
D005831MMCH	Causal	Genital Diseases, Female	88	705	54.9866	6.08216e-06	5.83188e-05	["ENSG00000000938","ENSG00000001617","ENSG00000002834","ENSG00000005249","ENSG00000010810","ENSG00000012223","ENSG00000049239","ENSG00000050165","ENSG00000069702","ENSG00000072274","ENSG00000074800","ENSG00000080824","ENSG00000082701","ENSG00000082898","ENSG00000085733","ENSG00000088926","ENSG00000099942","ENSG00000100030","ENSG00000100462","ENSG00000100600","ENSG00000100985","ENSG00000101384","E…	["ADAM15","ADIPOQ","ADSL","ALDH1A1","AMBP","ANGPTL2","APAF1","APOA1","AXL","BMP4","BSG","CAT","CBR1","CCL2","COL18A1","COPS5","COPZ1","CRKL","CSF1","CST3","CTSB","CTSL","CTTN (ENSG00000085733)","CXCR2","CXCR4","DKK3","DPY30","ENO1","EPOR","F11","FGR","FYN","GDF15","GHRL","GSK3B","H6PD","HSP90AA1","INSR","ITGA5","JAG1","KPNB1","LASP1","LCN2","LGMN","LOX","LPL","LSR","LTF","MAP2K1","MAPK1","MIF (EN…
D000089183DMKR	Correlative	Axial Spondyloarthritis	27	137	10.6853	6.10331e-06	5.83188e-05	["ENSG00000044574","ENSG00000067182","ENSG00000079385","ENSG00000102879","ENSG00000104687","ENSG00000106366","ENSG00000113441","ENSG00000118137","ENSG00000125845","ENSG00000133742","ENSG00000136869","ENSG00000140678","ENSG00000141279","ENSG00000143297","ENSG00000143546","ENSG00000145321","ENSG00000145681","ENSG00000157017","ENSG00000163220","ENSG00000164307","ENSG00000167323","ENSG00000168610","E…	["ADIPOQ","APOA1","BMP2","CA1","CD14","CEACAM1","CORO1A","ERAP1","FCRL5","GC","GHRL","GSR","HAPLN1","HSPA1B (ENSG00000204388)","HSPA5","ITGAX","LNPEP","NPEPPS","S100A8","S100A9","SERPINE1","STAT3","STIM1","SULT1A1","TLR4","TNFRSF1A","TXNDC5"]
D000844DMKR	Correlative	Ankylosis	27	137	10.6853	6.10331e-06	5.83188e-05	["ENSG00000044574","ENSG00000067182","ENSG00000079385","ENSG00000102879","ENSG00000104687","ENSG00000106366","ENSG00000113441","ENSG00000118137","ENSG00000125845","ENSG00000133742","ENSG00000136869","ENSG00000140678","ENSG00000141279","ENSG00000143297","ENSG00000143546","ENSG00000145321","ENSG00000145681","ENSG00000157017","ENSG00000163220","ENSG00000164307","ENSG00000167323","ENSG00000168610","E…	["ADIPOQ","APOA1","BMP2","CA1","CD14","CEACAM1","CORO1A","ERAP1","FCRL5","GC","GHRL","GSR","HAPLN1","HSPA1B (ENSG00000204388)","HSPA5","ITGAX","LNPEP","NPEPPS","S100A8","S100A9","SERPINE1","STAT3","STIM1","SULT1A1","TLR4","TNFRSF1A","TXNDC5"]
D013167DMKR	Correlative	Spondylitis, Ankylosing	27	137	10.6853	6.10331e-06	5.83188e-05	["ENSG00000044574","ENSG00000067182","ENSG00000079385","ENSG00000102879","ENSG00000104687","ENSG00000106366","ENSG00000113441","ENSG00000118137","ENSG00000125845","ENSG00000133742","ENSG00000136869","ENSG00000140678","ENSG00000141279","ENSG00000143297","ENSG00000143546","ENSG00000145321","ENSG00000145681","ENSG00000157017","ENSG00000163220","ENSG00000164307","ENSG00000167323","ENSG00000168610","E…	["ADIPOQ","APOA1","BMP2","CA1","CD14","CEACAM1","CORO1A","ERAP1","FCRL5","GC","GHRL","GSR","HAPLN1","HSPA1B (ENSG00000204388)","HSPA5","ITGAX","LNPEP","NPEPPS","S100A8","S100A9","SERPINE1","STAT3","STIM1","SULT1A1","TLR4","TNFRSF1A","TXNDC5"]
D009372DMKR	Correlative	Neoplasms, Connective Tissue	108	914	71.2876	6.73494e-06	6.41965e-05	["ENSG00000000971","ENSG00000002834","ENSG00000012223","ENSG00000042493","ENSG00000055130","ENSG00000067225","ENSG00000067560","ENSG00000069702","ENSG00000070182","ENSG00000070669","ENSG00000072274","ENSG00000074800","ENSG00000079385","ENSG00000081479","ENSG00000082397","ENSG00000082701","ENSG00000084207","ENSG00000085733","ENSG00000086967","ENSG00000087088","ENSG00000089280","ENSG00000092820","E…	["ABCA13","ADAMTS5","ADGRL2","APOD","ASNS","AXL","BAX","BCAM","BMP2","BMP6","BSG","CAPG","CCN2","CCN3","CD163","CD34","CDKN1B","CEACAM1","CFH","CLEC5A","CLEC7A","COL18A1","COL6A2","COPS5","CORO7 (ENSG00000262246)","CREB3L2","CTTN (ENSG00000085733)","CUL1","CXADR","CXCR4","DLL1 (ENSG00000198719)","ENO1","EPB41L3","ERBB4","EWSR1","EXTL1","EXTL2","EZR","FASN","FRAS1","FUS","GAS6","GDF15","GDF2","GSK…
D009140TTGT	Preventative	Musculoskeletal Diseases	27	138	10.7633	7.03437e-06	6.68867e-05	["ENSG00000007908","ENSG00000067182","ENSG00000100985","ENSG00000102882","ENSG00000103489","ENSG00000104267","ENSG00000104365","ENSG00000108691","ENSG00000118113","ENSG00000120948","ENSG00000121966","ENSG00000122861","ENSG00000135047","ENSG00000137745","ENSG00000144381","ENSG00000148346","ENSG00000154736","ENSG00000162692","ENSG00000163823","ENSG00000164733","ENSG00000164761","ENSG00000165025","E…	["ADAMTS5","ADIPOQ","ANPEP","BSG","CA2","CCL2","CCR1","CSF1","CTSB","CTSL","CXCR4","HSPD1","IKBKB","LCN2","MAPK3","MMP13","MMP8","MMP9","PLAU","SELE","STAT3","SYK","TARDBP","TNFRSF11B","TNFRSF1A","VCAM1","XYLT1 (ENSG00000103489)"]
D006402TTGT	Preventative	Hematologic Diseases	37	221	17.2369	7.5058e-06	7.1022e-05	["ENSG00000051523","ENSG00000099942","ENSG00000100030","ENSG00000101557","ENSG00000102755","ENSG00000102882","ENSG00000104267","ENSG00000108691","ENSG00000110799","ENSG00000111669","ENSG00000112062","ENSG00000112175","ENSG00000116701","ENSG00000116750","ENSG00000120868","ENSG00000121966","ENSG00000123908","ENSG00000125378","ENSG00000125845","ENSG00000130303","ENSG00000130702","ENSG00000136810","E…	["ACE","AGO2","APAF1","BMP2","BMP4","BMP5","BMP6","BST2","CA2","CCL2","CD55","CRKL","CSF1","CXCR4","CYBA","CYBB","F8","FLT1","HPRT1","IGF1R","LAMA5","LGALS9","MAP2K1","MAPK1","MAPK14","MAPK3","NCF2","SELP","SPHK1","STAT3","SYK","TNFRSF11B","TPI1","TXN","UCHL5","USP14","VWF"]
D009383DMKR	Correlative	Neoplasms, Vascular Tissue	37	221	17.2369	7.5058e-06	7.1022e-05	["ENSG00000007908","ENSG00000069702","ENSG00000074800","ENSG00000082397","ENSG00000091129","ENSG00000101384","ENSG00000102755","ENSG00000103257","ENSG00000112175","ENSG00000116194","ENSG00000118523","ENSG00000121966","ENSG00000125378","ENSG00000126934","ENSG00000127329","ENSG00000133800","ENSG00000134250","ENSG00000136280","ENSG00000140443","ENSG00000145431","ENSG00000158125","ENSG00000159674","E…	["AGRN","ANG","ANGPTL1","ANGPTL4","BMP4","BMP5","CCM2","CCN2","CD14","CXCR4","DLL1 (ENSG00000198719)","ENO1","EPB41L3","FLT1","H1-2","IGF1R","IGFBP6","JAG1","LYVE1","MAP2K1","MAP2K2","NOTCH2","NOTCH4 (ENSG00000204301)","NRCAM","PDGFC","PRDX2","PTPRB","PTX3","SELE","SELP","SLC7A5","SPON2","STAT3","TGFBR3","TYMS","VCAM1","XDH"]
D012140NCOR	Negative	Respiratory Tract Diseases	35	204	15.911	7.56512e-06	7.14096e-05	["ENSG00000007908","ENSG00000019169","ENSG00000029559","ENSG00000041357","ENSG00000049249","ENSG00000079385","ENSG00000084207","ENSG00000087088","ENSG00000100604","ENSG00000100985","ENSG00000102755","ENSG00000108691","ENSG00000117984","ENSG00000119318","ENSG00000120868","ENSG00000121966","ENSG00000122223","ENSG00000122707","ENSG00000129214","ENSG00000134001","ENSG00000134193","ENSG00000135047","E…	["ACE","ANPEP","APAF1","BAG6 (ENSG00000204463)","BAX","CCL2","CD14","CD244","CEACAM1","CHGA (ENSG00000100604)","CTSD","CTSL","CXCR4","CYBB","DMBT1","EIF2S1","EIF4E","EWSR1","FLT1","GSTP1","HPRT1","IBSP","LCN2","MARCO","MMP9","NAT2","NQO1","PSMA4","RAD23B","RECK","REG4","SELE","SFTPB","SHBG","TNFRSF9"]
D008175NCOR	Negative	Lung Neoplasms	23	108	8.42348	7.7219e-06	7.2713e-05	["ENSG00000029559","ENSG00000041357","ENSG00000049249","ENSG00000079385","ENSG00000084207","ENSG00000087088","ENSG00000100604","ENSG00000102755","ENSG00000119318","ENSG00000120868","ENSG00000122707","ENSG00000134001","ENSG00000134193","ENSG00000135047","ENSG00000151247","ENSG00000156006","ENSG00000159640","ENSG00000165704","ENSG00000166825","ENSG00000168878","ENSG00000181019","ENSG00000187908","E…	["ACE","ANPEP","APAF1","BAG6 (ENSG00000204463)","BAX","CEACAM1","CHGA (ENSG00000100604)","CTSL","DMBT1","EIF2S1","EIF4E","FLT1","GSTP1","HPRT1","IBSP","NAT2","NQO1","PSMA4","RAD23B","RECK","REG4","SFTPB","TNFRSF9"]
D003704NCOR	Negative	Dementia	45	292	22.7746	7.8516e-06	7.3578e-05	["ENSG00000004939","ENSG00000007908","ENSG00000010704","ENSG00000010810","ENSG00000047457","ENSG00000081479","ENSG00000082701","ENSG00000084674","ENSG00000089280","ENSG00000095970","ENSG00000100299","ENSG00000100604","ENSG00000101439","ENSG00000102882","ENSG00000104687","ENSG00000106366","ENSG00000110799","ENSG00000111276","ENSG00000117450","ENSG00000117984","ENSG00000118137","ENSG00000119689","E…	["ACE","ACO1","AGO2","APOA1","APOB","APOC2","ARSA","CAT","CD14","CDKN1B","CHGA (ENSG00000100604)","CP","CST3","CTSD","DLST","EEF2","FUS","FYN","GSK3B","GSR","HFE","IGF1R","LDLR","LPL","LRP2","MAPK3","NGF","NOTCH4 (ENSG00000204301)","NQO1","PLA2G7","PRDX1","PRNP","PSMB9 (ENSG00000240065)","PTPN1","S100A8","S100A9","SELE","SERPINE1","SHBG","SLC4A1","SOD1","THBD","TREM2","VLDLR","VWF"]
D019965NCOR	Negative	Neurocognitive Disorders	45	292	22.7746	7.8516e-06	7.3578e-05	["ENSG00000004939","ENSG00000007908","ENSG00000010704","ENSG00000010810","ENSG00000047457","ENSG00000081479","ENSG00000082701","ENSG00000084674","ENSG00000089280","ENSG00000095970","ENSG00000100299","ENSG00000100604","ENSG00000101439","ENSG00000102882","ENSG00000104687","ENSG00000106366","ENSG00000110799","ENSG00000111276","ENSG00000117450","ENSG00000117984","ENSG00000118137","ENSG00000119689","E…	["ACE","ACO1","AGO2","APOA1","APOB","APOC2","ARSA","CAT","CD14","CDKN1B","CHGA (ENSG00000100604)","CP","CST3","CTSD","DLST","EEF2","FUS","FYN","GSK3B","GSR","HFE","IGF1R","LDLR","LPL","LRP2","MAPK3","NGF","NOTCH4 (ENSG00000204301)","NQO1","PLA2G7","PRDX1","PRNP","PSMB9 (ENSG00000240065)","PTPN1","S100A8","S100A9","SELE","SERPINE1","SHBG","SLC4A1","SOD1","THBD","TREM2","VLDLR","VWF"]
D010003NCOR	Negative	Osteoarthritis	15	53	4.13375	8.10985e-06	7.58154e-05	["ENSG00000070018","ENSG00000074800","ENSG00000096384","ENSG00000100030","ENSG00000100345","ENSG00000102882","ENSG00000105851","ENSG00000112175","ENSG00000120899","ENSG00000125378","ENSG00000154736","ENSG00000157766","ENSG00000159189","ENSG00000163220","ENSG00000169902"]	["ACAN","ADAMTS5","BMP4","BMP5","C1QC","ENO1","HSP90AB1","LRP6 (ENSG00000070018)","MAPK1","MAPK3","MYH9","PIK3CG","PTK2B","S100A9","TPST1"]
D006331NCOR	Negative	Heart Diseases	29	155	12.0893	8.16822e-06	7.59957e-05	["ENSG00000007908","ENSG00000010704","ENSG00000051523","ENSG00000084674","ENSG00000100985","ENSG00000101439","ENSG00000102265","ENSG00000104918","ENSG00000106366","ENSG00000108691","ENSG00000110243","ENSG00000110799","ENSG00000112769","ENSG00000118137","ENSG00000129214","ENSG00000130513","ENSG00000135744","ENSG00000136869","ENSG00000159640","ENSG00000160789","ENSG00000161905","ENSG00000161921","E…	["ACE","ADIPOQ","AGT","ALOX15","APOA1","APOA5","APOB","APOD","CCL2","CD14","CST3","CXCL16","CYBA","GDF15","HFE","LAMA4","LMNA","LPL","MMP9","NPPA","RETN","SELE","SELP","SERPINE1","SHBG","TIMP1","TLR4","VCAM1","VWF"]
D007592NCOR	Negative	Joint Diseases	29	155	12.0893	8.16822e-06	7.59957e-05	["ENSG00000067182","ENSG00000070018","ENSG00000074800","ENSG00000087088","ENSG00000096384","ENSG00000100030","ENSG00000100345","ENSG00000102882","ENSG00000104918","ENSG00000105851","ENSG00000108691","ENSG00000112062","ENSG00000112175","ENSG00000120899","ENSG00000122707","ENSG00000125378","ENSG00000130635","ENSG00000134339","ENSG00000135047","ENSG00000136869","ENSG00000137462","ENSG00000154736","E…	["ACAN","ADAMTS5","BAX","BMP4","BMP5","C1QC","CCL2","COL5A1","CTSL","ENO1","HSP90AB1","HSPA1B (ENSG00000204388)","LRP6 (ENSG00000070018)","MAPK1","MAPK14","MAPK3","MYH9","PIK3CG","PTK2B","RECK","RETN","S100A9","SAA2","SELP","TLR2","TLR4","TNFRSF1A","TPST1","TYMS"]
D008268NCOR	Negative	Macular Degeneration	13	41	3.1978	8.23628e-06	7.64461e-05	["ENSG00000021852","ENSG00000058085","ENSG00000112936","ENSG00000115380","ENSG00000123838","ENSG00000136869","ENSG00000157131","ENSG00000167986","ENSG00000167996","ENSG00000169896","ENSG00000171557","ENSG00000171560","ENSG00000196352"]	["C4BPA","C7","C8A","C8B","CD55","DDB1","EFEMP1","FGA","FGG","FTH1","ITGAM","LAMC2","TLR4"]
D004715DMKR	Correlative	Endometriosis	66	491	38.2956	8.60018e-06	7.96335e-05	["ENSG00000008018","ENSG00000012223","ENSG00000067182","ENSG00000070404","ENSG00000074800","ENSG00000084207","ENSG00000085832","ENSG00000092820","ENSG00000095970","ENSG00000100030","ENSG00000100985","ENSG00000101443","ENSG00000102882","ENSG00000105290","ENSG00000106211","ENSG00000106236","ENSG00000106538","ENSG00000118523","ENSG00000118785","ENSG00000120708","ENSG00000121966","ENSG00000123191","E…	["ADIPOQ","ANG","APLP1","ATP7B","BSG","C4BPA","CADM3","CCL19","CCL28","CCN2","CD163","CD180","COL18A1","CXADR","CXCL13","CXCR2","CXCR4","ENO1","EPOR","EPS15","EZR","FBN1","FGA","FSTL3","GAS6","GSTP1","HINT1","HSPA1B (ENSG00000204388)","HSPB1","IGFBP1","INSR","ITGAM","JAK1","KRT8","LDLRAD3","LTF","MAN2A2","MAPK1","MAPK3","MCM7","MIF (ENSG00000240972)","MMP12","MMP13","MMP14","MMP9","NAT2","NPTX2",…
D002493MMCH	Causal	Central Nervous System Diseases	99	826	64.424	9.18069e-06	8.48069e-05	["ENSG00000005471","ENSG00000007908","ENSG00000010704","ENSG00000010810","ENSG00000014216","ENSG00000021852","ENSG00000044574","ENSG00000047457","ENSG00000067182","ENSG00000069329","ENSG00000070756","ENSG00000072518","ENSG00000073008","ENSG00000079805","ENSG00000082701","ENSG00000087088","ENSG00000087470","ENSG00000089199","ENSG00000089280","ENSG00000090581","ENSG00000100299","ENSG00000100519","E…	["ABCB4","ACADS","ACOX1","AGRN","ANG","APLP1","ARG1","ARSA","ATP7B","BAX","BMP6","BSG","C4BPA","C8B","CAPN1","CCL19","CCL2","CD14","CD55","CHGB","CISD2","CP","CST3","CTSD","CXCR4","CYBB","DCTN1","DLST","DNASE1","DNM1L","DNM2","EIF2S1","EIF4A1","EIF4G1","ENPP2","FTH1","FUS","FYN","GARS1","GHRL","GLA","GLRX","GM2A","GNPTG","GSK3A","GSK3B","HFE","HPRT1","HSPA5","HSPD1","IGFBP2","IGFBP4","IKBKB","INS…
D017445DMKR	Correlative	Skin Diseases, Vascular	33	189	14.7411	9.34447e-06	8.61153e-05	["ENSG00000000971","ENSG00000007952","ENSG00000047457","ENSG00000067182","ENSG00000074800","ENSG00000100030","ENSG00000100985","ENSG00000102265","ENSG00000102882","ENSG00000106366","ENSG00000110799","ENSG00000112936","ENSG00000117450","ENSG00000121691","ENSG00000133574","ENSG00000134061","ENSG00000140678","ENSG00000142168","ENSG00000144381","ENSG00000156234","ENSG00000161921","ENSG00000164307","E…	["BAG6 (ENSG00000204463)","C7","CAT","CCL19","CD180","CFH","COPB2","CP","CXCL13","CXCL16","CXCR2","ENO1","ERAP1","FBN1","FGA","GIMAP4","HSPA4","HSPD1","ITGAX","MAPK1","MAPK3","MMP9","NOX1","PRDX1","RELN","SELP","SERPINE1","SFTPB","SOD1","SYK","TIMP1","TNFRSF1A","VWF"]
D013899NCOR	Negative	Thoracic Neoplasms	24	117	9.12544	9.72467e-06	8.93176e-05	["ENSG00000029559","ENSG00000041357","ENSG00000049249","ENSG00000079385","ENSG00000084207","ENSG00000087088","ENSG00000100604","ENSG00000102755","ENSG00000119318","ENSG00000120868","ENSG00000122707","ENSG00000134001","ENSG00000134193","ENSG00000135047","ENSG00000151247","ENSG00000156006","ENSG00000159640","ENSG00000165704","ENSG00000166825","ENSG00000168878","ENSG00000181019","ENSG00000182944","E…	["ACE","ANPEP","APAF1","BAG6 (ENSG00000204463)","BAX","CEACAM1","CHGA (ENSG00000100604)","CTSL","DMBT1","EIF2S1","EIF4E","EWSR1","FLT1","GSTP1","HPRT1","IBSP","NAT2","NQO1","PSMA4","RAD23B","RECK","REG4","SFTPB","TNFRSF9"]
D012327MMCH	Causal	RNA Virus Infections	57	406	31.666	9.7379e-06	8.93176e-05	["ENSG00000000971","ENSG00000004059","ENSG00000010704","ENSG00000010810","ENSG00000014257","ENSG00000067182","ENSG00000069329","ENSG00000070756","ENSG00000070831","ENSG00000071553","ENSG00000073008","ENSG00000079805","ENSG00000087088","ENSG00000092820","ENSG00000100097","ENSG00000100804","ENSG00000101336","ENSG00000101558","ENSG00000104365","ENSG00000108654","ENSG00000108679","ENSG00000108691","E…	["ACP3","ADIPOQ","ARF5","ATP6AP1","ATP6V1A","BAX","BST2","C5AR1","CCL19","CCL2","CCR1","CD34","CD55","CDC42","CFH","CHI3L1","CTSB","CTSL","CXADR","CXCL13","CXCR2","CXCR4","DDB1","DDX5","DNM2","EEF1A1","EIF4G1","EZR","FYN","GDF15","HCK","HDLBP","HFE","HNRNPK","HSPA4","IGF1R","IKBKB","ITGAM","LGALS1","LGALS3BP","MBTPS1","NRBP1","PABPC1","PODXL2","PPIB","PSMB5","PVR","SPN","SRSF1","STAT1","STAT3","S…
D054198DMKR	Correlative	Precursor Cell Lymphoblastic Leukemia-Lymphoma	80	633	49.371	1.02969e-05	9.42228e-05	["ENSG00000007908","ENSG00000010810","ENSG00000012223","ENSG00000044574","ENSG00000067182","ENSG00000067560","ENSG00000070018","ENSG00000070669","ENSG00000071553","ENSG00000073008","ENSG00000075539","ENSG00000079805","ENSG00000084207","ENSG00000084674","ENSG00000085832","ENSG00000086758","ENSG00000086967","ENSG00000087088","ENSG00000088926","ENSG00000099250","ENSG00000100714","ENSG00000100985","E…	["ABCC3","ABCG2","ACE","ACY3","ADD3","ANPEP","APAF1","APOB","ASNS","ATIC","ATP6AP1","BAX","CA2","CAT","CBR1","CCN2","CD300LF","CDKN1B","COL6A2","CRLF2","CST3","CXCR4","DHX15","DHX9","DNM2","EPS15","F11","FRYL","FYN","GDA","GSTP1","HPRT1","HSPA5","HSPB1","HUWE1","IGF1R","IGFBP2","IGSF3","ITGA5","ITGAX","JAG1","JAK1","LGALS8","LMAN2","LMNA","LRP6 (ENSG00000070018)","LTF","LY96","MAPK3","MERTK","MMP…
D004938DMKR	Correlative	Esophageal Neoplasms	100	839	65.438	1.04562e-05	9.54562e-05	["ENSG00000002834","ENSG00000038945","ENSG00000044574","ENSG00000058085","ENSG00000067225","ENSG00000070756","ENSG00000072274","ENSG00000075618","ENSG00000080824","ENSG00000082397","ENSG00000082701","ENSG00000084207","ENSG00000085117","ENSG00000085733","ENSG00000087088","ENSG00000087470","ENSG00000092820","ENSG00000099250","ENSG00000099942","ENSG00000100030","ENSG00000100345","ENSG00000100985","E…	["ANGPTL2","ATG7","AXL","BAX","BMP4","C7","CCN2","CD82","CDKN1B","COL5A1","CRKL","CTBP2","CTSB","CTSL","CTTN (ENSG00000085733)","CXADR","DMBT1","DNM1L","DOCK2","EEF2","EPB41L3","ERBB4","EWSR1","EZR","FLT1","FSCN1","FTH1","GHRL","GMDS","GSK3B","GSTP1","HSP90AA1","HSP90B1","HSPA4","HSPA5","HSPA8","HSPB1","HSPD1","IGF1R","IGF2R","IGFBP2","LAMC2","LASP1","LCN2","LMNA","MAPK1","MAPK3","MMP12","MMP13",…
D012216TTGT	Preventative	Rheumatic Diseases	20	88	6.86358	1.07669e-05	9.80619e-05	["ENSG00000007908","ENSG00000100985","ENSG00000102882","ENSG00000103489","ENSG00000104365","ENSG00000108691","ENSG00000118113","ENSG00000120948","ENSG00000121966","ENSG00000137745","ENSG00000144381","ENSG00000148346","ENSG00000154736","ENSG00000162692","ENSG00000163823","ENSG00000164733","ENSG00000164761","ENSG00000165025","ENSG00000168610","ENSG00000172270"]	["ADAMTS5","BSG","CCL2","CCR1","CTSB","CXCR4","HSPD1","IKBKB","LCN2","MAPK3","MMP13","MMP8","MMP9","SELE","STAT3","SYK","TARDBP","TNFRSF11B","VCAM1","XYLT1 (ENSG00000103489)"]
D008052MMCH	Causal	Lipid Metabolism, Inborn Errors	18	74	5.77164	1.08537e-05	9.86212e-05	["ENSG00000067560","ENSG00000070831","ENSG00000072778","ENSG00000084674","ENSG00000100299","ENSG00000102393","ENSG00000110090","ENSG00000110243","ENSG00000117984","ENSG00000118137","ENSG00000119655","ENSG00000130164","ENSG00000169174","ENSG00000175445","ENSG00000177105","ENSG00000196743","ENSG00000197746","ENSG00000234906"]	["ACADVL","APOA1","APOA5","APOB","APOC2","ARSA","CDC42","CPT1A","CTSD","GLA","GM2A","LDLR","LPL","NPC2","PCSK9","PSAP","RHOA","RHOG"]
D003924TTGT	Preventative	Diabetes Mellitus, Type 2	13	42	3.2758	1.10829e-05	0.000100469	["ENSG00000100985","ENSG00000104812","ENSG00000106366","ENSG00000110090","ENSG00000110799","ENSG00000117594","ENSG00000122218","ENSG00000132703","ENSG00000135744","ENSG00000138207","ENSG00000158125","ENSG00000159640","ENSG00000181092"]	["ACE","ADIPOQ","AGT","APCS","COPA","CPT1A","GYS1","HSD11B1","MMP9","RBP4","SERPINE1","VWF","XDH"]
D010048DMKR	Correlative	Ovarian Cysts	54	380	29.6382	1.17123e-05	0.000105928	["ENSG00000005249","ENSG00000007908","ENSG00000010810","ENSG00000014216","ENSG00000038427","ENSG00000044574","ENSG00000067225","ENSG00000074800","ENSG00000082701","ENSG00000084674","ENSG00000086967","ENSG00000091136","ENSG00000100030","ENSG00000100100","ENSG00000100985","ENSG00000102144","ENSG00000102755","ENSG00000102882","ENSG00000104918","ENSG00000106366","ENSG00000108691","ENSG00000111669","E…	["ADIPOQ","APOA1","APOB","ATIC","CAPN1","CCL2","CTSL","EEF2","EIF2S1","ENO1","FBLN5","FLT1","FYN","GC","GHRL","GM2A","GSK3B","HAPLN1","HSD11B1","HSPA5","IGFBP2","IGFBP4","INSR","ITGA5","LAMA2","LAMB1","LCN2","MAP2K2","MAPK1","MAPK3","MIF (ENSG00000240972)","MMP9","MYBPC2","NGF","OGT","PGK1","PIK3IP1","PKM","PLA2G7","PRKAR2B (ENSG00000005249)","RAB5A","RBP4","RETN","SELE","SELP","SERPINE1","SERPIN…
D016393DMKR	Correlative	Lymphoma, B-Cell	77	605	47.1871	1.17564e-05	0.000106081	["ENSG00000014257","ENSG00000044574","ENSG00000049249","ENSG00000051523","ENSG00000070018","ENSG00000076928","ENSG00000080824","ENSG00000082701","ENSG00000082898","ENSG00000084207","ENSG00000084774","ENSG00000087088","ENSG00000088827","ENSG00000099810","ENSG00000100030","ENSG00000100297","ENSG00000101336","ENSG00000101916","ENSG00000102755","ENSG00000102882","ENSG00000106211","ENSG00000106327","E…	["ABCG2","ACP3","ADGRL2","ADSL","ANPEP","ARHGEF1","ATIC","BAX","BMP6","CAD","CAT","CCR1","CD14","CDKN1B","CHI3L1","CLTC","COL3A1","CTSD","CTSL","CXCL13","CXCR4","CYBA","DYNC1H1","EIF4A1","FBLN5","FBN1","FLT1","FTCD (ENSG00000160282)","GSK3B","GSTP1","H1-2","HCK","HSP90AA1","HSPA4","HSPA5","HSPB1","ITGA5","ITGAX","JAK1","LIFR","LMNA","LRP6 (ENSG00000070018)","MAPK1","MAPK14","MAPK3","MCM5","MTAP",…
D021441DMKR	Correlative	Carcinoma, Pancreatic Ductal	65	486	37.9057	1.18494e-05	0.000106672	["ENSG00000000971","ENSG00000002834","ENSG00000005471","ENSG00000038295","ENSG00000044574","ENSG00000058085","ENSG00000067225","ENSG00000070669","ENSG00000070831","ENSG00000072274","ENSG00000074800","ENSG00000087088","ENSG00000092820","ENSG00000099250","ENSG00000100462","ENSG00000100985","ENSG00000102882","ENSG00000103257","ENSG00000104812","ENSG00000105357","ENSG00000106211","ENSG00000108846","E…	["ABCA13","ABCB4","ABCC3","ABCE1","ABCG2","ACE","ADAM23","AGT","ASNS","ATP6V0C","BAX","BSG","CDC42","CDKN1B","CFH","CNNM3","COL6A3","CSF1","CTSB","CXCL16","CXCR4","ENO1","EZR","FASN","GLRX","GYS1","HSPA5","HSPB1","ITGA5","KRT8","LAMC2","LASP1","LCN2","MAPK3","MIF (ENSG00000240972)","MMP14","MMP9","MYH14","NAPRT (ENSG00000147813)","NAT2","NCL","NPTX1","NRP1","P4HB","PA2G4","PKM","PLAU","PLEC","PRG…
D006332DMKR	Correlative	Cardiomegaly	33	192	14.9751	1.31403e-05	0.00011802	["ENSG00000010704","ENSG00000035403","ENSG00000066027","ENSG00000086967","ENSG00000087088","ENSG00000087470","ENSG00000100985","ENSG00000101439","ENSG00000101916","ENSG00000102265","ENSG00000103489","ENSG00000109971","ENSG00000118113","ENSG00000131100","ENSG00000136869","ENSG00000140416","ENSG00000143537","ENSG00000145244","ENSG00000154639","ENSG00000155657","ENSG00000157227","ENSG00000160789","E…	["ADAM15","ATP6V1E1","BAX","COL3A1","CORIN","CST3","CXADR","DNASE1","DNM1L","FKRP","GRK2","HFE","HSPA8","LDLRAD3","LMNA","LPL","MMP14","MMP8","MMP9","MYBPC2","NPPA","PCBP1","PPP2R5A","SELP","TGM2","TIMP1","TLR4","TLR8","TNFRSF11B","TPM1","TTN","VCL","XYLT1 (ENSG00000103489)"]
D000230TTGT	Preventative	Adenocarcinoma	72	557	43.4433	1.33412e-05	0.000119123	["ENSG00000002834","ENSG00000009335","ENSG00000038274","ENSG00000038427","ENSG00000050165","ENSG00000055130","ENSG00000058085","ENSG00000067225","ENSG00000071054","ENSG00000074800","ENSG00000082701","ENSG00000099250","ENSG00000100030","ENSG00000100097","ENSG00000100462","ENSG00000100577","ENSG00000102882","ENSG00000106927","ENSG00000108424","ENSG00000108582","ENSG00000108691","ENSG00000109861","E…	["ADAMTS5","ADSL","ALOX15","AMBP","ANG","ASL","BST2","CCL2","CCR1","CDKN1B","CISD2","COPS5","COPS6","CPD","CTBP1","CTBP2","CTSC","CTSL","CUL1","CXCL14","CXCR4","DKK3","ENO1","FBLN5","FLOT2","GLO1","GOLM1","GRK2","GSK3B","GSTZ1","IGF1R","IQGAP1","ITGA5","KLB","KPNB1","LAMC2","LASP1","LCN2","LGALS1","LPL","MAP4K4","MAPK1","MAPK14","MAPK3","MAT1A","MAT2A","MAT2B","NAPRT (ENSG00000147813)","NRP1","PA…
D002545NCOR	Negative	Brain Ischemia	10	26	2.02788	1.3355e-05	0.000119123	["ENSG00000007908","ENSG00000051523","ENSG00000100985","ENSG00000108691","ENSG00000135744","ENSG00000136869","ENSG00000142168","ENSG00000159640","ENSG00000175206","ENSG00000175445"]	["ACE","AGT","CCL2","CYBA","LPL","MMP9","NPPA","SELE","SOD1","TLR4"]
D006949NCOR	Negative	Hyperlipidemias	10	26	2.02788	1.3355e-05	0.000119123	["ENSG00000051523","ENSG00000079435","ENSG00000084674","ENSG00000130164","ENSG00000136869","ENSG00000146070","ENSG00000147852","ENSG00000159640","ENSG00000170458","ENSG00000175445"]	["ACE","APOB","CD14","CYBA","LDLR","LIPE","LPL","PLA2G7","TLR4","VLDLR"]
D013272MMCH	Causal	Stomach Diseases	65	488	38.0617	1.35353e-05	0.000120455	["ENSG00000002834","ENSG00000023734","ENSG00000055130","ENSG00000066044","ENSG00000067225","ENSG00000067560","ENSG00000072274","ENSG00000074800","ENSG00000082397","ENSG00000099250","ENSG00000099942","ENSG00000100985","ENSG00000102144","ENSG00000103266","ENSG00000104760","ENSG00000106624","ENSG00000111799","ENSG00000113296","ENSG00000118520","ENSG00000118523","ENSG00000118777","ENSG00000118785","E…	["ABCG2","ADIPOQ","AEBP1","ARG1","AXL","B3GNT5","BMP2","BSG","CAT","CCN2","CISD2","CLEC5A","COL12A1","COL6A1","COL6A2","COL6A3","COPS5","CRKL","CSE1L","CTBP2","CUL1","CXADR","CXCL13","EEF2","EIF4E","ELAVL1","ENO1","EPB41L3","EPHB2","ERBB4","FGL1","FLOT2","FRZB","GAS6","GHRL","HSPA13","IQGAP1","LASP1","LCN2","MMP14","MMP9","NRP1","PGK1","PKM","PTBP3","RECK","REG4","RHOA","S100A4","S100A8","S100A9"…
D009202DMKR	Correlative	Cardiomyopathies	43	280	21.8387	1.35682e-05	0.000120472	["ENSG00000010704","ENSG00000035403","ENSG00000066027","ENSG00000072778","ENSG00000086967","ENSG00000087088","ENSG00000087470","ENSG00000100985","ENSG00000101916","ENSG00000102265","ENSG00000102393","ENSG00000103489","ENSG00000104879","ENSG00000108691","ENSG00000109971","ENSG00000118113","ENSG00000118523","ENSG00000121966","ENSG00000131100","ENSG00000132334","ENSG00000135744","ENSG00000136810","E…	["ACADVL","ADAM15","AGT","ATP6V1E1","BAX","CCL19","CCL2","CCN2","CKM","COL3A1","CXADR","CXCR4","DNASE1","DNM1L","FKRP","GLA","GRHPR","GRK2","HFE","HSPA8","JUP","LDLRAD3","LMNA","LPL","MMP14","MMP8","MMP9","MYBPC2","NPPA","PCBP1","PPP2R5A","PTPRE","SELP","TGM2","TIMP1","TLR4","TLR8","TNFRSF11B","TPM1","TTN","TXN","VCL","XYLT1 (ENSG00000103489)"]
D017437NCOR	Negative	Skin and Connective Tissue Diseases	72	558	43.5213	1.41881e-05	0.000125689	["ENSG00000000938","ENSG00000010810","ENSG00000012223","ENSG00000051523","ENSG00000067182","ENSG00000070018","ENSG00000074800","ENSG00000084207","ENSG00000087088","ENSG00000089157","ENSG00000096384","ENSG00000100030","ENSG00000100345","ENSG00000100600","ENSG00000100985","ENSG00000101336","ENSG00000102882","ENSG00000104365","ENSG00000104918","ENSG00000105851","ENSG00000106327","ENSG00000106366","E…	["ABCG2","ACAN","ADAMTS5","ADIPOQ","ATIC","BAX","BMP4","BMP5","C1QB","C1QC","CCL2","CD14","CD163","CD244","CDH16","COL3A1","COL5A1","CTSL","CXCR2","CXCR4","CYBA","DNASE1","ENO1","EXTL1","EXTL2","FBN1","FGR","FYN","GSTP1","HCK","HSP90AB1","HSPA1B (ENSG00000204388)","IFNAR1","IGFBP2","IGFBP4","IKBKB","INSR","LGMN","LRP6 (ENSG00000070018)","LTF","LYVE1","MAP2K1","MAPK1","MAPK14","MAPK3","MMP9","MYH9…
D004701TTGT	Preventative	Endocrine Gland Neoplasms	64	479	37.3597	1.42683e-05	0.000126113	["ENSG00000000938","ENSG00000001617","ENSG00000002834","ENSG00000044574","ENSG00000058085","ENSG00000066044","ENSG00000067182","ENSG00000067225","ENSG00000067560","ENSG00000070831","ENSG00000074800","ENSG00000075618","ENSG00000082397","ENSG00000082898","ENSG00000087088","ENSG00000099250","ENSG00000099810","ENSG00000099942","ENSG00000100462","ENSG00000100985","ENSG00000102265","ENSG00000102755","E…	["ADSL","ALOX15","AMBP","ATP7B","AXL","BAX","BSG","CCL2","CDC42","COPS5","COPS6","CRKL","CSF1","CXCR2","DPY30","ELAVL1","ENO1","EPB41L3","FASN","FGR","FLT1","FSCN1","GC","HSPA5","IGF1R","IQGAP1","LAMC2","LASP1","LCN2","LOX","MAP2K1","MAPK3","MMP9","MTAP","MYO6","NAPRT (ENSG00000147813)","NRP1","PA2G4","PKM","PLAU","PRMT5","PSMC2","PXDN","RBP4","RHOA","RPA1","S100A4","SEMA3F","SLC7A5","SPHK1","STA…
D002311DMKR	Correlative	Cardiomyopathy, Dilated	31	176	13.7272	1.44201e-05	0.000127165	["ENSG00000010704","ENSG00000035403","ENSG00000066027","ENSG00000086967","ENSG00000087088","ENSG00000087470","ENSG00000100985","ENSG00000101916","ENSG00000102265","ENSG00000103489","ENSG00000109971","ENSG00000118113","ENSG00000131100","ENSG00000136869","ENSG00000140416","ENSG00000143537","ENSG00000154639","ENSG00000155657","ENSG00000157227","ENSG00000160789","ENSG00000164761","ENSG00000168542","E…	["ADAM15","ATP6V1E1","BAX","COL3A1","CXADR","DNASE1","DNM1L","FKRP","GRK2","HFE","HSPA8","LDLRAD3","LMNA","LPL","MMP14","MMP8","MMP9","MYBPC2","NPPA","PCBP1","PPP2R5A","SELP","TGM2","TIMP1","TLR4","TLR8","TNFRSF11B","TPM1","TTN","VCL","XYLT1 (ENSG00000103489)"]
D018376DMKR	Correlative	Cardiovascular Abnormalities	56	402	31.3541	1.46585e-05	0.000128975	["ENSG00000002834","ENSG00000005471","ENSG00000038427","ENSG00000047457","ENSG00000063244","ENSG00000069702","ENSG00000071054","ENSG00000072274","ENSG00000088926","ENSG00000095139","ENSG00000099942","ENSG00000101384","ENSG00000102024","ENSG00000105993","ENSG00000106624","ENSG00000107611","ENSG00000108518","ENSG00000108774","ENSG00000109606","ENSG00000115380","ENSG00000115677","ENSG00000118137","E…	["ABCB4","AEBP1","APOA1","ARCN1","ATP6V1E1","C4BPA","CAT","CCM2","CES1 (ENSG00000198848)","COL14A1","COL6A6","COPS6","CP","CRKL","CTBP1","CTBP2","CUBN","DHX15","DNAJB6","EFEMP1","EIF3M","EMILIN2","F11","FBLN5","FBN1","FGG","GC","HDLBP","IGF1R","JAG1","JUP","KCNE2","LASP1","LMAN2","LMNA","LPL","MAP2K2","MAP4K4","MYH11 (ENSG00000133392)","NPPA","PA2G4","PFN1","PLS3","PTPRE","PTX3","PUF60 (ENSG00000…
D006330DMKR	Correlative	Heart Defects, Congenital	49	336	26.2064	1.47078e-05	0.000129117	["ENSG00000002834","ENSG00000005471","ENSG00000038427","ENSG00000047457","ENSG00000063244","ENSG00000069702","ENSG00000071054","ENSG00000072274","ENSG00000088926","ENSG00000095139","ENSG00000099942","ENSG00000101384","ENSG00000102024","ENSG00000105993","ENSG00000106624","ENSG00000108774","ENSG00000109606","ENSG00000115380","ENSG00000115677","ENSG00000118137","ENSG00000121691","ENSG00000123838","E…	["ABCB4","AEBP1","APOA1","ARCN1","C4BPA","CAT","CES1 (ENSG00000198848)","COL14A1","COL6A6","COPS6","CP","CRKL","CTBP1","CTBP2","DHX15","DNAJB6","EFEMP1","EIF3M","EMILIN2","F11","FBLN5","FBN1","FGG","GC","HDLBP","JAG1","JUP","KCNE2","LASP1","LMAN2","LMNA","LPL","MAP2K2","MAP4K4","NPPA","PA2G4","PLS3","PTPRE","PUF60 (ENSG00000179950)","RAB5C","RYR1","TBCD (ENSG00000141556)","TFRC","TGFBR3","THSD4",…
D011471MMCH	Causal	Prostatic Neoplasms	71	549	42.8194	1.5066e-05	0.000131964	["ENSG00000007908","ENSG00000014257","ENSG00000034152","ENSG00000050165","ENSG00000066044","ENSG00000067225","ENSG00000071553","ENSG00000074800","ENSG00000079385","ENSG00000080824","ENSG00000084207","ENSG00000084774","ENSG00000085117","ENSG00000089280","ENSG00000100462","ENSG00000100764","ENSG00000100985","ENSG00000101384","ENSG00000101439","ENSG00000104918","ENSG00000105767","ENSG00000106211","E…	["ACP3","AGT","ALOX15","ANG","ARG1","ATP6AP1","BMP2","BMP4","BMP6","CAD","CADM4","CCL2","CD55","CD82","CDKN1B","CEACAM1","COPA","COPZ1","CSF1","CST3","CTBP2","CXCL16","CXCR4","DKK3","ELAVL1","ENO1","EPHB2","FTH1","FUS","GAS6","GDF15","GHRL","GLO1","GOLM1","GSTP1","HSP90AA1","HSPB1","IGF1R","IGF2R","IGFBP2","JAG1","KPNB1","LCN2","LDLR","LPL","MAP2K1","MAP2K3","MCM7","MMP14","MMP9","NGF","NRBP1","P…
D010850MMCH	Causal	Picornaviridae Infections	6	9	0.701957	1.51994e-05	0.000132833	["ENSG00000070756","ENSG00000073008","ENSG00000104365","ENSG00000114867","ENSG00000154639","ENSG00000196352"]	["CD55","CXADR","EIF4G1","IKBKB","PABPC1","PVR"]
D000740DMKR	Correlative	Anemia	69	530	41.3375	1.59325e-05	0.000138927	["ENSG00000000971","ENSG00000001084","ENSG00000004939","ENSG00000006016","ENSG00000007908","ENSG00000010704","ENSG00000012223","ENSG00000024048","ENSG00000029534","ENSG00000069702","ENSG00000070182","ENSG00000072274","ENSG00000100345","ENSG00000101310","ENSG00000102024","ENSG00000102144","ENSG00000102265","ENSG00000102755","ENSG00000104267","ENSG00000106366","ENSG00000108691","ENSG00000110799","E…	["ACO1","ALDOA","ANK1","ANPEP","APOA1","ATP6V1E1","BCAM","BMP6","BSG","C1QB","CA2","CAT","CCL2","CD163","CD55","CFH","CRLF1","CSF1","EPB42","ERBB4","EWSR1","FLT1","GCLC","GDF15","GRHPR","HFE","HPRT1","IGF1R","ITGA5","ITGAM","KLK1","LTF","MAN2A1","MYH2","MYH9","NPM1","PGK1","PLS3","PRNP","PTPN6","PTPRE","RHAG","RPL5","SCRIB (ENSG00000180900)","SEC23B","SELE","SELP","SERPINE1","SLC11A2","SLC4A1","S…
D002278DMKR	Correlative	Carcinoma in Situ	50	347	27.0643	1.67944e-05	0.000146115	["ENSG00000014257","ENSG00000068976","ENSG00000080824","ENSG00000084207","ENSG00000087088","ENSG00000087470","ENSG00000091129","ENSG00000100030","ENSG00000100462","ENSG00000102755","ENSG00000102882","ENSG00000104365","ENSG00000108984","ENSG00000110958","ENSG00000111276","ENSG00000112175","ENSG00000115085","ENSG00000115457","ENSG00000117984","ENSG00000118785","ENSG00000121691","ENSG00000123908","E…	["ACP3","AGO2","ALDH1A1","APOD","BAX","BCAN","BMP2","BMP5","CAT","CD55","CDKN1B","CTSD","DNM1L","DSPP","ENPP2","EPOR","ERBB4","FLT1","GDF15","GSTP1","HS3ST3A1","HSP90AA1","IGF1R","IGF2R","IGFBP2","IKBKB","LDLRAD3","MAP2K6","MAPK1","MAPK3","MMP13","MMP14","NRCAM","PCNA","PRMT5","PRNP","PSCA","PTGES3","PTX3","PYGM","S100A11","S100A8","S100A9","SEC24B","SLC43A1","SOD1","SPP1","STAT3","STOM","ZAP70"]
D011469MMCH	Causal	Prostatic Diseases	71	551	42.9754	1.70373e-05	0.000147898	["ENSG00000007908","ENSG00000014257","ENSG00000034152","ENSG00000050165","ENSG00000066044","ENSG00000067225","ENSG00000071553","ENSG00000074800","ENSG00000079385","ENSG00000080824","ENSG00000084207","ENSG00000084774","ENSG00000085117","ENSG00000089280","ENSG00000100462","ENSG00000100764","ENSG00000100985","ENSG00000101384","ENSG00000101439","ENSG00000104918","ENSG00000105767","ENSG00000106211","E…	["ACP3","AGT","ALOX15","ANG","ARG1","ATP6AP1","BMP2","BMP4","BMP6","CAD","CADM4","CCL2","CD55","CD82","CDKN1B","CEACAM1","COPA","COPZ1","CSF1","CST3","CTBP2","CXCL16","CXCR4","DKK3","ELAVL1","ENO1","EPHB2","FTH1","FUS","GAS6","GDF15","GHRL","GLO1","GOLM1","GSTP1","HSP90AA1","HSPB1","IGF1R","IGF2R","IGFBP2","JAG1","KPNB1","LCN2","LDLR","LPL","MAP2K1","MAP2K3","MCM7","MMP14","MMP9","NGF","NRBP1","P…
D009057MMCH	Causal	Stomatognathic Diseases	37	229	17.8609	1.71161e-05	0.00014825	["ENSG00000007952","ENSG00000067225","ENSG00000070018","ENSG00000070831","ENSG00000074800","ENSG00000075618","ENSG00000080824","ENSG00000092820","ENSG00000100030","ENSG00000102804","ENSG00000102882","ENSG00000104365","ENSG00000108679","ENSG00000108691","ENSG00000108950","ENSG00000109861","ENSG00000111276","ENSG00000113594","ENSG00000114867","ENSG00000115415","ENSG00000118523","ENSG00000118785","E…	["BSG","BST2","CCL2","CCN2","CDC42","CDKN1B","CTSC","CXCL13","CXCL14","CXCR4","DSPP","EIF4G1","ENO1","EZR","FAM20A","FSCN1","HSP90AA1","IGF1R","IKBKB","IQGAP1","LGALS3BP","LIFR","LPL","LRP6 (ENSG00000070018)","MAN2C1","MAPK1","MAPK3","NOX1","PA2G4","PIGR","PKM","SMURF1 (ENSG00000198742)","SPP1","STAT1","STAT3","SYK","TSC22D1"]
D003560DMKR	Correlative	Cysts	57	414	32.29	1.74546e-05	0.000150847	["ENSG00000005249","ENSG00000007908","ENSG00000010810","ENSG00000014216","ENSG00000038427","ENSG00000044574","ENSG00000067225","ENSG00000074800","ENSG00000082701","ENSG00000084674","ENSG00000086967","ENSG00000091136","ENSG00000100030","ENSG00000100100","ENSG00000100985","ENSG00000102144","ENSG00000102755","ENSG00000102882","ENSG00000104918","ENSG00000106366","ENSG00000108691","ENSG00000111669","E…	["ADIPOQ","APOA1","APOB","ATIC","CAPN1","CCL2","CTSL","DLL1 (ENSG00000198719)","EEF2","EIF2S1","ENO1","FBLN5","FLT1","FYN","GC","GHRL","GM2A","GSK3B","HAPLN1","HSD11B1","HSPA5","IGFBP2","IGFBP4","INSR","ITGA5","LAMA2","LAMB1","LCN2","MAP2K2","MAPK1","MAPK3","MIF (ENSG00000240972)","MMP9","MYBPC2","NGF","NOTCH2","OGT","PGK1","PIK3IP1","PKM","PLA2G7","PRKAR2B (ENSG00000005249)","RAB5A","RBP4","RETN…
D006566DMKR	Correlative	Herpesviridae Infections	44	292	22.7746	1.75529e-05	0.00015136	["ENSG00000000938","ENSG00000007908","ENSG00000070018","ENSG00000084774","ENSG00000087088","ENSG00000100030","ENSG00000100297","ENSG00000101336","ENSG00000102882","ENSG00000106327","ENSG00000110799","ENSG00000111276","ENSG00000111679","ENSG00000112062","ENSG00000113594","ENSG00000115415","ENSG00000121966","ENSG00000122223","ENSG00000125657","ENSG00000130202","ENSG00000133800","ENSG00000134001","E…	["ADSL","ANGPTL4","ANPEP","BAX","BMP6","CAD","CD244","CDKN1B","CXCR4","DLL1 (ENSG00000198719)","EIF2S1","FBN1","FGR","FTCD (ENSG00000160282)","HCK","ITGA5","ITGAX","JAK1","LIFR","LRP6 (ENSG00000070018)","LYVE1","MAPK1","MAPK14","MAPK3","MCM5","NECTIN2","NOTCH2","PARP1","PCBP1","PRDX2","PSMB8 (ENSG00000204264)","PTPN6","PTX3","RCC1","RYR1","SELE","SELP","SLC16A1 (ENSG00000155380)","STAT1","TFR2","…
D001168NCOR	Negative	Arthritis	28	153	11.9333	1.7857e-05	0.000152852	["ENSG00000067182","ENSG00000070018","ENSG00000074800","ENSG00000087088","ENSG00000096384","ENSG00000100030","ENSG00000100345","ENSG00000102882","ENSG00000104918","ENSG00000105851","ENSG00000108691","ENSG00000112062","ENSG00000112175","ENSG00000120899","ENSG00000122707","ENSG00000125378","ENSG00000134339","ENSG00000135047","ENSG00000136869","ENSG00000137462","ENSG00000154736","ENSG00000157766","E…	["ACAN","ADAMTS5","BAX","BMP4","BMP5","C1QC","CCL2","CTSL","ENO1","HSP90AB1","HSPA1B (ENSG00000204388)","LRP6 (ENSG00000070018)","MAPK1","MAPK14","MAPK3","MYH9","PIK3CG","PTK2B","RECK","RETN","S100A9","SAA2","SELP","TLR2","TLR4","TNFRSF1A","TPST1","TYMS"]
D014603DMKR	Correlative	Uveal Diseases	28	153	11.9333	1.7857e-05	0.000152852	["ENSG00000000971","ENSG00000007952","ENSG00000047457","ENSG00000074800","ENSG00000075618","ENSG00000100567","ENSG00000100985","ENSG00000102265","ENSG00000106366","ENSG00000108691","ENSG00000110799","ENSG00000111669","ENSG00000117450","ENSG00000121691","ENSG00000133574","ENSG00000136235","ENSG00000141367","ENSG00000142168","ENSG00000143416","ENSG00000144381","ENSG00000166147","ENSG00000167996","E…	["APOD","CAT","CCL2","CFH","CLTC","CP","ENO1","FBN1","FGA","FSCN1","FTH1","GIMAP4","GPNMB","HSPA4","HSPD1","MMP9","NOX1","PRDX1","PSMA3","RPSA","SELENBP1","SERPINE1","SFTPB","SOD1","TGM2","TIMP1","TPI1","VWF"]
D003920NCOR	Negative	Diabetes Mellitus	41	265	20.6687	1.78649e-05	0.000152852	["ENSG00000007908","ENSG00000008018","ENSG00000010704","ENSG00000047457","ENSG00000051523","ENSG00000070018","ENSG00000070831","ENSG00000075340","ENSG00000079435","ENSG00000084674","ENSG00000104365","ENSG00000104812","ENSG00000104918","ENSG00000106366","ENSG00000110243","ENSG00000118137","ENSG00000129003","ENSG00000130164","ENSG00000130175","ENSG00000130513","ENSG00000134250","ENSG00000135744","E…	["ACE","ADD2","ADIPOQ","AGT","APOA1","APOA5","APOB","APOC2","CDC42","CP","CYBA","GC","GDF15","GHRL","GRK2","GYS1","HFE","IGF1R","IKBKB","INSR","LDLR","LIPE","LMNA","LPL","LRP6 (ENSG00000070018)","LST1 (ENSG00000204482)","NOTCH2","NPPA","PARP1","PFKL","PRKCSH","PSMB1 (ENSG00000008018)","PSMB8 (ENSG00000204264)","PSMB9 (ENSG00000240065)","PTPN1","RETN","S100A8","SELE","SERPINE1","VCAM1","VPS13C"]
D015212DMKR	Correlative	Inflammatory Bowel Diseases	67	512	39.9335	1.78832e-05	0.000152852	["ENSG00000007908","ENSG00000012223","ENSG00000067182","ENSG00000068724","ENSG00000072274","ENSG00000075239","ENSG00000086967","ENSG00000087088","ENSG00000099331","ENSG00000100030","ENSG00000100604","ENSG00000100911","ENSG00000100985","ENSG00000101916","ENSG00000102265","ENSG00000102882","ENSG00000104879","ENSG00000104918","ENSG00000108691","ENSG00000110799","ENSG00000115415","ENSG00000116701","E…	["ACAT1","ACSL1","ADAM15","ADIPOQ","BAX","CCL19","CCL2","CCN2","CD14","CD180","CHGA (ENSG00000100604)","CKM","CXCL16","CXCR2","DMBT1","ERBB4","FASN","FGA","HSD11B1","HSP90B1","HSPD1","IGF1R","ITGAX","LBP","LCN2","LDLRAD3","LPL","LTF","MAP2K2","MAPK1","MAPK3","MIF (ENSG00000240972)","MMP9","MYBPC2","MYO9B","NCF2","PARP1","PLAU","PROS1","PSMB2","PSMB8 (ENSG00000204264)","PSME2 (ENSG00000100911)","R…
D006525DMKR	Correlative	Hepatitis, Viral, Human	47	320	24.9585	1.81454e-05	0.000154754	["ENSG00000007908","ENSG00000010704","ENSG00000044574","ENSG00000067182","ENSG00000079805","ENSG00000082701","ENSG00000084207","ENSG00000084674","ENSG00000087088","ENSG00000088888","ENSG00000092820","ENSG00000100031","ENSG00000102265","ENSG00000104760","ENSG00000106366","ENSG00000108654","ENSG00000108679","ENSG00000108691","ENSG00000110324","ENSG00000115415","ENSG00000115457","ENSG00000118137","E…	["ACE","AGO2","APOA1","APOB","BAX","CCL2","CCR1","CD34","CD55","CHI3L1","COL3A1","CSE1L","CXCR4","DDX5","DNM2","EZR","FASN","FGL1","GC","GGT1","GOLM1","GSK3B","GSTP1","HFE","HSPA5","IFNAR1","IGF1R","IGF2R","IGFBP2","IL10RA","INSR","KRT8","LDLR","LGALS3BP","LGALS9","MAVS","PCNA","PSMB8 (ENSG00000204264)","RAD23B","SELE","SERPINE1","SOD1","SPP1","STAT1","TIMP1","TLR2","TNFRSF1A"]
D001281DMKR	Correlative	Atrial Fibrillation	26	137	10.6853	1.82054e-05	0.000154925	["ENSG00000007908","ENSG00000102265","ENSG00000102755","ENSG00000104918","ENSG00000105711","ENSG00000106211","ENSG00000106366","ENSG00000110799","ENSG00000113083","ENSG00000118137","ENSG00000118523","ENSG00000118972","ENSG00000132334","ENSG00000137106","ENSG00000143537","ENSG00000144381","ENSG00000155657","ENSG00000159197","ENSG00000159640","ENSG00000162692","ENSG00000166598","ENSG00000171560","E…	["ACE","ADAM15","APOA1","CCN2","FGA","FGF23","FLT1","GRHPR","HSP90B1","HSPB1","HSPD1","KCNE2","LOX","MIF (ENSG00000240972)","NPPA","PTPRE","RETN","SCN1B","SELE","SELP","SERPINE1","THBD","TIMP1","TTN","VCAM1","VWF"]
D013959DMKR	Correlative	Thyroid Diseases	78	624	48.669	1.9704e-05	0.000167201	["ENSG00000033170","ENSG00000049249","ENSG00000067225","ENSG00000074800","ENSG00000079435","ENSG00000086758","ENSG00000087088","ENSG00000087470","ENSG00000089199","ENSG00000091986","ENSG00000092820","ENSG00000100097","ENSG00000100297","ENSG00000100985","ENSG00000102265","ENSG00000104879","ENSG00000106366","ENSG00000106809","ENSG00000110799","ENSG00000111276","ENSG00000112062","ENSG00000114354","E…	["ADIPOQ","ALDH1A1","ALOX15","APOA1","APOD","ATP6V1E1","AXL","BAX","CCDC80","CD55","CDH16","CDKN1B","CHGB","CKM","COL3A1","COPS5","COPS6","CREB3L2","CXCL13","CXCR4","DNM1L","EIF2S1","EIF4E","ENO1","ENPP2","ERBB4","EWSR1","EZR","FIS1","FUT8","GAS1","GAS6","GC","GDF15","GHRL","GRHPR","HUWE1","IGF1R","IGFBP4","IGFBP6","INSR","IQGAP1","ITGA5","LCN2","LDLR","LGALS1","LIPE","LPL","MAPK14","MCM5","MCM7"…
D006946NCOR	Negative	Hyperinsulinism	10	27	2.10587	1.97339e-05	0.000167201	["ENSG00000079435","ENSG00000104812","ENSG00000106366","ENSG00000117594","ENSG00000118137","ENSG00000135744","ENSG00000138207","ENSG00000147852","ENSG00000160789","ENSG00000168118"]	["AGT","APOA1","GYS1","HSD11B1","LIPE","LMNA","RAB4A","RBP4","SERPINE1","VLDLR"]
D013274MMCH	Causal	Stomach Neoplasms	64	484	37.7497	1.98347e-05	0.000167689	["ENSG00000002834","ENSG00000023734","ENSG00000055130","ENSG00000066044","ENSG00000067225","ENSG00000067560","ENSG00000072274","ENSG00000074800","ENSG00000082397","ENSG00000099250","ENSG00000099942","ENSG00000100985","ENSG00000102144","ENSG00000103266","ENSG00000104760","ENSG00000106624","ENSG00000111799","ENSG00000113296","ENSG00000118520","ENSG00000118523","ENSG00000118777","ENSG00000118785","E…	["ABCG2","ADIPOQ","AEBP1","ARG1","AXL","B3GNT5","BMP2","BSG","CAT","CCN2","CISD2","CLEC5A","COL12A1","COL6A1","COL6A2","COL6A3","COPS5","CRKL","CSE1L","CTBP2","CUL1","CXADR","EEF2","EIF4E","ELAVL1","ENO1","EPB41L3","EPHB2","ERBB4","FGL1","FLOT2","FRZB","GAS6","GHRL","HSPA13","IQGAP1","LASP1","LCN2","MMP14","MMP9","NRP1","PGK1","PKM","PTBP3","RECK","REG4","RHOA","S100A4","S100A8","S100A9","SPHK1",…
D000740MMCH	Causal	Anemia	21	99	7.72152	2.02149e-05	0.000170183	["ENSG00000000971","ENSG00000001084","ENSG00000004939","ENSG00000010704","ENSG00000068366","ENSG00000070182","ENSG00000102144","ENSG00000106992","ENSG00000107611","ENSG00000110799","ENSG00000110911","ENSG00000112077","ENSG00000122406","ENSG00000123838","ENSG00000142657","ENSG00000149925","ENSG00000162692","ENSG00000163554","ENSG00000166947","ENSG00000187010","ENSG00000187244"]	["ACSL4","AK1","ALDOA","BCAM","C4BPA","CFH","CUBN","EPB42","GCLC","HFE","PGD","PGK1","RHAG","RHD","RPL5","SLC11A2","SLC4A1","SPTA1","SPTB","VCAM1","VWF"]
D008052NCOR	Negative	Lipid Metabolism, Inborn Errors	9	22	1.71589	2.02609e-05	0.000170183	["ENSG00000079435","ENSG00000084674","ENSG00000100299","ENSG00000130164","ENSG00000136869","ENSG00000159640","ENSG00000170458","ENSG00000175445","ENSG00000196743"]	["ACE","APOB","ARSA","CD14","GM2A","LDLR","LIPE","LPL","TLR4"]
D051437MMCH	Causal	Renal Insufficiency	9	22	1.71589	2.02609e-05	0.000170183	["ENSG00000007908","ENSG00000110799","ENSG00000118972","ENSG00000121691","ENSG00000135744","ENSG00000157017","ENSG00000165704","ENSG00000169344","ENSG00000178726"]	["AGT","CAT","FGF23","GHRL","HPRT1","SELE","THBD","UMOD","VWF"]
D006058MMCH	Causal	Gonadal Disorders	70	544	42.4294	2.04537e-05	0.000171432	["ENSG00000000938","ENSG00000001617","ENSG00000002834","ENSG00000005249","ENSG00000010810","ENSG00000049239","ENSG00000069702","ENSG00000080824","ENSG00000082898","ENSG00000085733","ENSG00000099942","ENSG00000100030","ENSG00000100462","ENSG00000100600","ENSG00000100985","ENSG00000101384","ENSG00000101439","ENSG00000102144","ENSG00000103257","ENSG00000106366","ENSG00000106615","ENSG00000106927","E…	["ADAM15","ADIPOQ","ADSL","ALDH1A1","AMBP","ANGPTL2","APAF1","APOA1","BMP4","BSG","CBR1","CCL2","COL18A1","COPS2","COPS5","CRKL","CSF1","CST3","CTSB","CTSL","CTTN (ENSG00000085733)","CXCR2","CXCR4","DPY30","EPOR","FGR","FYN","GDF15","GHRL","H6PD","HSP90AA1","IGSF10","INSR","ITGA5","JAG1","LASP1","LGMN","LOX","MAP2K1","MAPK1","MMP9","NAPRT (ENSG00000147813)","OTUB1","PAK2","PGK1","PLAU","PRDX6","P…
D011085DMKR	Correlative	Polycystic Ovary Syndrome	53	378	29.4822	2.05958e-05	0.000172252	["ENSG00000005249","ENSG00000007908","ENSG00000010810","ENSG00000014216","ENSG00000038427","ENSG00000044574","ENSG00000067225","ENSG00000074800","ENSG00000082701","ENSG00000084674","ENSG00000086967","ENSG00000091136","ENSG00000100030","ENSG00000100100","ENSG00000100985","ENSG00000102144","ENSG00000102755","ENSG00000102882","ENSG00000104918","ENSG00000106366","ENSG00000108691","ENSG00000111669","E…	["ADIPOQ","APOA1","APOB","ATIC","CAPN1","CCL2","CTSL","EEF2","EIF2S1","ENO1","FBLN5","FLT1","FYN","GC","GHRL","GM2A","GSK3B","HAPLN1","HSD11B1","HSPA5","IGFBP2","IGFBP4","INSR","ITGA5","LAMA2","LAMB1","LCN2","MAP2K2","MAPK1","MAPK3","MIF (ENSG00000240972)","MMP9","MYBPC2","NGF","OGT","PGK1","PIK3IP1","PKM","PLA2G7","PRKAR2B (ENSG00000005249)","RAB5A","RBP4","RETN","SELE","SELP","SERPINE1","SERPIN…
D009358MMCH	Causal	Congenital, Hereditary, and Neonatal Diseases and Abnormalities	168	1596	124.48	2.11675e-05	0.000176653	["ENSG00000004939","ENSG00000005471","ENSG00000006016","ENSG00000010704","ENSG00000035403","ENSG00000051523","ENSG00000058085","ENSG00000064601","ENSG00000067182","ENSG00000067225","ENSG00000067560","ENSG00000068366","ENSG00000068724","ENSG00000068976","ENSG00000070018","ENSG00000070182","ENSG00000070831","ENSG00000072778","ENSG00000074695","ENSG00000075239","ENSG00000079805","ENSG00000084674","E…	["AARS1","ABCB4","ACADVL","ACAT1","ACOX1","ACSL4","ADSL","AGL","AHCY","ALDH16A1","ANG","APOA1","APOA5","APOB","APOC2","ARG1","ARSA","ASL","ATIC","ATP6V1E1","ATP7B","BCAM","CA2","CAT","CCM2","CDC42","CISD2","COL18A1","COL3A1","COL5A1","COL6A1","COL6A2","COL6A3","COL6A6","COPS2","CPT1A","CRLF1","CRTAP","CST3","CTSA","CTSC","CTSD","CYBA","CYBB","DDB1","DNAJB6","DNASE1","DNM1L","DNM2","DSPP","DYNC1H1…
D010051TTGT	Preventative	Ovarian Neoplasms	40	258	20.1228	2.14399e-05	0.000178543	["ENSG00000000938","ENSG00000001617","ENSG00000044574","ENSG00000066044","ENSG00000075618","ENSG00000082397","ENSG00000082898","ENSG00000087088","ENSG00000099942","ENSG00000100462","ENSG00000100985","ENSG00000102265","ENSG00000102755","ENSG00000102882","ENSG00000103257","ENSG00000106927","ENSG00000113083","ENSG00000116455","ENSG00000120708","ENSG00000121022","ENSG00000122861","ENSG00000123191","E…	["ADSL","AMBP","ATP7B","AXL","BAX","BSG","COPS5","CRKL","CSF1","CXCR2","DPY30","ELAVL1","EPB41L3","FASN","FGR","FLT1","FSCN1","HSPA5","LOX","MAP2K1","MAPK3","MMP9","MYO6","NAPRT (ENSG00000147813)","PLAU","PRMT5","PSMC2","PXDN","RBP4","SEMA3F","SLC7A5","SPHK1","STAT3","STIP1","TGFBI","TIMP1","TNFSF12","VCAM1","WDR77","XPO1"]
D001254TTGT	Preventative	Astrocytoma	32	189	14.7411	2.41363e-05	0.000200569	["ENSG00000002834","ENSG00000034152","ENSG00000044574","ENSG00000067225","ENSG00000067560","ENSG00000071054","ENSG00000082701","ENSG00000099250","ENSG00000100030","ENSG00000100462","ENSG00000101439","ENSG00000102871","ENSG00000102882","ENSG00000106624","ENSG00000108691","ENSG00000108984","ENSG00000115053","ENSG00000115107","ENSG00000118785","ENSG00000125378","ENSG00000127329","ENSG00000135047","E…	["AEBP1","BMP4","CCL2","CLEC5A","CST3","CTSL","CXADR","ENPP2","GOLM1","GSK3B","HSPA5","IGF1R","LAMC1","LASP1","LRIG2","MAP2K3","MAP2K6","MAP4K4","MAPK1","MAPK3","MIF (ENSG00000240972)","NCL","NRP1","PKM","PRMT5","PROS1","PSMB8 (ENSG00000204264)","PTPRB","RHOA","SPP1","STEAP3","TRADD"]
D015470DMKR	Correlative	Leukemia, Myeloid, Acute	93	783	61.0702	2.4708e-05	0.000204882	["ENSG00000001084","ENSG00000007908","ENSG00000010671","ENSG00000029534","ENSG00000035403","ENSG00000044574","ENSG00000047457","ENSG00000067182","ENSG00000067560","ENSG00000071553","ENSG00000073008","ENSG00000079805","ENSG00000082701","ENSG00000084207","ENSG00000085117","ENSG00000085832","ENSG00000087088","ENSG00000089280","ENSG00000092010","ENSG00000099250","ENSG00000100030","ENSG00000100345","E…	["ABCC3","ACLY","ACOX1","ADIPOQ","ANG","ANK1","APAF1","ARL3","ATP6AP1","BAX","BST2","BTK","CA1","CA2","CAT","CCL2","CD14","CD163","CD34","CD82","CDKN1B","CP","CSE1L","CST3","CTBP2","CTPS1","CTSB","CXCL13","CXCL16","CXCR4","DHX15","DNM2","EEF1A1","EIF5","EIF6","EPOR","EPS15","EWSR1","FLT1","FUS","GCLC","GLO1","GSK3B","GSTM5","GSTP1","GYS1","HNRNPK","HSPA5","IGF1R","ITGAM","ITGAX","JAK1","LDLR","LM…
D052439NCOR	Negative	Lipid Metabolism Disorders	12	39	3.04181	2.57937e-05	0.000213429	["ENSG00000051523","ENSG00000079435","ENSG00000084674","ENSG00000100299","ENSG00000130164","ENSG00000136869","ENSG00000146070","ENSG00000147852","ENSG00000159640","ENSG00000170458","ENSG00000175445","ENSG00000196743"]	["ACE","APOB","ARSA","CD14","CYBA","GM2A","LDLR","LIPE","LPL","PLA2G7","TLR4","VLDLR"]
[truncated: 944 more rows]

## Sheet: TOP2D method
Supplementary Table 4. Disease enrichment analysis of proteins increased in SLE model mouse serum found by TOP2D method.
ID	Category	Title	Number of hits	Group size	Expected hits	P-value	Adjusted P-value	Hits	Hit names
[truncated: 1,116 more rows]
